# Supplementary material for: Transcriptome analysis of Nicotiana benthamiana infected by Tobacco curly shoot virus
Source: Virol J. 2018 Sep 3;15:138. doi: 10.1186/s12985-018-1044-1 (PMC6122796; doi:10.1186/s12985-018-1044-1)
Supplement: Supplementary file 2 — Table S2. List of DEGs between Y35AB vs CK. (XLS 796 kb) [file 12985_2018_1044_MOESM2_ESM.xls]

## Sheet: Y35ABvsCK_35.DEG
Gene_id	readcount_Y35AB	readcount_CK_35	log2FoldChange	pval	padj	Blast swiss prot
Niben101Ctg03218g00004	172.738	307.967	-0.83419	8.3671e-06	0.0002688	sp|P31541|CLPAA_SOLLC ATP-dependent Clp protease ATP-binding subunit clpA homolog CD4A, chloroplastic OS=Solanum lycopersicum GN=CD4A PE=3 SV=1//7.2801e-68
Niben101Ctg06121g00002	28.518	9.26225	1.6224	0.00044937	0.0077974	sp|Q9M0G2|C3H49_ARATH Zinc finger CCCH domain-containing protein 49 OS=Arabidopsis thaliana GN=At4g29190 PE=2 SV=1//3.32353e-70
Niben101Ctg06879g00004	3059.17	7123.89	-1.2195	1.563e-09	1.483e-07	-//-
Niben101Ctg06906g00002	131.635	230.854	-0.81044	4.4821e-05	0.0011499	-//-
Niben101Ctg07414g00002	92.1094	48.382	0.92888	0.00039982	0.0070741	-//-
Niben101Ctg08688g00001	1003.14	2210.99	-1.1402	6.4779e-05	0.0015689	-//-
Niben101Ctg09867g00003	48.0919	13.7465	1.8067	0.00046423	0.0080027	-//-
Niben101Ctg10156g00002	97.2341	184.989	-0.9279	1.2884e-05	0.00039074	-//-
Niben101Ctg10591g00003	153.058	286.89	-0.90642	1.7713e-05	0.00051697	-//-
Niben101Ctg10862g00003	167.112	268.761	-0.68551	0.00029974	0.005573	-//-
Niben101Ctg11091g00003	36.4404	15.0376	1.277	0.00112	0.016441	-//-
Niben101Ctg12308g00003	29.9475	12.675	1.2405	0.0035402	0.041239	-//-
Niben101Ctg12327g00002	46.8902	18.9308	1.3086	0.00023596	0.0045982	-//-
Niben101Ctg12456g00002	740.854	1248.01	-0.75237	3.0739e-06	0.00011277	-//-
Niben101Ctg12626g00002	116.663	55.9315	1.0606	1.5166e-05	0.00044965	-//-
Niben101Ctg12683g00001	233.679	60.8684	1.9408	5.1987e-06	0.00017714	-//-
Niben101Ctg13092g00001	142.741	376.498	-1.3992	0.0005311	0.0088931	-//-
Niben101Ctg13249g00004	217.452	351.55	-0.69304	0.00010611	0.0023791	-//-
Niben101Ctg13474g00003	27.1476	10.8686	1.3207	0.0033591	0.039602	-//-
Niben101Ctg13703g00001	167.77	314.146	-0.90495	1.4567e-06	5.9504e-05	-//-
Niben101Ctg13721g00007	35.7543	151.883	-2.0868	1.0225e-10	1.2669e-08	-//-
Niben101Ctg13768g00001	71.5604	117.695	-0.71781	0.0024202	0.030503	-//-
Niben101Ctg13775g00003	34.2896	87.3284	-1.3487	7.9576e-07	3.5157e-05	-//-
Niben101Ctg14008g00002	27.2	61.6051	-1.1794	0.00013248	0.0028591	-//-
Niben101Ctg14233g00001	206.386	134.022	0.62288	0.0022153	0.028461	-//-
Niben101Ctg14421g00002	46.669	7.97383	2.5491	0.0007699	0.012095	-//-
Niben101Ctg14522g00003	353.64	236.649	0.57953	0.0042547	0.047451	-//-
Niben101Ctg14566g00003	773.249	1184.33	-0.61507	0.0016308	0.0223	-//-
Niben101Ctg14682g00001	100.878	326.633	-1.6951	0.0023305	0.029609	-//-
Niben101Ctg14777g00001	18.6724	47.4337	-1.345	0.00011251	0.002499	-//-
Niben101Ctg14873g00001	16.8868	38.8749	-1.2029	0.0017339	0.02334	-//-
Niben101Ctg14899g00003	51.8959	87.84	-0.75926	0.0037217	0.042722	-//-
Niben101Ctg14991g00002	247.198	558.772	-1.1766	2.7017e-11	3.7389e-09	sp|O05235|YUGF_BACSU Uncharacterized hydrolase YugF OS=Bacillus subtilis (strain 168) GN=yugF PE=3 SV=1//8.7025e-21
Niben101Ctg15093g00004	381.179	680.906	-0.83699	5.9046e-07	2.6988e-05	-//-
Niben101Ctg15143g00004	114.883	10.7266	3.4209	3.8861e-16	1.6489e-13	-//-
Niben101Ctg15207g00002	138.407	300.257	-1.1173	6.0136e-09	4.9718e-07	-//-
Niben101Ctg15364g00004	18.5838	4.39854	2.0789	0.00066921	0.01075	-//-
Niben101Ctg15408g00005	39.2899	18.4415	1.0912	0.0034588	0.04048	-//-
Niben101Ctg15435g00001	51.0135	97.204	-0.93014	0.0002997	0.005573	sp|Q9LXC9|IPYR6_ARATH Soluble inorganic pyrophosphatase 6, chloroplastic OS=Arabidopsis thaliana GN=PPA6 PE=1 SV=1//1.24318e-31
Niben101Ctg15571g00004	67.3391	171.156	-1.3458	8.2813e-09	6.5806e-07	-//-
Niben101Ctg15612g00005	125.676	196.024	-0.64132	0.0015479	0.02143	-//-
Niben101Ctg15825g00004	86.734	33.5005	1.3724	9.1555e-07	3.9594e-05	-//-
Niben101Ctg15895g00001	0.576527	7.84339	-3.766	0.0014082	0.019867	-//-
Niben101Ctg15956g00002	16.9399	4.00834	2.0793	0.0023855	0.030171	-//-
Niben101Ctg15964g00001	14.1604	33.5568	-1.2447	0.0020903	0.027188	-//-
Niben101Ctg15983g00001	193.644	301.569	-0.63908	0.00063639	0.010333	-//-
Niben101Ctg16016g00003	71.1531	130.792	-0.87828	0.00023335	0.0045552	-//-
Niben101Ctg16058g00002	15.6897	0.753612	4.3799	0.00032915	0.0060227	-//-
Niben101Ctg16090g00005	17.5031	5.26997	1.7317	0.0034533	0.040426	-//-
Niben101Ctg16161g00004	84.601	47.7275	0.82586	0.0020926	0.027209	-//-
Niben101Ctg16210g00008	3823.88	7692.84	-1.0085	1.3832e-06	5.6969e-05	-//-
Niben101Ctg16222g00005	64.2441	22.715	1.4999	2.4772e-06	9.394e-05	-//-
Niben101Ctg16284g00001	41.971	11.1544	1.9118	3.2287e-05	0.00087058	-//-
Niben101Ctg16285g00004	173.548	112.339	0.62748	0.0029751	0.035846	sp|Q39263|ZFP4_ARATH Zinc finger protein 4 OS=Arabidopsis thaliana GN=ZFP4 PE=2 SV=2//2.81922e-40
Niben101Ctg16331g00004	90.412	147.294	-0.70411	0.0015608	0.021571	-//-
Niben101Ctg16374g00003	19573	40347.5	-1.0436	5.5407e-12	9.2984e-10	sp|P27496|CB25_TOBAC Chlorophyll a-b binding protein 50, chloroplastic OS=Nicotiana tabacum GN=CAB50 PE=2 SV=1//0
Niben101Ctg16385g00003	15.9585	0.753612	4.4044	0.0041127	0.046162	-//-
Niben101Scf00005g01008	104.216	51.9446	1.0045	6.5212e-05	0.0015786	sp|Q6NRY2|NOL6_XENLA Nucleolar protein 6 OS=Xenopus laevis GN=nol6 PE=2 SV=2//8.74287e-104
Niben101Scf00006g02004	62.8046	12.0713	2.3793	5.1567e-05	0.0012906	-//-
Niben101Scf00018g02003	1491.82	3227.84	-1.1135	7.2832e-13	1.4689e-10	-//-
Niben101Scf00021g01007	72.9378	13.3429	2.4506	0.003692	0.042457	sp|Q9SAK5|APL_ARATH Myb family transcription factor APL OS=Arabidopsis thaliana GN=APL PE=2 SV=2//1.51495e-12
Niben101Scf00022g06009	469.013	729.004	-0.6363	0.00012075	0.0026453	-//-
Niben101Scf00022g09004	223.869	378.988	-0.7595	2.6071e-05	0.00071892	-//-
Niben101Scf00022g09011	622.233	859.065	-0.46531	0.0035662	0.041371	sp|Q9C595|YLMG2_ARATH YlmG homolog protein 2, chloroplastic OS=Arabidopsis thaliana GN=YLMG2 PE=2 SV=1//1.65642e-63
Niben101Scf00023g03015	17.4014	47.7497	-1.4563	0.00039441	0.0070003	-//-
Niben101Scf00023g08011	43.146	7.78714	2.4701	4.6253e-07	2.1579e-05	-//-
Niben101Scf00028g00002	296.547	141.268	1.0698	0.00092547	0.014095	-//-
Niben101Scf00037g01005	527.726	966.86	-0.87352	9.349e-08	5.4396e-06	-//-
Niben101Scf00043g03016	7.66526	0.724159	3.404	0.0041045	0.046116	-//-
Niben101Scf00046g02008	93.1473	13.8528	2.7493	2.1351e-08	1.5219e-06	sp|Q6NQK2|NAC8_ARATH NAC domain-containing protein 8 OS=Arabidopsis thaliana GN=NAC008 PE=2 SV=1//5.32916e-79
Niben101Scf00046g05013	65.7925	30.6245	1.1032	0.00027541	0.0052076	-//-
Niben101Scf00046g06006	194.404	326.426	-0.7477	0.00015788	0.0032768	sp|Q9SNB7|PP264_ARATH Pentatricopeptide repeat-containing protein At3g46610 OS=Arabidopsis thaliana GN=At3g46610 PE=2 SV=1//0
Niben101Scf00046g08005	39.447	9.66851	2.0286	1.4821e-06	6.0276e-05	-//-
Niben101Scf00050g03006	34.6006	9.02474	1.9388	2.6462e-05	0.00072761	-//-
Niben101Scf00052g09016	58.0281	122.656	-1.0798	0.00012305	0.00268	-//-
Niben101Scf00054g00002	129.707	196.373	-0.59834	0.0033778	0.039763	sp|Q949Y5|EGY1_ARATH Probable zinc metalloprotease EGY1, chloroplastic OS=Arabidopsis thaliana GN=EGY1 PE=2 SV=1//0
Niben101Scf00058g02009	4.24442	30.9967	-2.8685	3.8949e-08	2.5855e-06	-//-
Niben101Scf00058g03015	89.4084	42.0511	1.0883	6.4373e-05	0.0015611	-//-
Niben101Scf00058g07005	487.13	306.805	0.66698	0.00013374	0.0028808	-//-
Niben101Scf00063g02003	129.527	214.766	-0.72951	0.00030233	0.0056096	-//-
Niben101Scf00063g03007	907.808	586.715	0.62973	0.00014241	0.0030315	sp|P69040|IF5A1_TOBAC Eukaryotic translation initiation factor 5A-1 OS=Nicotiana tabacum GN=EIF-5A1 PE=3 SV=1//4.57484e-109
Niben101Scf00063g03008	98.6504	206.791	-1.0678	4.2916e-07	2.0275e-05	-//-
Niben101Scf00063g04014	173.096	91.0571	0.92673	1.8571e-05	0.0005363	sp|Q9ZVM9|Y1461_ARATH Probable serine/threonine-protein kinase At1g54610 OS=Arabidopsis thaliana GN=At1g54610 PE=1 SV=1//1.52197e-179
Niben101Scf00063g06038	62.9232	17.5092	1.8455	4.1923e-08	2.7446e-06	-//-
Niben101Scf00063g06040	62.7149	111.23	-0.82667	0.00078135	0.01224	-//-
Niben101Scf00063g06042	1116.79	1963.77	-0.81427	1.8304e-07	9.8354e-06	-//-
Niben101Scf00063g10001	57.032	26.4903	1.1063	0.00064992	0.010506	-//-
Niben101Scf00063g10005	95.3956	194.054	-1.0245	1.1559e-06	4.8678e-05	sp|P27521|CA4_ARATH Chlorophyll a-b binding protein 4, chloroplastic OS=Arabidopsis thaliana GN=LHCA4 PE=1 SV=1//7.15838e-17
Niben101Scf00063g10008	3048.7	5571.9	-0.86997	1.5241e-08	1.1387e-06	-//-
Niben101Scf00063g11003	436.884	658.623	-0.5922	0.00038584	0.0068639	-//-
Niben101Scf00063g13014	4456.6	12994	-1.5438	1.375e-23	1.874e-20	sp|Q9ZS34|CHLP_TOBAC Geranylgeranyl diphosphate reductase, chloroplastic OS=Nicotiana tabacum GN=CHLP PE=2 SV=1//0
Niben101Scf00064g00021	6.20634	20.3925	-1.7162	0.0013967	0.019742	-//-
Niben101Scf00066g02006	152.904	94.7261	0.69079	0.004447	0.049309	-//-
Niben101Scf00069g00001	138.675	228.243	-0.71886	0.00027937	0.0052675	-//-
Niben101Scf00069g03003	71.9032	191.348	-1.4121	1.1525e-10	1.4047e-08	-//-
Niben101Scf00069g12017	1128.37	2239.4	-0.98888	3.4948e-10	3.8337e-08	-//-
Niben101Scf00072g07008	42.8165	20.8095	1.0409	0.0035697	0.04139	-//-
Niben101Scf00077g00011	247.182	48.7186	2.343	5.9341e-25	9.5319e-22	-//-
Niben101Scf00077g05015	174.129	284.309	-0.70731	0.0001933	0.0038917	-//-
Niben101Scf00077g08026	12.4346	2.61893	2.2473	0.0032151	0.038143	sp|Q40287|UFOG5_MANES Anthocyanidin 3-O-glucosyltransferase 5 OS=Manihot esculenta GN=GT5 PE=2 SV=1//5.18979e-53
Niben101Scf00078g02005	478.557	328.567	0.5425	0.0020072	0.02635	-//-
Niben101Scf00078g02007	469.62	707.068	-0.59035	0.00033137	0.0060544	sp|Q9LX31|GUN4C_ARATH Tetrapyrrole-binding protein, chloroplastic OS=Arabidopsis thaliana GN=GUN4 PE=1 SV=1//4.94434e-70
Niben101Scf00080g02007	6.77908	23.5321	-1.7955	0.00036023	0.0064937	-//-
Niben101Scf00080g05006	120.356	10.0614	3.5804	1.527e-17	8.2748e-15	sp|Q96289|ZAT10_ARATH Zinc finger protein ZAT10 OS=Arabidopsis thaliana GN=ZAT10 PE=2 SV=1//1.95607e-50
Niben101Scf00081g00010	142.306	68.937	1.0456	7.8289e-05	0.0018339	-//-
Niben101Scf00082g05001	44.0551	2.59213	4.0871	0.0025752	0.031986	sp|O23421|GRXS3_ARATH Monothiol glutaredoxin-S3 OS=Arabidopsis thaliana GN=GRXS3 PE=3 SV=1//1.64862e-49
Niben101Scf00089g02006	314.09	79.0019	1.9912	6.3032e-15	2.1315e-12	-//-
Niben101Scf00089g04004	67.9315	16.3815	2.052	1.0784e-09	1.0544e-07	-//-
Niben101Scf00090g04014	30.7468	13.0705	1.2341	0.0034821	0.040689	-//-
Niben101Scf00096g04015	502.524	831.686	-0.72685	9.7091e-06	0.00030644	-//-
Niben101Scf00104g02012	1283.11	2632.15	-1.0366	3.1579e-11	4.3301e-09	-//-
Niben101Scf00104g04002	827.783	1316.27	-0.66913	2.7798e-05	0.00076002	-//-
Niben101Scf00107g02002	43.7627	80.3538	-0.87666	0.0012246	0.017675	sp|Q9FGQ7|CCD32_ARATH Cyclin-D3-2 OS=Arabidopsis thaliana GN=CYCD3-2 PE=2 SV=1//3.48428e-106
Niben101Scf00107g03016	219.435	131.115	0.74296	0.00021627	0.00427	sp|Q2N5X0|KYNB_ERYLH Kynurenine formamidase OS=Erythrobacter litoralis (strain HTCC2594) GN=kynB PE=3 SV=1//1.57835e-16
Niben101Scf00108g01009	144.472	310.941	-1.1058	1.8227e-06	7.2227e-05	sp|Q5HZ36|GAT21_ARATH GATA transcription factor 21 OS=Arabidopsis thaliana GN=GATA21 PE=1 SV=2//2.99639e-13
Niben101Scf00109g02027	14.148	0.724159	4.2881	8.0202e-06	0.00025895	-//-
Niben101Scf00109g05016	80.3932	45.0496	0.83556	0.0021592	0.027898	sp|Q9FQ20|SCC12_ARATH Sister chromatid cohesion 1 protein 2 OS=Arabidopsis thaliana GN=SYN2 PE=2 SV=2//1.36078e-30
Niben101Scf00109g07005	7.02589	0	Inf	0.00048266	0.0082509	-//-
Niben101Scf00109g09011	105.058	173.144	-0.72078	0.00064735	0.010477	-//-
Niben101Scf00109g10003	390.937	98.1702	1.9936	1.077e-17	5.98e-15	-//-
Niben101Scf00109g10007	33.8803	12.5196	1.4363	0.00055656	0.0092302	-//-
Niben101Scf00109g10013	58.3298	126.94	-1.1218	2.2567e-06	8.6537e-05	sp|F4I9E1|NFD4_ARATH Protein NUCLEAR FUSION DEFECTIVE 4 OS=Arabidopsis thaliana GN=NFD4 PE=3 SV=1//2.15655e-11
Niben101Scf00110g03002	962.425	1676.07	-0.80034	3.3927e-07	1.6731e-05	-//-
Niben101Scf00110g05008	1141.66	1585.39	-0.4737	0.0024653	0.030911	sp|Q9SYI0|SECA1_ARATH Protein translocase subunit SECA1, chloroplastic OS=Arabidopsis thaliana GN=SECA1 PE=2 SV=2//0
Niben101Scf00110g05013	1084.05	1549.94	-0.51579	0.00097527	0.01468	sp|O24163|PPOC_TOBAC Protoporphyrinogen oxidase, chloroplastic OS=Nicotiana tabacum GN=PPXI PE=2 SV=1//0
Niben101Scf00113g06004	2.9769	13.0223	-2.1291	0.0027135	0.033336	-//-
Niben101Scf00119g02012	931.464	1276.39	-0.45449	0.004485	0.049575	-//-
Niben101Scf00119g09004	74.3298	119.858	-0.68932	0.0031992	0.038004	-//-
Niben101Scf00121g00025	75.6435	168.209	-1.153	2.2066e-07	1.1565e-05	-//-
Niben101Scf00125g01016	219.952	345.772	-0.65263	0.00038595	0.0068639	-//-
Niben101Scf00126g00008	54.5595	27.3758	0.99493	0.0020808	0.027102	-//-
Niben101Scf00126g07003	162.037	256.108	-0.66043	0.00051992	0.0087351	-//-
Niben101Scf00128g01011	98.972	258.887	-1.3872	8.8111e-12	1.3914e-09	-//-
Niben101Scf00128g05001	144.734	388.11	-1.4231	4.426e-14	1.2679e-11	sp|Q5XHF8|VIP2_XENLA Inositol hexakisphosphate and diphosphoinositol-pentakisphosphate kinase 2 OS=Xenopus laevis GN=ppip5k2 PE=2 SV=1//0
Niben101Scf00128g05004	128.878	240.161	-0.898	0.00031312	0.0057788	sp|Q9FLD8|PP408_ARATH Pentatricopeptide repeat-containing protein At5g39980, chloroplastic OS=Arabidopsis thaliana GN=At5g39980 PE=2 SV=1//0
Niben101Scf00130g05001	111.95	173.221	-0.62976	0.002799	0.034134	-//-
Niben101Scf00132g02004	347.329	192.864	0.84872	7.1991e-05	0.0017132	sp|P37707|B2_DAUCA B2 protein OS=Daucus carota PE=2 SV=1//1.44774e-100
Niben101Scf00135g01008	290.104	458.296	-0.65971	0.0001473	0.0031086	sp|Q0WLC6|PP349_ARATH Pentatricopeptide repeat-containing protein MRL1, chloroplastic OS=Arabidopsis thaliana GN=MRL1 PE=2 SV=2//0
Niben101Scf00135g03007	22.832	85.5186	-1.9052	1.2772e-10	1.5278e-08	-//-
Niben101Scf00135g03022	6.41129	20.4353	-1.6724	0.0019562	0.025771	-//-
Niben101Scf00135g03035	10.4727	32.5728	-1.637	0.00014531	0.0030799	-//-
Niben101Scf00138g03003	46.2068	7.45053	2.6327	7.6389e-10	7.8262e-08	sp|O60231|DHX16_HUMAN Putative pre-mRNA-splicing factor ATP-dependent RNA helicase DHX16 OS=Homo sapiens GN=DHX16 PE=1 SV=2//0
Niben101Scf00138g05021	198.661	96.2521	1.0454	7.4652e-07	3.3243e-05	-//-
Niben101Scf00140g02014	5.25537	19.1477	-1.8653	0.0012053	0.017453	-//-
Niben101Scf00141g02002	321.824	203.335	0.66242	0.00077864	0.012211	-//-
Niben101Scf00144g02016	135.396	244.311	-0.85153	1.5524e-05	0.00045934	sp|Q9CAX1|TBL8_ARATH Protein trichome birefringence-like 8 OS=Arabidopsis thaliana GN=TBL8 PE=2 SV=1//5.38084e-29
Niben101Scf00146g00008	27.7883	138.478	-2.3171	2.629e-07	1.3361e-05	sp|Q93X17|SNAK2_SOLTU Snakin-2 OS=Solanum tuberosum GN=SN2 PE=1 SV=1//3.2052e-21
Niben101Scf00149g03002	15.2544	3.3752	2.1762	0.0012368	0.017827	-//-
Niben101Scf00152g18006	364.605	201.487	0.85564	3.5681e-06	0.00012818	-//-
Niben101Scf00152g20002	51.0528	24.7884	1.0423	0.0016463	0.022446	-//-
Niben101Scf00152g25020	200.123	290.062	-0.53547	0.0042571	0.047463	-//-
Niben101Scf00158g02004	12.4813	32.645	-1.3871	0.0022475	0.028782	-//-
Niben101Scf00158g06011	6.29109	0	Inf	0.0012244	0.017675	-//-
Niben101Scf00160g10022	24.1049	83.3823	-1.7904	0.00031811	0.0058565	-//-
Niben101Scf00161g01007	109.66	56.7254	0.95096	0.00014682	0.003103	-//-
Niben101Scf00163g08019	479.672	971.729	-1.0185	6.2707e-10	6.5895e-08	sp|Q3B6N5|PHS_PELLD Putative pterin-4-alpha-carbinolamine dehydratase OS=Pelodictyon luteolum (strain DSM 273) GN=Plut_0106 PE=3 SV=2//6.28215e-11
Niben101Scf00163g17005	446.104	650.525	-0.54422	0.0012924	0.018477	-//-
Niben101Scf00163g22002	114.278	10.3472	3.4652	7.3623e-26	1.4231e-22	-//-
Niben101Scf00163g22004	18.0635	0.376806	5.5831	3.041e-08	2.0849e-06	-//-
Niben101Scf00165g05007	326.535	199.324	0.71212	0.00013397	0.002883	-//-
Niben101Scf00165g09001	467.322	170.849	1.4517	2.1765e-05	0.00061256	-//-
Niben101Scf00167g00014	62.9461	144.856	-1.2024	2.3941e-07	1.2377e-05	-//-
Niben101Scf00167g01003	124.695	36.4668	1.7738	8.1248e-12	1.3004e-09	-//-
Niben101Scf00167g03010	52.4945	6.57102	2.998	1.7197e-09	1.6181e-07	-//-
Niben101Scf00167g03013	1481.42	2227.5	-0.58844	0.00011539	0.0025453	-//-
Niben101Scf00167g03014	309.167	485.027	-0.64968	0.00019905	0.0039825	-//-
Niben101Scf00167g03015	257.622	393.309	-0.61041	0.0037075	0.042581	-//-
Niben101Scf00168g01001	50.2292	19.7782	1.3446	0.00010322	0.0023248	-//-
Niben101Scf00168g06001	76.5526	129.052	-0.75343	0.00099791	0.014941	-//-
Niben101Scf00168g10029	207.659	314.872	-0.60055	0.0012472	0.017956	-//-
Niben101Scf00170g05007	1590.92	2641.3	-0.73139	2.4889e-06	9.4306e-05	-//-
Niben101Scf00173g07012	156.824	75.7258	1.0503	3.2958e-06	0.00011973	sp|Q8H1D6|RBK1_ARATH Receptor-like cytosolic serine/threonine-protein kinase RBK1 OS=Arabidopsis thaliana GN=RBK1 PE=1 SV=1//2.40034e-171
Niben101Scf00173g09005	22.1658	6.96123	1.6709	0.0016651	0.022646	sp|Q52QU2|AIL6_ARATH AP2-like ethylene-responsive transcription factor AIL6 OS=Arabidopsis thaliana GN=AIL6 PE=2 SV=1//9.35171e-142
Niben101Scf00176g05002	71.8832	115.156	-0.67987	0.0036066	0.041705	-//-
Niben101Scf00176g05004	9955.3	19849.6	-0.99557	4.3159e-11	5.743e-09	-//-
Niben101Scf00176g06012	85.4872	169.269	-0.98554	7.2693e-06	0.00023743	-//-
Niben101Scf00176g06017	18.4017	5.42986	1.7609	0.0039245	0.044416	sp|Q8LDI5|CXXS1_ARATH Thioredoxin-like protein CXXS1 OS=Arabidopsis thaliana GN=CXXS1 PE=2 SV=2//7.31456e-44
Niben101Scf00176g10001	9.14803	24.2589	-1.407	0.0027735	0.033891	-//-
Niben101Scf00177g07008	150.955	237.154	-0.65171	0.00099088	0.014857	-//-
Niben101Scf00180g10018	239.219	118.601	1.0122	4.9943e-07	2.308e-05	-//-
Niben101Scf00182g01003	146.063	247.066	-0.75831	0.0026319	0.032538	sp|Q8HY87|RNZ2_MACFA Zinc phosphodiesterase ELAC protein 2 OS=Macaca fascicularis GN=ELAC2 PE=2 SV=1//6.79103e-48
Niben101Scf00182g02012	150.714	228.105	-0.59788	0.0023838	0.030159	-//-
Niben101Scf00182g06002	172.316	258.898	-0.58733	0.0025203	0.031391	-//-
Niben101Scf00185g04007	50.4706	123.756	-1.294	1.1606e-06	4.883e-05	-//-
Niben101Scf00192g01022	186.334	101.977	0.86965	0.00064778	0.01048	-//-
Niben101Scf00206g00014	24.9237	8.62645	1.5307	0.001433	0.020135	-//-
Niben101Scf00207g01005	335.587	536.256	-0.67624	6.8664e-05	0.0016462	-//-
Niben101Scf00207g02007	111.041	13.8215	3.0061	9.8924e-14	2.5137e-11	sp|B8XCH5|QKY_ARATH Protein QUIRKY OS=Arabidopsis thaliana GN=QKY PE=2 SV=1//6.46162e-39
Niben101Scf00207g05027	236.44	371.369	-0.65138	0.00025587	0.0049096	sp|Q9LP37|RK34_ARATH 50S ribosomal protein L34, chloroplastic OS=Arabidopsis thaliana GN=RPL34 PE=2 SV=1//1.66541e-26
Niben101Scf00209g00010	1178.06	1711.46	-0.53882	0.00059304	0.0097274	-//-
Niben101Scf00211g00019	20415.9	31163.6	-0.61017	4.0284e-05	0.001054	-//-
Niben101Scf00212g01007	0.308734	68.8282	-7.8005	0.0010036	0.015	-//-
Niben101Scf00213g01002	132.604	44.3442	1.5803	3.1141e-10	3.4669e-08	sp|Q39202|RLK1_ARATH G-type lectin S-receptor-like serine/threonine-protein kinase RLK1 OS=Arabidopsis thaliana GN=RLK1 PE=2 SV=2//1.25548e-137
Niben101Scf00214g07004	137.562	50.1027	1.4571	2.2569e-06	8.6537e-05	-//-
Niben101Scf00218g03012	5.25158	17.6244	-1.7467	0.0031354	0.037395	-//-
Niben101Scf00218g04008	96.6899	38.5134	1.328	9.1678e-05	0.0021059	sp|O04905|KCY3_ARATH UMP-CMP kinase 3 OS=Arabidopsis thaliana GN=UMK3 PE=1 SV=1//1.92459e-86
Niben101Scf00219g07015	37.6967	73.6677	-0.96659	0.00068842	0.011003	sp|Q8H0Y1|OP24B_ARATH Outer envelope pore protein 24B, chloroplastic OS=Arabidopsis thaliana GN=OEP24B PE=2 SV=1//3.71128e-91
Niben101Scf00220g03014	620.527	1237.41	-0.99575	7.186e-10	7.4298e-08	-//-
Niben101Scf00220g04015	2462.62	4550.11	-0.88571	8.1326e-09	6.4968e-07	-//-
Niben101Scf00225g06013	105.591	17.2181	2.6165	7.3033e-18	4.2659e-15	-//-
Niben101Scf00225g06014	27.5956	3.25473	3.0838	1.0466e-07	6.0056e-06	-//-
Niben101Scf00228g02006	264.356	425.226	-0.68575	0.00020103	0.0040148	-//-
Niben101Scf00228g08002	18.2036	0	Inf	2.162e-09	1.9967e-07	-//-
Niben101Scf00229g01002	146.707	331.915	-1.1779	2.9581e-06	0.00010923	-//-
Niben101Scf00233g00005	223.981	328.925	-0.55438	0.0020545	0.026815	sp|P0A9T5|TAS_SHIFL Protein tas OS=Shigella flexneri GN=tas PE=3 SV=1//8.87094e-38
Niben101Scf00238g09004	41.2488	13.4447	1.6173	0.0027665	0.03383	-//-
Niben101Scf00240g00015	269.786	444.288	-0.71968	4.8882e-05	0.0012384	-//-
Niben101Scf00244g01013	61.282	19.3531	1.6629	6.9633e-05	0.0016668	-//-
Niben101Scf00244g03004	117.68	185.987	-0.66034	0.0015402	0.021347	-//-
Niben101Scf00245g03004	3525.61	10547.8	-1.581	9.8624e-25	1.4795e-21	sp|P27521|CA4_ARATH Chlorophyll a-b binding protein 4, chloroplastic OS=Arabidopsis thaliana GN=LHCA4 PE=1 SV=1//1.98393e-143
Niben101Scf00245g04009	150.662	87.7214	0.78031	0.00041334	0.0072619	-//-
Niben101Scf00245g06005	67.8268	34.2273	0.98671	0.00078668	0.012307	-//-
Niben101Scf00246g04005	3490.32	7000.25	-1.004	3.8696e-11	5.2421e-09	sp|O78328|DXS_CAPAN Probable 1-deoxy-D-xylulose-5-phosphate synthase, chloroplastic OS=Capsicum annuum GN=TKT2 PE=2 SV=1//0
Niben101Scf00247g04007	38.2226	77.9045	-1.0273	0.0022424	0.028742	-//-
Niben101Scf00248g00005	532.06	804.581	-0.59665	0.00023917	0.0046486	-//-
Niben101Scf00248g02007	123.015	74.9507	0.71482	0.002375	0.030115	-//-
Niben101Scf00248g02011	514.717	918.395	-0.83534	3.9539e-07	1.8958e-05	-//-
Niben101Scf00248g02026	41.285	8.59434	2.2642	1.2191e-07	6.8407e-06	-//-
Niben101Scf00251g00006	52.2613	98.8853	-0.92001	0.00040495	0.0071424	-//-
Niben101Scf00253g03001	59.9273	23.2872	1.3637	1.9424e-05	0.00055537	sp|Q9LSQ4|GH36_ARATH Indole-3-acetic acid-amido synthetase GH3.6 OS=Arabidopsis thaliana GN=GH3.6 PE=1 SV=1//0
Niben101Scf00254g05006	259.019	118.373	1.1297	0.0015134	0.021054	sp|Q38897|BEL1_ARATH Homeobox protein BEL1 homolog OS=Arabidopsis thaliana GN=BEL1 PE=1 SV=2//5.33772e-93
Niben101Scf00254g07001	114.491	68.387	0.74344	0.0018319	0.024441	-//-
Niben101Scf00262g02011	621.413	932.654	-0.58579	0.00029341	0.0054848	sp|O80363|RK17_TOBAC 50S ribosomal protein L17, chloroplastic OS=Nicotiana tabacum GN=RPL17 PE=2 SV=1//4.31856e-99
Niben101Scf00262g05006	167.814	315.752	-0.91193	5.0683e-06	0.00017282	sp|P48522|TCMO_CATRO Trans-cinnamate 4-monooxygenase OS=Catharanthus roseus GN=CYP73A4 PE=2 SV=1//0
Niben101Scf00264g02002	23.0053	5.67357	2.0196	0.0019392	0.025611	-//-
Niben101Scf00268g02012	617.193	944.345	-0.61359	0.00015637	0.0032535	-//-
Niben101Scf00270g01014	1331.64	1841.79	-0.46791	0.0029522	0.035607	-//-
Niben101Scf00270g11008	92.7688	53.2733	0.80023	0.0016597	0.022581	-//-
Niben101Scf00270g15015	75.8187	33.7729	1.1667	5.9354e-05	0.001458	-//-
Niben101Scf00270g16015	1621.83	2242.48	-0.46747	0.0028082	0.034219	-//-
Niben101Scf00271g02013	152.896	251.349	-0.71714	0.00019734	0.0039534	sp|Q94K71|GPPL2_ARATH Haloacid dehalogenase-like hydrolase domain-containing protein At3g48420 OS=Arabidopsis thaliana GN=At3g48420 PE=1 SV=1//1.16142e-16
Niben101Scf00271g04024	1233.04	3294.82	-1.418	2.0067e-06	7.8414e-05	sp|P46486|PSAF_FLATR Photosystem I reaction center subunit III, chloroplastic OS=Flaveria trinervia GN=PSAF PE=2 SV=1//8.53567e-91
Niben101Scf00271g05016	24.8542	8.9283	1.477	0.0020455	0.026752	-//-
Niben101Scf00271g07012	103.288	57.7728	0.83822	0.0017014	0.023014	sp|O64481|SBT25_ARATH Subtilisin-like protease SBT2.5 OS=Arabidopsis thaliana GN=SBT2.5 PE=2 SV=1//0
Niben101Scf00271g07022	103.203	62.7134	0.71864	0.0042668	0.04754	-//-
Niben101Scf00271g08009	109.632	197.432	-0.84869	3.9933e-05	0.0010474	-//-
Niben101Scf00273g07004	23.1741	57.4737	-1.3104	5.2718e-05	0.0013165	-//-
Niben101Scf00276g02009	124.024	60.497	1.0357	1.4391e-05	0.00042978	-//-
Niben101Scf00276g02010	435.183	653.568	-0.58671	0.00065149	0.010525	-//-
Niben101Scf00276g07001	203.942	457.942	-1.167	9.6705e-11	1.2115e-08	-//-
Niben101Scf00279g01014	86.189	201.792	-1.2273	2.1397e-05	0.0006045	-//-
Niben101Scf00279g07001	38.5266	72.6014	-0.91414	0.0012179	0.017596	-//-
Niben101Scf00279g10001	4.04234	27.2153	-2.7512	3.9285e-07	1.8877e-05	-//-
Niben101Scf00282g02006	79.6398	3.7654	4.4026	4.8119e-07	2.2334e-05	-//-
Niben101Scf00290g00017	2924.92	6157.99	-1.0741	6.4602e-12	1.0643e-09	-//-
Niben101Scf00296g02008	113.946	296.262	-1.3785	2.6336e-07	1.3369e-05	-//-
Niben101Scf00297g00001	64.2037	122.101	-0.92735	8.9073e-05	0.0020586	sp|Q10L32|MSRB5_ORYSJ Peptide methionine sulfoxide reductase B5 OS=Oryza sativa subsp. japonica GN=MSRB5 PE=2 SV=1//1.29119e-66
Niben101Scf00298g00001	37.1377	0	Inf	0.0019499	0.025703	-//-
Niben101Scf00298g01006	90.8419	53.7269	0.75771	0.0033312	0.039355	-//-
Niben101Scf00298g02018	229.251	523.601	-1.1915	1.4535e-11	2.1504e-09	sp|P13869|CB12_PETHY Chlorophyll a-b binding protein, chloroplastic OS=Petunia hybrida PE=2 SV=1//1.72949e-80
Niben101Scf00303g00002	140.096	298.992	-1.0937	1.5683e-08	1.164e-06	sp|P54928|IMP3_SOLLC Inositol monophosphatase 3 OS=Solanum lycopersicum GN=IMP3 PE=1 SV=1//3.4849e-163
Niben101Scf00304g02002	44.8577	14.4305	1.6362	1.6534e-05	0.00048509	-//-
Niben101Scf00304g07020	64.8825	33.2621	0.96395	0.0012661	0.01817	-//-
Niben101Scf00305g03001	70.7913	121	-0.77337	0.0009992	0.014955	-//-
Niben101Scf00305g04005	624.425	972.08	-0.63855	7.3404e-05	0.0017367	-//-
Niben101Scf00305g05041	345.086	634.829	-0.87941	2.3752e-07	1.2307e-05	-//-
Niben101Scf00307g01044	112.374	55.1325	1.0273	0.001604	0.022034	-//-
Niben101Scf00312g03005	35.6572	75.0827	-1.0743	0.00018223	0.0036951	-//-
Niben101Scf00313g08016	234.096	544.178	-1.217	6.9934e-12	1.1438e-09	sp|B3LF83|Y74B2_ARATH Probable inactive linolenate hydroperoxide lyase OS=Arabidopsis thaliana GN=CYP74B2 PE=2 SV=1//9.07761e-124
Niben101Scf00317g01004	115.337	37.3615	1.6262	5.7406e-10	6.0608e-08	-//-
Niben101Scf00317g08002	58.5203	13.4313	2.1233	4.4165e-09	3.7836e-07	-//-
Niben101Scf00318g10005	602.218	1105.92	-0.87689	4.1693e-08	2.7375e-06	-//-
Niben101Scf00321g02012	208.308	132.769	0.6498	0.0011691	0.017036	sp|P38500|NIR_BETPN Ferredoxin--nitrite reductase, chloroplastic OS=Betula pendula GN=NIR1 PE=2 SV=1//7.29755e-130
Niben101Scf00321g04010	566.965	1058.82	-0.90112	3.2293e-08	2.1973e-06	sp|Q8SKU2|TIC62_PEA Protein TIC 62, chloroplastic OS=Pisum sativum GN=TIC62 PE=1 SV=2//1.519e-145
Niben101Scf00321g05002	114.533	188.684	-0.72022	0.00058921	0.0096858	-//-
Niben101Scf00321g05032	22.7804	5.09325	2.1611	0.00012238	0.0026707	-//-
Niben101Scf00324g00002	67.1439	143.625	-1.097	5.9649e-06	0.00020021	sp|Q9T0A4|NDHS_ARATH NAD(P)H-quinone oxidoreductase subunit S, chloroplastic OS=Arabidopsis thaliana GN=ndhS PE=1 SV=1//5.03439e-45
Niben101Scf00324g00004	29.6566	62.1454	-1.0673	0.00087086	0.013359	sp|Q9T0A4|NDHS_ARATH NAD(P)H-quinone oxidoreductase subunit S, chloroplastic OS=Arabidopsis thaliana GN=ndhS PE=1 SV=1//4.28945e-54
Niben101Scf00324g01010	35.5378	85.6258	-1.2687	5.2308e-06	0.00017809	-//-
Niben101Scf00326g01005	28.3998	3.37254	3.074	6.0014e-08	3.7488e-06	-//-
Niben101Scf00326g01023	20.3915	5.2084	1.9691	0.0010911	0.016068	-//-
Niben101Scf00327g00011	161.227	356.225	-1.1437	9.6155e-10	9.583e-08	-//-
Niben101Scf00327g01037	22.1679	4.87711	2.1844	0.00067818	0.010874	-//-
Niben101Scf00328g04017	10.607	1.44832	2.8726	0.0017395	0.023375	-//-
Niben101Scf00332g02011	22.3736	5.51556	2.0202	0.00024947	0.0048073	-//-
Niben101Scf00332g10003	473.637	668.074	-0.49623	0.002977	0.035846	sp|Q9S834|CLPP5_ARATH ATP-dependent Clp protease proteolytic subunit 5, chloroplastic OS=Arabidopsis thaliana GN=CLPP5 PE=1 SV=1//2.3866e-169
Niben101Scf00337g07012	403.297	712.594	-0.82124	8.9693e-07	3.8976e-05	sp|P82538|PPL1_ARATH PsbP-like protein 1, chloroplastic OS=Arabidopsis thaliana GN=PPL1 PE=1 SV=1//3.37715e-90
Niben101Scf00338g00016	146.214	226.627	-0.63224	0.0015938	0.021921	-//-
Niben101Scf00338g03002	112.251	213.94	-0.93048	6.3591e-06	0.00021233	sp|Q9SW33|TL1Y_ARATH Thylakoid lumenal 17.9 kDa protein, chloroplastic OS=Arabidopsis thaliana GN=At4g24930 PE=1 SV=1//2.97678e-67
Niben101Scf00338g10001	186.053	314.319	-0.75651	5.2707e-05	0.0013165	-//-
Niben101Scf00339g16007	35.9569	106.587	-1.5677	7.1233e-06	0.00023351	-//-
Niben101Scf00341g04003	258.751	148.266	0.80338	4.0563e-05	0.0010591	-//-
Niben101Scf00345g01021	985.278	2445.03	-1.3113	1.2573e-10	1.512e-08	-//-
Niben101Scf00349g01014	156.983	39.0295	2.008	5.9748e-16	2.4209e-13	-//-
Niben101Scf00349g02005	35.3304	90.7935	-1.3617	0.00030778	0.0056943	-//-
Niben101Scf00350g04018	157.127	31.2477	2.3301	1.3407e-19	1.0579e-16	sp|Q6Z2G9|TLP5_ORYSJ Tubby-like F-box protein 5 OS=Oryza sativa subsp. japonica GN=TULP5 PE=2 SV=1//1.44529e-122
Niben101Scf00352g02001	48.2149	14.5724	1.7262	2.8908e-06	0.00010763	-//-
Niben101Scf00361g02004	59.1115	97.464	-0.72143	0.0037	0.042507	-//-
Niben101Scf00366g01013	131.457	72.8631	0.85133	0.003314	0.039173	-//-
Niben101Scf00367g02013	382.823	548.837	-0.5197	0.0022865	0.029161	-//-
Niben101Scf00369g02005	376.467	44.6502	3.0758	7.5941e-26	1.4231e-22	-//-
Niben101Scf00369g05009	363.102	207.075	0.81022	1.2006e-05	0.00036835	-//-
Niben101Scf00369g05011	201.694	415.68	-1.0433	0.0016758	0.022765	-//-
Niben101Scf00369g21005	171.441	64.6017	1.4081	8.3079e-08	4.9506e-06	-//-
Niben101Scf00369g24007	50.6345	21.3649	1.2449	0.00027011	0.0051304	-//-
Niben101Scf00370g02002	379.754	212.443	0.83799	0.0024983	0.031238	-//-
Niben101Scf00370g03002	11.6857	43.236	-1.8875	1.6019e-06	6.4213e-05	-//-
Niben101Scf00371g01007	247.208	353.403	-0.51559	0.0041123	0.046162	-//-
Niben101Scf00372g00003	269.756	118.7	1.1843	3.3932e-09	2.9866e-07	-//-
Niben101Scf00372g03008	1736.96	2848.56	-0.71367	3.0512e-06	0.00011212	-//-
Niben101Scf00372g05013	69.4249	28.1047	1.3046	8.7147e-05	0.0020204	-//-
Niben101Scf00376g03007	106.924	169.972	-0.6687	0.0015683	0.021637	-//-
Niben101Scf00377g02007	25.729	7.75769	1.7297	0.0032947	0.038975	-//-
Niben101Scf00380g01005	135.091	257.739	-0.93198	2.0335e-06	7.9184e-05	-//-
Niben101Scf00381g09001	24.1289	49.0453	-1.0234	0.0022155	0.028461	-//-
Niben101Scf00383g03001	42.9128	17.4709	1.2965	0.00054914	0.009134	-//-
Niben101Scf00383g03006	17.485	1.15721	3.9174	1.3007e-06	5.3918e-05	-//-
Niben101Scf00388g03006	32.4228	9.75421	1.7329	9.1222e-05	0.0020976	-//-
Niben101Scf00388g08010	239.418	365.966	-0.61218	0.00077022	0.012096	-//-
Niben101Scf00389g01002	296.21	467.086	-0.65707	0.00015533	0.0032376	-//-
Niben101Scf00397g11005	160.956	273.781	-0.76636	6.2947e-05	0.0015336	-//-
Niben101Scf00398g07006	345.65	495.939	-0.52085	0.0032008	0.038004	-//-
Niben101Scf00402g01006	113.007	56.1404	1.0093	0.00029729	0.0055458	-//-
Niben101Scf00404g01009	286.165	178.31	0.68246	0.0003276	0.0060017	-//-
Niben101Scf00406g03001	7906.93	17017.4	-1.1058	3.829e-13	8.2007e-11	-//-
Niben101Scf00406g05012	295.671	474.811	-0.68336	8.7041e-05	0.0020193	-//-
Niben101Scf00410g00006	50.645	24.1579	1.0679	0.0012292	0.017732	-//-
Niben101Scf00410g02014	206.694	134.966	0.6149	0.0022692	0.028986	-//-
Niben101Scf00414g07005	185.769	296.943	-0.67667	0.00035211	0.0063831	-//-
Niben101Scf00416g00007	83.987	31.3663	1.4209	0.00015552	0.0032398	-//-
Niben101Scf00419g00001	140.318	56.961	1.3007	4.5774e-08	2.9622e-06	-//-
Niben101Scf00419g01007	675.012	1018.63	-0.59364	0.00019169	0.0038679	sp|O23049|RK6_ARATH 50S ribosomal protein L6, chloroplastic OS=Arabidopsis thaliana GN=RPL6 PE=2 SV=1//1.86871e-113
Niben101Scf00420g01003	98.9845	152.934	-0.62763	0.0037502	0.042984	-//-
Niben101Scf00425g03030	72.2741	149.893	-1.0524	3.321e-06	0.00012055	-//-
Niben101Scf00428g07003	173.152	78.9338	1.1333	2.3073e-07	1.2011e-05	-//-
Niben101Scf00428g09005	45.317	13.4607	1.7513	4.1213e-06	0.00014481	-//-
Niben101Scf00428g12019	21.371	5.12536	2.0599	0.0010356	0.015348	-//-
Niben101Scf00428g15006	1174.28	1677.29	-0.51436	0.00099499	0.014902	sp|Q8W463|RK191_ARATH 50S ribosomal protein L19-1, chloroplastic OS=Arabidopsis thaliana GN=At4g17560 PE=2 SV=1//2.51753e-53
Niben101Scf00428g15008	65.8562	22.6748	1.5382	0.00096837	0.014599	-//-
Niben101Scf00435g00005	14.4593	0	Inf	0.00015141	0.0031762	-//-
Niben101Scf00435g05003	57.7347	20.788	1.4737	8.9085e-06	0.00028316	-//-
Niben101Scf00436g00003	97.164	29.6861	1.7106	3.2918e-06	0.00011969	sp|Q4QSC8|SGO1_MAIZE Shugoshin-1 OS=Zea mays GN=SGO1 PE=2 SV=1//2.06088e-15
Niben101Scf00436g06006	782.203	1210.37	-0.62983	6.6811e-05	0.0016095	sp|P25864|RK9_ARATH 50S ribosomal protein L9, chloroplastic OS=Arabidopsis thaliana GN=RPL9 PE=2 SV=1//1.69793e-75
Niben101Scf00436g10019	301.856	471.231	-0.64257	0.00027249	0.0051625	-//-
Niben101Scf00439g04015	69.7806	37.7383	0.8868	0.0020175	0.026463	-//-
Niben101Scf00439g06003	105.488	30.3414	1.7977	9.8293e-11	1.228e-08	-//-
Niben101Scf00442g10001	0	1077.46	#NAME?	3.4046e-06	0.00012313	-//-
Niben101Scf00446g02007	74.908	17.0012	2.1395	6.5562e-08	4.0174e-06	-//-
Niben101Scf00447g01010	105.471	196.468	-0.89744	2.1826e-05	0.00061352	-//-
Niben101Scf00447g02010	6241.15	10689	-0.77625	3.3041e-07	1.6348e-05	-//-
Niben101Scf00448g18001	305.409	64.328	2.2472	2.7211e-06	0.00010216	sp|Q84TH6|DIR23_ARATH Dirigent protein 23 OS=Arabidopsis thaliana GN=DIR23 PE=2 SV=1//1.26753e-24
Niben101Scf00448g18002	70.0541	39.8152	0.81515	0.0037648	0.043074	-//-
Niben101Scf00449g00004	25.7251	61.1454	-1.2491	0.003404	0.039977	-//-
Niben101Scf00453g07011	198.221	462.846	-1.2234	1.0521e-11	1.643e-09	sp|Q93XM7|MCAT_ARATH Mitochondrial carnitine/acylcarnitine carrier-like protein OS=Arabidopsis thaliana GN=BOU PE=2 SV=1//5.01672e-156
Niben101Scf00456g00008	33.2236	7.33803	2.1787	3.2107e-06	0.00011706	-//-
Niben101Scf00457g02012	183.39	86.7347	1.0802	7.1415e-07	3.2055e-05	sp|Q9UNX4|WDR3_HUMAN WD repeat-containing protein 3 OS=Homo sapiens GN=WDR3 PE=1 SV=1//0
Niben101Scf00457g05004	66.792	28.5617	1.2256	5.8075e-05	0.0014323	-//-
Niben101Scf00457g09007	58.1235	24.008	1.2756	0.0040698	0.045784	sp|Q9SCP2|PLY12_ARATH Probable pectate lyase 12 OS=Arabidopsis thaliana GN=At3g53190 PE=2 SV=2//0
Niben101Scf00457g11002	41.5531	100.723	-1.2774	1.3333e-06	5.5164e-05	-//-
Niben101Scf00461g04004	40.4009	165.225	-2.032	4.1934e-17	2.1432e-14	-//-
Niben101Scf00463g00016	654.052	969.244	-0.56745	0.00043443	0.0075762	-//-
Niben101Scf00465g07001	96.6769	52.4447	0.88237	0.00049745	0.0084427	-//-
Niben101Scf00471g00013	455.05	821.722	-0.85263	2.6998e-07	1.3643e-05	-//-
Niben101Scf00471g01002	242.812	107.764	1.172	9.2221e-09	7.2009e-07	-//-
Niben101Scf00471g03014	97.1858	177.66	-0.8703	5.6583e-05	0.0013998	-//-
Niben101Scf00472g06014	196.7	337.071	-0.77706	2.4994e-05	0.00069262	-//-
Niben101Scf00479g01015	765.12	1487.17	-0.95882	2.7767e-06	0.00010381	sp|Q9SDT1|POR_DAUCA Protochlorophyllide reductase, chloroplastic OS=Daucus carota GN=POR1 PE=2 SV=1//4.51097e-164
Niben101Scf00479g03014	7.42224	0.390203	4.2496	0.0017179	0.023174	sp|Q9FN29|ATB52_ARATH Homeobox-leucine zipper protein ATHB-52 OS=Arabidopsis thaliana GN=ATHB-52 PE=2 SV=1//2.72131e-26
Niben101Scf00480g00002	1087.43	2232.98	-1.0381	3.5001e-11	4.7849e-09	-//-
Niben101Scf00480g01009	78.3482	156.588	-0.999	1.8511e-05	0.00053541	-//-
Niben101Scf00481g04007	155.022	281.215	-0.8592	9.918e-06	0.00031216	-//-
Niben101Scf00482g00004	42.8229	16.6029	1.3669	0.00079003	0.012346	-//-
Niben101Scf00482g03002	194.675	294.255	-0.596	0.001364	0.019341	sp|O23826|K125_TOBAC 125 kDa kinesin-related protein OS=Nicotiana tabacum GN=TKRP125 PE=1 SV=1//4.17564e-23
Niben101Scf00482g09010	18.6735	5.90311	1.6614	0.0034254	0.040173	-//-
Niben101Scf00483g03004	271.515	387.897	-0.51464	0.0036634	0.042179	-//-
Niben101Scf00484g03011	156.654	292.538	-0.90104	2.3727e-06	9.0514e-05	-//-
Niben101Scf00488g01002	36.8581	16.8654	1.1279	0.0028521	0.034641	-//-
Niben101Scf00488g02003	635.055	999.65	-0.65454	0.0017034	0.023021	-//-
Niben101Scf00490g01036	1337.23	2274.65	-0.76639	0.00011402	0.0025245	-//-
Niben101Scf00491g02001	376.958	234.95	0.68205	0.00015125	0.0031762	-//-
Niben101Scf00491g02005	41.552	11.5446	1.8477	6.5244e-06	0.0002172	-//-
Niben101Scf00491g04007	547.674	811.146	-0.56665	0.00064144	0.010392	-//-
Niben101Scf00493g00008	25.9496	62.5455	-1.2692	3.4087e-05	0.00090989	-//-
Niben101Scf00493g00020	4949.87	7952.58	-0.68403	0.00098499	0.014798	-//-
Niben101Scf00496g00001	936.326	1702.43	-0.86251	6.0805e-08	3.7825e-06	-//-
Niben101Scf00496g00021	243.003	355.315	-0.54812	0.0021666	0.027961	-//-
Niben101Scf00496g02009	20.037	50.232	-1.3259	0.0001105	0.0024629	-//-
Niben101Scf00501g04001	447.821	630.307	-0.49313	0.0033521	0.039529	-//-
Niben101Scf00502g00012	22.0753	7.88624	1.485	0.0033813	0.039769	-//-
Niben101Scf00503g01003	147.663	66.6716	1.1472	9.9313e-06	0.00031236	-//-
Niben101Scf00503g10003	4828.72	7973.19	-0.72352	1.9554e-06	7.6476e-05	-//-
Niben101Scf00504g00001	118.104	186.568	-0.65965	0.0014727	0.02059	-//-
Niben101Scf00504g03003	73.757	29.5503	1.3196	9.4306e-06	0.00029828	sp|Q96HR8|NAF1_HUMAN H/ACA ribonucleoprotein complex non-core subunit NAF1 OS=Homo sapiens GN=NAF1 PE=1 SV=2//4.76826e-19
Niben101Scf00505g07001	365.382	563.107	-0.624	0.00021868	0.0043099	-//-
Niben101Scf00506g02003	5684.66	11427.3	-1.0073	3.8876e-11	5.2507e-09	sp|Q9SDT1|POR_DAUCA Protochlorophyllide reductase, chloroplastic OS=Daucus carota GN=POR1 PE=2 SV=1//0
Niben101Scf00508g06005	381.972	714.062	-0.90258	0.00051582	0.0086792	-//-
Niben101Scf00509g00020	52.0083	20.3183	1.356	7.8484e-05	0.0018366	-//-
Niben101Scf00509g03006	1372.92	936.171	0.55241	0.00054442	0.0090609	sp|Q9SCV4|BGAL8_ARATH Beta-galactosidase 8 OS=Arabidopsis thaliana GN=BGAL8 PE=2 SV=2//1.93895e-156
Niben101Scf00519g00010	1058.24	1926.15	-0.86405	6.0005e-05	0.0014731	-//-
Niben101Scf00524g02006	155.308	82.9709	0.90445	4.5345e-05	0.0011614	-//-
Niben101Scf00526g00002	1477.02	2382.43	-0.68975	7.3145e-06	0.00023856	sp|Q39732|GCSH_FLAAN Glycine cleavage system H protein, mitochondrial OS=Flaveria anomala GN=GDCSH PE=2 SV=1//3.66031e-95
Niben101Scf00526g00018	6.83619	0.347353	4.2987	0.0031796	0.037802	-//-
Niben101Scf00528g01012	98.1419	28.7144	1.7731	0.0029023	0.035156	sp|P68428|H32_WHEAT Histone H3.2 OS=Triticum aestivum PE=1 SV=2//7.67285e-44
Niben101Scf00530g06012	122.943	231.873	-0.91535	7.7811e-06	0.00025214	-//-
Niben101Scf00530g09006	107.363	165.097	-0.62082	0.0035166	0.040986	-//-
Niben101Scf00536g05012	1150.06	2473.39	-1.1048	1.7824e-12	3.3541e-10	sp|Q55680|Y005_SYNY3 Uncharacterized protein sll0005 OS=Synechocystis sp. (strain PCC 6803 / Kazusa) GN=sll0005 PE=3 SV=1//1.98136e-124
Niben101Scf00536g05021	6.43319	47.9497	-2.8979	8.3394e-12	1.33e-09	-//-
Niben101Scf00536g12004	231.902	44.2165	2.3909	1.0416e-17	5.8559e-15	-//-
Niben101Scf00537g02001	478.826	793.559	-0.72883	8.8399e-06	0.00028138	sp|Q9SUE0|YMG12_ARATH YlmG homolog protein 1-2, chloroplastic OS=Arabidopsis thaliana GN=YLMG1-2 PE=2 SV=1//3.61431e-61
Niben101Scf00537g02021	150.421	81.2528	0.88852	0.00036424	0.0065476	-//-
Niben101Scf00537g02022	949.122	221.925	2.0965	4.4076e-33	3.899e-29	-//-
Niben101Scf00539g05012	35.6782	11.5793	1.6235	9.4845e-05	0.0021676	-//-
Niben101Scf00539g07005	32.0674	10.8123	1.5684	0.00032646	0.0059832	sp|Q9SGS5|Y1607_ARATH Uncharacterized protein At1g76070 OS=Arabidopsis thaliana GN=At1g76070 PE=1 SV=1//1.13266e-13
Niben101Scf00539g07015	1373.81	2857.26	-1.0564	1.2348e-11	1.8763e-09	sp|Q9SGS4|CDSP_ARATH Thioredoxin-like protein CDSP32, chloroplastic OS=Arabidopsis thaliana GN=CDSP32 PE=1 SV=1//4.15799e-134
Niben101Scf00539g07022	479.876	1109.89	-1.2097	1.3395e-13	3.2922e-11	sp|Q9C5Y0|PLDD1_ARATH Phospholipase D delta OS=Arabidopsis thaliana GN=PLDDELTA PE=1 SV=2//8.7297e-09
Niben101Scf00539g07034	229.316	417.979	-0.86609	1.0198e-05	0.00031962	sp|Q9D113|DNLZ_MOUSE DNL-type zinc finger protein OS=Mus musculus GN=Dnlz PE=2 SV=1//5.35194e-08
Niben101Scf00541g00005	29.9558	8.86939	1.7559	0.0001569	0.0032624	sp|Q84TH5|AB25G_ARATH ABC transporter G family member 25 OS=Arabidopsis thaliana GN=ABCG25 PE=2 SV=1//0
Niben101Scf00541g05002	213.063	345.026	-0.69543	0.00013457	0.0028917	-//-
Niben101Scf00543g02006	14.9523	3.38859	2.1416	0.0015216	0.021145	-//-
Niben101Scf00546g06004	1137.35	520.975	1.1264	3.4469e-06	0.00012442	-//-
Niben101Scf00550g00010	19.8254	2.57608	2.9441	1.0346e-05	0.00032358	-//-
Niben101Scf00551g00006	128.457	75.2793	0.77096	0.00098766	0.014827	-//-
Niben101Scf00551g02008	50.4086	175.537	-1.8	2.8446e-07	1.4327e-05	sp|Q9M0G0|GAGT3_ARATH Gamma-glutamyltranspeptidase 3 OS=Arabidopsis thaliana GN=GGT3 PE=2 SV=1//0
Niben101Scf00551g04006	25.0963	8.1077	1.6301	0.0017555	0.02354	-//-
Niben101Scf00559g03007	181.812	299.337	-0.71932	0.00014616	0.0030949	-//-
Niben101Scf00560g02009	58.0192	22.1721	1.3878	2.9265e-05	0.00079577	-//-
Niben101Scf00561g00010	68.1734	127.227	-0.90012	0.00010672	0.0023915	-//-
Niben101Scf00563g01003	572.25	1072.37	-0.90608	3.6412e-08	2.437e-06	-//-
Niben101Scf00563g03001	568.347	313.587	0.85791	0.0044914	0.049621	sp|Q74LY0|MENG_LACJO Demethylmenaquinone methyltransferase OS=Lactobacillus johnsonii (strain CNCM I-12250 / La1 / NCC 533) GN=menG PE=3 SV=1//6.28779e-08
Niben101Scf00564g01004	12.2077	1.83852	2.7312	0.0010652	0.015739	-//-
Niben101Scf00567g04007	58.7702	27.843	1.0778	0.00063895	0.010361	-//-
Niben101Scf00568g04011	54.2675	107.176	-0.98182	6.9338e-05	0.0016615	-//-
Niben101Scf00568g04019	103.018	245.832	-1.2548	0.0028326	0.03447	-//-
Niben101Scf00568g04023	0	20.6959	#NAME?	0.0019252	0.025475	-//-
Niben101Scf00570g03008	133.547	216.116	-0.69446	0.0004498	0.0077988	-//-
Niben101Scf00570g03009	319.475	485.565	-0.60396	0.00042416	0.0074316	-//-
Niben101Scf00571g00006	89.2068	43.2906	1.0431	0.00012052	0.0026416	-//-
Niben101Scf00571g02006	87.0641	226.586	-1.3799	4.5974e-09	3.931e-07	-//-
Niben101Scf00571g04013	404.638	1148.46	-1.505	2.0318e-06	7.9184e-05	-//-
Niben101Scf00571g10001	707.531	1326.28	-0.90652	1.8754e-08	1.3582e-06	-//-
Niben101Scf00571g10002	262.366	679.743	-1.3734	2.7941e-15	1.0217e-12	sp|Q9C5M0|DTC_ARATH Mitochondrial dicarboxylate/tricarboxylate transporter DTC OS=Arabidopsis thaliana GN=DTC PE=1 SV=1//4.47503e-167
Niben101Scf00571g10015	122.331	213.383	-0.80266	0.0019172	0.025383	-//-
Niben101Scf00573g00010	106.033	8.16129	3.6996	1.3485e-10	1.6088e-08	-//-
Niben101Scf00573g01003	655.483	9.68191	6.0811	6.7067e-09	5.4452e-07	-//-
Niben101Scf00573g01005	39.9577	13.0518	1.6142	0.00070192	0.011187	-//-
Niben101Scf00573g02015	82.2155	129.917	-0.66011	0.0031554	0.037554	-//-
Niben101Scf00573g03002	116.788	188.688	-0.69211	0.00095539	0.014458	-//-
Niben101Scf00576g02001	53.5473	231.205	-2.1103	1.8325e-21	1.682e-18	-//-
Niben101Scf00577g01002	79.0988	9.05951	3.1262	5.4532e-15	1.9013e-12	-//-
Niben101Scf00577g02003	220.188	360.392	-0.71084	9.1302e-05	0.0020983	sp|Q9SX22|RRP31_ARATH 30S ribosomal protein 3-1, chloroplastic OS=Arabidopsis thaliana GN=At1g68590 PE=2 SV=1//1.48856e-51
Niben101Scf00577g02007	18.1235	2.92343	2.6321	8.9435e-05	0.002066	-//-
Niben101Scf00577g07003	192.681	45.654	2.0774	1.3149e-18	8.2136e-16	-//-
Niben101Scf00577g09002	35.1238	14.5617	1.2703	0.0013184	0.018783	-//-
Niben101Scf00577g12010	199.137	67.468	1.5615	3.9529e-06	0.00013977	-//-
Niben101Scf00578g06007	140.956	239.52	-0.76489	9.7575e-05	0.0022187	-//-
Niben101Scf00584g03014	178.551	293.174	-0.71542	0.00030377	0.0056292	sp|O53732|UFAA1_MYCTU Tuberculostearic acid methyltransferase UfaA1 OS=Mycobacterium tuberculosis (strain ATCC 25618 / H37Rv) GN=ufaA1 PE=1 SV=3//7.96216e-55
Niben101Scf00585g05010	81.5173	149.572	-0.87566	0.00012842	0.002785	sp|Q9SVE7|MATE3_ARATH MATE efflux family protein 3, chloroplastic OS=Arabidopsis thaliana GN=DTX45 PE=2 SV=2//2.38399e-156
Niben101Scf00592g03010	29.3557	7.62648	1.9446	5.5597e-05	0.0013792	-//-
Niben101Scf00592g04013	59.9949	23.3212	1.3632	0.00020803	0.0041336	-//-
Niben101Scf00593g03002	98.5064	38.3427	1.3613	3.455e-07	1.6909e-05	sp|Q9FM19|HIR1_ARATH Hypersensitive-induced response protein 1 OS=Arabidopsis thaliana GN=HIR1 PE=1 SV=1//0
Niben101Scf00594g00001	186.971	709.343	-1.9237	2.6034e-11	3.6476e-09	-//-
Niben101Scf00594g02002	2420.05	5986.81	-1.3067	1.1654e-08	8.9219e-07	-//-
Niben101Scf00595g00013	142.477	226.6	-0.66942	0.00068584	0.010966	-//-
Niben101Scf00595g02005	596.077	1139.56	-0.93491	6.485e-09	5.3012e-07	sp|Q6RVV4|TIC32_PEA Short-chain dehydrogenase TIC 32, chloroplastic OS=Pisum sativum GN=TIC32 PE=1 SV=1//1.33703e-149
Niben101Scf00597g06001	2274.03	4586.87	-1.0123	5.096e-11	6.6242e-09	-//-
Niben101Scf00603g08015	2999.52	4756.07	-0.66504	1.2645e-05	0.00038453	-//-
Niben101Scf00606g00010	303.2	189.368	0.67908	0.0002808	0.0052864	-//-
Niben101Scf00607g03013	247.471	927.943	-1.9068	1.7553e-10	2.056e-08	-//-
Niben101Scf00611g01010	95.8795	31.0262	1.6277	6.0036e-09	4.9718e-07	sp|Q8GZ92|BRXL4_ARATH Protein Brevis radix-like 4 OS=Arabidopsis thaliana GN=BRXL4 PE=2 SV=1//1.01462e-136
Niben101Scf00611g09002	330.248	493.087	-0.57829	0.00081271	0.012626	-//-
Niben101Scf00611g09003	589.461	14.9465	5.3015	1.7033e-09	1.6094e-07	-//-
Niben101Scf00612g01002	6.55888	0	Inf	0.00088773	0.013585	sp|P32110|GSTX6_SOYBN Probable glutathione S-transferase OS=Glycine max GN=HSP26-A PE=2 SV=1//4.95118e-61
Niben101Scf00613g02007	359.142	530.559	-0.56296	0.00093601	0.014198	sp|Q38833|CHLG_ARATH Chlorophyll synthase, chloroplastic OS=Arabidopsis thaliana GN=CHLG PE=2 SV=1//0
Niben101Scf00621g02001	413.081	240.605	0.77976	1.278e-05	0.00038811	-//-
Niben101Scf00621g05002	178.366	914.107	-2.3575	1.1017e-14	3.5392e-12	-//-
Niben101Scf00629g00001	42.0481	89.0893	-1.0832	3.6521e-05	0.00096849	-//-
Niben101Scf00630g03011	479.404	331.52	0.53214	0.0025162	0.031358	-//-
Niben101Scf00635g00002	184.348	277.841	-0.59183	0.001752	0.023508	-//-
Niben101Scf00635g00003	148.391	226.88	-0.61252	0.0019449	0.025645	-//-
Niben101Scf00635g02004	141.395	64.1177	1.1409	1.0715e-06	4.5508e-05	-//-
Niben101Scf00635g04005	25.3869	6.75848	1.9093	0.00013959	0.002984	-//-
Niben101Scf00635g09009	235.229	337.242	-0.51972	0.0042682	0.04754	-//-
Niben101Scf00637g04001	233.823	127.579	0.87402	0.0026116	0.032349	sp|Q05091|PGIP_PYRCO Polygalacturonase inhibitor OS=Pyrus communis GN=PGIP PE=1 SV=1//6.88938e-148
Niben101Scf00643g01010	85.0201	45.8943	0.88949	0.0010598	0.015664	-//-
Niben101Scf00647g01009	84.6335	33.4194	1.3405	3.6757e-06	0.00013087	-//-
Niben101Scf00652g01007	68.137	26.9796	1.3366	0.00050304	0.0085256	-//-
Niben101Scf00653g01009	596.464	1085.5	-0.86385	1.0696e-07	6.0816e-06	-//-
Niben101Scf00653g01010	280.478	418.875	-0.57863	0.0010354	0.015348	-//-
Niben101Scf00654g04001	40.1285	83.1736	-1.0515	0.00013503	0.0029002	-//-
Niben101Scf00662g00006	100.306	174.89	-0.80204	0.00017866	0.0036359	-//-
Niben101Scf00662g04008	19.9656	1.82512	3.4514	0.00062854	0.010231	-//-
Niben101Scf00663g02006	43.6153	16.0047	1.4463	9.3227e-05	0.0021349	-//-
Niben101Scf00663g02007	131.526	73.2534	0.84438	0.00098579	0.014804	-//-
Niben101Scf00674g00009	15.6631	76.9364	-2.2963	7.2153e-09	5.8261e-07	-//-
Niben101Scf00675g01003	375.349	1078.97	-1.5234	6.4801e-20	5.3972e-17	-//-
Niben101Scf00682g04016	29.4661	9.72476	1.5993	0.00039612	0.0070197	-//-
Niben101Scf00682g05009	418.038	621.235	-0.57151	0.00075202	0.011839	-//-
Niben101Scf00683g00016	119.023	197.441	-0.73018	0.00039098	0.006945	-//-
Niben101Scf00683g02004	221.974	82.6957	1.4245	4.0121e-06	0.00014164	-//-
Niben101Scf00683g03019	60.2294	112.12	-0.89651	0.00025029	0.0048211	sp|Q42545|FTSZ1_ARATH Cell division protein FtsZ homolog 1, chloroplastic OS=Arabidopsis thaliana GN=FTSZ1 PE=1 SV=2//2.69557e-176
Niben101Scf00687g00014	137.583	210.411	-0.61291	0.0024205	0.030503	-//-
Niben101Scf00687g08006	1674.62	2757.25	-0.7194	3.7014e-06	0.0001316	-//-
Niben101Scf00688g00002	72.6856	137.264	-0.91721	6.044e-05	0.0014822	sp|Q8RXE8|BASS3_ARATH Probable sodium/metabolite cotransporter BASS3, chloroplastic OS=Arabidopsis thaliana GN=BASS3 PE=2 SV=1//1.79064e-179
Niben101Scf00698g02019	272.794	506.731	-0.89341	2.9938e-07	1.4978e-05	-//-
Niben101Scf00700g09001	97.7797	55.5841	0.81486	0.0014235	0.020032	-//-
Niben101Scf00702g00004	320.514	534.068	-0.73664	1.6733e-05	0.00049028	-//-
Niben101Scf00705g04001	284.296	413.483	-0.54043	0.0024488	0.030739	-//-
Niben101Scf00705g05011	301.571	140.433	1.1026	1.7468e-08	1.2754e-06	sp|Q9M9S0|ZHD4_ARATH Zinc-finger homeodomain protein 4 OS=Arabidopsis thaliana GN=ZHD4 PE=1 SV=1//5.75195e-30
Niben101Scf00709g04010	370.634	538.098	-0.53787	0.001441	0.020233	-//-
Niben101Scf00709g04011	217.377	120.591	0.85007	0.00015	0.0031541	-//-
Niben101Scf00709g07008	580.294	834.379	-0.52392	0.0012479	0.01796	-//-
Niben101Scf00711g02004	27.9622	7.90495	1.8227	0.00014278	0.0030363	-//-
Niben101Scf00712g09029	360.785	902.663	-1.323	1.7944e-14	5.4933e-12	sp|P09044|G3PB_TOBAC Glyceraldehyde-3-phosphate dehydrogenase B, chloroplastic (Fragment) OS=Nicotiana tabacum GN=GAPB PE=2 SV=1//1.23687e-133
Niben101Scf00712g09038	491.297	778.078	-0.66332	6.3657e-05	0.0015476	-//-
Niben101Scf00712g11002	2.69007	18.8397	-2.8081	1.1947e-05	0.00036702	sp|P54797|TNG2_MOUSE Transport and Golgi organization 2 homolog OS=Mus musculus GN=Tango2 PE=2 SV=1//6.10744e-33
Niben101Scf00712g14003	31.2891	75.13	-1.2637	0.0010955	0.016128	-//-
Niben101Scf00712g16028	93.5946	199.076	-1.0888	1.9149e-07	1.0229e-05	-//-
Niben101Scf00713g02004	28.1982	88.9604	-1.6576	0.00040321	0.0071228	-//-
Niben101Scf00715g04003	208.686	327.34	-0.64945	0.0010357	0.015348	-//-
Niben101Scf00715g09005	566.12	962.302	-0.76538	2.5744e-06	9.7382e-05	-//-
Niben101Scf00719g00004	162.503	51.4566	1.659	2.8782e-10	3.2407e-08	-//-
Niben101Scf00719g01003	106.607	172.153	-0.69139	0.0011255	0.016505	-//-
Niben101Scf00721g00009	226.997	349.438	-0.62236	0.00068281	0.010925	-//-
Niben101Scf00723g00006	80.8205	166.382	-1.0417	3.0286e-06	0.00011147	-//-
Niben101Scf00726g02006	285.478	142.694	1.0005	0.00066066	0.010637	sp|O65351|SBT17_ARATH Subtilisin-like protease SBT1.7 OS=Arabidopsis thaliana GN=SBT1.7 PE=1 SV=1//2.13747e-06
Niben101Scf00730g01012	92.0812	27.5216	1.7423	0.0011408	0.016691	-//-
Niben101Scf00732g03001	46.4999	8.5836	2.4376	1.8937e-06	7.4321e-05	-//-
Niben101Scf00739g00002	312.179	3.16903	6.6222	0.0020277	0.026565	-//-
Niben101Scf00742g01035	64.6447	23.1606	1.4809	4.7838e-06	0.00016437	-//-
Niben101Scf00742g01037	45.3142	15.5127	1.5465	5.9313e-05	0.0014577	-//-
Niben101Scf00745g00018	302.757	475.812	-0.65223	0.00015901	0.0032927	sp|P0A8Y7|YIDA_SHIFL Sugar phosphatase YidA OS=Shigella flexneri GN=yidA PE=3 SV=1//5.3276e-19
Niben101Scf00747g05007	26.4892	10.8391	1.2892	0.0044642	0.049453	-//-
Niben101Scf00753g01002	155.591	95.3416	0.70658	0.0015319	0.021239	-//-
Niben101Scf00773g05007	61.9558	116.285	-0.90835	0.000181	0.0036737	-//-
Niben101Scf00773g07001	1121.07	2258.46	-1.0105	1.0997e-10	1.3514e-08	sp|Q42967|DCUP_TOBAC Uroporphyrinogen decarboxylase, chloroplastic OS=Nicotiana tabacum GN=DCUP PE=1 SV=1//0
Niben101Scf00774g01001	457.617	653.621	-0.51431	0.0016962	0.02295	sp|P48627|FAD6C_BRANA Omega-6 fatty acid desaturase, chloroplastic OS=Brassica napus PE=2 SV=1//0
Niben101Scf00776g02002	39.9622	91.701	-1.1983	6.1215e-06	0.0002049	-//-
Niben101Scf00776g04004	61.2786	18.3486	1.7397	1.8269e-07	9.8288e-06	-//-
Niben101Scf00780g02006	138.693	58.6086	1.2427	4.0825e-05	0.0010644	-//-
Niben101Scf00780g03003	519.301	737.34	-0.50576	0.0022324	0.028638	-//-
Niben101Scf00781g02001	50.5903	25.55	0.98554	0.0040747	0.045827	-//-
Niben101Scf00781g06017	238.017	420.37	-0.82059	4.4035e-06	0.0001527	-//-
Niben101Scf00788g02014	92.5812	230.825	-1.318	2.6963e-10	3.0701e-08	-//-
Niben101Scf00788g03015	118.806	58.8596	1.0133	3.5587e-05	0.00094764	-//-
Niben101Scf00793g04011	13.6286	3.00913	2.1792	0.0024111	0.030444	-//-
Niben101Scf00795g00009	488.834	892.132	-0.86791	8.7417e-07	3.8097e-05	sp|Q43082|HEM3_PEA Porphobilinogen deaminase, chloroplastic OS=Pisum sativum GN=HEMC PE=1 SV=1//0
Niben101Scf00797g18009	1516.24	2947.44	-0.95896	4.4525e-10	4.7908e-08	-//-
Niben101Scf00799g00011	187.407	110.482	0.76237	0.00025659	0.0049168	sp|Q39013|NAC2_ARATH NAC domain-containing protein 2 OS=Arabidopsis thaliana GN=NAC002 PE=2 SV=2//4.25183e-135
Niben101Scf00800g04004	532.706	779.978	-0.55009	0.0008253	0.012786	sp|P72749|TYPA_SYNY3 GTP-binding protein TypA/BipA homolog OS=Synechocystis sp. (strain PCC 6803 / Kazusa) GN=typA PE=3 SV=1//9.88318e-21
Niben101Scf00801g02007	50.536	16.1921	1.642	4.2466e-06	0.00014809	-//-
Niben101Scf00801g03002	33.0672	9.307	1.829	9.0965e-05	0.0020938	-//-
Niben101Scf00806g04007	140.642	241.826	-0.78194	7.2278e-05	0.0017191	-//-
Niben101Scf00809g01011	348.362	656.455	-0.91411	1.8442e-07	9.8979e-06	sp|P22337|STAD_RICCO Acyl-[acyl-carrier-protein] desaturase, chloroplastic OS=Ricinus communis PE=1 SV=1//1.62093e-79
Niben101Scf00812g02008	12.9809	1.46172	3.1507	0.0037981	0.043305	-//-
Niben101Scf00815g00012	169.636	56.0621	1.5973	0.0002687	0.00511	sp|Q7ZV60|BCS1_DANRE Mitochondrial chaperone BCS1 OS=Danio rerio GN=bcs1l PE=2 SV=2//9.48693e-32
Niben101Scf00817g05006	528.818	1000.58	-0.92	1.6806e-08	1.2392e-06	sp|Q9M158|STR4_ARATH Rhodanese-like domain-containing protein 4, chloroplastic OS=Arabidopsis thaliana GN=STR4 PE=1 SV=2//8.61988e-136
Niben101Scf00819g11005	43.4759	91.0939	-1.0671	0.00047364	0.0081369	-//-
Niben101Scf00820g03003	411.087	652.099	-0.66565	7.9276e-05	0.0018541	sp|O80796|VIPP1_ARATH Membrane-associated protein VIPP1, chloroplastic OS=Arabidopsis thaliana GN=VIPP1 PE=1 SV=1//1.03307e-150
Niben101Scf00820g05003	149.872	286.496	-0.93478	1.2069e-06	5.0541e-05	sp|Q680K2|GPPL1_ARATH Haloacid dehalogenase-like hydrolase domain-containing protein At4g39970 OS=Arabidopsis thaliana GN=At4g39970 PE=2 SV=1//6.93308e-136
Niben101Scf00821g16001	10.7624	0.347353	4.9534	4.9756e-05	0.001253	-//-
Niben101Scf00825g02024	147.508	78.8855	0.90296	5.1055e-05	0.00128	-//-
Niben101Scf00831g00002	66.6435	34.9213	0.93236	0.0017145	0.023135	-//-
Niben101Scf00831g02021	133.315	44.2593	1.5908	1.212e-09	1.1774e-07	-//-
Niben101Scf00837g00017	600.083	1035.79	-0.78749	1.236e-06	5.152e-05	-//-
Niben101Scf00837g12027	90.5661	35.5658	1.3485	0.0041656	0.04671	sp|O59751|KLP6_SCHPO Kinesin-like protein 6 OS=Schizosaccharomyces pombe (strain 972 / ATCC 24843) GN=klp6 PE=1 SV=1//1.2318e-27
Niben101Scf00846g02001	706.745	298.39	1.244	5.6933e-06	0.00019214	sp|Q9LM15|RA213_ARATH Ethylene-responsive transcription factor RAP2-13 OS=Arabidopsis thaliana GN=RAP2-13 PE=1 SV=1//2.64203e-43
Niben101Scf00850g01029	117.899	336.16	-1.5116	4.7501e-07	2.207e-05	-//-
Niben101Scf00851g01001	5169.35	9486.51	-0.87589	8.506e-09	6.7353e-07	-//-
Niben101Scf00853g01012	85.446	29.452	1.5366	1.041e-07	5.9904e-06	-//-
Niben101Scf00853g02014	104.016	58.179	0.83823	0.0017052	0.023031	-//-
Niben101Scf00853g04007	38.8125	78.9732	-1.0248	0.00025229	0.004847	-//-
Niben101Scf00853g08006	49.5918	20.1576	1.2988	0.00065235	0.010535	-//-
Niben101Scf00854g01012	0	53.354	#NAME?	0.00037874	0.0067542	-//-
Niben101Scf00854g06028	0	205.249	#NAME?	2.7553e-05	0.00075471	-//-
Niben101Scf00854g07035	0	40.2077	#NAME?	0.00063142	0.010267	-//-
Niben101Scf00854g07055	0	56.1792	#NAME?	0.00068026	0.010896	-//-
Niben101Scf00856g02001	45.3339	7.94514	2.5124	2.6022e-09	2.3361e-07	-//-
Niben101Scf00857g01003	94.5227	161.283	-0.77086	0.00035262	0.0063898	sp|O22203|C98A3_ARATH Cytochrome P450 98A3 OS=Arabidopsis thaliana GN=CYP98A3 PE=1 SV=1//0
Niben101Scf00858g00009	1148.71	792.197	0.53608	0.00080504	0.012542	-//-
Niben101Scf00858g01009	617.748	1121.17	-0.85992	7.4625e-08	4.5112e-06	sp|Q02764|RK24_TOBAC 50S ribosomal protein L24, chloroplastic OS=Nicotiana tabacum GN=RPL24 PE=1 SV=1//1.70959e-84
Niben101Scf00858g04013	5.35367	32.8907	-2.6191	1.4182e-07	7.7975e-06	sp|Q9LHQ6|OCT4_ARATH Organic cation/carnitine transporter 4 OS=Arabidopsis thaliana GN=OCT4 PE=2 SV=1//0
Niben101Scf00860g03018	706.323	1664.64	-1.2368	0.00014033	0.0029955	-//-
Niben101Scf00862g00010	46.0424	2.93949	3.9693	1.5541e-09	1.4777e-07	-//-
Niben101Scf00863g07003	49.2266	20.6407	1.2539	0.00035457	0.0064174	-//-
Niben101Scf00863g10002	364.486	515.673	-0.50059	0.0030172	0.036255	-//-
Niben101Scf00864g00004	567.539	333.041	0.76902	0.00099962	0.014956	sp|Q22053|FBRL_CAEEL rRNA 2&apos;-O-methyltransferase fibrillarin OS=Caenorhabditis elegans GN=fib-1 PE=3 SV=1//2.33101e-67
Niben101Scf00864g01006	48.5122	118.046	-1.2829	3.0224e-07	1.5087e-05	-//-
Niben101Scf00869g06009	88.4465	35.4247	1.32	1.6079e-06	6.4281e-05	-//-
Niben101Scf00869g06027	370.915	546.292	-0.55858	0.0011349	0.016616	-//-
Niben101Scf00870g05003	892.578	484.14	0.88255	9.2337e-08	5.3865e-06	sp|Q6K7E6|ERF1_ORYSJ Ethylene-responsive transcription factor 1 OS=Oryza sativa subsp. japonica GN=EREBP1 PE=1 SV=1//2.50641e-57
Niben101Scf00870g11001	24.4328	3.42879	2.833	0.00047166	0.0081099	-//-
Niben101Scf00872g00005	92.7317	34.5318	1.4251	2.3807e-07	1.2322e-05	-//-
Niben101Scf00872g01003	68.2195	14.1072	2.2737	0.00021336	0.0042218	-//-
Niben101Scf00873g02007	111.09	43.4433	1.3545	2.1315e-07	1.1212e-05	sp|Q93ZR6|WSD1_ARATH O-acyltransferase WSD1 OS=Arabidopsis thaliana GN=WSD1 PE=2 SV=1//2.62266e-38
Niben101Scf00876g00006	39.0823	13.3563	1.549	8.2923e-05	0.0019364	-//-
Niben101Scf00876g02002	21.4293	114.33	-2.4155	1.6938e-17	8.9626e-15	sp|Q93ZR6|WSD1_ARATH O-acyltransferase WSD1 OS=Arabidopsis thaliana GN=WSD1 PE=2 SV=1//5.2969e-84
Niben101Scf00878g04013	3.16946	41.1886	-3.6999	1.9458e-13	4.6059e-11	sp|Q8GXL3|SPL8_ARATH Squamosa promoter-binding-like protein 8 OS=Arabidopsis thaliana GN=SPL8 PE=1 SV=2//4.17733e-34
Niben101Scf00878g05001	74.364	28.8583	1.3656	4.6728e-06	0.0001608	-//-
Niben101Scf00879g03005	16.0168	40.5359	-1.3396	0.00035861	0.0064722	-//-
Niben101Scf00879g03006	79.9105	33.9944	1.2331	1.9056e-05	0.00054762	-//-
Niben101Scf00879g05002	894.006	1775.42	-0.98981	3.2088e-10	3.5635e-08	sp|Q9LR64|PB27A_ARATH Photosystem II repair protein PSB27-H1, chloroplastic OS=Arabidopsis thaliana GN=PSB27-1 PE=1 SV=1//1.03189e-56
Niben101Scf00879g10002	4.13282	37.4545	-3.1799	5.9184e-11	7.6271e-09	-//-
Niben101Scf00883g02011	76.5222	34.072	1.1673	5.1114e-05	0.0012807	-//-
Niben101Scf00883g06001	187.11	375.677	-1.0056	5.1393e-08	3.2787e-06	-//-
Niben101Scf00883g09008	66.6171	128.049	-0.94273	6.7223e-05	0.0016168	-//-
Niben101Scf00883g10001	91.716	246.256	-1.4249	5.4854e-12	9.2402e-10	sp|Q9SJU9|GC1_ARATH Epimerase family protein SDR39U1 homolog, chloroplastic OS=Arabidopsis thaliana GN=GC1 PE=2 SV=2//6.15915e-173
Niben101Scf00883g14001	32.3545	84.8897	-1.3916	8.6664e-07	3.7843e-05	sp|P45434|SSRA_ARATH Translocon-associated protein subunit alpha OS=Arabidopsis thaliana GN=At2g21160 PE=2 SV=3//4.99919e-68
Niben101Scf00887g00009	42.4051	9.38815	2.1753	1.3434e-07	7.4409e-06	-//-
Niben101Scf00887g01007	1486.74	1059.12	0.48929	0.0018791	0.024997	-//-
Niben101Scf00887g01011	472.042	179.036	1.3987	6.8834e-07	3.099e-05	-//-
Niben101Scf00894g01011	160.788	96.0015	0.74403	0.000757	0.011909	sp|Q9M888|TCPZA_ARATH T-complex protein 1 subunit zeta 1 OS=Arabidopsis thaliana GN=CCT6A PE=1 SV=1//0
Niben101Scf00894g01012	374.92	543.024	-0.53443	0.0045364	0.049995	-//-
Niben101Scf00897g02011	4716.51	8289.24	-0.81352	7.8639e-08	4.7221e-06	sp|P05414|GOX_SPIOL Peroxisomal (S)-2-hydroxy-acid oxidase OS=Spinacia oleracea PE=1 SV=1//0
Niben101Scf00898g00002	4.62839	24.4918	-2.4037	9.8263e-06	0.0003097	sp|Q9FUS8|GSTUH_ARATH Glutathione S-transferase U17 OS=Arabidopsis thaliana GN=GSTU17 PE=2 SV=1//3.78843e-30
Niben101Scf00905g04003	124.924	65.1295	0.93967	7.118e-05	0.0016983	-//-
Niben101Scf00905g10005	187.852	104.395	0.84755	4.8392e-05	0.0012303	-//-
Niben101Scf00905g13001	269.097	40.835	2.7202	1.837e-08	1.3348e-06	-//-
Niben101Scf00905g13009	128.111	59.4754	1.107	3.8486e-06	0.00013629	-//-
Niben101Scf00905g16001	50.3096	92.5582	-0.87953	0.00073339	0.011578	sp|Q93ZR6|WSD1_ARATH O-acyltransferase WSD1 OS=Arabidopsis thaliana GN=WSD1 PE=2 SV=1//2.23693e-40
Niben101Scf00911g01003	92.4617	37.2652	1.311	1.8781e-06	7.3837e-05	sp|Q8LFU0|NFYAA_ARATH Nuclear transcription factor Y subunit A-10 OS=Arabidopsis thaliana GN=NFYA10 PE=2 SV=2//1.54211e-26
Niben101Scf00911g01004	51.6922	20.3791	1.3429	8.7909e-05	0.0020345	-//-
Niben101Scf00912g08004	131.009	49.8686	1.3935	0.0017863	0.023918	-//-
Niben101Scf00914g01001	450.824	716.329	-0.66806	0.0015245	0.021162	sp|O04196|ISOA1_ARATH Isoamylase 1, chloroplastic OS=Arabidopsis thaliana GN=ISA1 PE=1 SV=1//0
Niben101Scf00917g03010	197.055	122.74	0.683	0.00086183	0.013252	sp|Q8S8F8|GEM_ARATH GLABRA2 expression modulator OS=Arabidopsis thaliana GN=GEM PE=1 SV=1//3.58396e-56
Niben101Scf00918g03004	30.8562	2.57608	3.5823	0.00079802	0.012458	-//-
Niben101Scf00919g03002	771.796	1399.02	-0.85812	6.0509e-08	3.7693e-06	sp|P73627|Y1770_SYNY3 Uncharacterized protein sll1770 OS=Synechocystis sp. (strain PCC 6803 / Kazusa) GN=sll1770 PE=3 SV=1//2.89805e-30
Niben101Scf00919g07002	276.454	654.685	-1.2438	1.7325e-05	0.00050664	sp|H2DH18|C7A12_PANGI Cytochrome P450 CYP736A12 OS=Panax ginseng PE=2 SV=1//3.49556e-167
Niben101Scf00920g00002	42.7306	119.169	-1.4797	1.8357e-05	0.00053283	-//-
Niben101Scf00920g09015	34.4557	10.6811	1.6897	8.6483e-05	0.0020091	-//-
Niben101Scf00920g09027	42.24	91.0725	-1.1084	2.8028e-05	0.00076586	-//-
Niben101Scf00925g01003	12.4767	32.4791	-1.3803	0.0009598	0.014506	-//-
Niben101Scf00926g01011	1535.35	2567.32	-0.7417	1.8348e-06	7.2502e-05	-//-
Niben101Scf00927g08001	292.886	179.664	0.70504	0.00024355	0.0047133	-//-
Niben101Scf00927g13002	255.169	407.745	-0.67622	0.00015462	0.003226	sp|Q9SXB8|Y1133_ARATH G-type lectin S-receptor-like serine/threonine-protein kinase At1g11330 OS=Arabidopsis thaliana GN=At1g11330 PE=2 SV=3//5.79901e-71
Niben101Scf00929g01011	171.623	102.473	0.744	0.00046007	0.0079493	-//-
Niben101Scf00929g03016	132.746	349.785	-1.3978	0.00081466	0.012648	sp|P80042|GGPPS_CAPAN Geranylgeranyl pyrophosphate synthase, chloroplastic OS=Capsicum annuum GN=GGPS1 PE=3 SV=1//0
Niben101Scf00934g01008	108.712	224.001	-1.043	3.4073e-07	1.6767e-05	-//-
Niben101Scf00936g00004	30.1322	7.74429	1.9601	0.00016744	0.0034372	-//-
Niben101Scf00938g01011	515.574	976.619	-0.92162	5.7272e-05	0.0014145	sp|Q9S9K4|ASPL2_ARATH Aspartic proteinase-like protein 2 OS=Arabidopsis thaliana GN=At1g65240 PE=1 SV=2//9.58247e-76
Niben101Scf00941g02004	381.326	262.593	0.53819	0.0026798	0.032985	-//-
Niben101Scf00946g00002	231.105	336.469	-0.54192	0.0027451	0.03363	-//-
Niben101Scf00949g01013	473.203	299.456	0.66012	0.00017431	0.0035539	sp|Q9FVE6|HDT1_ARATH Histone deacetylase HDT1 OS=Arabidopsis thaliana GN=HDT1 PE=1 SV=1//2.94736e-29
Niben101Scf00949g03003	1205.77	1689.77	-0.48687	0.0032626	0.038646	sp|Q8LPR8|TI100_ARATH Protein TIC 100 OS=Arabidopsis thaliana GN=TIC100 PE=1 SV=1//0
Niben101Scf00952g03003	3133.86	5391.39	-0.78272	2.2606e-07	1.1809e-05	sp|O22506|GLNA2_DAUCA Glutamine synthetase, chloroplastic OS=Daucus carota GN=GLN2 PE=2 SV=1//4.8589e-42
Niben101Scf00952g03006	155.289	49.8212	1.6401	1.3738e-11	2.046e-09	-//-
Niben101Scf00953g01016	39.7282	11.4455	1.7954	0.0011152	0.016381	-//-
Niben101Scf00953g05005	25.9118	9.24886	1.4863	0.0017845	0.023901	-//-
Niben101Scf00955g00004	102.906	47.1747	1.1252	1.3965e-05	0.000419	-//-
Niben101Scf00960g03015	918.577	1637.11	-0.83367	1.5317e-07	8.3607e-06	-//-
Niben101Scf00961g01024	271.555	174.905	0.63467	0.00097231	0.01464	-//-
Niben101Scf00961g04012	186.855	557.736	-1.5777	1.3635e-18	8.4008e-16	-//-
Niben101Scf00963g01005	438.684	665.511	-0.60128	0.00031238	0.0057699	-//-
Niben101Scf00963g04011	97.1333	345.093	-1.8289	2.9537e-09	2.6151e-07	-//-
Niben101Scf00966g01006	63.5614	112.585	-0.8248	0.0006217	0.010124	-//-
Niben101Scf00973g01002	388.938	245.753	0.66233	0.00019296	0.0038865	sp|P43296|RD19A_ARATH Cysteine proteinase RD19a OS=Arabidopsis thaliana GN=RD19A PE=2 SV=1//0
Niben101Scf00978g09002	507.751	1087.19	-1.0984	9.1851e-06	0.00029154	-//-
Niben101Scf00978g12003	323.034	171.776	0.91116	1.4968e-06	6.072e-05	sp|Q8L7Y9|NPC1_ARATH Non-specific phospholipase C1 OS=Arabidopsis thaliana GN=NPC1 PE=2 SV=1//0
Niben101Scf00978g15001	911.079	1334.15	-0.55027	0.00049481	0.0084138	sp|O80361|RK4_TOBAC 50S ribosomal protein L4, chloroplastic OS=Nicotiana tabacum GN=RPL4 PE=2 SV=1//7.86675e-35
Niben101Scf00980g01002	827.179	411.011	1.009	0.00035789	0.0064619	sp|Q5HZL9|HDHD3_XENLA Haloacid dehalogenase-like hydrolase domain-containing protein 3 OS=Xenopus laevis GN=hdhd3 PE=2 SV=1//3.68314e-16
Niben101Scf00980g07018	97.8926	187.718	-0.9393	1.028e-05	0.00032196	-//-
Niben101Scf00980g07019	81.2357	157.889	-0.95873	1.7933e-05	0.00052272	-//-
Niben101Scf00984g09008	59.3205	25.8946	1.1959	0.00015807	0.0032777	-//-
Niben101Scf00991g02005	161.726	90.0873	0.84415	0.0010398	0.015383	-//-
Niben101Scf00991g13022	530.328	127.55	2.0558	2.5438e-07	1.3001e-05	sp|Q9FN11|LBD37_ARATH LOB domain-containing protein 37 OS=Arabidopsis thaliana GN=LBD37 PE=2 SV=1//7.48369e-76
Niben101Scf00991g13023	108.723	191.129	-0.81388	8.4828e-05	0.0019748	-//-
Niben101Scf00994g02004	48.6406	23.0756	1.0758	0.0016263	0.022263	-//-
Niben101Scf00995g00005	138.715	39.0206	1.8298	6.5215e-13	1.3332e-10	-//-
Niben101Scf00996g02008	118.355	203.276	-0.78031	0.00013448	0.0028913	sp|P54452|YQEG_BACSU Uncharacterized protein YqeG OS=Bacillus subtilis (strain 168) GN=yqeG PE=4 SV=1//6.94102e-10
Niben101Scf00996g02009	19.7626	42.7466	-1.113	0.0018215	0.024317	-//-
Niben101Scf01001g04001	46.1842	81.2601	-0.81515	0.002493	0.031198	-//-
Niben101Scf01005g01017	332.573	171.663	0.95409	4.9981e-07	2.308e-05	-//-
Niben101Scf01005g04004	395.547	616.195	-0.63954	0.00014009	0.0029917	sp|Q9FMF7|DIT21_ARATH Dicarboxylate transporter 2.1, chloroplastic OS=Arabidopsis thaliana GN=DIT2-1 PE=1 SV=1//0
Niben101Scf01005g07009	177.681	280.681	-0.65964	0.0037767	0.043156	-//-
Niben101Scf01005g11010	1569.24	2238.65	-0.51257	0.00081101	0.012613	-//-
Niben101Scf01006g01007	170.511	110.418	0.62688	0.0028082	0.034219	-//-
Niben101Scf01006g07009	169.002	106.586	0.66502	0.0016054	0.022047	-//-
Niben101Scf01008g01008	2811.25	21.1032	7.0576	4.7126e-10	5.0465e-08	sp|Q05349|12KD_FRAAN Auxin-repressed 12.5 kDa protein OS=Fragaria ananassa PE=2 SV=1//6.79934e-27
Niben101Scf01013g01003	29.2505	9.93016	1.5586	0.0027191	0.033394	-//-
Niben101Scf01013g08020	37.5497	15.743	1.2541	0.001152	0.016822	-//-
Niben101Scf01015g00009	234.759	345.95	-0.55938	0.0019955	0.026219	sp|Q9XH46|TATA_PEA Sec-independent protein translocase protein TATA, chloroplastic OS=Pisum sativum GN=TATA PE=1 SV=1//3.69662e-24
Niben101Scf01017g03006	831.409	2984.71	-1.844	1.5446e-22	1.8776e-19	sp|Q9SYK9|U74E2_ARATH UDP-glycosyltransferase 74E2 OS=Arabidopsis thaliana GN=UGT74E2 PE=1 SV=1//1.7046e-125
Niben101Scf01020g00009	16976.6	30946	-0.86621	1.1087e-08	8.5386e-07	-//-
Niben101Scf01020g00024	1253.43	1753.76	-0.48457	0.0020534	0.026812	-//-
Niben101Scf01020g01002	814.614	1424.5	-0.80626	4.2155e-07	1.9978e-05	-//-
Niben101Scf01020g01004	284.388	452.64	-0.6705	0.00013076	0.0028287	-//-
Niben101Scf01022g00014	189.653	108.132	0.81057	0.00013184	0.0028493	sp|Q9LSM9|SCP33_ARATH Serine carboxypeptidase-like 33 OS=Arabidopsis thaliana GN=SCPL33 PE=2 SV=2//6.30773e-13
Niben101Scf01025g01013	466.599	817.692	-0.80938	7.7753e-07	3.4453e-05	sp|Q944G9|ALFC2_ARATH Probable fructose-bisphosphate aldolase 2, chloroplastic OS=Arabidopsis thaliana GN=FBA2 PE=1 SV=2//4.79823e-170
Niben101Scf01025g02004	1571.36	920.784	0.77108	2.5786e-06	9.7409e-05	-//-
Niben101Scf01027g00003	1.7172	24.2249	-3.8184	6.6971e-09	5.4452e-07	-//-
Niben101Scf01027g01010	248.287	118.886	1.0624	4.2639e-06	0.00014855	sp|Q9SZ67|WRK19_ARATH Probable WRKY transcription factor 19 OS=Arabidopsis thaliana GN=WRKY19 PE=2 SV=1//1.50888e-50
Niben101Scf01028g02002	328.434	521.457	-0.66694	0.0001233	0.0026842	-//-
Niben101Scf01032g02005	0.277312	197.212	-9.474	0.00036361	0.0065415	-//-
Niben101Scf01033g00007	247.626	80.4027	1.6228	0.00029774	0.0055496	sp|Q00423|HMGYA_SOYBN HMG-Y-related protein A OS=Glycine max PE=2 SV=1//4.38404e-17
Niben101Scf01033g03005	271.982	401.371	-0.56142	0.0015235	0.021155	-//-
Niben101Scf01036g03007	828.878	1423.29	-0.77999	9.2777e-07	4.0084e-05	-//-
Niben101Scf01036g04001	24.3422	7.03619	1.7906	0.00049721	0.0084419	-//-
Niben101Scf01036g05013	202.899	303.636	-0.58158	0.0015658	0.021616	-//-
Niben101Scf01037g01016	199.592	133.148	0.58402	0.0038868	0.044067	-//-
Niben101Scf01037g09012	268.932	391.358	-0.54125	0.0023243	0.029556	sp|F4IFC5|SYTM2_ARATH Threonine--tRNA ligase, chloroplastic/mitochondrial 2 OS=Arabidopsis thaliana GN=EMB2761 PE=2 SV=1//0
Niben101Scf01042g02014	54.0516	28.8207	0.90723	0.0044985	0.049674	-//-
Niben101Scf01045g00022	10.2363	1.46172	2.808	0.0022679	0.028986	-//-
Niben101Scf01048g00005	5867.71	10418.6	-0.82829	4.392e-08	2.8504e-06	-//-
Niben101Scf01051g05008	58.2086	3.27078	4.1535	7.2785e-05	0.0017266	-//-
Niben101Scf01051g10022	13.7038	2.91003	2.2355	0.0024226	0.030512	-//-
Niben101Scf01052g06012	106.555	264.75	-1.313	4.2219e-11	5.6345e-09	sp|Q5ZMT7|ADCK1_CHICK Uncharacterized aarF domain-containing protein kinase 1 OS=Gallus gallus GN=ADCK1 PE=2 SV=1//4.92601e-41
Niben101Scf01052g09001	100.653	160.658	-0.67461	0.0016871	0.022869	-//-
Niben101Scf01053g00006	381.798	555.061	-0.53984	0.0014846	0.02073	sp|O80739|POT12_ARATH Putative potassium transporter 12 OS=Arabidopsis thaliana GN=POT12 PE=1 SV=2//2.28895e-20
Niben101Scf01054g03001	2429.08	3772.28	-0.63503	0.00012263	0.0026736	-//-
Niben101Scf01054g13007	168.674	255.362	-0.59831	0.0017603	0.023598	sp|Q9S9P3|FDM1_ARATH Factor of DNA methylation 1 OS=Arabidopsis thaliana GN=FDM1 PE=1 SV=1//0
Niben101Scf01056g03007	37.2285	15.2966	1.2832	0.0010148	0.015131	-//-
Niben101Scf01061g08025	26.8132	10.0561	1.4149	0.0021516	0.027832	-//-
Niben101Scf01063g00004	395.405	665.628	-0.75138	7.2841e-06	0.00023774	sp|Q55480|YZ37_SYNY3 Uncharacterized sugar kinase slr0537 OS=Synechocystis sp. (strain PCC 6803 / Kazusa) GN=slr0537 PE=3 SV=1//1.43973e-31
Niben101Scf01063g05023	146.694	265.414	-0.85544	6.1386e-05	0.0014989	-//-
Niben101Scf01063g09017	514.426	1207.21	-1.2306	3.4187e-07	1.6805e-05	-//-
Niben101Scf01063g10002	416.773	621.847	-0.5773	0.00067986	0.010893	sp|Q5G1S8|PP241_ARATH Pentatricopeptide repeat-containing protein At3g18110, chloroplastic OS=Arabidopsis thaliana GN=EMB1270 PE=2 SV=2//0
Niben101Scf01063g10010	132.861	208.531	-0.65035	0.0011678	0.017025	-//-
Niben101Scf01063g10013	3534.39	1968.53	0.84434	0.0003252	0.005965	-//-
Niben101Scf01063g11028	9.25012	32.7327	-1.8232	3.2547e-05	0.00087654	-//-
Niben101Scf01064g05002	11.7943	33.5862	-1.5098	0.00030439	0.0056384	-//-
Niben101Scf01066g05009	11.5579	36.3409	-1.6527	4.7764e-05	0.0012171	-//-
Niben101Scf01066g05013	332.669	504.107	-0.59964	0.00052636	0.0088235	sp|Q9SX68|RK18_ARATH 50S ribosomal protein L18, chloroplastic OS=Arabidopsis thaliana GN=RPL18 PE=2 SV=1//1.17018e-73
Niben101Scf01070g04010	99.1203	11.4374	3.1154	0.00046201	0.0079798	-//-
Niben101Scf01072g03008	857.279	1537.62	-0.84286	1.0663e-07	6.0705e-06	-//-
Niben101Scf01073g04022	24.1727	8.32195	1.5384	0.0015763	0.021711	-//-
Niben101Scf01075g01015	393.734	597.142	-0.60085	0.00037699	0.0067258	sp|Q9LF10|CRS1_ARATH Chloroplastic group IIA intron splicing facilitator CRS1, chloroplastic OS=Arabidopsis thaliana GN=At5g16180 PE=3 SV=2//1.4219e-07
Niben101Scf01076g00005	527.737	826.776	-0.64768	0.00016884	0.0034563	-//-
Niben101Scf01076g05021	883.766	1382.2	-0.64523	4.8915e-05	0.0012384	-//-
Niben101Scf01077g04011	32.4318	12.8777	1.3325	0.0014671	0.020517	-//-
Niben101Scf01077g04012	398.606	832.062	-1.0617	8.6229e-09	6.804e-07	sp|O04973|LEU1A_SOLPN 2-isopropylmalate synthase A OS=Solanum pennellii GN=IPMSA PE=2 SV=1//0
Niben101Scf01078g00006	645.88	934.701	-0.53324	0.00081085	0.012613	-//-
Niben101Scf01082g02019	147.208	76.9454	0.93595	2.9799e-05	0.00080983	-//-
Niben101Scf01084g01010	0	85.89	#NAME?	0.00051265	0.0086453	-//-
Niben101Scf01084g03004	1315.47	317.03	2.0529	0.00045238	0.0078376	sp|P23137|GRP1_TOBAC Glycine-rich protein OS=Nicotiana tabacum GN=GRP PE=2 SV=1//2.09834e-09
Niben101Scf01084g05013	6931.24	450.872	3.9423	0.00054059	0.0090188	-//-
Niben101Scf01091g00017	275.916	554.74	-1.0076	3.6065e-05	0.00095866	-//-
Niben101Scf01091g00033	10.9062	28.6823	-1.395	0.0015995	0.021979	-//-
Niben101Scf01100g00004	296.625	483.81	-0.7058	0.00080705	0.012568	-//-
Niben101Scf01101g04010	128.834	205.325	-0.6724	0.00093354	0.01418	-//-
Niben101Scf01105g00001	7680.91	14658.9	-0.93243	7.137e-10	7.3975e-08	-//-
Niben101Scf01105g03002	271.727	174.362	0.64007	0.0027574	0.033764	-//-
Niben101Scf01109g03004	102.973	22.6346	2.1857	3.8626e-11	5.2421e-09	-//-
Niben101Scf01109g03005	20.3172	2.58948	2.972	6.5569e-06	0.00021797	-//-
Niben101Scf01111g06004	36.7244	67.0483	-0.86846	0.0024506	0.030752	-//-
Niben101Scf01115g00003	816.189	1217.45	-0.57688	0.00029016	0.005433	sp|Q8LB72|PHR2_ARATH Blue-light photoreceptor PHR2 OS=Arabidopsis thaliana GN=PHR2 PE=2 SV=2//2.43951e-177
Niben101Scf01116g01004	19271.1	36011.5	-0.90202	2.2069e-09	2.0315e-07	-//-
Niben101Scf01124g08008	63.0935	141.815	-1.1684	0.0026844	0.033032	sp|Q8VZR7|PTR30_ARATH Protein NRT1/ PTR FAMILY 5.1 OS=Arabidopsis thaliana GN=NPF5.1 PE=2 SV=2//0
Niben101Scf01124g22007	330.72	1126.33	-1.768	1.9237e-13	4.5777e-11	sp|F4J3G5|CTPA3_ARATH Carboxyl-terminal-processing peptidase 3, chloroplastic OS=Arabidopsis thaliana GN=CTPA3 PE=3 SV=1//0
Niben101Scf01128g00004	108.795	28.278	1.9439	2.0322e-07	1.0728e-05	-//-
Niben101Scf01135g02006	131.162	78.49	0.74077	0.001037	0.015358	-//-
Niben101Scf01139g02007	3.29515	255.988	-6.2796	0.0016214	0.02222	-//-
Niben101Scf01142g00013	899.819	1689.37	-0.90878	9.0848e-09	7.1184e-07	-//-
Niben101Scf01143g06001	83.0898	47.5908	0.80399	0.003166	0.037661	-//-
Niben101Scf01143g11003	913.535	1410.48	-0.62666	7.012e-05	0.0016766	-//-
Niben101Scf01146g13015	31.5104	78.1841	-1.311	5.8919e-06	0.00019805	-//-
Niben101Scf01147g01007	821.888	1513.32	-0.8807	2.9074e-08	1.9995e-06	-//-
Niben101Scf01148g02006	11.2339	46.9925	-2.0646	4.1129e-05	0.0010717	-//-
Niben101Scf01150g04004	417.643	1103.78	-1.4021	2.2481e-11	3.2099e-09	-//-
Niben101Scf01154g06001	27.3269	10.1203	1.4331	0.0016095	0.022079	-//-
Niben101Scf01154g19004	64.0085	114.813	-0.84295	0.00039278	0.0069742	-//-
Niben101Scf01155g01009	668.657	1159.05	-0.7936	7.6274e-07	3.3831e-05	-//-
Niben101Scf01157g02022	155.31	99.9812	0.63543	0.0033685	0.03968	-//-
Niben101Scf01166g07001	110.661	60.4996	0.87115	0.00032366	0.0059435	-//-
Niben101Scf01166g08002	316.367	494.477	-0.6443	0.00016826	0.0034524	-//-
Niben101Scf01166g13001	208.367	322.943	-0.63215	0.0005252	0.0088105	-//-
Niben101Scf01166g18016	25.1046	9.51051	1.4004	0.003809	0.043404	-//-
Niben101Scf01169g04004	112.174	187.781	-0.74331	0.00044297	0.0076952	-//-
Niben101Scf01169g04010	194.758	298.952	-0.61823	0.00096283	0.014536	-//-
Niben101Scf01169g04027	62.689	18.2816	1.7778	0.0045327	0.049966	sp|Q9FDW1|MYB44_ARATH Transcription factor MYB44 OS=Arabidopsis thaliana GN=MYB44 PE=2 SV=1//1.66803e-20
Niben101Scf01171g08002	61.535	105.086	-0.77209	0.0017377	0.023358	-//-
Niben101Scf01172g01003	196.335	129.014	0.60578	0.0034214	0.040146	-//-
Niben101Scf01175g05011	261.415	377.255	-0.5292	0.0029258	0.035364	-//-
Niben101Scf01181g01007	602.34	337.126	0.83729	0.00014386	0.0030535	-//-
Niben101Scf01181g04007	62.1193	32.6773	0.92675	0.0023762	0.030115	-//-
Niben101Scf01181g04009	144.172	91.751	0.65199	0.0035561	0.041329	-//-
Niben101Scf01182g02014	54.9749	26.4215	1.0571	0.00096877	0.014599	-//-
Niben101Scf01184g01009	72.1202	146.672	-1.0241	0.00019585	0.0039306	-//-
Niben101Scf01184g06005	94.6757	151.289	-0.67624	0.0030041	0.036136	-//-
Niben101Scf01184g16001	29.8579	5.15216	2.5349	8.1867e-07	3.5957e-05	sp|Q9C9H5|GUN9_ARATH Endoglucanase 9 OS=Arabidopsis thaliana GN=CEL3 PE=1 SV=1//0
Niben101Scf01185g00004	11.5914	1.04206	3.4755	0.002034	0.026636	-//-
Niben101Scf01187g01003	134.04	64.9483	1.0453	8.4913e-06	0.00027205	-//-
Niben101Scf01188g08018	240.411	105.816	1.1839	7.4583e-09	6.0008e-07	sp|Q9LY87|RGLG2_ARATH E3 ubiquitin-protein ligase RGLG2 OS=Arabidopsis thaliana GN=RGLG2 PE=1 SV=1//2.83371e-112
Niben101Scf01189g02001	123.232	48.4382	1.3472	0.00030063	0.0055873	-//-
Niben101Scf01189g02019	71.2474	30.494	1.2243	4.3579e-05	0.0011258	-//-
Niben101Scf01190g00012	212.759	46.8461	2.1832	7.0444e-05	0.0016826	-//-
Niben101Scf01190g04010	421.027	263.852	0.67418	0.00016484	0.0033915	-//-
Niben101Scf01191g02012	65.6436	32.5817	1.0106	0.00066211	0.010651	-//-
Niben101Scf01191g03008	259.635	380.646	-0.55197	0.0020343	0.026636	-//-
Niben101Scf01192g02002	183.518	81.7565	1.1665	3.9588e-06	0.00013987	-//-
Niben101Scf01192g06006	195.606	329.77	-0.75351	4.9241e-05	0.0012428	-//-
Niben101Scf01192g08003	151.449	262.668	-0.79441	3.6133e-05	0.0009597	-//-
Niben101Scf01196g00003	96.9575	23.3507	2.0539	2.9507e-12	5.3297e-10	sp|Q9ZU95|NUD17_ARATH Nudix hydrolase 17, mitochondrial OS=Arabidopsis thaliana GN=NUDT17 PE=2 SV=1//1.07006e-72
Niben101Scf01200g02006	44.278	87.5232	-0.98307	0.00017008	0.0034754	-//-
Niben101Scf01205g00003	426.395	614.506	-0.52724	0.0019785	0.026042	-//-
Niben101Scf01209g00012	168.425	348.345	-1.0484	1.6506e-08	1.219e-06	sp|Q9SZ52|PP344_ARATH Pentatricopeptide repeat-containing protein At4g31850, chloroplastic OS=Arabidopsis thaliana GN=PGR3 PE=1 SV=1//2.57597e-14
Niben101Scf01209g04002	1291.28	2155.77	-0.7394	1.9122e-06	7.4916e-05	sp|O24133|CHLD_TOBAC Magnesium-chelatase subunit ChlD, chloroplastic OS=Nicotiana tabacum GN=CHLD PE=2 SV=1//0
Niben101Scf01218g01026	114.538	21.5095	2.4128	0.00011336	0.0025127	-//-
Niben101Scf01220g04007	3223.64	5351.81	-0.73134	1.5687e-06	6.3164e-05	-//-
Niben101Scf01221g00001	112.357	33.7809	1.7338	1.0391e-10	1.284e-08	-//-
Niben101Scf01221g02001	98.8588	177.637	-0.84549	8.9514e-05	0.0020666	-//-
Niben101Scf01225g02010	143.748	242.741	-0.75587	0.0001267	0.0027528	-//-
Niben101Scf01226g01001	46.7453	20.5371	1.1866	0.00068971	0.01102	-//-
Niben101Scf01227g03016	16.5112	36.9205	-1.161	0.0021745	0.028039	-//-
Niben101Scf01228g02012	165.849	106.836	0.63447	0.0029765	0.035846	sp|A2ZW16|PLA1_ORYSJ Phospholipase A1-II 1 OS=Oryza sativa subsp. japonica GN=Os01g0651100 PE=3 SV=2//2.49278e-162
Niben101Scf01228g04007	219.652	119.622	0.87674	2.4465e-05	0.00067923	-//-
Niben101Scf01230g01011	11.0559	0.347353	4.9923	0.00048813	0.0083286	-//-
Niben101Scf01240g11002	157.384	44.92	1.8089	8.8288e-14	2.2953e-11	-//-
Niben101Scf01241g02004	55.8246	4.84765	3.5255	0.00070228	0.011189	-//-
Niben101Scf01243g02011	134.591	215.742	-0.68072	0.00069124	0.011038	-//-
Niben101Scf01249g01005	717.546	1060.52	-0.56363	0.0016835	0.022854	-//-
Niben101Scf01249g03027	314.222	470.565	-0.58261	0.0030715	0.03678	sp|Q9FJP3|RK29_ARATH 50S ribosomal protein L29, chloroplastic OS=Arabidopsis thaliana GN=RPL29 PE=1 SV=1//6.55578e-56
Niben101Scf01256g00007	167.214	278.574	-0.73636	0.00010334	0.0023263	sp|Q8RXK8|SYIM_ARATH Isoleucine--tRNA ligase, chloroplastic/mitochondrial OS=Arabidopsis thaliana GN=OVA2 PE=2 SV=1//0
Niben101Scf01256g00011	41.5397	8.1211	2.3547	1.363e-05	0.00041032	-//-
Niben101Scf01259g05006	190.47	303.25	-0.67094	0.00035919	0.0064801	-//-
Niben101Scf01269g12011	23.0444	93.486	-2.0203	3.6086e-12	6.3399e-10	sp|Q39108|GGR_ARATH Heterodimeric geranylgeranyl pyrophosphate synthase small subunit, chloroplastic OS=Arabidopsis thaliana GN=GGR PE=1 SV=2//2.0734e-26
Niben101Scf01276g00005	13417	29371.9	-1.1304	8.5982e-14	2.2516e-11	sp|P12360|CB11_SOLLC Chlorophyll a-b binding protein 6A, chloroplastic OS=Solanum lycopersicum GN=CAB6A PE=2 SV=1//3.61168e-152
Niben101Scf01276g05006	89.5707	186.509	-1.0581	0.001002	0.014986	-//-
Niben101Scf01281g02006	80.5589	42.0298	0.93863	0.00069839	0.011139	sp|Q9DE27|RUVB2_XENLA RuvB-like 2 OS=Xenopus laevis GN=ruvbl2 PE=2 SV=1//0
Niben101Scf01281g08031	5.50413	35.5211	-2.6901	1.7676e-06	7.0168e-05	-//-
Niben101Scf01283g01001	217.885	337.962	-0.63329	0.00055189	0.0091729	-//-
Niben101Scf01284g02011	609.633	883.97	-0.53606	0.0009657	0.014575	-//-
Niben101Scf01285g04010	78.4356	152.098	-0.95542	1.9196e-05	0.0005506	-//-
Niben101Scf01290g01025	138.868	240.694	-0.79349	0.00036981	0.0066265	-//-
Niben101Scf01291g04004	327.102	566.543	-0.79244	3.4056e-06	0.00012313	sp|P51204|YCF54_PORPU Uncharacterized protein ycf54 OS=Porphyra purpurea GN=ycf54 PE=3 SV=1//1.67677e-06
Niben101Scf01291g04005	435.465	614.375	-0.49656	0.0033889	0.039828	sp|O80363|RK17_TOBAC 50S ribosomal protein L17, chloroplastic OS=Nicotiana tabacum GN=RPL17 PE=2 SV=1//1.10711e-116
Niben101Scf01294g05002	99.4118	7.63179	3.7033	8.533e-09	6.7448e-07	-//-
Niben101Scf01295g00008	326.253	458.806	-0.4919	0.0044997	0.049676	-//-
Niben101Scf01300g00010	27.9434	8.2925	1.7526	0.00019115	0.0038588	-//-
Niben101Scf01300g02003	52.597	18.3352	1.5204	3.9872e-05	0.0010469	sp|Q9FL07|ATL46_ARATH RING-H2 finger protein ATL46 OS=Arabidopsis thaliana GN=ATL46 PE=2 SV=1//7.21645e-86
Niben101Scf01300g04001	99.9789	187.684	-0.90861	2.1996e-05	0.00061793	-//-
Niben101Scf01302g00001	30.738	8.11844	1.9207	0.0020229	0.026512	-//-
Niben101Scf01304g13001	42.8096	14.4894	1.5629	4.9528e-05	0.0012493	-//-
Niben101Scf01308g03004	615.471	1044.64	-0.76325	2.4291e-06	9.2428e-05	sp|O22436|CHLI_TOBAC Magnesium-chelatase subunit ChlI, chloroplastic OS=Nicotiana tabacum GN=CHLI PE=2 SV=1//3.71032e-72
Niben101Scf01310g06002	46.6988	19.8122	1.237	0.0005124	0.0086443	-//-
Niben101Scf01314g00017	583.928	878.047	-0.58851	0.0003156	0.0058197	-//-
Niben101Scf01318g00005	815.332	1161.09	-0.51002	0.0013337	0.018958	-//-
Niben101Scf01318g01008	135.303	288.964	-1.0947	2.4379e-08	1.7052e-06	-//-
Niben101Scf01319g01002	22.1125	6.48077	1.7706	0.00072042	0.011423	-//-
Niben101Scf01319g02012	45.7467	21.3496	1.0995	0.0015018	0.020925	-//-
Niben101Scf01319g04016	1056.05	1449.12	-0.45649	0.0037618	0.043062	-//-
Niben101Scf01319g07003	91.9526	200.082	-1.1216	1.4291e-07	7.8478e-06	-//-
Niben101Scf01320g01003	62.8354	13.5866	2.2094	3.3598e-10	3.7128e-08	-//-
Niben101Scf01323g05008	4.213	41.8644	-3.3128	1.6474e-09	1.5598e-07	-//-
Niben101Scf01326g00005	16.1739	4.13955	1.9661	0.0019172	0.025383	-//-
Niben101Scf01326g01018	24.0687	57.4721	-1.2557	0.001449	0.020312	-//-
Niben101Scf01326g09002	55.3872	29.3529	0.91605	0.0039459	0.044613	-//-
Niben101Scf01326g10014	185.914	515.096	-1.4702	2.5331e-07	1.2991e-05	-//-
Niben101Scf01328g01012	5764.18	11932.3	-1.0497	8.0368e-12	1.2909e-09	-//-
Niben101Scf01329g00002	1649.86	8012.39	-2.2799	6.146e-28	1.626e-24	-//-
Niben101Scf01330g01002	287.02	435.529	-0.60162	0.00066342	0.01066	-//-
Niben101Scf01330g02010	313.16	160.493	0.96439	5.5194e-07	2.5357e-05	-//-
Niben101Scf01333g00005	32.5497	12.5196	1.3785	0.0012152	0.017568	-//-
Niben101Scf01334g06004	503.198	741.709	-0.55973	0.00056498	0.0093559	sp|P31023|DLDH_PEA Dihydrolipoyl dehydrogenase, mitochondrial OS=Pisum sativum GN=LPD PE=1 SV=2//0
Niben101Scf01338g03019	365.818	664.518	-0.86118	2.9805e-07	1.4928e-05	-//-
Niben101Scf01341g02007	86.4048	49.8069	0.79477	0.0025644	0.031878	-//-
Niben101Scf01341g03006	172.084	416.326	-1.2746	2.3286e-09	2.1287e-07	-//-
Niben101Scf01350g07007	159.143	45.8476	1.7954	2.1122e-05	0.00059785	-//-
Niben101Scf01358g01002	156.969	251.075	-0.67764	0.00047038	0.0080933	-//-
Niben101Scf01359g03006	334.512	547.029	-0.70956	3.576e-05	0.00095168	-//-
Niben101Scf01369g05023	1307.87	2139.11	-0.7098	4.8793e-06	0.00016714	sp|P09044|G3PB_TOBAC Glyceraldehyde-3-phosphate dehydrogenase B, chloroplastic (Fragment) OS=Nicotiana tabacum GN=GAPB PE=2 SV=1//5.09344e-95
Niben101Scf01371g03013	51.7293	20.8497	1.311	0.00011262	0.0025001	-//-
Niben101Scf01372g00003	743.321	1105.45	-0.57258	0.00028107	0.0052893	sp|Q9C5R8|BAS1B_ARATH 2-Cys peroxiredoxin BAS1-like, chloroplastic OS=Arabidopsis thaliana GN=At5g06290 PE=2 SV=3//2.30222e-130
Niben101Scf01372g09016	233.239	98.8095	1.2391	0.0010291	0.015296	sp|O65759|H2AX_CICAR Histone H2AX OS=Cicer arietinum GN=HIS2A PE=2 SV=1//2.07753e-53
Niben101Scf01372g11012	703.393	2169.59	-1.625	2.593e-07	1.3207e-05	-//-
Niben101Scf01374g00003	105.391	60.5356	0.79989	0.0014032	0.019815	-//-
Niben101Scf01374g00008	562.482	993.573	-0.82082	4.6909e-07	2.1818e-05	sp|P46607|HGL2_ARATH Homeobox-leucine zipper protein GLABRA 2 OS=Arabidopsis thaliana GN=GL2 PE=2 SV=3//1.42933e-34
Niben101Scf01374g01003	295.606	428.637	-0.53608	0.0021901	0.028201	sp|Q65CJ7|HPPR_PLESU Hydroxyphenylpyruvate reductase OS=Plectranthus scutellarioides GN=HPPR PE=1 SV=2//4.8068e-55
Niben101Scf01374g01016	2524.23	4453.96	-0.81925	9.9137e-08	5.7385e-06	-//-
Niben101Scf01374g06016	104.895	59.7444	0.81208	0.0011981	0.017371	-//-
Niben101Scf01374g14004	240.219	65.9562	1.8648	7.0371e-07	3.165e-05	-//-
Niben101Scf01375g02012	202.282	310.905	-0.62011	0.00094785	0.014359	-//-
Niben101Scf01375g03003	26.2205	4.5003	2.5426	3.1003e-06	0.00011346	-//-
Niben101Scf01383g05022	84.627	46.0014	0.87944	0.001007	0.015042	-//-
Niben101Scf01383g09009	124.249	227.526	-0.8728	1.1508e-05	0.00035543	-//-
Niben101Scf01383g09013	6.71716	23.7303	-1.8208	0.00035747	0.0064568	-//-
Niben101Scf01385g01012	286.762	457.379	-0.67353	0.00013835	0.0029627	-//-
Niben101Scf01386g02004	1257.35	2036.64	-0.69581	6.6029e-05	0.001594	sp|O78328|DXS_CAPAN Probable 1-deoxy-D-xylulose-5-phosphate synthase, chloroplastic OS=Capsicum annuum GN=TKT2 PE=2 SV=1//0
Niben101Scf01388g00004	103.914	36.3122	1.5169	1.5645e-08	1.163e-06	sp|Q11207|PARP2_ARATH Poly [ADP-ribose] polymerase 2 OS=Arabidopsis thaliana GN=PARP2 PE=2 SV=1//0
Niben101Scf01392g03014	41.6808	11.5927	1.8462	3.6655e-06	0.00013074	-//-
Niben101Scf01395g01005	175.886	319.524	-0.86129	5.0567e-06	0.00017269	-//-
Niben101Scf01396g02011	103.794	27.8778	1.8965	1.6013e-05	0.00047163	-//-
Niben101Scf01397g00020	40.0586	16.2074	1.3055	0.0010545	0.01559	-//-
Niben101Scf01397g00021	64.8987	25.817	1.3299	2.2129e-05	0.00062088	-//-
Niben101Scf01398g00006	74.5205	17.8137	2.0646	1.4055e-06	5.773e-05	sp|Q6L403|R1B17_SOLDE Putative late blight resistance protein homolog R1B-17 OS=Solanum demissum GN=R1B-17 PE=3 SV=1//1.06752e-07
Niben101Scf01399g00012	3360.84	7200.62	-1.0993	6.4501e-13	1.3247e-10	sp|P29790|ATPG_TOBAC ATP synthase gamma chain, chloroplastic OS=Nicotiana tabacum GN=ATPC PE=1 SV=1//4.18229e-171
Niben101Scf01399g00014	1763.27	2631.79	-0.57779	0.00016876	0.0034563	-//-
Niben101Scf01400g00004	77.7696	181.245	-1.2207	2.2284e-08	1.5758e-06	-//-
Niben101Scf01402g00005	419.094	643.507	-0.61868	0.00023097	0.0045166	sp|O22265|SR43C_ARATH Signal recognition particle 43 kDa protein, chloroplastic OS=Arabidopsis thaliana GN=CAO PE=1 SV=2//5.31345e-123
Niben101Scf01402g02006	4.33204	19.8371	-2.1951	0.00020531	0.0040876	-//-
Niben101Scf01402g02026	393.988	606.167	-0.62156	0.0002229	0.0043835	-//-
Niben101Scf01406g02008	50.1701	24.0186	1.0627	0.0016404	0.022403	-//-
Niben101Scf01406g03019	1339.43	2904.21	-1.1165	6.7382e-13	1.3713e-10	sp|P46275|F16P1_PEA Fructose-1,6-bisphosphatase, chloroplastic OS=Pisum sativum GN=FBP PE=1 SV=2//0
Niben101Scf01409g06009	420.513	1269.18	-1.5937	7.0687e-22	7.3935e-19	sp|Q5XF57|Y5576_ARATH Probable receptor-like serine/threonine-protein kinase At5g57670 OS=Arabidopsis thaliana GN=At5g57670 PE=2 SV=1//0
Niben101Scf01409g12025	779.096	1089.25	-0.48347	0.002481	0.031081	-//-
Niben101Scf01412g00017	229.455	348.83	-0.60431	0.00085054	0.013123	-//-
Niben101Scf01413g01001	57.1142	114.694	-1.0059	3.9584e-05	0.0010417	sp|Q9SCV4|BGAL8_ARATH Beta-galactosidase 8 OS=Arabidopsis thaliana GN=BGAL8 PE=2 SV=2//2.93423e-65
Niben101Scf01413g01004	489.751	268.832	0.86535	7.2348e-07	3.2377e-05	sp|P52409|E13B_WHEAT Glucan endo-1,3-beta-glucosidase OS=Triticum aestivum GN=GLC1 PE=2 SV=1//5.89267e-132
Niben101Scf01413g01007	188.098	381.371	-1.0197	3.9436e-08	2.6122e-06	sp|Q10NX8|BGAL6_ORYSJ Beta-galactosidase 6 OS=Oryza sativa subsp. japonica GN=Os03g0255100 PE=1 SV=2//0
Niben101Scf01413g02004	18.4248	5.54502	1.7324	0.0027082	0.033293	-//-
Niben101Scf01422g00009	247.143	384.417	-0.63733	0.00032976	0.0060314	-//-
Niben101Scf01426g05012	19.8332	5.58521	1.8282	0.0016835	0.022854	-//-
Niben101Scf01428g00005	30.4459	65.8663	-1.1133	0.00018695	0.0037807	-//-
Niben101Scf01428g01006	29.6445	4.05385	2.8704	2.1711e-05	0.00061222	-//-
Niben101Scf01429g00010	87.3262	28.0993	1.6359	4.479e-07	2.0962e-05	sp|Q8LFJ8|RFA2B_ARATH Replication protein A 32 kDa subunit B OS=Arabidopsis thaliana GN=RPA2B PE=2 SV=1//2.90112e-72
Niben101Scf01430g01004	822.188	542.248	0.60052	0.00023518	0.0045849	sp|Q9LUQ6|RL192_ARATH 60S ribosomal protein L19-2 OS=Arabidopsis thaliana GN=RPL19B PE=2 SV=1//1.15846e-104
Niben101Scf01432g01005	255.511	415.812	-0.70254	0.00010362	0.0023315	-//-
Niben101Scf01432g03007	76.8113	125.128	-0.70401	0.0022932	0.029209	sp|Q9SLN1|FPP7_ARATH Filament-like plant protein 7 OS=Arabidopsis thaliana GN=FPP7 PE=3 SV=2//3.65323e-07
Niben101Scf01432g06006	78.3406	128.045	-0.70882	0.0024131	0.030458	-//-
Niben101Scf01433g05003	158.047	87.9812	0.84508	0.00050288	0.0085256	-//-
Niben101Scf01433g08025	933.45	1455.89	-0.64125	4.9107e-05	0.0012415	-//-
Niben101Scf01433g08029	3443.34	5330.68	-0.63051	3.3063e-05	0.0008878	-//-
Niben101Scf01434g02006	230.304	141.429	0.70346	0.00043143	0.0075327	sp|Q9FZ32|FB60_ARATH F-box protein At1g55000 OS=Arabidopsis thaliana GN=At1g55000 PE=1 SV=1//1.83955e-93
Niben101Scf01434g03006	345.186	526.555	-0.60921	0.0032584	0.038627	-//-
Niben101Scf01435g01001	260.368	170.585	0.61006	0.0014775	0.020638	-//-
Niben101Scf01436g03010	2511.49	3936.77	-0.64847	1.6282e-05	0.00047861	sp|Q9ST69|RR5_SPIOL 30S ribosomal protein S5, chloroplastic OS=Spinacia oleracea GN=rps5 PE=1 SV=1//2.71851e-104
Niben101Scf01438g04009	129.954	40.9135	1.6673	0.00011624	0.0025591	-//-
Niben101Scf01442g01009	38.253	12.3463	1.6315	5.0371e-05	0.0012657	-//-
Niben101Scf01450g00005	356.86	593.818	-0.73466	1.895e-05	0.00054529	sp|P27608|AROF_TOBAC Phospho-2-dehydro-3-deoxyheptonate aldolase 1, chloroplastic OS=Nicotiana tabacum GN=DHAPS-1 PE=2 SV=1//0
Niben101Scf01451g04009	62.7209	115.925	-0.88617	0.00020354	0.0040578	-//-
Niben101Scf01451g04016	143.837	250.649	-0.80123	3.994e-05	0.0010474	-//-
Niben101Scf01453g02010	593.408	914.89	-0.62457	0.00014007	0.0029917	-//-
Niben101Scf01453g04008	225.458	474.361	-1.0731	1.4856e-05	0.0004416	-//-
Niben101Scf01455g00005	155.925	99.9973	0.64089	0.0034518	0.040419	-//-
Niben101Scf01460g04011	369.244	532.922	-0.52935	0.0021982	0.028284	-//-
Niben101Scf01460g04019	375.057	532.888	-0.50672	0.0030395	0.036455	sp|P43394|K502_ACTDE Fruit protein pKIWI502 OS=Actinidia deliciosa GN=pKIWI502 PE=2 SV=1//3.73623e-82
Niben101Scf01463g01013	226.632	332.296	-0.55211	0.0020399	0.026701	-//-
Niben101Scf01463g08011	409.342	1163.77	-1.5074	5.0691e-09	4.3016e-07	-//-
Niben101Scf01469g01006	585.377	882.253	-0.59183	0.00024323	0.0047093	-//-
Niben101Scf01469g05005	69.8301	30.3789	1.2008	5.6671e-05	0.0014005	-//-
Niben101Scf01472g02001	1597.44	3278.67	-1.0373	5.8232e-05	0.0014345	-//-
Niben101Scf01478g00014	27.0603	0	Inf	1.3649e-11	2.0394e-09	sp|P52855|RLA1_MAIZE 60S acidic ribosomal protein P1 OS=Zea mays GN=RPP1A PE=1 SV=1//6.32039e-12
Niben101Scf01478g05007	1058.41	1663.3	-0.65215	2.8577e-05	0.00077944	sp|P31593|GSA_TOBAC Glutamate-1-semialdehyde 2,1-aminomutase, chloroplastic OS=Nicotiana tabacum GN=GSA PE=2 SV=1//0
Niben101Scf01481g01001	28.6457	6.62993	2.1113	2.1612e-05	0.0006098	-//-
Niben101Scf01481g02009	62.4859	126.462	-1.0171	1.8255e-05	0.00053072	-//-
Niben101Scf01482g01007	106.253	58.9801	0.84921	0.00069133	0.011038	-//-
Niben101Scf01482g02018	8.34295	22.5087	-1.4319	0.0043476	0.048352	-//-
Niben101Scf01491g00004	90.9839	181.596	-0.99705	0.00022113	0.0043544	-//-
Niben101Scf01492g01005	75.0394	176.716	-1.2357	0.0037905	0.043247	sp|Q03461|NLTP2_TOBAC Non-specific lipid-transfer protein 2 OS=Nicotiana tabacum PE=3 SV=1//2.71064e-47
Niben101Scf01494g08005	16.8592	40.0413	-1.248	0.0030518	0.036572	-//-
Niben101Scf01494g15008	25.7763	2.96894	3.118	2.0439e-07	1.0777e-05	-//-
Niben101Scf01497g03008	981.977	2040.22	-1.055	2.4141e-11	3.4037e-09	-//-
Niben101Scf01498g10003	226.323	126.015	0.84479	0.00014241	0.0030315	-//-
Niben101Scf01500g00011	23.9164	54.4136	-1.186	0.00024761	0.0047818	-//-
Niben101Scf01500g01006	42.0664	18.9557	1.15	0.0013483	0.019136	-//-
Niben101Scf01506g02001	176.043	94.6493	0.89526	3.1294e-05	0.00084584	sp|Q43191|LOX15_SOLTU Probable linoleate 9S-lipoxygenase 5 OS=Solanum tuberosum GN=LOX1.5 PE=2 SV=1//0
Niben101Scf01506g03004	132.952	27.8725	2.254	1.8363e-09	1.7064e-07	sp|Q09893|YAI5_SCHPO Uncharacterized protein C24B11.05 OS=Schizosaccharomyces pombe (strain 972 / ATCC 24843) GN=SPAC24B11.05 PE=3 SV=1//5.16695e-14
Niben101Scf01507g00004	15.6831	1.08491	3.8536	7.0687e-06	0.00023189	sp|Q93WV4|WRK71_ARATH Probable WRKY transcription factor 71 OS=Arabidopsis thaliana GN=WRKY71 PE=2 SV=1//5.3248e-47
Niben101Scf01513g00010	148.186	289.142	-0.96437	5.0416e-07	2.3257e-05	-//-
Niben101Scf01513g01010	731.321	1061.02	-0.53688	0.00085642	0.013205	sp|Q9LSV0|GLYR1_ARATH Glyoxylate/succinic semialdehyde reductase 1 OS=Arabidopsis thaliana GN=GLYR1 PE=1 SV=1//2.4028e-153
Niben101Scf01516g00002	63.2312	177.031	-1.4853	5.2754e-05	0.0013167	-//-
Niben101Scf01517g08001	4290.95	8579.26	-0.99955	6.3293e-11	8.1101e-09	-//-
Niben101Scf01518g02002	90.4675	165.039	-0.86734	6.5518e-05	0.0015843	-//-
Niben101Scf01520g01001	117.148	20.881	2.4881	1.3829e-17	7.5849e-15	sp|P13917|7SB1_SOYBN Basic 7S globulin OS=Glycine max GN=BG PE=1 SV=2//4.68276e-62
Niben101Scf01520g03002	44.6879	190.228	-2.0898	7.0019e-05	0.0016751	sp|Q9FVN0|AMT13_SOLLC Ammonium transporter 1 member 3 OS=Solanum lycopersicum GN=AMT1-3 PE=2 SV=1//0
Niben101Scf01520g04005	1933.49	3334.77	-0.78638	7.405e-05	0.0017492	-//-
Niben101Scf01520g06007	66.2448	22.723	1.5437	1.2712e-06	5.2842e-05	-//-
Niben101Scf01520g08031	851.197	1847.84	-1.1183	1.683e-12	3.1938e-10	sp|P55243|GLGL3_SOLTU Glucose-1-phosphate adenylyltransferase large subunit 3, chloroplastic/amyloplastic OS=Solanum tuberosum GN=AGPS3 PE=2 SV=1//0
Niben101Scf01521g01007	41.8243	74.4782	-0.83248	0.002643	0.032649	-//-
Niben101Scf01521g16018	151.32	352.284	-1.2191	9.4856e-11	1.1917e-08	-//-
Niben101Scf01523g00020	61.4408	10.5159	2.5466	0.00052539	0.0088105	-//-
Niben101Scf01524g00006	73.4789	22.3488	1.7171	3.1601e-08	2.1535e-06	-//-
Niben101Scf01524g00019	119.652	203.047	-0.76297	0.00021166	0.0041899	-//-
Niben101Scf01526g04020	590.288	1015.79	-0.78311	1.201e-06	5.034e-05	-//-
Niben101Scf01529g00020	290.606	417.838	-0.52388	0.0031323	0.037368	-//-
Niben101Scf01529g03006	120.09	192.01	-0.67707	0.0010825	0.015958	-//-
Niben101Scf01534g00004	15.3382	64.6537	-2.0756	9.7973e-09	7.6236e-07	-//-
Niben101Scf01534g00018	969.722	1605.41	-0.7273	3.6038e-06	0.00012895	sp|Q9S726|RPI3_ARATH Probable ribose-5-phosphate isomerase 3, chloroplastic OS=Arabidopsis thaliana GN=RPI3 PE=1 SV=1//1.13211e-115
Niben101Scf01534g02027	28.0758	9.29436	1.5949	0.00060118	0.009843	-//-
Niben101Scf01538g04011	691.841	1345.7	-0.95985	2.4729e-09	2.2435e-07	-//-
Niben101Scf01545g01003	608.177	246.912	1.3005	6.2845e-13	1.3025e-10	-//-
Niben101Scf01545g03002	18.2532	3.71989	2.2948	0.00026996	0.0051295	-//-
Niben101Scf01548g00002	28913.5	47855	-0.72693	1.2956e-06	5.3755e-05	-//-
Niben101Scf01550g01003	645.128	1172.53	-0.86197	1.0792e-07	6.1133e-06	sp|Q94A65|STR14_ARATH Rhodanese-like domain-containing protein 14, chloroplastic OS=Arabidopsis thaliana GN=At4g27700 PE=2 SV=1//7.63174e-98
Niben101Scf01553g01001	1484.95	2619.04	-0.81862	1.3376e-07	7.4182e-06	-//-
Niben101Scf01553g02001	106.035	176.557	-0.73559	0.00050411	0.0085365	-//-
Niben101Scf01553g02020	106.042	16.0234	2.7264	1.9575e-16	8.8039e-14	-//-
Niben101Scf01557g01005	113.639	62.3614	0.86574	0.00035977	0.0064879	-//-
Niben101Scf01559g01002	32.5309	71.5763	-1.1377	0.00011464	0.0025349	sp|O23038|PME8_ARATH Probable pectinesterase 8 OS=Arabidopsis thaliana GN=PME8 PE=2 SV=2//2.45377e-158
Niben101Scf01560g01005	309.793	501.384	-0.69461	0.00014625	0.0030953	-//-
Niben101Scf01563g00013	90.5815	39.3895	1.2014	1.2519e-05	0.00038132	-//-
Niben101Scf01571g01004	900.744	2405.94	-1.4174	2.5963e-05	0.00071639	-//-
Niben101Scf01574g09001	92.1384	31.3066	1.5573	7.2851e-07	3.257e-05	-//-
Niben101Scf01577g01019	20.8395	43.5451	-1.0632	0.002396	0.030279	-//-
Niben101Scf01578g00012	12.0783	62.1553	-2.3635	2.3975e-11	3.3909e-09	sp|P27057|GAST1_SOLLC Protein GAST1 OS=Solanum lycopersicum GN=GAST1 PE=2 SV=1//3.19262e-26
Niben101Scf01578g05008	5.03046	63.1151	-3.6492	8.6935e-19	5.5857e-16	sp|Q9FE98|TAR3_ARATH Tryptophan aminotransferase-related protein 3 OS=Arabidopsis thaliana GN=TAR3 PE=3 SV=1//1.04987e-135
Niben101Scf01580g00001	101.818	53.2859	0.93417	0.0002889	0.00542	-//-
Niben101Scf01582g08010	201.736	801.501	-1.9902	2.4347e-22	2.8817e-19	sp|Q88BD4|ALGC_PSESM Phosphomannomutase/phosphoglucomutase OS=Pseudomonas syringae pv. tomato (strain DC3000) GN=algC PE=3 SV=1//1.66324e-23
Niben101Scf01582g08011	120.446	390.053	-1.6953	6.5189e-16	2.5946e-13	sp|B9MMU5|GLMM_CALBD Phosphoglucosamine mutase OS=Caldicellulosiruptor bescii (strain ATCC BAA-1888 / DSM 6725 / Z-1320) GN=glmM PE=3 SV=1//2.05339e-15
Niben101Scf01587g01006	85.1304	5.28336	4.0101	9.9382e-21	8.5958e-18	sp|Q9LV58|MBF1C_ARATH Multiprotein-bridging factor 1c OS=Arabidopsis thaliana GN=MBF1C PE=1 SV=1//4.3885e-62
Niben101Scf01589g00002	39.7499	4.87711	3.0269	2.201e-08	1.5589e-06	-//-
Niben101Scf01594g00001	24.3174	8.42294	1.5296	0.0022596	0.028913	-//-
Niben101Scf01606g00003	32.731	126.272	-1.9478	1.0591e-05	0.00033035	-//-
Niben101Scf01606g02002	364.472	221.296	0.71983	8.7058e-05	0.0020193	-//-
Niben101Scf01611g00004	195.478	56.6014	1.7881	5.6101e-15	1.9409e-12	-//-
Niben101Scf01611g04026	119.3	61.6533	0.95235	7.0359e-05	0.0016814	-//-
Niben101Scf01620g02009	157.355	63.0133	1.3203	1.104e-08	8.5316e-07	-//-
Niben101Scf01620g02013	15.0961	52.9786	-1.8112	2.8164e-07	1.4201e-05	-//-
Niben101Scf01623g02016	698.457	1027.48	-0.55687	0.00063902	0.010361	-//-
Niben101Scf01623g10003	9.74359	0.390203	4.6422	0.00020685	0.0041164	-//-
Niben101Scf01623g12020	11.1178	45.4693	-2.032	1.6844e-07	9.1385e-06	sp|O22264|MYB12_ARATH Transcription factor MYB12 OS=Arabidopsis thaliana GN=MYB12 PE=2 SV=1//1.04694e-68
Niben101Scf01623g18016	156.125	41.3912	1.9153	2.0465e-05	0.0005818	-//-
Niben101Scf01625g01002	2444.71	4385.82	-0.84318	4.6819e-08	3.0211e-06	sp|P23509|GLGS_SOLTU Glucose-1-phosphate adenylyltransferase small subunit, chloroplastic/amyloplastic OS=Solanum tuberosum PE=1 SV=2//0
Niben101Scf01626g04008	76.489	36.9293	1.0505	0.00018922	0.0038231	-//-
Niben101Scf01631g00004	174.401	263.98	-0.59801	0.0015669	0.021624	-//-
Niben101Scf01631g00010	15.3239	35.7445	-1.2219	0.0015612	0.021571	-//-
Niben101Scf01633g00030	77.3433	133.899	-0.7918	0.00047171	0.0081099	sp|Q9ZUN5|TET2_ARATH Tetraspanin-2 OS=Arabidopsis thaliana GN=TET2 PE=2 SV=1//8.41657e-19
Niben101Scf01633g00031	174.302	269.878	-0.63072	0.0010028	0.014994	-//-
Niben101Scf01633g00036	209.734	340.017	-0.69705	0.0001451	0.0030769	-//-
Niben101Scf01634g06003	193.132	373.295	-0.95073	1.9967e-07	1.0577e-05	-//-
Niben101Scf01635g05004	285.694	695.776	-1.2842	1.2892e-13	3.2035e-11	-//-
Niben101Scf01640g00002	79.8155	10.3338	2.9493	9.3545e-17	4.4758e-14	-//-
Niben101Scf01640g02004	187.666	280.614	-0.58042	0.0019582	0.02579	-//-
Niben101Scf01640g02012	15.3201	3.69044	2.0536	0.0021144	0.027438	-//-
Niben101Scf01640g04004	68.2621	13.4875	2.3395	5.4515e-05	0.0013561	-//-
Niben101Scf01641g00004	355.419	164.209	1.114	5.319e-09	4.481e-07	-//-
Niben101Scf01641g01011	159.865	248.968	-0.63911	0.002763	0.033796	-//-
Niben101Scf01646g01008	94.8406	240.968	-1.3453	2.8157e-10	3.1855e-08	-//-
Niben101Scf01653g02013	4477.58	7646.5	-0.77208	4.2962e-05	0.0011111	sp|Q40460|RCA1_TOBAC Ribulose bisphosphate carboxylase/oxygenase activase 1, chloroplastic OS=Nicotiana tabacum PE=1 SV=1//0
Niben101Scf01655g01015	895.771	405.944	1.1418	3.7126e-09	3.2423e-07	-//-
Niben101Scf01655g04005	24.2479	89.4275	-1.8829	1.103e-10	1.3518e-08	-//-
Niben101Scf01657g00002	6.48652	0.390203	4.0551	0.0043082	0.047962	-//-
Niben101Scf01657g01002	71.7551	120.487	-0.74772	0.0016113	0.022095	-//-
Niben101Scf01658g01011	128.309	635.433	-2.3081	1.2777e-35	1.9155e-31	sp|P48977|ADH_MALDO Alcohol dehydrogenase OS=Malus domestica GN=ADH PE=2 SV=1//5.96612e-84
Niben101Scf01658g01018	366.753	667.244	-0.8634	3.6123e-07	1.7559e-05	-//-
Niben101Scf01660g00001	104.039	26.8965	1.9516	2.4468e-06	9.2947e-05	-//-
Niben101Scf01660g02013	116.81	55.902	1.0632	1.8166e-05	0.00052916	sp|F8WKW0|UGT1_GARJA Crocetin glucosyltransferase, chloroplastic OS=Gardenia jasminoides GN=UGT75L6 PE=1 SV=1//2.65424e-150
Niben101Scf01661g01020	331.706	484.537	-0.5467	0.0016097	0.022079	sp|Q9C9C0|SPPA1_ARATH Serine protease SPPA, chloroplastic OS=Arabidopsis thaliana GN=SPPA PE=2 SV=1//0
Niben101Scf01661g02017	50.0397	16.4564	1.6044	1.8252e-05	0.00053072	-//-
Niben101Scf01664g00015	189.915	300.856	-0.66372	0.00039536	0.0070117	-//-
Niben101Scf01664g01002	139.394	40.9296	1.768	1.8795e-12	3.5222e-10	-//-
Niben101Scf01670g02001	118.181	237.416	-1.0064	0.00057226	0.0094485	-//-
Niben101Scf01671g02002	571.714	1047.6	-0.87373	6.3218e-08	3.9056e-06	sp|Q9M5K3|DLDH1_ARATH Dihydrolipoyl dehydrogenase 1, mitochondrial OS=Arabidopsis thaliana GN=LPD1 PE=1 SV=2//0
Niben101Scf01678g03003	9.65312	35.0899	-1.862	1.232e-05	0.00037644	-//-
Niben101Scf01678g04011	32.7289	9.30245	1.8149	4.6062e-05	0.0011771	-//-
Niben101Scf01679g03027	50.0728	25.2588	0.98724	0.0031305	0.037357	-//-
Niben101Scf01681g02009	63.3118	25.7742	1.2965	4.6344e-05	0.0011836	-//-
Niben101Scf01681g07003	148.375	43.7512	1.7618	6.8431e-06	0.00022564	sp|F4JKK0|SUD1_ARATH Probable E3 ubiquitin ligase SUD1 OS=Arabidopsis thaliana GN=SUD1 PE=1 SV=1//2.1171e-07
Niben101Scf01681g13001	196.359	476.705	-1.2796	1.5336e-12	2.9476e-10	sp|Q9ZVJ5|SGGP_ARATH Haloacid dehalogenase-like hydrolase domain-containing protein Sgpp OS=Arabidopsis thaliana GN=SGPP PE=1 SV=2//3.28716e-90
Niben101Scf01687g02010	1.80194	18.4549	-3.3564	1.4759e-06	6.0181e-05	-//-
Niben101Scf01687g05002	28.157	60.9231	-1.1135	0.0024816	0.031081	sp|Q944R1|PLY15_ARATH Probable pectate lyase 15 OS=Arabidopsis thaliana GN=At4g13710 PE=2 SV=1//0
Niben101Scf01689g01002	180.779	55.0242	1.7161	8.2247e-14	2.2251e-11	-//-
Niben101Scf01690g00004	131.001	243.82	-0.89624	6.1674e-06	0.00020623	-//-
Niben101Scf01692g03007	55.1341	94.7334	-0.78093	0.0021824	0.028124	-//-
Niben101Scf01694g12011	764.969	1344.77	-0.81388	0.00026712	0.0050863	-//-
Niben101Scf01695g00002	173.003	102.239	0.75885	0.00047334	0.0081349	-//-
Niben101Scf01696g04006	666.576	443.396	0.58817	0.00047802	0.0081965	sp|O24407|IAA16_ARATH Auxin-responsive protein IAA16 OS=Arabidopsis thaliana GN=IAA16 PE=1 SV=1//9.04454e-98
Niben101Scf01696g06050	1096.33	3328.52	-1.6022	9.0532e-21	7.9839e-18	sp|A2Z7B3|GME1_ORYSI GDP-mannose 3,5-epimerase 1 OS=Oryza sativa subsp. indica GN=OsI_032456 PE=2 SV=1//0
Niben101Scf01697g19001	310.075	441.591	-0.51009	0.00363	0.041949	sp|Q9LS25|PP420_ARATH Pentatricopeptide repeat-containing protein At5g46580, chloroplastic OS=Arabidopsis thaliana GN=At5g46580 PE=2 SV=1//0
Niben101Scf01697g23018	859.506	1288.69	-0.58433	0.00026294	0.0050196	sp|Q9M4G4|PGMC_SOLTU Phosphoglucomutase, cytoplasmic OS=Solanum tuberosum GN=PGM1 PE=2 SV=1//0
Niben101Scf01700g01004	813.223	1178.36	-0.53506	0.00076425	0.012018	-//-
Niben101Scf01701g07006	379.218	540.131	-0.51028	0.0025144	0.031343	-//-
Niben101Scf01701g10015	106.95	182.692	-0.77248	0.0018695	0.024884	-//-
Niben101Scf01711g01005	137.712	52.6849	1.3862	1.1486e-08	8.8309e-07	-//-
Niben101Scf01716g00009	409.158	608.36	-0.57227	0.00059495	0.0097553	sp|Q8GX78|ANTR2_ARATH Ascorbate transporter, chloroplastic OS=Arabidopsis thaliana GN=PHT4;4 PE=1 SV=1//0
Niben101Scf01717g00008	121.838	51.2882	1.2483	7.0617e-06	0.00023183	-//-
Niben101Scf01718g01001	1560.94	2296.55	-0.55705	0.00027834	0.0052532	-//-
Niben101Scf01718g01006	271.751	163.001	0.7374	0.00013304	0.0028698	-//-
Niben101Scf01718g04004	293.068	470.769	-0.68378	0.00033525	0.006112	-//-
Niben101Scf01718g09027	521.905	13.1367	5.3121	4.8894e-06	0.00016736	sp|Q2MHE4|HT1_ARATH Serine/threonine-protein kinase HT1 OS=Arabidopsis thaliana GN=HT1 PE=1 SV=1//7.76114e-76
Niben101Scf01718g09030	6.15302	0	Inf	0.0013056	0.018636	-//-
Niben101Scf01721g07006	253.546	395.5	-0.64143	0.0002788	0.0052597	sp|O49931|TIC55_PEA Protein TIC 55, chloroplastic OS=Pisum sativum GN=TIC55 PE=1 SV=1//1.00681e-37
Niben101Scf01721g08007	115.424	25.2126	2.1947	9.4095e-15	3.0891e-12	-//-
Niben101Scf01723g00007	120.824	228.712	-0.92062	0.00034656	0.0062952	-//-
Niben101Scf01724g00001	6.33893	21.306	-1.7489	0.0010117	0.015096	-//-
Niben101Scf01727g05001	86.7874	148.17	-0.7717	0.0005788	0.0095321	-//-
Niben101Scf01728g00004	160.366	254.307	-0.6652	0.00063168	0.010268	sp|Q43082|HEM3_PEA Porphobilinogen deaminase, chloroplastic OS=Pisum sativum GN=HEMC PE=1 SV=1//0
Niben101Scf01729g01002	1207.14	1847.51	-0.61399	9.5647e-05	0.0021826	-//-
Niben101Scf01731g04005	12.1478	55.411	-2.1895	1.7369e-09	1.6274e-07	-//-
Niben101Scf01731g05006	4.02996	20.505	-2.3471	7.2976e-05	0.0017293	-//-
Niben101Scf01732g01011	1.77052	10.5025	-2.5685	0.0025776	0.032	-//-
Niben101Scf01732g02007	183.847	305.796	-0.73406	8.6623e-05	0.0020113	sp|O64637|C76C2_ARATH Cytochrome P450 76C2 OS=Arabidopsis thaliana GN=CYP76C2 PE=2 SV=1//5.14688e-26
Niben101Scf01732g02009	669.246	1020.24	-0.60829	0.00016905	0.0034591	-//-
Niben101Scf01735g00005	154.567	536.046	-1.7941	1.0621e-05	0.00033105	-//-
Niben101Scf01738g04010	245.084	61.7104	1.9897	0.00020954	0.0041552	-//-
Niben101Scf01740g01003	512.939	1116.3	-1.1219	3.6404e-12	6.3709e-10	sp|Q8R1R3|STAR7_MOUSE StAR-related lipid transfer protein 7, mitochondrial OS=Mus musculus GN=Stard7 PE=2 SV=2//2.77874e-07
Niben101Scf01740g02002	241.848	366.235	-0.59867	0.00083373	0.012899	-//-
Niben101Scf01746g00004	9.79784	31.7504	-1.6962	0.00010376	0.0023333	-//-
Niben101Scf01749g01017	261.721	168.744	0.63319	0.00101	0.015082	-//-
Niben101Scf01750g12001	47.965	22.3462	1.102	0.0013354	0.01897	-//-
Niben101Scf01750g13009	5612.64	10630.7	-0.92148	1.4811e-09	1.4173e-07	-//-
Niben101Scf01750g15003	79.1672	5.96467	3.7304	2.8097e-19	2.0151e-16	-//-
Niben101Scf01752g05003	264.738	79.2555	1.74	1.3394e-16	6.0852e-14	-//-
Niben101Scf01752g08008	201.243	55.3711	1.8617	3.2787e-07	1.624e-05	sp|O64882|BGL17_ARATH Beta-glucosidase 17 OS=Arabidopsis thaliana GN=BGLU17 PE=2 SV=1//2.4935e-46
Niben101Scf01752g08011	36.413	7.40768	2.2974	4.0681e-07	1.9382e-05	-//-
Niben101Scf01752g10008	79.9717	164.804	-1.0432	2.0326e-06	7.9184e-05	-//-
Niben101Scf01759g04007	626.256	271.101	1.2079	3.4944e-12	6.1632e-10	-//-
Niben101Scf01761g05001	236.966	343.299	-0.53478	0.003337	0.039403	sp|B7ZUF3|SETD3_XENTR Histone-lysine N-methyltransferase setd3 OS=Xenopus tropicalis GN=setd3 PE=2 SV=1//2.96898e-17
Niben101Scf01761g08001	111.253	172.391	-0.63184	0.0027616	0.033792	-//-
Niben101Scf01764g01014	103.191	39.6125	1.3813	0.0010348	0.015348	sp|Q9SSM3|JAL19_ARATH Jacalin-related lectin 19 OS=Arabidopsis thaliana GN=JAL19 PE=2 SV=1//1.34313e-59
Niben101Scf01764g02029	65.3206	18.4924	1.8206	0.00014986	0.0031531	-//-
Niben101Scf01764g02032	55.6483	27.9359	0.99422	0.0022093	0.028401	-//-
Niben101Scf01764g03022	797.149	1534.73	-0.94507	3.4453e-09	3.0265e-07	sp|Q9XES0|DXR_MENPI 1-deoxy-D-xylulose 5-phosphate reductoisomerase, chloroplastic OS=Mentha piperita GN=DXR PE=2 SV=2//0
Niben101Scf01773g08011	21.9513	1.82247	3.5903	2.5823e-07	1.3168e-05	-//-
Niben101Scf01774g10020	434.43	626.3	-0.52773	0.0017029	0.02302	-//-
Niben101Scf01774g10021	110.526	23.1078	2.2579	1.9445e-12	3.614e-10	-//-
Niben101Scf01775g00007	148.54	329.606	-1.1499	1.5346e-07	8.366e-06	-//-
Niben101Scf01775g01014	18.2255	3.44484	2.4035	0.00014262	0.0030343	sp|Q8RY25|NU98A_ARATH Nuclear pore complex protein NUP98A OS=Arabidopsis thaliana GN=NUP98A PE=1 SV=1//3.02377e-70
Niben101Scf01777g00016	90.3528	287.81	-1.6715	2.3364e-07	1.2134e-05	-//-
Niben101Scf01779g01001	365.436	184.346	0.9872	9.3933e-08	5.4583e-06	sp|Q9M088|E135_ARATH Glucan endo-1,3-beta-glucosidase 5 OS=Arabidopsis thaliana GN=At4g31140 PE=1 SV=1//0
Niben101Scf01779g03011	30.2845	11.7615	1.3645	0.0024441	0.030705	-//-
Niben101Scf01781g01002	456.08	92.7057	2.2986	8.9598e-10	9.0151e-08	-//-
Niben101Scf01785g01009	254.136	412.866	-0.70007	7.7844e-05	0.0018254	sp|P55004|PHYE_IPONI Phytochrome E OS=Ipomoea nil GN=PHYE PE=2 SV=1//0
Niben101Scf01785g05008	184.038	316.403	-0.78176	3.0381e-05	0.00082464	-//-
Niben101Scf01785g10007	679.748	1366.62	-1.0075	2.9998e-10	3.3479e-08	sp|Q0WVX5|SSY4_ARATH Probable starch synthase 4, chloroplastic/amyloplastic OS=Arabidopsis thaliana GN=SS4 PE=2 SV=1//0
Niben101Scf01785g10010	27891.5	58655.3	-1.0724	1.0726e-12	2.0975e-10	-//-
Niben101Scf01789g02045	371.488	80.9602	2.198	1.8022e-10	2.0998e-08	-//-
Niben101Scf01789g04012	59.784	32.4853	0.87997	0.0038281	0.043542	sp|Q5ZJ01|AB17B_CHICK Alpha/beta hydrolase domain-containing protein 17B OS=Gallus gallus GN=ABHD17B PE=2 SV=1//6.72583e-60
Niben101Scf01791g00001	8.67529	30.0549	-1.7926	0.0016286	0.022278	sp|Q9LYT3|TT12_ARATH Protein TRANSPARENT TESTA 12 OS=Arabidopsis thaliana GN=TT12 PE=2 SV=1//9.42363e-109
Niben101Scf01795g08010	133.081	81.1227	0.71413	0.002929	0.035385	-//-
Niben101Scf01797g02013	189.103	74.6026	1.3419	1.4949e-09	1.4275e-07	-//-
Niben101Scf01797g03034	7241.63	15080	-1.0582	3.1686e-12	5.6625e-10	-//-
Niben101Scf01799g02002	273.992	466.622	-0.76812	1.3391e-05	0.00040421	-//-
Niben101Scf01802g00002	8.21323	31.1727	-1.9243	2.2613e-05	0.00063408	-//-
Niben101Scf01802g00010	7.65288	24.4169	-1.6738	0.00063878	0.010361	-//-
Niben101Scf01802g02001	117.177	32.8719	1.8338	0.00091478	0.013942	-//-
Niben101Scf01812g02026	125.422	31.6665	1.9858	1.4565e-13	3.5218e-11	-//-
Niben101Scf01817g02003	41.8702	96.6692	-1.2071	4.8708e-06	0.00016697	-//-
Niben101Scf01817g02010	84.3554	34.989	1.2696	5.6246e-06	0.0001902	-//-
Niben101Scf01818g02002	345.807	521.613	-0.59301	0.00048984	0.0083514	sp|O80362|RK10_TOBAC 50S ribosomal protein L10, chloroplastic OS=Nicotiana tabacum GN=RPL10 PE=2 SV=1//2.35417e-163
Niben101Scf01818g04007	27.4355	56.5387	-1.0432	0.00096776	0.014596	-//-
Niben101Scf01818g04009	136.307	212.619	-0.64141	0.0012492	0.017973	-//-
Niben101Scf01818g08020	223.132	48.8552	2.1913	1.8944e-05	0.00054529	-//-
Niben101Scf01820g00025	1858.44	2961.07	-0.67202	1.764e-05	0.00051519	-//-
Niben101Scf01822g13004	330.749	643.718	-0.96069	1.0778e-07	6.1128e-06	sp|Q39639|PLSB_CUCSA Glycerol-3-phosphate acyltransferase, chloroplastic OS=Cucumis sativus PE=2 SV=1//0
Niben101Scf01822g16001	545.772	948.533	-0.7974	2.7996e-06	0.00010449	-//-
Niben101Scf01824g00017	72.6783	22.9954	1.6602	3.4856e-07	1.7022e-05	-//-
Niben101Scf01825g04002	28.2845	2.70463	3.3865	8.6593e-09	6.8087e-07	sp|Q9SIN1|TTL3_ARATH Inactive TPR repeat-containing thioredoxin TTL3 OS=Arabidopsis thaliana GN=TTL3 PE=1 SV=2//1.2752e-24
Niben101Scf01826g03013	23.2272	5.54502	2.0666	0.00016255	0.0033505	-//-
Niben101Scf01826g07014	669.135	1550.96	-1.2128	3.5124e-14	1.0258e-11	sp|Q94K71|GPPL2_ARATH Haloacid dehalogenase-like hydrolase domain-containing protein At3g48420 OS=Arabidopsis thaliana GN=At3g48420 PE=1 SV=1//1.67993e-159
Niben101Scf01827g01001	60.8088	32.3433	0.91081	0.0025724	0.03196	-//-
Niben101Scf01830g01022	12.4717	0.767009	4.0233	4.2855e-05	0.0011097	-//-
Niben101Scf01830g01025	57.7284	18.4683	1.6442	0.00010866	0.0024291	-//-
Niben101Scf01833g00002	12.2775	1.13042	3.4411	0.00014805	0.0031202	-//-
Niben101Scf01834g02011	196.248	312.058	-0.66914	0.00036288	0.0065335	-//-
Niben101Scf01837g00011	1.20638	8.59966	-2.8336	0.0036528	0.042093	-//-
Niben101Scf01837g02002	175.917	112.002	0.65138	0.0021698	0.027986	-//-
Niben101Scf01842g06006	276.635	397.412	-0.52265	0.0038068	0.04339	-//-
Niben101Scf01847g02012	724.93	1087.3	-0.58483	0.00030213	0.0056082	-//-
Niben101Scf01847g02018	6081.66	8896	-0.54869	0.00028982	0.0054313	sp|Q9T0I5|PRP4_ARATH Proline-rich protein 4 OS=Arabidopsis thaliana GN=PRP4 PE=2 SV=1//8.18463e-31
Niben101Scf01847g08012	568.169	324.826	0.80665	8.7259e-06	0.00027834	-//-
Niben101Scf01847g09009	46.1497	22.4506	1.0396	0.0024914	0.031186	-//-
Niben101Scf01847g09012	52.6686	14.3421	1.8767	3.5095e-07	1.712e-05	-//-
Niben101Scf01848g02002	140.551	222.547	-0.66301	0.00091287	0.013922	-//-
Niben101Scf01852g01023	372.832	727.033	-0.9635	1.5303e-08	1.1414e-06	sp|P48496|TPIC_SPIOL Triosephosphate isomerase, chloroplastic OS=Spinacia oleracea GN=TPIP1 PE=1 SV=1//5.47673e-152
Niben101Scf01852g02002	80.9881	154.927	-0.93581	0.002699	0.033194	sp|P21568|CYPH_SOLLC Peptidyl-prolyl cis-trans isomerase OS=Solanum lycopersicum GN=CYP PE=2 SV=1//6.41695e-104
Niben101Scf01852g04029	90.3704	152.511	-0.75499	0.00043037	0.007517	-//-
Niben101Scf01854g00028	167.181	267.798	-0.67973	0.001029	0.015296	-//-
Niben101Scf01856g02005	36.1824	7.43979	2.282	4.8304e-07	2.2397e-05	-//-
Niben101Scf01857g01001	42.4937	78.1152	-0.87836	0.001573	0.021677	-//-
Niben101Scf01859g00003	0.607949	9.33456	-3.9406	0.00028374	0.0053329	-//-
Niben101Scf01859g09002	71.9121	25.55	1.4929	7.1066e-05	0.0016965	-//-
Niben101Scf01861g00002	677.126	431.985	0.64844	0.0012496	0.017973	-//-
Niben101Scf01862g01017	149.232	264.302	-0.82463	0.00099425	0.014901	sp|Q6NPF9|TRXY1_ARATH Thioredoxin Y1, chloroplastic OS=Arabidopsis thaliana GN=At1g76760 PE=2 SV=1//2.58956e-50
Niben101Scf01863g04002	44.8197	9.37741	2.2569	3.4825e-08	2.3518e-06	sp|Q9M2Y0|PSK3_ARATH Phytosulfokines 3 OS=Arabidopsis thaliana GN=PSK3 PE=2 SV=2//1.49732e-08
Niben101Scf01863g05003	9.8552	1.49117	2.7244	0.0029476	0.035579	-//-
Niben101Scf01866g03012	185.505	292.243	-0.65571	0.00067725	0.010863	-//-
Niben101Scf01872g01006	37.3219	73.2863	-0.97352	0.00057766	0.0095203	sp|Q9FK33|PP427_ARATH Pentatricopeptide repeat-containing protein At5g50390, chloroplastic OS=Arabidopsis thaliana GN=PCMP-H58 PE=2 SV=1//9.3506e-06
Niben101Scf01894g03006	442.976	1162.88	-1.3924	2.3546e-12	4.3403e-10	sp|Q9SZ67|WRK19_ARATH Probable WRKY transcription factor 19 OS=Arabidopsis thaliana GN=WRKY19 PE=2 SV=1//4.89509e-13
Niben101Scf01894g03012	65.0499	145.376	-1.1602	4.0545e-07	1.9358e-05	-//-
Niben101Scf01899g06004	236.668	132.73	0.83436	0.00022359	0.0043951	sp|Q94KL7|SILD_FORIN Secoisolariciresinol dehydrogenase (Fragment) OS=Forsythia intermedia PE=1 SV=1//1.29376e-81
Niben101Scf01899g07007	490.305	743.169	-0.60001	0.00028613	0.0053755	sp|P93832|LEU32_ARATH 3-isopropylmalate dehydrogenase 2, chloroplastic OS=Arabidopsis thaliana GN=IMDH2 PE=1 SV=1//0
Niben101Scf01903g01001	45.1304	16.8646	1.4201	0.00011862	0.0026038	-//-
Niben101Scf01903g02006	13.6231	2.91003	2.2269	0.0021151	0.027438	-//-
Niben101Scf01905g00009	393.849	699.17	-0.828	7.5413e-07	3.3483e-05	-//-
Niben101Scf01911g15014	167.638	91.0492	0.88063	4.9711e-05	0.001253	-//-
Niben101Scf01912g00006	121.182	191.115	-0.65727	0.0014212	0.020019	sp|F4J117|LSF1_ARATH Phosphoglucan phosphatase LSF1, chloroplastic OS=Arabidopsis thaliana GN=LSF1 PE=1 SV=1//1.76378e-133
Niben101Scf01912g01003	276.143	407.015	-0.55966	0.0016852	0.022869	sp|P36688|RK12_NICSY 50S ribosomal protein L12, chloroplastic OS=Nicotiana sylvestris PE=2 SV=1//8.0793e-67
Niben101Scf01916g00004	41.837	97.6168	-1.2224	3.0487e-06	0.00011212	sp|Q33DL3|CFI_TOBAC Chalcone--flavonone isomerase OS=Nicotiana tabacum GN=CHI PE=2 SV=1//4.61719e-115
Niben101Scf01917g08001	319.924	536.38	-0.74553	1.4634e-05	0.00043618	-//-
Niben101Scf01919g01006	129.931	75.3757	0.78557	0.0025777	0.032	-//-
Niben101Scf01922g05005	220.646	141.89	0.63696	0.0036395	0.042026	sp|Q05046|CH62_CUCMA Chaperonin CPN60-2, mitochondrial OS=Cucurbita maxima GN=CPN60-2 PE=1 SV=1//0
Niben101Scf01922g08015	342.232	538.414	-0.65374	0.0001602	0.0033095	-//-
Niben101Scf01927g04007	199.837	130.3	0.61699	0.0025107	0.031323	-//-
Niben101Scf01927g05004	340.115	535.818	-0.65572	0.00037205	0.0066587	-//-
Niben101Scf01927g07001	57.6919	107.247	-0.89449	0.00036212	0.0065227	-//-
Niben101Scf01927g09002	93.8115	160.975	-0.779	0.00039889	0.0070605	-//-
Niben101Scf01933g00003	47.1647	110.251	-1.225	1.1313e-06	4.7912e-05	-//-
Niben101Scf01934g02011	25.4581	8.64251	1.5586	0.0011887	0.017274	-//-
Niben101Scf01934g04026	28.3505	9.68191	1.55	0.00065008	0.010506	-//-
Niben101Scf01937g02005	617.061	911.827	-0.56335	0.00058849	0.0096811	-//-
Niben101Scf01942g08004	10.0152	1.46172	2.7765	0.0028467	0.034613	-//-
Niben101Scf01943g08004	138.815	81.6583	0.76549	0.0013464	0.019115	sp|Q9FGK4|B561J_ARATH Cytochrome b561 and DOMON domain-containing protein At5g47530 OS=Arabidopsis thaliana GN=At5g47530 PE=2 SV=1//5.83737e-116
Niben101Scf01948g01001	3562.94	1108.53	1.6844	1.7954e-14	5.4933e-12	-//-
Niben101Scf01950g03015	32.1458	7.80054	2.043	1.0727e-05	0.00033412	-//-
Niben101Scf01953g00002	22.4374	4.1101	2.4487	2.5445e-05	0.0007047	-//-
Niben101Scf01954g01020	58.1898	98.355	-0.75723	0.0024277	0.030559	-//-
Niben101Scf01958g02007	485.742	864.428	-0.83156	0.0022728	0.029007	-//-
Niben101Scf01959g00004	179.304	318.68	-0.8297	7.7741e-06	0.00025209	-//-
Niben101Scf01959g04001	1013.99	1805.91	-0.83269	1.388e-07	7.6595e-06	-//-
Niben101Scf01962g01006	567.017	985.252	-0.7971	8.4946e-07	3.7129e-05	sp|Q8W593|LGUC_ARATH Probable lactoylglutathione lyase, chloroplast OS=Arabidopsis thaliana GN=At1g67280 PE=1 SV=1//0
Niben101Scf01964g09001	65.1524	34.7506	0.90678	0.0020572	0.026834	-//-
Niben101Scf01964g09004	133.853	225.618	-0.75323	0.0024997	0.031238	-//-
Niben101Scf01966g02001	53.4441	213.833	-2.0004	0.0042373	0.047336	-//-
Niben101Scf01970g01021	77.442	144.041	-0.89529	7.824e-05	0.0018337	-//-
Niben101Scf01970g01025	495.486	797.532	-0.6867	3.0775e-05	0.00083281	sp|Q8GSJ1|HIS1B_ARATH ATP phosphoribosyltransferase 2, chloroplastic OS=Arabidopsis thaliana GN=HISN1B PE=1 SV=1//0
Niben101Scf01970g02002	0	37.4076	#NAME?	0.0030847	0.036908	-//-
Niben101Scf01976g00014	108.696	200.991	-0.88684	0.0037841	0.043197	sp|Q5RET6|T184C_PONAB Transmembrane protein 184C OS=Pongo abelii GN=TMEM184C PE=2 SV=1//7.11257e-39
Niben101Scf01977g00001	52.2494	15.4565	1.7572	1.3167e-06	5.4532e-05	-//-
Niben101Scf01977g01002	1111.94	1700.92	-0.61324	0.001104	0.016231	sp|Q9M158|STR4_ARATH Rhodanese-like domain-containing protein 4, chloroplastic OS=Arabidopsis thaliana GN=STR4 PE=1 SV=2//1.61639e-122
Niben101Scf01978g00011	9.95899	28.0224	-1.4925	0.0010677	0.01576	-//-
Niben101Scf01980g00014	29.6846	77.9357	-1.3926	2.0758e-06	8.0415e-05	-//-
Niben101Scf01980g02001	108.947	171.005	-0.65041	0.0019187	0.025396	-//-
Niben101Scf01980g10004	453.234	691.204	-0.60885	0.0023046	0.029338	-//-
Niben101Scf01982g00002	512.408	726.887	-0.50444	0.0021094	0.02738	-//-
Niben101Scf01983g02011	295.237	614.163	-1.0568	1.2902e-07	7.1995e-06	sp|Q9C8M2|MSRB1_ARATH Peptide methionine sulfoxide reductase B1, chloroplastic OS=Arabidopsis thaliana GN=MSRB1 PE=1 SV=1//2.59555e-79
Niben101Scf01983g15010	24.714	2.91003	3.0862	1.2827e-05	0.00038927	-//-
Niben101Scf01987g00015	13836.8	29843.4	-1.1089	2.9181e-13	6.4973e-11	-//-
Niben101Scf01991g01021	753.417	1224.25	-0.70037	9.9485e-06	0.00031252	-//-
Niben101Scf01991g02022	67.3124	149.486	-1.1511	6.2871e-07	2.8584e-05	-//-
Niben101Scf01991g03009	370.002	1030.17	-1.4773	4.2075e-08	2.7505e-06	-//-
Niben101Scf01991g04009	168.314	320.115	-0.92744	1.2066e-05	0.00036993	sp|P26573|RBS8_NICPL Ribulose bisphosphate carboxylase small chain 8B, chloroplastic OS=Nicotiana plumbaginifolia GN=RBCS-8B PE=3 SV=1//2.96837e-114
Niben101Scf01991g04010	1160.75	2051.86	-0.82188	0.0013443	0.019091	-//-
Niben101Scf01991g05012	511.23	1270.16	-1.313	4.3979e-16	1.8315e-13	sp|P26573|RBS8_NICPL Ribulose bisphosphate carboxylase small chain 8B, chloroplastic OS=Nicotiana plumbaginifolia GN=RBCS-8B PE=3 SV=1//2.96837e-114
Niben101Scf01991g05015	26471.4	42795.3	-0.69302	3.6421e-06	0.00013	sp|P26573|RBS8_NICPL Ribulose bisphosphate carboxylase small chain 8B, chloroplastic OS=Nicotiana plumbaginifolia GN=RBCS-8B PE=3 SV=1//2.53965e-109
Niben101Scf01993g07002	156.321	263.393	-0.75271	0.00032026	0.0058888	sp|Q93YR2|BASS1_ARATH Probable sodium/metabolite cotransporter BASS1, chloroplastic OS=Arabidopsis thaliana GN=BASS1 PE=2 SV=1//2.3471e-72
Niben101Scf01994g00006	82.661	152.6	-0.88447	6.8163e-05	0.0016377	-//-
Niben101Scf01998g05003	38.8108	70.9941	-0.87124	0.0031718	0.03772	-//-
Niben101Scf01998g08005	299.706	486.001	-0.69741	6.2651e-05	0.0015274	sp|Q84KI6|SQD1_SPIOL UDP-sulfoquinovose synthase, chloroplastic OS=Spinacia oleracea GN=SQD1 PE=1 SV=1//0
Niben101Scf01998g10004	157.128	392.128	-1.3194	1.562e-12	2.9895e-10	sp|Q3EBF7|SLD2_ARATH Delta(8)-fatty-acid desaturase 2 OS=Arabidopsis thaliana GN=SLD2 PE=1 SV=1//0
Niben101Scf02000g00005	70.1227	150.868	-1.1053	0.00065939	0.010628	sp|Q7X9B9|NLP2_ARATH Protein NLP2 OS=Arabidopsis thaliana GN=NLP2 PE=2 SV=3//0
Niben101Scf02000g00006	0	213.382	#NAME?	4.782e-05	0.0012179	-//-
Niben101Scf02006g03001	55.0834	194.065	-1.8168	8.7755e-08	5.1796e-06	-//-
Niben101Scf02011g03011	36.1825	97.3549	-1.428	0.00060693	0.0099293	-//-
Niben101Scf02011g09010	404.074	611.421	-0.59755	0.0031037	0.037086	sp|Q8VY91|RR6_ARATH 30S ribosomal protein S6 alpha, chloroplastic OS=Arabidopsis thaliana GN=RPS6 PE=2 SV=1//2.14936e-78
Niben101Scf02012g01005	85.4823	44.3254	0.94749	0.00051853	0.0087151	-//-
Niben101Scf02014g00036	46.4608	105.86	-1.1881	6.8127e-06	0.00022513	-//-
Niben101Scf02015g00003	45.009	9.95962	2.1761	1.0381e-07	5.986e-06	-//-
Niben101Scf02015g01022	109.578	42.4877	1.3668	9.6978e-07	4.1739e-05	sp|Q8VZT0|NLAL1_ARATH Putative H/ACA ribonucleoprotein complex subunit 1-like protein 1 OS=Arabidopsis thaliana GN=At3g03920 PE=2 SV=1//2.66744e-49
Niben101Scf02015g06008	99.3133	213.804	-1.1062	9.4778e-08	5.4932e-06	-//-
Niben101Scf02021g01005	1657.94	3442.59	-1.0541	7.5985e-12	1.2338e-09	sp|Q9LYA9|CP41A_ARATH Chloroplast stem-loop binding protein of 41 kDa a, chloroplastic OS=Arabidopsis thaliana GN=CSP41A PE=1 SV=1//0
Niben101Scf02026g01002	541.654	762.278	-0.49295	0.0028727	0.034835	-//-
Niben101Scf02026g02002	853.808	2040.21	-1.2567	2.9582e-15	1.0644e-12	sp|Q8LCA1|CUT1B_ARATH Protein CURVATURE THYLAKOID 1B, chloroplastic OS=Arabidopsis thaliana GN=CURT1B PE=1 SV=2//5.09379e-39
Niben101Scf02026g04007	554.838	839.125	-0.59682	0.00030841	0.0057036	-//-
Niben101Scf02027g00001	177.076	399.924	-1.1754	5.6584e-08	3.5643e-06	-//-
Niben101Scf02029g00004	6738.11	11632.9	-0.78779	1.6841e-07	9.1385e-06	-//-
Niben101Scf02030g00004	21.2396	75.6293	-1.8322	2.6475e-09	2.372e-07	-//-
Niben101Scf02030g01002	216.83	333.326	-0.62037	0.00059102	0.0097084	sp|Q9M7J4|MFP1_TOBAC MAR-binding filament-like protein 1-1 OS=Nicotiana tabacum GN=MFP1-1 PE=2 SV=1//0
Niben101Scf02030g01004	98.1699	41.0689	1.2572	1.8956e-06	7.4331e-05	-//-
Niben101Scf02030g05008	3.51248	17.9468	-2.3532	0.00014329	0.0030457	-//-
Niben101Scf02034g02001	284.098	448.621	-0.65911	0.00017754	0.0036148	-//-
Niben101Scf02041g04015	443.911	822.947	-0.89053	1.0469e-07	6.0056e-06	-//-
Niben101Scf02041g04034	2096.91	1397.96	0.58494	0.00015705	0.0032641	-//-
Niben101Scf02044g06014	5892.93	10354.7	-0.81323	8.3327e-08	4.9573e-06	-//-
Niben101Scf02045g04006	35.6813	10.0874	1.8226	0.0013345	0.018963	-//-
Niben101Scf02046g00002	26.8987	77.0998	-1.5192	5.3706e-06	0.00018257	sp|Q9LE38|NLP4_ARATH Protein NLP4 OS=Arabidopsis thaliana GN=NLP4 PE=2 SV=1//0
Niben101Scf02056g02002	68.5695	24.4918	1.4853	0.00096178	0.014525	-//-
Niben101Scf02056g03001	800.349	248.468	1.6876	3.8177e-22	4.1879e-19	-//-
Niben101Scf02059g04005	118.5	213.89	-0.85198	3.4036e-05	0.00090964	-//-
Niben101Scf02059g06013	206.189	343.525	-0.73645	6.127e-05	0.0014968	-//-
Niben101Scf02063g02012	306.436	438.925	-0.51839	0.0034759	0.040638	-//-
Niben101Scf02063g06006	277.683	456.134	-0.71602	5.5291e-05	0.0013732	-//-
Niben101Scf02063g08001	36.1014	15.6466	1.2062	0.0019432	0.025629	-//-
Niben101Scf02069g01002	171.079	50.0293	1.7738	4.523e-14	1.2794e-11	-//-
Niben101Scf02073g01008	136.046	260.202	-0.93554	5.9273e-06	0.00019909	-//-
Niben101Scf02077g04009	422.441	725.902	-0.78102	2.9213e-06	0.00010832	-//-
Niben101Scf02077g05007	388.45	241.142	0.68784	0.00013878	0.002968	-//-
Niben101Scf02078g04009	776.741	1240.69	-0.67563	2.1778e-05	0.00061256	sp|Q9S746|HTH_ARATH Protein HOTHEAD OS=Arabidopsis thaliana GN=HTH PE=1 SV=1//0
Niben101Scf02078g05005	259.847	131.355	0.98419	0.00048378	0.0082637	sp|Q9SJ52|YLS9_ARATH Protein YLS9 OS=Arabidopsis thaliana GN=YLS9 PE=2 SV=1//5.15784e-11
Niben101Scf02078g08041	275.288	412.101	-0.58205	0.00086862	0.013333	sp|F4I907|GLYR2_ARATH Glyoxylate/succinic semialdehyde reductase 2, chloroplastic OS=Arabidopsis thaliana GN=GLYR2 PE=1 SV=1//1.2363e-165
Niben101Scf02078g08043	422.848	246.986	0.77571	1.3648e-05	0.00041058	sp|Q8H1F5|IDD7_ARATH Protein indeterminate-domain 7 OS=Arabidopsis thaliana GN=IDD7 PE=2 SV=1//6.63259e-100
Niben101Scf02081g02027	40.2607	18.1182	1.1519	0.0021567	0.027881	sp|A4IJ27|ROGF3_ARATH Rop guanine nucleotide exchange factor 3 OS=Arabidopsis thaliana GN=ROPGEF3 PE=2 SV=1//0
Niben101Scf02083g03005	25.9596	53.7786	-1.0508	0.0014249	0.020039	sp|Q39110|GAOX1_ARATH Gibberellin 20 oxidase 1 OS=Arabidopsis thaliana GN=GA20OX1 PE=2 SV=2//2.61047e-177
Niben101Scf02085g10001	40.2169	72.4461	-0.84911	0.0022095	0.028401	-//-
Niben101Scf02090g06011	179.512	311.433	-0.79484	2.4925e-05	0.00069114	-//-
Niben101Scf02093g00004	78.96	28.551	1.4676	6.1608e-07	2.8074e-05	-//-
Niben101Scf02093g05018	198.349	367.048	-0.88793	1.1488e-06	4.8514e-05	-//-
Niben101Scf02104g00003	0	27.5721	#NAME?	0.0012327	0.017775	-//-
Niben101Scf02105g01018	99.6922	49.7393	1.0031	0.00012467	0.0027102	-//-
Niben101Scf02108g01025	53.5569	18.1477	1.5613	7.2445e-06	0.00023697	-//-
Niben101Scf02108g04001	129.4	81.0448	0.67505	0.0031013	0.037077	sp|F4IPE3|IDD15_ARATH Protein SHOOT GRAVITROPISM 5 OS=Arabidopsis thaliana GN=SGR5 PE=1 SV=1//6.2883e-99
Niben101Scf02110g00011	18.9306	0.376806	5.6508	1.2374e-08	9.4328e-07	-//-
Niben101Scf02111g00012	94.3656	53.3735	0.82214	0.0016348	0.022342	-//-
Niben101Scf02111g11027	12.4251	1.11436	3.479	0.00014187	0.0030255	-//-
Niben101Scf02111g11033	90.7646	50.3303	0.8507	0.0011891	0.017274	-//-
Niben101Scf02111g14012	811.091	1121.56	-0.46758	0.0032078	0.038067	-//-
Niben101Scf02112g00007	402.629	674.699	-0.74479	1.2527e-05	0.00038132	-//-
Niben101Scf02114g02005	3.22279	13.9921	-2.1182	0.0019157	0.025379	-//-
Niben101Scf02115g04004	17.5473	0	Inf	0.003759	0.043041	-//-
Niben101Scf02117g00006	216.715	506.801	-1.2256	6.1262e-12	1.0169e-09	-//-
Niben101Scf02118g00004	183.266	95.0814	0.9467	0.00036407	0.0065472	-//-
Niben101Scf02122g02019	113.508	176.154	-0.63405	0.0019829	0.026092	sp|Q84WV0|GLYC7_ARATH Serine hydroxymethyltransferase 7 OS=Arabidopsis thaliana GN=SHM7 PE=2 SV=1//0
Niben101Scf02124g01029	19.8407	6.61387	1.5849	0.004251	0.047451	-//-
Niben101Scf02128g00025	418.64	1096.55	-1.3892	5.7072e-17	2.8208e-14	sp|P27524|CB4A_SOLLC Chlorophyll a-b binding protein CP24 10A, chloroplastic OS=Solanum lycopersicum GN=CAP10A PE=3 SV=1//1.33602e-17
Niben101Scf02128g00026	576.728	354.234	0.70319	4.0184e-05	0.0010526	-//-
Niben101Scf02128g00028	84.8938	146.892	-0.79102	0.00038186	0.0068018	-//-
Niben101Scf02128g00039	144.336	249.115	-0.78737	5.8286e-05	0.0014345	-//-
Niben101Scf02130g00004	28.5647	8.8426	1.6917	0.00030991	0.0057289	sp|Q1E2D2|SSH4_COCIM Protein SSH4 OS=Coccidioides immitis (strain RS) GN=SSH4 PE=3 SV=1//4.8735e-06
Niben101Scf02132g00026	1052.02	1798.33	-0.7735	8.2794e-07	3.6294e-05	-//-
Niben101Scf02137g00006	94.7732	171.497	-0.85563	6.1486e-05	0.0015005	-//-
Niben101Scf02137g00007	30.1372	12.9554	1.218	0.004101	0.046089	-//-
Niben101Scf02139g02009	765.138	550.911	0.4739	0.003908	0.044273	-//-
Niben101Scf02139g07001	311.624	478.689	-0.61928	0.00084409	0.013037	-//-
Niben101Scf02144g00003	72.8517	35.616	1.0324	0.0003967	0.0070271	-//-
Niben101Scf02145g07001	351.656	539.864	-0.61843	0.00025151	0.0048383	sp|Q9XEA0|SYLM_ARATH Leucine--tRNA ligase, chloroplastic/mitochondrial OS=Arabidopsis thaliana GN=EMB2369 PE=2 SV=1//0
Niben101Scf02145g08002	27.405	9.69265	1.4995	0.0011598	0.016919	-//-
Niben101Scf02145g10005	502.657	1076.78	-1.0991	1.1519e-11	1.7681e-09	sp|P54260|GCST_SOLTU Aminomethyltransferase, mitochondrial OS=Solanum tuberosum GN=GDCST PE=2 SV=1//3.64443e-153
Niben101Scf02147g01005	96.5025	198.985	-1.044	5.9748e-07	2.7282e-05	-//-
Niben101Scf02147g01007	5706.86	11391.3	-0.99716	6.4799e-09	5.3012e-07	-//-
Niben101Scf02153g02002	145.38	68.0877	1.0944	0.00020737	0.004125	sp|J9U5U9|DAD2_PETHY Probable strigolactone esterase DAD2 OS=Petunia hybrida GN=DAD2 PE=1 SV=1//0
Niben101Scf02155g02005	52.2927	103.738	-0.98827	0.00012164	0.0026584	-//-
Niben101Scf02156g05001	3293.28	9438.43	-1.519	0.00011181	0.0024867	-//-
Niben101Scf02160g04001	225.11	407.841	-0.85738	1.8721e-06	7.3667e-05	sp|P82538|PPL1_ARATH PsbP-like protein 1, chloroplastic OS=Arabidopsis thaliana GN=PPL1 PE=1 SV=1//1.12407e-86
Niben101Scf02160g06069	0	60.4999	#NAME?	0.00030157	0.0056025	-//-
Niben101Scf02164g02003	114.672	175.203	-0.61151	0.0035809	0.041509	-//-
Niben101Scf02172g04007	65.371	24.6364	1.4079	7.484e-06	0.00024338	-//-
Niben101Scf02172g06027	0	53.071	#NAME?	0.00061252	0.0099922	-//-
Niben101Scf02173g00001	27.824	96.4151	-1.7929	0.00020895	0.0041472	sp|Q43716|UFOG_PETHY Anthocyanidin 3-O-glucosyltransferase OS=Petunia hybrida GN=RT PE=2 SV=1//4.58424e-72
Niben101Scf02174g03009	117.479	45.812	1.3586	0.00045778	0.0079189	sp|O81865|P2A01_ARATH Protein PHLOEM PROTEIN 2-LIKE A1 OS=Arabidopsis thaliana GN=PP2A1 PE=2 SV=1//2.40493e-55
Niben101Scf02175g03014	291.675	446.852	-0.61543	0.00046253	0.0079826	-//-
Niben101Scf02175g05002	55.0319	11.924	2.2064	3.3574e-06	0.00012168	-//-
Niben101Scf02176g00001	17.0563	38.6017	-1.1784	0.0017355	0.02334	-//-
Niben101Scf02180g00002	489.608	243.318	1.0088	1.2768e-08	9.6839e-07	-//-
Niben101Scf02182g07005	145.553	246.466	-0.75984	9.4363e-05	0.0021576	sp|Q55909|Y305_SYNY3 TVP38/TMEM64 family membrane protein slr0305 OS=Synechocystis sp. (strain PCC 6803 / Kazusa) GN=slr0305 PE=3 SV=1//1.01485e-20
Niben101Scf02182g09002	18.5193	2.67783	2.7899	0.0009341	0.01418	-//-
Niben101Scf02182g14005	61.2948	26.0071	1.2369	8.1507e-05	0.0019053	-//-
Niben101Scf02191g03003	117.773	8.51396	3.79	3.0307e-13	6.6493e-11	-//-
Niben101Scf02195g00002	45.8231	114.154	-1.3168	1.8712e-07	1.0019e-05	-//-
Niben101Scf02199g00002	19.8882	6.23972	1.6724	0.002913	0.035238	-//-
Niben101Scf02199g01010	45.2449	19.4603	1.2172	0.00049974	0.0084784	-//-
Niben101Scf02201g00012	15.3022	48.0435	-1.6506	7.6058e-06	0.00024699	-//-
Niben101Scf02207g05012	104.277	27.3947	1.9285	6.39e-12	1.0566e-09	-//-
Niben101Scf02207g11009	332.598	938.536	-1.4966	1.9939e-07	1.0577e-05	-//-
Niben101Scf02207g11011	87.5165	32.4317	1.4322	4.4581e-07	2.0886e-05	-//-
Niben101Scf02215g04006	78.134	151.415	-0.95449	2.0946e-05	0.00059436	sp|O64823|MCU2_ARATH Calcium uniporter protein 2, mitochondrial OS=Arabidopsis thaliana GN=At2g23790 PE=2 SV=1//3.28093e-101
Niben101Scf02215g05004	18.4507	46.9952	-1.3488	0.00016589	0.0034084	-//-
Niben101Scf02216g00003	310.721	166.162	0.90303	2.2837e-06	8.7491e-05	sp|Q9LHJ8|SAP5_ARATH Zinc finger A20 and AN1 domain-containing stress-associated protein 5 OS=Arabidopsis thaliana GN=SAP5 PE=2 SV=1//2.03773e-52
Niben101Scf02218g01007	265.359	392.049	-0.56309	0.0023533	0.02989	-//-
Niben101Scf02219g02002	874.032	363.287	1.2666	5.1473e-14	1.4469e-11	-//-
Niben101Scf02227g01008	228.294	354.976	-0.63683	0.0004575	0.007917	-//-
Niben101Scf02228g04005	102.724	171.545	-0.73981	0.00057512	0.0094888	-//-
Niben101Scf02230g03027	99.5246	60.272	0.72357	0.0037366	0.042872	-//-
Niben101Scf02232g00001	102.202	208.1	-1.0259	6.2537e-07	2.8468e-05	-//-
Niben101Scf02232g01002	166.646	83.48	0.99729	5.1868e-05	0.0012967	-//-
Niben101Scf02232g05001	37.2771	8.30589	2.1661	3.0946e-06	0.00011341	-//-
Niben101Scf02236g00001	99.0254	44.2226	1.163	7.5339e-06	0.00024483	-//-
Niben101Scf02236g07003	28.3316	63.3821	-1.1617	0.0019413	0.02562	-//-
Niben101Scf02237g04009	105.356	211.729	-1.0069	1.2209e-05	0.00037355	-//-
Niben101Scf02237g09006	140.478	56.2108	1.3214	2.3813e-05	0.000664	-//-
Niben101Scf02240g06010	0	63.4993	#NAME?	0.00058704	0.0096608	-//-
Niben101Scf02240g06018	67.1355	27.5867	1.2831	0.00037387	0.0066841	-//-
Niben101Scf02242g01006	232.966	79.2876	1.555	6.2105e-11	7.9806e-09	-//-
Niben101Scf02244g00007	9.05755	29.6789	-1.7122	0.00015897	0.0032927	-//-
Niben101Scf02245g00008	195.214	76.5703	1.3502	7.1382e-10	7.3975e-08	-//-
Niben101Scf02245g01018	72.8399	30.0618	1.2768	1.484e-05	0.00044144	-//-
Niben101Scf02246g00003	266.013	490.307	-0.88219	4.6608e-07	2.1723e-05	-//-
Niben101Scf02248g00001	46.6974	14.0644	1.7313	2.0211e-05	0.00057533	-//-
Niben101Scf02249g02011	264.248	169.361	0.64179	0.00093051	0.014148	-//-
Niben101Scf02250g02001	239.043	771.994	-1.6913	1.9312e-05	0.00055303	-//-
Niben101Scf02255g00004	142.409	74.6703	0.93144	0.00014242	0.0030315	-//-
Niben101Scf02261g01002	119.88	58.5271	1.0344	0.00092666	0.014106	-//-
Niben101Scf02262g01007	26089.9	45472.3	-0.8015	7.3534e-08	4.4512e-06	sp|P27496|CB25_TOBAC Chlorophyll a-b binding protein 50, chloroplastic OS=Nicotiana tabacum GN=CAB50 PE=2 SV=1//0
Niben101Scf02262g01011	701.039	978.769	-0.48148	0.0030098	0.036183	sp|Q02764|RK24_TOBAC 50S ribosomal protein L24, chloroplastic OS=Nicotiana tabacum GN=RPL24 PE=1 SV=1//8.05412e-89
Niben101Scf02262g01013	1356.66	2697.92	-0.99179	1.3503e-05	0.00040704	sp|P10707|CB2D_SOLLC Chlorophyll a-b binding protein 1D (Fragment) OS=Solanum lycopersicum GN=CAB1D PE=3 SV=1//3.60345e-41
Niben101Scf02262g01021	29.1925	76.0598	-1.3815	1.8311e-06	7.2496e-05	-//-
Niben101Scf02264g05016	477.614	255.457	0.90277	4.1089e-07	1.9535e-05	sp|Q6EU94|PIP11_ORYSJ Aquaporin PIP1-1 OS=Oryza sativa subsp. japonica GN=PIP1-1 PE=2 SV=1//0
Niben101Scf02264g05017	635.682	953.352	-0.5847	0.00032559	0.0059698	-//-
Niben101Scf02268g03001	69.405	138.43	-0.99605	1.3988e-05	0.00041941	-//-
Niben101Scf02270g02006	126.71	266.94	-1.075	5.581e-08	3.5254e-06	-//-
Niben101Scf02270g02024	20.2924	45.2264	-1.1562	0.00095824	0.014496	-//-
Niben101Scf02271g01004	25.1989	8.5836	1.5537	0.0013942	0.019719	-//-
Niben101Scf02271g05005	246.345	114.57	1.1045	5.3183e-08	3.3833e-06	-//-
Niben101Scf02280g01006	94.4262	185.333	-0.97286	4.0873e-06	0.00014395	-//-
Niben101Scf02280g04013	599.297	1032.1	-0.78424	1.105e-06	4.6884e-05	-//-
Niben101Scf02280g06010	141.639	233.999	-0.72429	0.0002399	0.0046567	-//-
Niben101Scf02280g08005	147.249	225.102	-0.61233	0.0018211	0.024317	-//-
Niben101Scf02280g09005	1682.74	3290.51	-0.9675	3.9945e-10	4.3395e-08	-//-
Niben101Scf02282g01014	28.2857	7.33803	1.9466	6.079e-05	0.0014873	sp|O64815|HLS1L_ARATH Probable N-acetyltransferase HLS1-like OS=Arabidopsis thaliana GN=At2g23060 PE=2 SV=1//0
Niben101Scf02283g00007	626.903	1139.26	-0.86178	7.681e-08	4.6184e-06	sp|F4JKH6|TSS_ARATH Protein TSS OS=Arabidopsis thaliana GN=TSS PE=1 SV=1//0
Niben101Scf02284g01002	223.883	322.807	-0.52793	0.0035627	0.041359	-//-
Niben101Scf02286g01005	660.603	211.532	1.6429	7.2691e-17	3.5154e-14	-//-
Niben101Scf02287g00002	126.381	202.93	-0.68321	0.00075665	0.011907	-//-
Niben101Scf02289g04006	113.221	198.714	-0.81155	6.3583e-05	0.0015466	-//-
Niben101Scf02289g10020	1230.24	2666.89	-1.1162	0.0029011	0.035151	sp|P04045|PHSL1_SOLTU Alpha-1,4 glucan phosphorylase L-1 isozyme, chloroplastic/amyloplastic OS=Solanum tuberosum PE=1 SV=2//0
Niben101Scf02290g01001	452.776	226.618	0.99854	2.5083e-08	1.7491e-06	-//-
Niben101Scf02290g09003	112.91	222.318	-0.97745	2.1816e-06	8.4078e-05	-//-
Niben101Scf02293g03024	5370.43	9427.75	-0.81188	8.5539e-08	5.0688e-06	-//-
Niben101Scf02293g03027	2453.36	5351.75	-1.1252	3.0669e-13	6.694e-11	-//-
Niben101Scf02298g03009	18.2713	51.0017	-1.481	1.9929e-05	0.00056767	-//-
Niben101Scf02300g00021	568.429	794.463	-0.483	0.0035582	0.041331	-//-
Niben101Scf02300g00025	196.882	87.7898	1.1652	2.4724e-06	9.3837e-05	-//-
Niben101Scf02305g01018	10.3649	1.88137	2.4618	0.0044504	0.049326	-//-
Niben101Scf02307g00010	2771.03	4634.67	-0.74205	1.1328e-06	4.7929e-05	sp|P12859|G3PB_PEA Glyceraldehyde-3-phosphate dehydrogenase B, chloroplastic OS=Pisum sativum GN=GAPB PE=2 SV=2//1.93287e-151
Niben101Scf02315g01009	431.52	203.771	1.0825	3.07e-09	2.7127e-07	-//-
Niben101Scf02316g00011	27.8141	192.882	-2.7938	6.19e-16	2.4857e-13	-//-
Niben101Scf02316g00016	93.5377	151.947	-0.69995	0.0013264	0.018879	-//-
Niben101Scf02318g02002	580.317	826.342	-0.5099	0.0016408	0.022403	sp|Q9ASV6|RR20_ARATH 30S ribosomal protein S20, chloroplastic OS=Arabidopsis thaliana GN=RPS20 PE=2 SV=1//5.55419e-41
Niben101Scf02319g06001	250.749	622.983	-1.3129	3.6085e-14	1.0404e-11	-//-
Niben101Scf02319g06009	385.824	576.068	-0.57829	0.00073395	0.011583	sp|O81004|Y2287_ARATH GTP-binding protein At2g22870 OS=Arabidopsis thaliana GN=EMB2001 PE=2 SV=2//1.94594e-92
Niben101Scf02325g01004	60.8394	32.1264	0.92125	0.0024148	0.030459	-//-
Niben101Scf02330g00005	415.603	152.433	1.447	1.0943e-11	1.6972e-09	-//-
Niben101Scf02330g00012	4223.59	7908.6	-0.90495	2.0224e-09	1.8755e-07	sp|O22506|GLNA2_DAUCA Glutamine synthetase, chloroplastic OS=Daucus carota GN=GLN2 PE=2 SV=1//0
Niben101Scf02332g00010	92.6436	151.685	-0.71131	0.0012216	0.017643	sp|Q8L844|PP413_ARATH Pentatricopeptide repeat-containing protein At5g42310, mitochondrial OS=Arabidopsis thaliana GN=At5g42310 PE=2 SV=1//3.28464e-26
Niben101Scf02334g01022	135.047	203.733	-0.59322	0.0034611	0.040495	sp|Q9M4W3|ISPF_CATRO 2-C-methyl-D-erythritol 2,4-cyclodiphosphate synthase, chloroplastic OS=Catharanthus roseus GN=ISPF PE=2 SV=1//3.10621e-111
Niben101Scf02337g00003	94.1185	38.581	1.2866	0.0001934	0.0038919	-//-
Niben101Scf02340g01003	395.602	103.921	1.9286	5.0583e-08	3.2408e-06	sp|P24805|TSJT1_TOBAC Stem-specific protein TSJT1 OS=Nicotiana tabacum GN=TSJT1 PE=2 SV=1//1.21921e-28
Niben101Scf02340g03007	78.7106	136.29	-0.79205	0.00051385	0.0086558	-//-
Niben101Scf02340g07012	11.336	940.997	-6.3752	2.8642e-19	2.0151e-16	sp|Q93YV0|GES_ARATH (E,E)-geranyllinalool synthase OS=Arabidopsis thaliana GN=GES PE=1 SV=1//0
Niben101Scf02346g02002	77.0016	140.135	-0.86385	0.00016041	0.0033109	-//-
Niben101Scf02348g08004	0	82.3513	#NAME?	0.00037077	0.0066384	-//-
Niben101Scf02348g13007	0.277312	31.0147	-6.8053	1.2102e-15	4.6522e-13	sp|Q8RJP2|RHIE_DICD3 Rhamnogalacturonate lyase OS=Dickeya dadantii (strain 3937) GN=rhiE PE=1 SV=1//8.90954e-23
Niben101Scf02349g03001	48.3464	112.694	-1.2209	1.9285e-05	0.00055281	-//-
Niben101Scf02351g08011	527.499	975.357	-0.88676	5.2383e-08	3.3371e-06	-//-
Niben101Scf02354g04005	323.627	625.741	-0.95123	7.2733e-05	0.0017262	-//-
Niben101Scf02357g08006	402.487	573.441	-0.5107	0.0023834	0.030159	sp|Q8R3F5|FABD_MOUSE Malonyl-CoA-acyl carrier protein transacylase, mitochondrial OS=Mus musculus GN=Mcat PE=1 SV=3//1.01469e-56
Niben101Scf02357g08010	624.37	974.613	-0.64243	7.6669e-05	0.0018026	sp|C0LGE0|Y1765_ARATH Probable LRR receptor-like serine/threonine-protein kinase At1g07650 OS=Arabidopsis thaliana GN=At1g07650 PE=1 SV=1//0
Niben101Scf02358g02002	533.43	839.689	-0.65456	6.8373e-05	0.001641	-//-
Niben101Scf02359g00008	226.088	450.255	-0.99386	2.0931e-08	1.5014e-06	sp|O65567|PP342_ARATH Pentatricopeptide repeat-containing protein At4g30825, chloroplastic OS=Arabidopsis thaliana GN=At4g30825 PE=2 SV=2//0
Niben101Scf02360g01011	2.92071	21.3543	-2.8701	0.00029618	0.0055297	-//-
Niben101Scf02360g03003	455.958	686.839	-0.59107	0.00040637	0.007159	-//-
Niben101Scf02361g08011	265.783	421.85	-0.66648	0.00029152	0.005454	-//-
Niben101Scf02362g02014	546.529	277.696	0.97679	2.3533e-08	1.6519e-06	sp|Q8S8P5|WRK33_ARATH Probable WRKY transcription factor 33 OS=Arabidopsis thaliana GN=WRKY33 PE=1 SV=2//5.76808e-108
Niben101Scf02362g03003	67.7516	114.339	-0.75499	0.0017344	0.02334	-//-
Niben101Scf02366g03007	169.369	402.681	-1.2495	1.3285e-11	1.9917e-09	-//-
Niben101Scf02366g06002	675.943	1197.88	-0.82551	2.41e-07	1.243e-05	sp|Q55403|Y575_SYNY3 Thylakoid membrane protein slr0575 OS=Synechocystis sp. (strain PCC 6803 / Kazusa) GN=slr0575 PE=4 SV=1//1.53803e-25
Niben101Scf02367g05030	53.8695	24.5928	1.1312	0.0006625	0.010653	-//-
Niben101Scf02367g05037	204.378	134.27	0.6061	0.0021803	0.028106	-//-
Niben101Scf02367g05038	1021.97	1845.18	-0.85241	4.3164e-08	2.8095e-06	sp|Q9THX6|TL29_SOLLC Thylakoid lumenal 29 kDa protein, chloroplastic OS=Solanum lycopersicum GN=CLEB3J9 PE=3 SV=1//0
Niben101Scf02370g00006	23.8011	6.09057	1.9664	0.00015534	0.0032376	-//-
Niben101Scf02370g02008	211.242	23.8373	3.1476	5.4652e-08	3.4669e-06	sp|O04203|HSPR2_ARATH Nematode resistance protein-like HSPRO2 OS=Arabidopsis thaliana GN=HSPRO2 PE=1 SV=1//1.92253e-166
Niben101Scf02373g02002	73.2316	121.356	-0.7287	0.0029787	0.035846	-//-
Niben101Scf02375g01012	114.753	194.564	-0.7617	0.00023124	0.004518	-//-
Niben101Scf02375g06001	8.22275	26.0634	-1.6643	0.00050918	0.008606	-//-
Niben101Scf02376g00008	42.626	16.9431	1.331	0.0002686	0.00511	-//-
Niben101Scf02381g03005	57.0092	118.282	-1.053	1.366e-05	0.00041067	-//-
Niben101Scf02381g04020	248.167	506.75	-1.03	3.9959e-09	3.4495e-07	-//-
Niben101Scf02381g04022	1192.34	2873.75	-1.2691	0.00015722	0.0032661	sp|P26573|RBS8_NICPL Ribulose bisphosphate carboxylase small chain 8B, chloroplastic OS=Nicotiana plumbaginifolia GN=RBCS-8B PE=3 SV=1//3.0454e-115
Niben101Scf02381g06003	592.388	1012.28	-0.77299	1.5705e-06	6.3179e-05	-//-
Niben101Scf02383g01001	130.648	19.4067	2.7511	6.4038e-11	8.1823e-09	sp|O04203|HSPR2_ARATH Nematode resistance protein-like HSPRO2 OS=Arabidopsis thaliana GN=HSPRO2 PE=1 SV=1//1.18553e-169
Niben101Scf02387g03005	1.43036	12.942	-3.1776	0.00012286	0.0026773	-//-
Niben101Scf02389g00012	0.88526	8.93904	-3.3359	0.0041966	0.04694	-//-
Niben101Scf02390g02016	95.6463	36.0231	1.4088	0.00013705	0.0029381	-//-
Niben101Scf02393g01014	135.528	74.6857	0.85969	0.00024096	0.0046713	sp|P38500|NIR_BETPN Ferredoxin--nitrite reductase, chloroplastic OS=Betula pendula GN=NIR1 PE=2 SV=1//0
Niben101Scf02398g02001	148.661	56.9763	1.3836	5.3556e-09	4.4939e-07	-//-
Niben101Scf02399g01011	17.5911	122.696	-2.8022	6.1852e-15	2.1075e-12	sp|Q6YU51|DXS2_ORYSJ Probable 1-deoxy-D-xylulose-5-phosphate synthase 2, chloroplastic OS=Oryza sativa subsp. japonica GN=Os07g0190000 PE=2 SV=1//5.49827e-24
Niben101Scf02405g02003	76.3545	167.39	-1.1324	3.4397e-07	1.6861e-05	-//-
Niben101Scf02405g04012	278.636	129.783	1.1023	7.8521e-06	0.00025407	-//-
Niben101Scf02405g05018	39.7681	17.7369	1.1649	0.0015067	0.02098	-//-
Niben101Scf02406g02001	241.573	5.23786	5.5273	3.4391e-10	3.7819e-08	-//-
Niben101Scf02406g04040	10.2954	27.584	-1.4218	0.0016859	0.022869	-//-
Niben101Scf02407g03001	306.394	449.847	-0.55405	0.0020524	0.026811	sp|Q8LPS6|PPR3_ARATH Pentatricopeptide repeat-containing protein At1g02150 OS=Arabidopsis thaliana GN=At1g02150 PE=2 SV=2//0
Niben101Scf02408g00017	164.208	55.2966	1.5703	5.0439e-05	0.0012666	sp|Q9ZQE6|CML1_ARATH Calmodulin-like protein 1 OS=Arabidopsis thaliana GN=CML1 PE=2 SV=1//1.34869e-59
Niben101Scf02408g00020	417.01	282.593	0.56136	0.0015462	0.021418	-//-
Niben101Scf02408g01007	13.4496	52.8517	-1.9744	3.2117e-06	0.00011706	-//-
Niben101Scf02408g02009	590.368	827.959	-0.48795	0.0027743	0.033891	sp|Q39161|NIR_ARATH Ferredoxin--nitrite reductase, chloroplastic OS=Arabidopsis thaliana GN=NIR1 PE=1 SV=1//2.17809e-117
Niben101Scf02408g03019	997.696	1684.31	-0.75548	1.8377e-06	7.2502e-05	sp|Q9LJL3|PREP1_ARATH Presequence protease 1, chloroplastic/mitochondrial OS=Arabidopsis thaliana GN=PREP1 PE=1 SV=2//0
Niben101Scf02408g04020	46.0068	80.0868	-0.79972	0.0029483	0.035579	-//-
Niben101Scf02411g00015	3.55629	18.2173	-2.3569	0.00013848	0.002963	-//-
Niben101Scf02411g00017	14.9045	1.47511	3.3368	0.00011398	0.0025245	-//-
Niben101Scf02414g02013	215.856	355.872	-0.72129	0.00024897	0.0047997	-//-
Niben101Scf02420g05001	0.576527	30.9218	-5.7451	1.6349e-14	5.1421e-12	-//-
Niben101Scf02423g03009	36.1797	12.3303	1.553	0.00027084	0.0051397	-//-
Niben101Scf02425g02013	46.5146	17.7977	1.386	0.00013333	0.0028748	-//-
Niben101Scf02427g03008	569.418	366.077	0.63734	0.00022873	0.0044805	-//-
Niben101Scf02429g02004	235.907	395.657	-0.74603	3.9861e-05	0.0010469	sp|P9WPZ5|DAPC_MYCTU Probable N-succinyldiaminopimelate aminotransferase DapC OS=Mycobacterium tuberculosis (strain ATCC 25618 / H37Rv) GN=dapC PE=1 SV=1//1.82336e-99
Niben101Scf02429g06006	70.4421	152.576	-1.115	1.3442e-06	5.5464e-05	-//-
Niben101Scf02429g06007	25.1963	66.9081	-1.409	0.00034613	0.0062899	-//-
Niben101Scf02430g00010	99.0236	48.0962	1.0418	0.0014231	0.020032	-//-
Niben101Scf02430g03006	48.7464	19.8603	1.2954	0.00024873	0.0047971	-//-
Niben101Scf02433g00011	87.1804	23.2257	1.9083	1.7816e-10	2.0813e-08	-//-
Niben101Scf02433g06003	6060.01	3019.97	1.0048	0.0043942	0.04881	sp|P31237|ACCO_ACTDE 1-aminocyclopropane-1-carboxylate oxidase OS=Actinidia deliciosa GN=ACO PE=2 SV=1//1.99195e-54
Niben101Scf02433g06015	17.406	4.428	1.9749	0.0014479	0.020305	-//-
Niben101Scf02435g01007	615.523	916.579	-0.57445	0.00037542	0.0067057	-//-
Niben101Scf02436g00004	291.887	633.491	-1.1179	2.9975e-06	0.0001105	sp|Q39639|PLSB_CUCSA Glycerol-3-phosphate acyltransferase, chloroplastic OS=Cucumis sativus PE=2 SV=1//0
Niben101Scf02437g08005	11.9964	0	Inf	3.3181e-05	0.0008899	-//-
Niben101Scf02439g00023	147.554	65.0298	1.1821	5.1319e-07	2.36e-05	-//-
Niben101Scf02440g00004	158.342	87.532	0.85516	0.00010804	0.0024175	-//-
Niben101Scf02442g00014	461.9	679.105	-0.55605	0.00086207	0.013252	-//-
Niben101Scf02445g10017	228.396	93.6416	1.2863	0.00011317	0.0025111	-//-
Niben101Scf02446g00024	186.878	383.428	-1.0369	7.0197e-08	4.2722e-06	sp|Q9FFZ1|PPH_ARATH Pheophytinase, chloroplastic OS=Arabidopsis thaliana GN=PPH PE=1 SV=1//5.27179e-10
Niben101Scf02450g01001	38.5599	8.1934	2.2346	4.2602e-07	2.0169e-05	-//-
Niben101Scf02451g09003	190.577	307.643	-0.69088	0.00022833	0.0044747	-//-
Niben101Scf02451g10027	101.177	37.383	1.4364	8.8801e-08	5.2345e-06	sp|O48818|EXPA4_ARATH Expansin-A4 OS=Arabidopsis thaliana GN=EXPA4 PE=1 SV=1//1.31103e-150
Niben101Scf02456g00008	82.6587	42.2888	0.96689	0.00053586	0.008956	-//-
Niben101Scf02459g00024	27778.9	49031.1	-0.81971	5.8981e-08	3.6997e-06	-//-
Niben101Scf02459g02007	87.7563	146.483	-0.73915	0.00081456	0.012648	-//-
Niben101Scf02459g07002	45.2544	116.676	-1.3664	6.9128e-08	4.2129e-06	-//-
Niben101Scf02461g00004	6949.91	11623.3	-0.74195	7.9439e-07	3.5131e-05	-//-
Niben101Scf02463g00001	509.079	948.558	-0.89785	4.0919e-08	2.6906e-06	-//-
Niben101Scf02466g01016	19091.1	13315.7	0.51977	0.0018001	0.024074	sp|Q40396|MT2_NICGU Metallothionein-like protein type 2 OS=Nicotiana glutinosa PE=3 SV=1//3.29451e-26
Niben101Scf02468g06012	276.915	677.956	-1.2917	6.4515e-14	1.7801e-11	-//-
Niben101Scf02468g07002	105.945	262.954	-1.3115	9.7842e-05	0.0022236	-//-
Niben101Scf02469g00009	145.86	222.839	-0.61141	0.0019421	0.025623	-//-
Niben101Scf02469g00012	3278.57	6472.72	-0.98131	1.7043e-10	2.0014e-08	-//-
Niben101Scf02469g00016	52.3111	101.066	-0.95011	0.00017898	0.0036408	-//-
Niben101Scf02475g10005	118.697	73.7327	0.6869	0.003266	0.038676	-//-
Niben101Scf02479g02013	435.571	730.389	-0.74576	0.00011327	0.002512	-//-
Niben101Scf02480g02012	1604.09	4773.18	-1.5732	8.0127e-23	1.0297e-19	sp|O49954|GCSP_SOLTU Glycine dehydrogenase (decarboxylating), mitochondrial OS=Solanum tuberosum GN=GDCSP PE=2 SV=1//0
Niben101Scf02482g01017	72.7898	118.561	-0.70382	0.0024961	0.031228	-//-
Niben101Scf02486g03012	80.9515	39.684	1.0285	0.00020808	0.0041336	-//-
Niben101Scf02502g11005	367.704	679.557	-0.88605	1.8838e-07	1.0074e-05	sp|Q6TBX7|LUT1_ARATH Carotene epsilon-monooxygenase, chloroplastic OS=Arabidopsis thaliana GN=CYP97C1 PE=1 SV=1//1.40689e-61
Niben101Scf02503g00004	64.4471	15.1359	2.0901	1.4025e-09	1.3478e-07	-//-
Niben101Scf02507g03001	994.73	1790.79	-0.84822	9.0974e-08	5.3346e-06	-//-
Niben101Scf02508g01001	181.537	274.671	-0.59744	0.0016245	0.022249	-//-
Niben101Scf02508g06004	49.8905	16.0662	1.6347	0.0022044	0.028351	-//-
Niben101Scf02509g10007	365.619	190.754	0.93862	4.332e-07	2.0404e-05	sp|Q9LHJ8|SAP5_ARATH Zinc finger A20 and AN1 domain-containing stress-associated protein 5 OS=Arabidopsis thaliana GN=SAP5 PE=2 SV=1//2.2982e-54
Niben101Scf02510g05023	44.0231	21.7953	1.0142	0.0039324	0.044494	-//-
Niben101Scf02511g05005	55.5751	109.983	-0.98478	7.1807e-05	0.0017106	-//-
Niben101Scf02513g01019	411.071	588.816	-0.51843	0.001847	0.024614	sp|Q9SZC9|HMA6_ARATH Copper-transporting ATPase PAA1, chloroplastic OS=Arabidopsis thaliana GN=PAA1 PE=2 SV=1//5.26048e-33
Niben101Scf02513g04004	988.59	1454.35	-0.55693	0.00039472	0.0070031	-//-
Niben101Scf02513g08002	317.322	651.112	-1.037	1.0449e-09	1.0239e-07	sp|Q339D2|P2C71_ORYSJ Probable protein phosphatase 2C 71 OS=Oryza sativa subsp. japonica GN=Os10g0370000 PE=2 SV=1//6.81177e-93
Niben101Scf02513g08007	5728.9	13337.2	-1.2191	1.3263e-15	5.0336e-13	-//-
Niben101Scf02514g01004	281.03	478.866	-0.7689	3.2733e-05	0.00088052	-//-
Niben101Scf02517g06004	417.399	599.345	-0.52196	0.0019849	0.02611	-//-
Niben101Scf02517g17014	36.1034	73.88	-1.0331	0.00034249	0.0062339	-//-
Niben101Scf02517g18010	75.3469	10.0159	2.9113	8.753e-16	3.4233e-13	-//-
Niben101Scf02517g19005	92.3329	34.9274	1.4025	4.0039e-07	1.9178e-05	-//-
Niben101Scf02522g00001	76.8055	14.5001	2.4051	6.1576e-13	1.2821e-10	-//-
Niben101Scf02522g01005	49.1085	12.2178	2.007	1.7588e-07	9.4848e-06	-//-
Niben101Scf02522g01006	153.206	245.721	-0.68154	0.00040775	0.0071806	-//-
Niben101Scf02525g04006	447.353	655.838	-0.55193	0.00088372	0.013533	-//-
Niben101Scf02526g00002	66.2014	108.114	-0.70762	0.0036629	0.042179	-//-
Niben101Scf02531g02002	114.122	195.169	-0.77415	0.0021491	0.027815	-//-
Niben101Scf02532g01009	234.826	69.385	1.7589	1.6178e-06	6.4507e-05	sp|Q9C7C1|TET6_ARATH Tetraspanin-6 OS=Arabidopsis thaliana GN=TET6 PE=2 SV=1//1.29739e-105
Niben101Scf02533g00003	40.2057	11.6035	1.7928	8.1179e-06	0.00026192	-//-
Niben101Scf02537g02023	746.928	1297.62	-0.79683	5.7782e-07	2.6438e-05	sp|Q9THX6|TL29_SOLLC Thylakoid lumenal 29 kDa protein, chloroplastic OS=Solanum lycopersicum GN=CLEB3J9 PE=3 SV=1//5.05101e-36
Niben101Scf02537g02031	74.5285	128.544	-0.7864	0.00060038	0.0098334	sp|Q66GI4|PRRP1_ARATH Proteinaceous RNase P 1, chloroplastic/mitochondrial OS=Arabidopsis thaliana GN=PRORP1 PE=1 SV=1//0
Niben101Scf02537g02033	1173.79	664.17	0.82155	3.5523e-07	1.731e-05	-//-
Niben101Scf02537g05004	70.9868	24.1364	1.5563	2.8724e-06	0.00010703	-//-
Niben101Scf02537g05005	129.018	19.0352	2.7608	3.4577e-18	2.1015e-15	-//-
Niben101Scf02537g06002	97.3863	34.7801	1.4855	6.8779e-08	4.1973e-06	-//-
Niben101Scf02537g09004	2.64626	13.4125	-2.3416	0.0012293	0.017732	-//-
Niben101Scf02537g12003	340.769	582.663	-0.77387	7.3451e-06	0.00023921	-//-
Niben101Scf02537g14001	428.031	274.399	0.64144	0.00027546	0.0052076	-//-
Niben101Scf02537g14004	88.0413	52.3911	0.74886	0.0037557	0.043021	sp|Q9LME4|P2C09_ARATH Probable protein phosphatase 2C 9 OS=Arabidopsis thaliana GN=At1g22280 PE=1 SV=1//2.10381e-117
Niben101Scf02540g00009	22.386	4.74856	2.237	8.7665e-05	0.0020303	-//-
Niben101Scf02543g01008	68.6705	162.528	-1.2429	4.5848e-08	2.9628e-06	-//-
Niben101Scf02543g02019	43.2376	19.1309	1.1764	0.0013737	0.019454	-//-
Niben101Scf02543g04010	219.387	467.036	-1.0901	3.298e-05	0.00088608	-//-
Niben101Scf02544g01011	212.433	102.629	1.0496	4.4955e-06	0.00015529	-//-
Niben101Scf02551g01007	85.0388	23.9149	1.8302	1.5469e-08	1.1518e-06	-//-
Niben101Scf02562g01010	15.1935	121.095	-2.9946	3.7272e-12	6.4476e-10	-//-
Niben101Scf02563g03006	150.775	308.709	-1.0338	4.4643e-08	2.8932e-06	-//-
Niben101Scf02564g09008	206.06	320.537	-0.63742	0.00057441	0.0094806	sp|Q9FKP0|PSRP6_ARATH 50S ribosomal protein 6, chloroplastic OS=Arabidopsis thaliana GN=PSRP6 PE=3 SV=1//2.02093e-17
Niben101Scf02569g00027	20.3848	42.5038	-1.0601	0.0029754	0.035846	-//-
Niben101Scf02569g03015	81.3327	138.138	-0.7642	0.00080081	0.012489	sp|Q9SB00|PHR_ARATH Deoxyribodipyrimidine photo-lyase OS=Arabidopsis thaliana GN=PHR1 PE=2 SV=1//0
Niben101Scf02572g03008	483.339	946.691	-0.96986	2.7777e-09	2.4788e-07	sp|Q944I4|GLYK_ARATH D-glycerate 3-kinase, chloroplastic OS=Arabidopsis thaliana GN=GLYK PE=1 SV=2//0
Niben101Scf02576g00035	397.179	702.097	-0.82188	9.0663e-07	3.9281e-05	-//-
Niben101Scf02581g00006	90.3606	242.707	-1.4255	0.00074984	0.011808	-//-
Niben101Scf02581g01003	44.53	95.5514	-1.1015	2.7626e-05	0.00075577	-//-
Niben101Scf02581g01011	35.6603	78.2751	-1.1342	6.5342e-05	0.0015809	sp|Q9FLS9|PP441_ARATH Pentatricopeptide repeat-containing protein At5g61800 OS=Arabidopsis thaliana GN=PCMP-E8 PE=2 SV=1//2.94832e-173
Niben101Scf02583g00004	3.76216	23.1802	-2.6233	5.4546e-06	0.00018515	-//-
Niben101Scf02583g06003	3290.75	6405.14	-0.96081	2.9573e-10	3.3087e-08	sp|O04977|FENR1_TOBAC Ferredoxin--NADP reductase, leaf-type isozyme, chloroplastic OS=Nicotiana tabacum GN=PETH PE=2 SV=1//0
Niben101Scf02585g00014	584.271	810.24	-0.47171	0.0037824	0.043197	sp|O04603|RK5_ARATH 50S ribosomal protein L5, chloroplastic OS=Arabidopsis thaliana GN=RPL5 PE=2 SV=1//6.15649e-116
Niben101Scf02594g01007	350.259	578.026	-0.72271	0.00026663	0.0050791	-//-
Niben101Scf02600g00013	90.3367	48.1766	0.90698	0.00057143	0.0094452	-//-
Niben101Scf02602g00001	1204.34	1945.81	-0.69212	1.0398e-05	0.00032499	-//-
Niben101Scf02602g01016	46.2509	81.4369	-0.8162	0.0024976	0.031238	-//-
Niben101Scf02605g00002	175.776	278.534	-0.66412	0.00046934	0.0080788	-//-
Niben101Scf02605g07001	58.5079	144.191	-1.3013	0.00086212	0.013252	sp|Q9LSQ6|PBP1_ARATH Calcium-binding protein PBP1 OS=Arabidopsis thaliana GN=PBP1 PE=1 SV=1//7.32701e-33
Niben101Scf02605g10008	203.907	388.162	-0.92875	0.0021027	0.027317	sp|O81832|Y4729_ARATH G-type lectin S-receptor-like serine/threonine-protein kinase At4g27290 OS=Arabidopsis thaliana GN=At4g27290 PE=3 SV=4//8.59646e-100
Niben101Scf02608g01007	84.5706	146.631	-0.79396	0.0003028	0.005616	-//-
Niben101Scf02608g01008	54.7957	92.4583	-0.75474	0.002722	0.033413	-//-
Niben101Scf02608g03004	161.431	247.897	-0.61883	0.0011777	0.017137	sp|Q8LPQ3|Y3084_ARATH BTB/POZ domain-containing protein At3g50840 OS=Arabidopsis thaliana GN=At3g50840 PE=2 SV=2//0
Niben101Scf02608g03021	5296.08	10102.5	-0.93172	6.766e-10	7.0605e-08	-//-
Niben101Scf02618g04010	271.84	686.63	-1.3368	0.0001146	0.0025349	-//-
Niben101Scf02618g04018	51.1954	201.377	-1.9758	6.6469e-10	6.9524e-08	-//-
Niben101Scf02621g02023	182.53	338.726	-0.89199	1.4995e-06	6.0757e-05	-//-
Niben101Scf02621g04025	143.941	45.9594	1.647	0.0001284	0.002785	-//-
Niben101Scf02622g07001	73.1234	138.631	-0.92284	6.9504e-05	0.0016645	-//-
Niben101Scf02622g10003	1022.96	611.645	0.74198	5.063e-06	0.00017277	-//-
Niben101Scf02625g06017	8.90996	32.3674	-1.8611	3.9006e-05	0.0010293	-//-
Niben101Scf02626g00003	164.325	46.3549	1.8258	2.3801e-14	7.1366e-12	-//-
Niben101Scf02627g01025	41.9459	80.5969	-0.94219	0.003379	0.039763	-//-
Niben101Scf02632g03006	95.1151	37.8768	1.3284	1.0529e-06	4.4802e-05	-//-
Niben101Scf02637g01005	865.363	610.319	0.50374	0.0042497	0.047451	sp|Q93VB8|RS22_ARATH 40S ribosomal protein S2-2 OS=Arabidopsis thaliana GN=RPS2B PE=2 SV=1//1.00427e-142
Niben101Scf02647g04003	247.222	363.078	-0.55447	0.00233	0.029609	-//-
Niben101Scf02648g04009	40.3216	18.0084	1.1629	0.0021641	0.027953	-//-
Niben101Scf02652g01029	160.04	250.787	-0.64803	0.00096634	0.01458	sp|Q8GW78|CLP41_ARATH Clp protease-related protein At4g12060, chloroplastic OS=Arabidopsis thaliana GN=At4g12060 PE=1 SV=1//2.86291e-71
Niben101Scf02653g03003	246.292	451.356	-0.87389	7.7339e-06	0.00025097	sp|O22287|GMPP1_ARATH Mannose-1-phosphate guanylyltransferase 1 OS=Arabidopsis thaliana GN=CYT1 PE=1 SV=1//0
Niben101Scf02653g04017	108.285	56.3949	0.94119	0.00011539	0.0025453	sp|Q8W487|YB95_ARATH Uncharacterized protein At2g39795, mitochondrial OS=Arabidopsis thaliana GN=At2g39795 PE=2 SV=1//2.9546e-61
Niben101Scf02653g06003	220.712	47.5817	2.2137	8.7451e-15	2.8921e-12	-//-
Niben101Scf02654g00001	47.3982	13.1554	1.8492	1.4692e-06	5.9962e-05	sp|P0C8L4|Y4648_ARATH Uncharacterized protein At4g26485 OS=Arabidopsis thaliana GN=At4g26485 PE=4 SV=1//3.96827e-44
Niben101Scf02655g01001	35.2628	1.88137	4.2283	1.6974e-12	3.2077e-10	-//-
Niben101Scf02658g05007	254.046	488.779	-0.94409	7.5656e-08	4.5674e-06	-//-
Niben101Scf02659g01005	371.749	698.432	-0.90979	8.5792e-08	5.0771e-06	sp|Q8H103|G6PIP_ARATH Glucose-6-phosphate isomerase 1, chloroplastic OS=Arabidopsis thaliana GN=PGI1 PE=1 SV=1//0
Niben101Scf02665g00003	261.388	513.608	-0.97448	3.6019e-08	2.4205e-06	-//-
Niben101Scf02665g02008	96.2055	32.6979	1.5569	2.8505e-08	1.9664e-06	-//-
Niben101Scf02665g04014	458.764	940.523	-1.0357	7.3042e-05	0.0017299	-//-
Niben101Scf02665g15003	243.718	363.548	-0.57693	0.0039908	0.044996	-//-
Niben101Scf02681g01015	246.869	360.388	-0.54581	0.0028354	0.034494	-//-
Niben101Scf02685g00006	2985.02	4812.05	-0.68891	5.7099e-06	0.00019237	-//-
Niben101Scf02688g04013	646.883	1039.48	-0.68429	2.3959e-05	0.00066681	-//-
Niben101Scf02688g06010	34.5225	12.7607	1.4358	0.00040853	0.0071914	-//-
Niben101Scf02693g02014	83.6207	23.6338	1.823	0.0014737	0.020595	-//-
Niben101Scf02694g02005	11.7133	32.7783	-1.4846	0.00037325	0.0066776	-//-
Niben101Scf02699g02013	1151.05	2105	-0.87087	2.7366e-08	1.8965e-06	-//-
Niben101Scf02705g01019	51.0764	12.5357	2.0266	9.0972e-08	5.3346e-06	-//-
Niben101Scf02705g01020	318.292	175.063	0.86248	0.003936	0.044513	-//-
Niben101Scf02706g03008	36.8532	66.4723	-0.85096	0.0037525	0.042999	-//-
Niben101Scf02714g07006	54.512	229.316	-2.0727	6.1271e-12	1.0169e-09	-//-
Niben101Scf02725g02025	167.894	87.1478	0.94602	1.5134e-05	0.000449	sp|Q9LUD7|CALS8_ARATH Putative callose synthase 8 OS=Arabidopsis thaliana GN=CALS8 PE=2 SV=2//0
Niben101Scf02730g01006	354.655	664.492	-0.90584	0.00049031	0.0083531	sp|Q9SSA5|CYP38_ARATH Peptidyl-prolyl cis-trans isomerase CYP38, chloroplastic OS=Arabidopsis thaliana GN=CYP38 PE=1 SV=1//0
Niben101Scf02736g01002	65.6306	34.9729	0.90813	0.0018582	0.024748	-//-
Niben101Scf02738g01016	110.758	274.374	-1.3087	0.00228	0.029091	-//-
Niben101Scf02740g03011	13.5934	2.64838	2.3597	0.0013319	0.018945	-//-
Niben101Scf02744g01010	371.707	261.054	0.50982	0.0043639	0.048485	-//-
Niben101Scf02749g01008	27.6642	9.78632	1.4992	0.00099098	0.014857	-//-
Niben101Scf02749g05024	8.4058	0	Inf	9.6072e-05	0.0021911	-//-
Niben101Scf02751g04010	327.152	469.584	-0.52142	0.0026426	0.032649	-//-
Niben101Scf02751g07012	37.1467	14.1849	1.3889	0.00044484	0.0077248	-//-
Niben101Scf02752g07008	158.371	28.4734	2.4756	0.00038238	0.0068084	sp|Q8L8Z8|GRXS2_ARATH Monothiol glutaredoxin-S2 OS=Arabidopsis thaliana GN=GRXS2 PE=3 SV=1//1.32827e-48
Niben101Scf02752g12002	181.358	281.204	-0.63278	0.00076588	0.01204	sp|J9RYI6|DCVR_CUCSA Divinyl chlorophyllide a 8-vinyl-reductase, chloroplastic OS=Cucumis sativus GN=DVR PE=1 SV=1//0
Niben101Scf02757g01001	1414.54	2273.97	-0.68488	1.465e-05	0.00043635	sp|B7K735|EFTS_CYAP7 Elongation factor Ts OS=Cyanothece sp. (strain PCC 7424) GN=tsf PE=3 SV=1//3.22863e-83
Niben101Scf02759g01002	40.1024	13.4152	1.5798	0.00063485	0.010312	-//-
Niben101Scf02761g02002	12.287	2.21533	2.4715	0.0017933	0.023997	-//-
Niben101Scf02762g01004	123.623	223.307	-0.85308	1.832e-05	0.00053228	-//-
Niben101Scf02762g01005	709.743	1030.94	-0.53859	0.00073449	0.011587	sp|Q8L7S8|RH3_ARATH DEAD-box ATP-dependent RNA helicase 3, chloroplastic OS=Arabidopsis thaliana GN=RH3 PE=1 SV=2//0
Niben101Scf02763g05012	51.0598	115.669	-1.1797	7.1703e-05	0.001709	-//-
Niben101Scf02764g02010	200.599	133.985	0.58224	0.004177	0.046767	-//-
Niben101Scf02766g01008	68.3848	25.3071	1.4341	0.00019628	0.0039357	-//-
Niben101Scf02771g03017	121.91	55.71	1.1298	4.2125e-06	0.00014732	-//-
Niben101Scf02772g01013	261.63	408.881	-0.64415	0.0018883	0.025083	-//-
Niben101Scf02778g03003	25.465	56.7655	-1.1565	0.00031752	0.0058504	-//-
Niben101Scf02790g02017	15.0647	1.52062	3.3084	3.6147e-05	0.0009597	-//-
Niben101Scf02790g05008	5.06854	17.0441	-1.7496	0.0028027	0.034171	-//-
Niben101Scf02792g01006	91.5727	200.127	-1.1279	8.6111e-08	5.0892e-06	-//-
Niben101Scf02792g01031	538.729	1030.54	-0.93577	8.6554e-09	6.8087e-07	sp|Q9S726|RPI3_ARATH Probable ribose-5-phosphate isomerase 3, chloroplastic OS=Arabidopsis thaliana GN=RPI3 PE=1 SV=1//1.16707e-37
Niben101Scf02792g02012	77.7016	138.038	-0.82905	0.0034997	0.040852	-//-
Niben101Scf02793g24006	88.354	172.66	-0.96657	7.9145e-06	0.0002559	sp|P80030|FABI_BRANA Enoyl-[acyl-carrier-protein] reductase [NADH], chloroplastic OS=Brassica napus PE=1 SV=2//6.07784e-171
Niben101Scf02793g27005	240.121	413.805	-0.78519	1.1755e-05	0.00036163	sp|Q9M2P7|PAP9_ARATH Probable plastid-lipid-associated protein 9, chloroplastic OS=Arabidopsis thaliana GN=PAP9 PE=2 SV=1//1.52935e-84
Niben101Scf02797g01005	69.5771	18.5218	1.9094	2.2003e-08	1.5589e-06	-//-
Niben101Scf02803g04012	118.868	251.658	-1.0821	0.00084357	0.013033	-//-
Niben101Scf02804g00010	1472.4	2109.79	-0.51893	0.0011235	0.016482	-//-
Niben101Scf02804g00014	538.196	799.302	-0.57061	0.00047615	0.0081676	sp|Q9SE20|ZDS_SOLLC Zeta-carotene desaturase, chloroplastic/chromoplastic OS=Solanum lycopersicum GN=ZDS PE=2 SV=1//0
Niben101Scf02805g07008	233.605	103.867	1.1693	9.1335e-09	7.1441e-07	sp|Q9LJQ5|RTNLI_ARATH Reticulon-like protein B9 OS=Arabidopsis thaliana GN=RTNLB9 PE=2 SV=1//9.13578e-57
Niben101Scf02805g08008	140.832	255.124	-0.85723	3.9019e-05	0.0010293	-//-
Niben101Scf02807g03003	122.068	231.765	-0.92498	3.7925e-06	0.00013452	-//-
Niben101Scf02807g03005	289.374	417.987	-0.53053	0.0027457	0.03363	-//-
Niben101Scf02814g02014	86.3828	38.5581	1.1637	3.2869e-05	0.00088364	sp|Q8VYJ2|AHL1_ARATH AT-hook motif nuclear-localized protein 1 OS=Arabidopsis thaliana GN=AHL1 PE=1 SV=1//8.53536e-15
Niben101Scf02819g00003	520.494	742.294	-0.51211	0.0018833	0.025039	-//-
Niben101Scf02819g00004	46.4749	20.2773	1.1966	0.00071635	0.011365	-//-
Niben101Scf02819g02011	275.506	147.697	0.89944	4.6275e-06	0.00015936	-//-
Niben101Scf02820g00002	0	26.7917	#NAME?	0.0013988	0.019765	-//-
Niben101Scf02821g04003	338.459	510.158	-0.59197	0.00078484	0.012291	-//-
Niben101Scf02825g00007	172.205	269.631	-0.64686	0.00072611	0.011487	sp|P11402|ATPD_SPIOL ATP synthase delta chain, chloroplastic OS=Spinacia oleracea GN=ATPD PE=1 SV=2//7.09885e-19
Niben101Scf02828g03012	24.5861	3.76274	2.708	2.6696e-06	0.00010056	-//-
Niben101Scf02828g03013	259.043	433.216	-0.7419	3.0502e-05	0.00082691	-//-
Niben101Scf02829g01014	50.1017	12.359	2.0193	0.0015993	0.021979	-//-
Niben101Scf02829g03017	143.132	39.4563	1.859	1.8207e-13	4.3789e-11	-//-
Niben101Scf02829g04008	48.4001	94.263	-0.96168	0.000715	0.011351	-//-
Niben101Scf02831g04005	17.6643	3.27078	2.4331	0.00022756	0.0044634	-//-
Niben101Scf02832g04001	583.172	958.051	-0.71618	1.5003e-05	0.00044568	-//-
Niben101Scf02835g00003	134.357	52.8302	1.3466	2.3413e-08	1.6479e-06	-//-
Niben101Scf02835g00007	332.525	160.467	1.0512	3.4605e-08	2.3405e-06	-//-
Niben101Scf02836g01004	173.432	284.007	-0.71156	0.00020028	0.0040017	sp|Q0WVX5|SSY4_ARATH Probable starch synthase 4, chloroplastic/amyloplastic OS=Arabidopsis thaliana GN=SS4 PE=2 SV=1//1.2896e-37
Niben101Scf02840g01013	121.273	273.397	-1.1727	6.5319e-08	4.0079e-06	-//-
Niben101Scf02842g00023	167.397	102.931	0.7016	0.00089959	0.013743	sp|Q8LAU9|GATA1_ARATH GATA transcription factor 1 OS=Arabidopsis thaliana GN=GATA1 PE=2 SV=2//1.36616e-36
Niben101Scf02844g03013	21.1004	42.2574	-1.0019	0.0041114	0.046162	-//-
Niben101Scf02846g00001	54.3842	8.53809	2.6712	2.1991e-08	1.5589e-06	-//-
Niben101Scf02849g06001	4.10518	16.269	-1.9866	0.0014421	0.020233	-//-
Niben101Scf02852g00013	281.128	120.112	1.2269	4.1198e-10	4.4648e-08	-//-
Niben101Scf02852g02007	25662	56231.5	-1.1317	8.6105e-14	2.2516e-11	-//-
Niben101Scf02853g02003	1044.37	2105.74	-1.0117	1.0643e-10	1.3115e-08	-//-
Niben101Scf02853g06020	33.6106	65.4663	-0.96184	0.0011962	0.01735	-//-
Niben101Scf02854g11002	54.8864	25.8652	1.0854	0.0008092	0.012593	-//-
Niben101Scf02857g01011	208.355	126.304	0.72214	0.00040635	0.007159	sp|Q0WQ57|AUXI2_ARATH Auxilin-related protein 2 OS=Arabidopsis thaliana GN=At4g12770 PE=1 SV=1//3.71028e-10
Niben101Scf02858g02012	17.5631	3.39934	2.3692	0.00026369	0.0050296	-//-
Niben101Scf02860g03010	30.7278	12.8107	1.2622	0.0035643	0.041359	-//-
Niben101Scf02864g04008	2089.05	5203.59	-1.3167	1.5947e-17	8.5386e-15	sp|Q944G9|ALFC2_ARATH Probable fructose-bisphosphate aldolase 2, chloroplastic OS=Arabidopsis thaliana GN=FBA2 PE=1 SV=2//0
Niben101Scf02868g02003	1316.53	803.017	0.71323	9.3498e-06	0.00029625	sp|Q940T9|COL4_ARATH Zinc finger protein CONSTANS-LIKE 4 OS=Arabidopsis thaliana GN=COL4 PE=2 SV=2//7.86849e-92
Niben101Scf02869g10003	85.7267	192.213	-1.1649	6.1119e-08	3.7968e-06	sp|Q8W1W9|5MAT1_SALSN Malonyl-coenzyme:anthocyanin 5-O-glucoside-6&apos;&apos;&apos;-O-malonyltransferase OS=Salvia splendens GN=5MAT1 PE=1 SV=1//3.72909e-96
Niben101Scf02878g02004	20.7642	66.9816	-1.6897	1.137e-07	6.4242e-06	-//-
Niben101Scf02880g00013	55.1966	98.2218	-0.83146	0.00092796	0.014119	-//-
Niben101Scf02881g03005	31.4557	13.8643	1.1819	0.0044263	0.049118	-//-
Niben101Scf02887g01014	16.3682	2.51983	2.6995	0.0027763	0.033894	-//-
Niben101Scf02891g04008	542.385	778.646	-0.52165	0.001303	0.018617	-//-
Niben101Scf02893g00001	39.3902	103.654	-1.3959	1.2523e-07	7.0057e-06	sp|P23419|CHS2_SOLLC Chalcone synthase 2 OS=Solanum lycopersicum GN=CHS2 PE=2 SV=2//0
Niben101Scf02894g00005	639.117	945.891	-0.5656	0.00053628	0.0089589	-//-
Niben101Scf02902g00006	15.5753	0	Inf	2.2735e-05	0.00063709	sp|Q9FLS0|FB253_ARATH F-box protein At5g07610 OS=Arabidopsis thaliana GN=At5g07610 PE=2 SV=1//1.28908e-61
Niben101Scf02902g02003	238.983	905.422	-1.9217	5.0074e-29	1.5014e-25	-//-
Niben101Scf02902g03009	504.48	285.517	0.82122	0.00056628	0.0093739	-//-
Niben101Scf02908g01016	252.419	508.875	-1.0115	1.1664e-08	8.9219e-07	-//-
Niben101Scf02908g03013	2.84835	21.6488	-2.9261	2.5795e-06	9.7409e-05	sp|Q9C6S5|PHSB_ARATH Probable polyamine transporter At1g31830 OS=Arabidopsis thaliana GN=At1g31830 PE=2 SV=1//0
Niben101Scf02908g06009	246.921	69.289	1.8333	2.5494e-05	0.00070517	sp|Q55GU0|Y9955_DICDI Probable serine/threonine-protein kinase DDB_G0267514 OS=Dictyostelium discoideum GN=DDB_G0267514 PE=3 SV=1//2.05454e-57
Niben101Scf02908g06011	43.5525	247.586	-2.5071	1.9106e-14	5.8061e-12	-//-
Niben101Scf02909g07004	23.52	4.8048	2.2913	0.00051216	0.0086435	-//-
Niben101Scf02910g01009	197.749	305.485	-0.62743	0.00079062	0.012351	sp|Q8L856|ACFR1_ARATH Transmembrane ascorbate ferrireductase 1 OS=Arabidopsis thaliana GN=CYB561A PE=1 SV=1//5.85893e-95
Niben101Scf02910g01033	81.9969	36.114	1.183	2.2905e-05	0.00064065	-//-
Niben101Scf02910g01040	1909.51	2707.71	-0.50387	0.0011693	0.017036	sp|P93788|REMO_SOLTU Remorin OS=Solanum tuberosum PE=1 SV=1//7.54884e-56
Niben101Scf02911g04009	356.461	730.474	-1.0351	0.0005698	0.0094252	-//-
Niben101Scf02914g02025	31.782	13.5196	1.2332	0.0041734	0.046751	-//-
Niben101Scf02914g02032	175.171	108.391	0.69251	0.0012555	0.018029	sp|F4JF21|PTA10_ARATH Protein PLASTID TRANSCRIPTIONALLY ACTIVE 10 OS=Arabidopsis thaliana GN=PTAC10 PE=1 SV=1//0
Niben101Scf02917g00004	313.572	462.097	-0.5594	0.0013042	0.018627	-//-
Niben101Scf02927g04002	332.083	486.597	-0.55118	0.0014414	0.020233	-//-
Niben101Scf02929g05116	0	45.3607	#NAME?	0.00070518	0.011219	-//-
Niben101Scf02930g00008	75.9161	37.1347	1.0316	0.00029116	0.0054495	-//-
Niben101Scf02935g00004	98.7076	197.79	-1.0027	2.1488e-06	8.31e-05	-//-
Niben101Scf02937g04001	2452.54	3748.68	-0.61211	5.0158e-05	0.0012617	-//-
Niben101Scf02937g06005	226.367	425.547	-0.91066	3.6152e-07	1.7559e-05	sp|Q07121|AMO1_ARTS1 Primary amine oxidase OS=Arthrobacter sp. (strain P1) GN=maoI PE=1 SV=1//3.8074e-154
Niben101Scf02944g01014	946.166	675.915	0.48525	0.0025011	0.031247	-//-
Niben101Scf02945g01006	134.593	65.0099	1.0499	6.9689e-06	0.00022895	sp|Q9LRZ3|PUM24_ARATH Pumilio homolog 24 OS=Arabidopsis thaliana GN=APUM24 PE=2 SV=1//0
Niben101Scf02971g04001	90.0827	41.935	1.1031	5.3036e-05	0.0013215	sp|Q9C8L4|ETHE1_ARATH Persulfide dioxygenase ETHE1 homolog, mitochondrial OS=Arabidopsis thaliana GN=GLY3 PE=1 SV=3//1.6433e-08
Niben101Scf02971g05016	17924.9	38476.9	-1.102	3.0809e-13	6.694e-11	-//-
Niben101Scf02972g08002	16.5388	54.3896	-1.7175	1.579e-05	0.00046661	-//-
Niben101Scf02979g02005	232.818	352.888	-0.60001	0.00080238	0.012504	sp|Q9M0Z3|KEA3_ARATH K(+) efflux antiporter 3, chloroplastic OS=Arabidopsis thaliana GN=KEA3 PE=2 SV=2//2.31912e-06
Niben101Scf02979g04005	10.5917	1.46172	2.8572	0.0017404	0.023379	-//-
Niben101Scf02983g02002	1.45227	10.2722	-2.8224	0.0022432	0.028742	-//-
Niben101Scf02989g02004	23.3886	5.97541	1.9687	0.00019451	0.003909	-//-
Niben101Scf02990g09005	107.853	63.4276	0.76588	0.0015839	0.021798	sp|P46604|HAT22_ARATH Homeobox-leucine zipper protein HAT22 OS=Arabidopsis thaliana GN=HAT22 PE=1 SV=1//6.3772e-42
Niben101Scf02994g03003	321.68	501.849	-0.64163	0.00022235	0.0043765	-//-
Niben101Scf03000g01002	244.648	120.769	1.0185	3.5932e-07	1.749e-05	-//-
Niben101Scf03001g00001	17.5824	3.22793	2.4454	0.00023384	0.0045628	-//-
Niben101Scf03009g01006	636.75	1056.16	-0.73002	5.3352e-06	0.00018151	-//-
Niben101Scf03009g03002	87.1658	24.8633	1.8097	3.1711e-09	2.7965e-07	sp|Q9STX0|WRKY7_ARATH Probable WRKY transcription factor 7 OS=Arabidopsis thaliana GN=WRKY7 PE=2 SV=1//1.16874e-60
Niben101Scf03015g03012	338.734	613.425	-0.85673	5.5711e-07	2.5568e-05	-//-
Niben101Scf03016g00008	1995.86	1364.31	0.54884	0.00047414	0.0081423	-//-
Niben101Scf03018g07002	251.207	131.999	0.92835	2.9317e-06	0.00010861	sp|Q9LHJ8|SAP5_ARATH Zinc finger A20 and AN1 domain-containing stress-associated protein 5 OS=Arabidopsis thaliana GN=SAP5 PE=2 SV=1//6.20249e-51
Niben101Scf03018g11001	11.2282	2.28763	2.2952	0.0042426	0.047384	-//-
Niben101Scf03018g13022	1393.16	1946.18	-0.48229	0.0018964	0.025168	-//-
Niben101Scf03021g03028	226.556	379.006	-0.74235	4.3468e-05	0.0011236	-//-
Niben101Scf03023g03008	61.7956	32.6184	0.92182	0.0025069	0.031285	-//-
Niben101Scf03026g01009	21.5778	0.767009	4.8142	1.2127e-07	6.8178e-06	-//-
Niben101Scf03027g01001	173.318	285.043	-0.71776	0.00012219	0.0026677	sp|Q8KZP5|MHPC_COMTE 2-hydroxy-6-oxononadienedioate/2-hydroxy-6-oxononatrienedioate hydrolase OS=Comamonas testosteroni GN=mhpC PE=1 SV=1//1.4898e-12
Niben101Scf03028g01011	94.1989	40.9919	1.2004	1.7363e-05	0.00050743	sp|Q39013|NAC2_ARATH NAC domain-containing protein 2 OS=Arabidopsis thaliana GN=NAC002 PE=2 SV=2//1.31159e-126
Niben101Scf03037g01002	25.2791	4.1824	2.5955	2.9542e-06	0.00010918	-//-
Niben101Scf03039g00004	18.8983	4.79406	1.9789	0.0044023	0.048889	-//-
Niben101Scf03039g01017	141.901	216.955	-0.61252	0.0023836	0.030159	-//-
Niben101Scf03045g00002	50.9554	15.3715	1.729	1.595e-06	6.405e-05	-//-
Niben101Scf03045g00010	6.48652	32.4496	-2.3227	6.0155e-07	2.7439e-05	-//-
Niben101Scf03045g13003	130.406	38.1117	1.7747	1.8277e-09	1.7019e-07	-//-
Niben101Scf03046g01003	127.233	198.619	-0.64253	0.0013766	0.019488	-//-
Niben101Scf03050g06003	72.0848	235.72	-1.7093	1.3318e-15	5.0336e-13	-//-
Niben101Scf03050g06017	129.057	222.27	-0.7843	0.0034758	0.040638	-//-
Niben101Scf03051g00009	32.4537	71.0583	-1.1306	0.00024797	0.0047846	-//-
Niben101Scf03052g00004	28.3905	97.7812	-1.7841	1.8363e-05	0.00053283	-//-
Niben101Scf03052g00011	4754.55	1080.29	2.1379	0.0035428	0.041248	sp|P23137|GRP1_TOBAC Glycine-rich protein OS=Nicotiana tabacum GN=GRP PE=2 SV=1//4.4491e-06
Niben101Scf03053g00001	344.136	506.572	-0.55779	0.0012725	0.018244	-//-
Niben101Scf03056g02008	938.216	1332.37	-0.506	0.0012552	0.018029	sp|P31165|RK15_PEA 50S ribosomal protein L15, chloroplastic (Fragment) OS=Pisum sativum GN=RPL15 PE=2 SV=1//2.6748e-106
Niben101Scf03056g02025	32.682	13.284	1.2988	0.0020871	0.027157	-//-
Niben101Scf03057g00001	67.8754	23.9338	1.5038	1.4809e-06	6.0276e-05	-//-
Niben101Scf03064g03017	181.098	265.807	-0.55361	0.0035571	0.041329	-//-
Niben101Scf03068g00024	1159.28	2966.9	-1.3557	0.00087854	0.013463	sp|P93111|HEM11_CUCSA Glutamyl-tRNA reductase 1, chloroplastic OS=Cucumis sativus GN=HEMA1 PE=2 SV=1//0
Niben101Scf03072g03006	178.568	109.057	0.71139	0.00077795	0.012204	sp|P42774|GBF1_ARATH G-box-binding factor 1 OS=Arabidopsis thaliana GN=GBF1 PE=2 SV=2//5.66179e-10
Niben101Scf03072g03007	224.8	138.532	0.69842	0.00040233	0.0071128	sp|O23210|SCL15_ARATH Scarecrow-like protein 15 OS=Arabidopsis thaliana GN=SCL15 PE=2 SV=3//1.83241e-138
Niben101Scf03076g00002	131.551	209.93	-0.67428	0.00081627	0.012668	-//-
Niben101Scf03076g00013	94.7024	174.79	-0.88415	4.5965e-05	0.0011753	-//-
Niben101Scf03076g01001	91.2711	53.3654	0.77425	0.0035102	0.040943	-//-
Niben101Scf03076g02006	379.931	711.149	-0.90441	1.0304e-07	5.9492e-06	sp|O82178|PP186_ARATH Pentatricopeptide repeat-containing protein At2g35130 OS=Arabidopsis thaliana GN=At2g35130 PE=2 SV=1//0
Niben101Scf03079g00002	264.784	413.58	-0.64335	0.00029426	0.0054983	sp|Q55680|Y005_SYNY3 Uncharacterized protein sll0005 OS=Synechocystis sp. (strain PCC 6803 / Kazusa) GN=sll0005 PE=3 SV=1//4.90233e-89
Niben101Scf03080g01015	333.706	176.147	0.9218	0.0017275	0.023276	-//-
Niben101Scf03080g02002	37.0438	13.3723	1.47	0.00024773	0.0047819	sp|Q3E7I6|GDL11_ARATH GDSL esterase/lipase At1g28650 OS=Arabidopsis thaliana GN=At1g28650 PE=2 SV=1//3.35584e-40
Niben101Scf03082g01001	1483.56	2252.7	-0.60259	0.00010038	0.0022732	-//-
Niben101Scf03096g00001	16.2694	1.47511	3.4633	1.0735e-05	0.00033412	-//-
Niben101Scf03100g01005	0	29.1731	#NAME?	0.0011318	0.016576	-//-
Niben101Scf03100g01022	124.078	55.0931	1.1713	1.6114e-06	6.4306e-05	-//-
Niben101Scf03104g03020	56.3205	134.659	-1.2576	1.5519e-06	6.2714e-05	-//-
Niben101Scf03107g01011	142.674	218.982	-0.61809	0.0024292	0.030561	sp|Q42545|FTSZ1_ARATH Cell division protein FtsZ homolog 1, chloroplastic OS=Arabidopsis thaliana GN=FTSZ1 PE=1 SV=2//8.12996e-177
Niben101Scf03110g02006	114.072	447.332	-1.9714	3.0222e-11	4.1568e-09	sp|P80042|GGPPS_CAPAN Geranylgeranyl pyrophosphate synthase, chloroplastic OS=Capsicum annuum GN=GGPS1 PE=3 SV=1//0
Niben101Scf03110g05009	380.839	258.477	0.55915	0.0019386	0.025611	-//-
Niben101Scf03113g03014	324.127	565.627	-0.80329	0.0011083	0.01629	sp|Q9LX31|GUN4C_ARATH Tetrapyrrole-binding protein, chloroplastic OS=Arabidopsis thaliana GN=GUN4 PE=1 SV=1//3.03415e-68
Niben101Scf03113g03018	1803.28	3970.29	-1.1386	1.8885e-13	4.518e-11	sp|Q9SA52|CP41B_ARATH Chloroplast stem-loop binding protein of 41 kDa b, chloroplastic OS=Arabidopsis thaliana GN=CSP41B PE=1 SV=1//0
Niben101Scf03114g02002	101.044	52.4875	0.94494	0.00016944	0.0034654	-//-
Niben101Scf03114g09011	360.77	164.037	1.1371	3.717e-06	0.00013205	sp|Q94AH9|MD36A_ARATH Mediator of RNA polymerase II transcription subunit 36a OS=Arabidopsis thaliana GN=MED36A PE=1 SV=2//8.78197e-92
Niben101Scf03116g04001	89.2598	31.9818	1.4808	0.00031841	0.0058595	-//-
Niben101Scf03121g04008	61.5614	16.787	1.8747	6.0118e-08	3.7502e-06	sp|Q9LTX9|HSP7G_ARATH Heat shock 70 kDa protein 7, chloroplastic OS=Arabidopsis thaliana GN=HSP70-7 PE=2 SV=1//0
Niben101Scf03121g04010	26.0861	81.3951	-1.6417	1.6704e-06	6.6428e-05	-//-
Niben101Scf03123g00015	20.0506	51.2037	-1.3526	7.4011e-05	0.0017492	-//-
Niben101Scf03123g00017	34.8227	139.893	-2.0062	0.00042672	0.0074678	-//-
Niben101Scf03128g09014	5.34585	0	Inf	0.0034387	0.040297	-//-
Niben101Scf03133g00003	549.068	1506.62	-1.4563	8.8413e-18	5.0981e-15	-//-
Niben101Scf03141g08015	48.0854	129.421	-1.4284	6.4488e-09	5.2928e-07	sp|Q9FH04|ADHL7_ARATH Alcohol dehydrogenase-like 7 OS=Arabidopsis thaliana GN=At5g42250 PE=2 SV=1//2.42973e-134
Niben101Scf03142g02005	1096.1	1594.05	-0.54032	0.00066984	0.010756	sp|B7K735|EFTS_CYAP7 Elongation factor Ts OS=Cyanothece sp. (strain PCC 7424) GN=tsf PE=3 SV=1//6.79639e-82
Niben101Scf03142g04006	193.848	36.8302	2.396	0.0011515	0.01682	-//-
Niben101Scf03147g06004	165.593	252.281	-0.60739	0.0015481	0.02143	-//-
Niben101Scf03147g08010	34.2328	14.5082	1.2385	0.0019383	0.025611	-//-
Niben101Scf03150g01001	408.334	592.198	-0.53633	0.0016868	0.022869	-//-
Niben101Scf03150g03001	93.1075	50.6864	0.8773	0.00070994	0.011291	-//-
Niben101Scf03150g03007	121.503	33.3988	1.8631	1.9067e-05	0.00054762	-//-
Niben101Scf03159g00001	200.757	82.2573	1.2872	2.2087e-09	2.0315e-07	-//-
Niben101Scf03160g02007	122.905	56.5861	1.119	4.8595e-06	0.00016671	-//-
Niben101Scf03167g02027	144.119	226.667	-0.65331	0.00098005	0.014732	sp|Q8H1Q1|TL225_ARATH Thylakoid lumenal protein At1g12250, chloroplastic OS=Arabidopsis thaliana GN=At1g12250 PE=1 SV=1//1.1011e-42
Niben101Scf03167g02028	51.3015	88.1436	-0.78085	0.0028474	0.034613	sp|Q9XFB1|YAB3_ARATH Axial regulator YABBY 3 OS=Arabidopsis thaliana GN=YAB3 PE=1 SV=1//6.21657e-63
Niben101Scf03169g04009	55.3998	13.0169	2.0895	1.2707e-08	9.6705e-07	-//-
Niben101Scf03184g00005	39.0402	82.0164	-1.071	0.00010691	0.0023947	-//-
Niben101Scf03188g06006	308.65	493.94	-0.67836	9.9989e-05	0.0022655	sp|Q9M3H5|HMA1_ARATH Probable cadmium/zinc-transporting ATPase HMA1, chloroplastic OS=Arabidopsis thaliana GN=HMA1 PE=2 SV=2//0
Niben101Scf03191g04001	106.263	23.1231	2.2002	4.4889e-14	1.2778e-11	-//-
Niben101Scf03199g00008	74.3482	135.242	-0.86318	0.0014544	0.02036	-//-
Niben101Scf03203g02001	100.563	35.9186	1.4853	0.0033054	0.039081	sp|Q8LPL5|FZR3_ARATH Protein FIZZY-RELATED 3 OS=Arabidopsis thaliana GN=FZR3 PE=1 SV=1//0
Niben101Scf03208g02009	65.1103	108.642	-0.73863	0.0022873	0.029161	-//-
Niben101Scf03208g07010	159.719	96.422	0.7281	0.00097773	0.014707	-//-
Niben101Scf03214g01020	107.588	165.247	-0.61911	0.0039121	0.044309	-//-
Niben101Scf03220g00011	78.4876	136.504	-0.79841	0.00034301	0.0062407	-//-
Niben101Scf03221g02008	117.316	72.248	0.69937	0.0032774	0.03879	-//-
Niben101Scf03227g03017	189.829	84.83	1.1621	0.0016759	0.022765	-//-
Niben101Scf03231g00007	294.048	35.8918	3.0343	5.8413e-18	3.4568e-15	sp|P42759|ERD10_ARATH Dehydrin ERD10 OS=Arabidopsis thaliana GN=ERD10 PE=1 SV=1//4.4174e-08
Niben101Scf03238g00008	90.3766	157.523	-0.80154	0.00024594	0.0047535	-//-
Niben101Scf03239g00001	58.7529	21.4721	1.4522	1.6476e-05	0.00048401	-//-
Niben101Scf03240g00008	13.4305	1.92422	2.8032	0.00032996	0.0060326	-//-
Niben101Scf03240g01006	20.1601	45.0844	-1.1611	0.00095985	0.014506	-//-
Niben101Scf03240g01008	418.88	220.398	0.92643	8.1494e-07	3.5845e-05	-//-
Niben101Scf03245g04004	15.7345	0	Inf	0.0014971	0.020879	-//-
Niben101Scf03245g08020	409.156	115.254	1.8278	4.9949e-17	2.5242e-14	-//-
Niben101Scf03253g01020	40.8203	75.4982	-0.88716	0.001415	0.01995	-//-
Niben101Scf03253g02006	1742.33	2625.94	-0.59182	0.00010073	0.0022789	sp|Q9LY66|RK1_ARATH 50S ribosomal protein L1, chloroplastic OS=Arabidopsis thaliana GN=RPL1 PE=1 SV=1//2.67253e-144
Niben101Scf03254g13005	78.9285	14.8983	2.4054	4.9074e-05	0.0012414	sp|Q6MT07|DNAJ_MYCMS Chaperone protein DnaJ OS=Mycoplasma mycoides subsp. mycoides SC (strain PG1) GN=dnaJ PE=3 SV=1//1.99387e-11
Niben101Scf03257g04006	90.7281	34.8497	1.3804	7.3635e-07	3.2855e-05	sp|Q93VV5|PTR16_ARATH Protein NRT1/ PTR FAMILY 4.3 OS=Arabidopsis thaliana GN=NPF4.3 PE=2 SV=1//0
Niben101Scf03262g00018	135.478	218.862	-0.69197	0.0005273	0.0088359	-//-
Niben101Scf03263g02006	589.74	1305.42	-1.1464	1.1893e-05	0.00036562	sp|Q9SRY4|LPA1_ARATH Protein LOW PSII ACCUMULATION 1, chloroplastic OS=Arabidopsis thaliana GN=LPA1 PE=1 SV=1//3.47776e-21
Niben101Scf03263g04009	24.8357	4.08064	2.6055	0.0024456	0.030713	sp|Q9SVU0|YUC8_ARATH Probable indole-3-pyruvate monooxygenase YUCCA8 OS=Arabidopsis thaliana GN=YUC8 PE=2 SV=1//0
Niben101Scf03263g07010	314.985	464.445	-0.56023	0.0011405	0.016691	-//-
Niben101Scf03265g00010	26.7275	7.74163	1.7876	0.00025615	0.0049129	-//-
Niben101Scf03266g05019	110.854	339.673	-1.6155	1.2991e-16	5.9619e-14	-//-
Niben101Scf03274g01011	328.263	560.833	-0.77272	8.2659e-06	0.00026593	-//-
Niben101Scf03277g02012	2005.35	1234.55	0.69987	0.0038865	0.044067	-//-
Niben101Scf03281g01003	166.142	70.9898	1.2267	7.2625e-05	0.0017254	-//-
Niben101Scf03282g05005	125.485	59.4327	1.0782	9.7185e-06	0.00030652	-//-
Niben101Scf03282g07004	93.4719	55.6317	0.74863	0.0037397	0.042886	-//-
Niben101Scf03283g04012	365.288	782.391	-1.0989	4.4812e-11	5.9454e-09	sp|Q93XM7|MCAT_ARATH Mitochondrial carnitine/acylcarnitine carrier-like protein OS=Arabidopsis thaliana GN=BOU PE=2 SV=1//8.25648e-155
Niben101Scf03284g05005	75.3238	188.301	-1.3219	1.7566e-09	1.6391e-07	sp|Q6H501|HKT6_ORYSJ Probable cation transporter HKT6 OS=Oryza sativa subsp. japonica GN=HKT6 PE=2 SV=1//1.18951e-114
Niben101Scf03287g00021	111.401	194.924	-0.80714	8.3538e-05	0.0019488	-//-
Niben101Scf03287g02004	437.508	770.856	-0.81715	7.9858e-07	3.5247e-05	-//-
Niben101Scf03295g09001	123.806	38.5991	1.6814	0.00015733	0.0032669	-//-
Niben101Scf03300g02006	188.378	54.5495	1.788	1.0481e-14	3.4158e-12	sp|Q9LTH4|PCLL_ARATH Transcription factor BOA OS=Arabidopsis thaliana GN=BOA PE=2 SV=1//5.64088e-13
Niben101Scf03302g02007	91.4615	36.5425	1.3236	9.0745e-07	3.9281e-05	-//-
Niben101Scf03307g00022	57.9252	27.3216	1.0841	0.0011268	0.016514	-//-
Niben101Scf03307g05001	69.8485	29.9975	1.2194	0.00036333	0.0065391	-//-
Niben101Scf03307g08018	25.1753	5.82007	2.1129	6.4614e-05	0.0015658	-//-
Niben101Scf03308g02015	102.701	58.7639	0.80545	0.0013162	0.018763	-//-
Niben101Scf03309g04010	80.4921	16.2108	2.3119	8.4231e-13	1.6689e-10	-//-
Niben101Scf03320g03004	1752.9	2752.59	-0.65105	2.0988e-05	0.0005945	-//-
Niben101Scf03325g01017	158.249	54.3769	1.5411	2.2679e-07	1.1833e-05	-//-
Niben101Scf03326g02002	222.331	142.825	0.63846	0.0013334	0.018958	-//-
Niben101Scf03326g05001	432.075	693.05	-0.68168	4.129e-05	0.0010747	sp|Q55480|YZ37_SYNY3 Uncharacterized sugar kinase slr0537 OS=Synechocystis sp. (strain PCC 6803 / Kazusa) GN=slr0537 PE=3 SV=1//6.3248e-31
Niben101Scf03337g06007	122.229	69.4118	0.81633	0.00053643	0.0089589	-//-
Niben101Scf03338g00004	77.2152	37.5999	1.0382	0.00020922	0.0041508	-//-
Niben101Scf03341g03020	382.597	560.338	-0.55047	0.0010712	0.015806	-//-
Niben101Scf03341g04006	247.073	149.865	0.72127	0.00024369	0.0047141	sp|Q9SZA4|CDC21_ARATH Cell division cycle 20.1, cofactor of APC complex OS=Arabidopsis thaliana GN=CDC20-1 PE=1 SV=1//0
Niben101Scf03341g05014	518.123	1024.19	-0.98312	4.0856e-07	1.9445e-05	-//-
Niben101Scf03345g00007	166.445	88.5289	0.91082	4.4555e-05	0.0011458	-//-
Niben101Scf03348g00010	28.4685	1.86797	3.9298	8.2404e-09	6.5596e-07	sp|Q9LY00|WRK70_ARATH Probable WRKY transcription factor 70 OS=Arabidopsis thaliana GN=WRKY70 PE=2 SV=1//3.28784e-22
Niben101Scf03350g07003	22.3079	44.7237	-1.0035	0.0036045	0.041698	-//-
Niben101Scf03352g01001	15.2818	60.5309	-1.9859	4.9557e-09	4.2134e-07	sp|Q05085|PTR7_ARATH Protein NRT1/ PTR FAMILY 6.3 OS=Arabidopsis thaliana GN=NPF6.3 PE=1 SV=1//2.57742e-159
Niben101Scf03360g01004	11.7402	74.4806	-2.6654	0.0014323	0.020131	-//-
Niben101Scf03361g00004	10.6012	1.46172	2.8585	0.0017359	0.02334	-//-
Niben101Scf03365g01008	57.5488	104.108	-0.85523	0.00059206	0.0097148	sp|Q0JG75|PSB28_ORYSJ Photosystem II reaction center PSB28 protein, chloroplastic OS=Oryza sativa subsp. japonica GN=PSB28 PE=2 SV=2//1.75043e-70
Niben101Scf03365g03011	549.62	1059	-0.9462	7.7053e-05	0.0018097	-//-
Niben101Scf03374g00006	48.6036	97.0398	-0.99751	0.00010387	0.0023346	-//-
Niben101Scf03374g02005	6.18444	0	Inf	0.0012865	0.018415	-//-
Niben101Scf03374g09004	660.398	1203.04	-0.86527	4.2683e-07	2.0186e-05	-//-
Niben101Scf03376g00009	37.2412	13.0116	1.5171	0.00015799	0.0032776	-//-
Niben101Scf03376g04010	208.526	382.755	-0.8762	1.4972e-06	6.072e-05	sp|Q9LXC9|IPYR6_ARATH Soluble inorganic pyrophosphatase 6, chloroplastic OS=Arabidopsis thaliana GN=PPA6 PE=1 SV=1//2.62467e-138
Niben101Scf03376g04013	331.923	478.023	-0.52623	0.002363	0.029988	-//-
Niben101Scf03380g03005	72.9382	36.2694	1.0079	0.000411	0.0072321	sp|Q94AZ2|STP13_ARATH Sugar transport protein 13 OS=Arabidopsis thaliana GN=STP13 PE=1 SV=2//0
Niben101Scf03385g00005	48.8571	87.4658	-0.84015	0.00151	0.021013	sp|Q7XR61|MTK1_ORYSJ Methylthioribose kinase 1 OS=Oryza sativa subsp. japonica GN=MTK1 PE=2 SV=1//0
Niben101Scf03390g06005	79.4741	220.171	-1.4701	9.6722e-07	4.1668e-05	-//-
Niben101Scf03392g01010	140.744	297.9	-1.0818	1.9882e-08	1.433e-06	-//-
Niben101Scf03393g00011	26.3033	9.35327	1.4917	0.0020833	0.027119	-//-
Niben101Scf03396g00005	212.328	133.483	0.66964	0.00093415	0.01418	-//-
Niben101Scf03396g03006	334.001	525.007	-0.65248	0.0013255	0.018871	-//-
Niben101Scf03396g06008	56.8264	96.4427	-0.76311	0.0021257	0.027552	-//-
Niben101Scf03396g07029	163.53	268.072	-0.71307	0.00019687	0.0039459	sp|Q9C5M0|DTC_ARATH Mitochondrial dicarboxylate/tricarboxylate transporter DTC OS=Arabidopsis thaliana GN=DTC PE=1 SV=1//1.7349e-167
Niben101Scf03400g02004	512.589	223.818	1.1955	0.0033343	0.039381	sp|Q1S9I9|H2B1_MEDTR Probable histone H2B.1 OS=Medicago truncatula PE=3 SV=3//1.08202e-60
Niben101Scf03401g01009	436.51	717.822	-0.71761	0.0015086	0.021	-//-
Niben101Scf03404g00007	17.2708	51.7358	-1.5828	5.492e-06	0.00018608	-//-
Niben101Scf03412g03003	0	21.5432	#NAME?	0.0030049	0.036136	-//-
Niben101Scf03414g02002	327.926	637.262	-0.95851	2.101e-08	1.5023e-06	-//-
Niben101Scf03419g03006	488.526	715.243	-0.55	0.00089075	0.013622	-//-
Niben101Scf03419g03008	42.2742	12.4749	1.7608	6.6563e-06	0.0002205	-//-
Niben101Scf03422g01014	97.3565	41.3324	1.236	4.458e-06	0.00015411	-//-
Niben101Scf03422g02008	576.018	2088.66	-1.8584	7.5311e-30	2.6055e-26	-//-
Niben101Scf03426g02006	480.783	675.744	-0.49109	0.0033616	0.03961	-//-
Niben101Scf03427g05007	3051.49	4902.65	-0.68405	8.2262e-06	0.00026484	sp|P29463|TPT_SOLTU Triose phosphate/phosphate translocator, chloroplastic OS=Solanum tuberosum GN=TPT PE=2 SV=1//0
Niben101Scf03428g00016	172.928	271.882	-0.65281	0.00066276	0.010653	-//-
Niben101Scf03435g00008	8.35417	33.9898	-2.0245	4.3016e-06	0.00014951	-//-
Niben101Scf03436g01013	77.5974	216.347	-1.4793	3.7982e-10	4.1362e-08	-//-
Niben101Scf03437g01014	163.038	329.471	-1.0149	6.3565e-08	3.9217e-06	-//-
Niben101Scf03437g02004	307.381	496.075	-0.69053	7.288e-05	0.0017279	sp|G5DBJ0|CPP1_NICBE Protein CHAPERONE-LIKE PROTEIN OF POR1, chloroplastic OS=Nicotiana benthamiana GN=CPP1 PE=1 SV=1//3.43867e-175
Niben101Scf03444g04026	71.5842	31.52	1.1834	6.343e-05	0.0015437	-//-
Niben101Scf03445g03008	61.9054	25.9142	1.2563	5.5544e-05	0.0013787	-//-
Niben101Scf03446g08003	73.4559	120.917	-0.71906	0.0020788	0.027085	-//-
Niben101Scf03455g01002	3046.69	5391.63	-0.82348	0.0018655	0.024837	sp|Q0WVX5|SSY4_ARATH Probable starch synthase 4, chloroplastic/amyloplastic OS=Arabidopsis thaliana GN=SS4 PE=2 SV=1//0
Niben101Scf03455g01006	297.011	946.828	-1.6726	5.4691e-23	7.2346e-20	sp|P27493|CB22_TOBAC Chlorophyll a-b binding protein 21, chloroplastic OS=Nicotiana tabacum GN=CAB21 PE=2 SV=1//1.9755e-153
Niben101Scf03455g01031	13022	27180.5	-1.0616	2.2911e-12	4.2405e-10	sp|P27493|CB22_TOBAC Chlorophyll a-b binding protein 21, chloroplastic OS=Nicotiana tabacum GN=CAB21 PE=2 SV=1//0
Niben101Scf03455g03001	24.5509	7.13263	1.7833	0.00041781	0.0073318	-//-
Niben101Scf03455g05017	496.319	689.125	-0.4735	0.0037148	0.042654	-//-
Niben101Scf03455g05018	218.696	49.6043	2.1404	4.5101e-05	0.0011558	-//-
Niben101Scf03455g06020	462.443	703.1	-0.60445	0.00033443	0.0061012	-//-
Niben101Scf03456g00004	39.589	98.1462	-1.3098	6.815e-07	3.0744e-05	sp|O64495|SBT12_ARATH Subtilisin-like protease SBT1.2 OS=Arabidopsis thaliana GN=SBT1.2 PE=2 SV=1//2.29676e-54
Niben101Scf03456g00018	45.2656	22.306	1.021	0.0031392	0.037431	-//-
Niben101Scf03463g02010	75.8696	132.372	-0.803	0.00052234	0.0087692	-//-
Niben101Scf03479g05042	24.5074	55.7522	-1.1858	0.00067054	0.010763	sp|Q42712|FATA_CORSA Oleoyl-acyl carrier protein thioesterase, chloroplastic (Fragment) OS=Coriandrum sativum GN=FATA PE=2 SV=1//3.57303e-174
Niben101Scf03481g00007	18.2322	0.390203	5.5461	2.3543e-08	1.6519e-06	-//-
Niben101Scf03481g01020	54.9464	25.7402	1.094	0.00064978	0.010506	-//-
Niben101Scf03481g01032	33.7082	4.1101	3.0359	1.6425e-06	6.5373e-05	-//-
Niben101Scf03484g05007	45.8079	97.1041	-1.0839	0.00026132	0.0049907	-//-
Niben101Scf03486g03002	110.459	189.749	-0.78057	0.00018641	0.0037731	-//-
Niben101Scf03488g03004	292.155	155.152	0.91305	0.00036802	0.0065996	sp|Q9LIS3|GAE6_ARATH UDP-glucuronate 4-epimerase 6 OS=Arabidopsis thaliana GN=GAE6 PE=1 SV=1//0
Niben101Scf03488g08010	15.8566	49.6394	-1.6464	0.0026304	0.032529	-//-
Niben101Scf03488g09011	173.842	66.3109	1.3905	9.8983e-10	9.8059e-08	-//-
Niben101Scf03491g01025	55.9277	15.1546	1.8838	1.3228e-07	7.3632e-06	-//-
Niben101Scf03492g02006	221.563	343.969	-0.63456	0.00049545	0.0084215	-//-
Niben101Scf03493g00019	1865.15	2635.15	-0.49859	0.0014659	0.020507	-//-
Niben101Scf03494g04003	114.562	46.5014	1.3008	0.0018238	0.02434	-//-
Niben101Scf03494g11004	476.833	863.65	-0.85696	1.995e-07	1.0577e-05	sp|O48529|STR9_ARATH Rhodanese-like domain-containing protein 9, chloroplastic OS=Arabidopsis thaliana GN=STR9 PE=2 SV=1//4.38431e-111
Niben101Scf03497g04009	124.168	37.8194	1.7151	1.322e-05	0.00039957	-//-
Niben101Scf03500g02019	747.177	1433.22	-0.93974	4.1184e-09	3.5484e-07	-//-
Niben101Scf03503g00003	70.8842	29.9761	1.2417	0.0002088	0.0041461	-//-
Niben101Scf03503g01006	806.827	1553.12	-0.94484	2.3533e-09	2.1469e-07	sp|Q9SGS4|CDSP_ARATH Thioredoxin-like protein CDSP32, chloroplastic OS=Arabidopsis thaliana GN=CDSP32 PE=1 SV=1//1.58539e-111
Niben101Scf03506g03001	104.131	58.6576	0.82801	0.00094145	0.014271	-//-
Niben101Scf03506g03002	44.3472	14.1145	1.6517	0.00034175	0.006223	-//-
Niben101Scf03507g01010	382.068	605.41	-0.66408	0.00010228	0.0023083	-//-
Niben101Scf03507g03003	118.776	251.505	-1.0823	0.0010844	0.01598	-//-
Niben101Scf03510g06007	190.733	117.881	0.69422	0.00092973	0.014141	-//-
Niben101Scf03510g06011	503.94	321.013	0.65062	0.0017426	0.023403	-//-
Niben101Scf03526g01005	630.46	1365.26	-1.1147	1.9352e-11	2.7897e-09	sp|Q39061|CP33_ARATH RNA-binding protein CP33, chloroplastic OS=Arabidopsis thaliana GN=CP33 PE=2 SV=1//4.62921e-13
Niben101Scf03528g03009	206.418	320.395	-0.63428	0.00059723	0.0097872	-//-
Niben101Scf03530g02009	137.914	287.994	-1.0623	0.00043985	0.0076469	sp|P77806|YBDL_ECOLI Methionine aminotransferase OS=Escherichia coli (strain K12) GN=ybdL PE=1 SV=1//2.74632e-98
Niben101Scf03534g00006	19.1794	6.20761	1.6274	0.0041529	0.046579	-//-
Niben101Scf03536g01017	142.319	76.3269	0.89887	8.4213e-05	0.0019615	-//-
Niben101Scf03538g02003	840.242	1737.42	-1.0481	4.486e-07	2.0973e-05	sp|Q9LV93|AB5F_ARATH ABC transporter F family member 5 OS=Arabidopsis thaliana GN=ABCF5 PE=2 SV=1//0
Niben101Scf03541g00011	28.4828	8.26039	1.7858	0.00013805	0.0029581	-//-
Niben101Scf03548g02030	88.1919	156.501	-0.82746	0.00016074	0.0033164	sp|Q9SW18|CHLM_ARATH Magnesium protoporphyrin IX methyltransferase, chloroplastic OS=Arabidopsis thaliana GN=CHLM PE=1 SV=1//3.75039e-62
Niben101Scf03548g02031	1014.66	1487.27	-0.55166	0.0003959	0.0070185	sp|Q9SW18|CHLM_ARATH Magnesium protoporphyrin IX methyltransferase, chloroplastic OS=Arabidopsis thaliana GN=CHLM PE=1 SV=1//2.44901e-140
Niben101Scf03551g01002	157.828	255.485	-0.69488	0.00035698	0.0064506	-//-
Niben101Scf03561g00002	32.505	12.5464	1.3734	0.0012172	0.017592	-//-
Niben101Scf03563g00015	265.077	582.786	-1.1366	1.218e-05	0.00037317	-//-
Niben101Scf03563g00035	43.4671	17.5708	1.3067	0.0023577	0.029929	-//-
Niben101Scf03563g00036	302.373	460.504	-0.60689	0.00051653	0.008688	sp|F4IFC5|SYTM2_ARATH Threonine--tRNA ligase, chloroplastic/mitochondrial 2 OS=Arabidopsis thaliana GN=EMB2761 PE=2 SV=1//0
Niben101Scf03564g00018	210.705	311.45	-0.56378	0.0024689	0.030948	-//-
Niben101Scf03565g00008	10.7157	39.1384	-1.8689	4.7581e-06	0.00016361	-//-
Niben101Scf03565g03005	103.405	165.565	-0.67909	0.0016233	0.022238	-//-
Niben101Scf03572g02001	235.848	434.037	-0.87996	0.00012351	0.0026862	-//-
Niben101Scf03573g00017	1767.05	2493.85	-0.49703	0.001214	0.017557	-//-
Niben101Scf03576g01034	240.858	406.087	-0.75361	2.812e-05	0.00076791	-//-
Niben101Scf03576g01039	311.352	623.751	-1.0024	5.3202e-09	4.481e-07	-//-
Niben101Scf03577g00009	59.1381	123.516	-1.0625	1.1968e-05	0.00036741	-//-
Niben101Scf03577g00018	173.407	320.4	-0.88572	2.8995e-06	0.00010786	-//-
Niben101Scf03590g01002	191.905	498.329	-1.3767	1.8889e-06	7.4196e-05	-//-
Niben101Scf03595g01002	66.8665	112.719	-0.75338	0.0028592	0.034709	-//-
Niben101Scf03595g04011	673.378	1217.58	-0.85452	1.2198e-07	6.8407e-06	sp|O82660|P2SAF_ARATH Photosystem II stability/assembly factor HCF136, chloroplastic OS=Arabidopsis thaliana GN=HCF136 PE=1 SV=1//0
Niben101Scf03595g10007	62.7625	5.68697	3.4642	7.9991e-11	1.0078e-08	sp|P52855|RLA1_MAIZE 60S acidic ribosomal protein P1 OS=Zea mays GN=RPP1A PE=1 SV=1//1.84638e-23
Niben101Scf03595g15003	755.965	442.534	0.77253	3.3893e-06	0.00012274	sp|Q7XTT4|NUCL2_ORYSJ Nucleolin 2 OS=Oryza sativa subsp. japonica GN=Os04g0620700 PE=2 SV=2//3.93669e-69
Niben101Scf03599g01007	194.419	115.951	0.74565	0.00027368	0.0051783	-//-
Niben101Scf03600g01002	262.233	420.417	-0.68097	0.0001107	0.0024661	-//-
Niben101Scf03600g02024	136.898	287.979	-1.0729	2.9063e-08	1.9995e-06	-//-
Niben101Scf03602g02013	41.9876	17.3084	1.2785	0.0025852	0.032077	-//-
Niben101Scf03607g01010	75.676	138.304	-0.86994	0.00024196	0.0046887	-//-
Niben101Scf03619g03004	418.105	609.012	-0.54261	0.0012865	0.018415	-//-
Niben101Scf03619g04005	115.67	36.2533	1.6738	2.2e-10	2.5306e-08	sp|Q11207|PARP2_ARATH Poly [ADP-ribose] polymerase 2 OS=Arabidopsis thaliana GN=PARP2 PE=2 SV=1//0
Niben101Scf03628g01009	32.1726	61.0604	-0.9244	0.0026124	0.03235	-//-
Niben101Scf03628g01020	436.735	871.448	-0.99666	1.8444e-05	0.00053469	-//-
Niben101Scf03631g01028	103.145	244.351	-1.2443	7.9244e-10	8.1002e-08	-//-
Niben101Scf03634g01017	96.2532	155.09	-0.6882	0.0014211	0.020019	-//-
Niben101Scf03634g03007	2721.63	1877.46	0.53569	0.00046296	0.007987	-//-
Niben101Scf03634g06014	55.3436	7.07904	2.9668	6.3754e-13	1.3153e-10	-//-
Niben101Scf03634g07008	95.0708	9.60961	3.3065	1.3356e-21	1.3059e-18	-//-
Niben101Scf03634g10013	47.2142	93.4779	-0.9854	0.00015054	0.0031639	-//-
Niben101Scf03638g00009	50.5896	20.8818	1.2766	0.00017927	0.0036451	-//-
Niben101Scf03644g01007	24.7759	0.347353	6.1564	0.00050852	0.0085982	sp|Q7XT40|EXB15_ORYSJ Expansin-B15 OS=Oryza sativa subsp. japonica GN=EXPB15 PE=3 SV=2//1.04517e-80
Niben101Scf03644g03019	51.7826	139.629	-1.4311	2.552e-09	2.2956e-07	-//-
Niben101Scf03659g09002	35.419	11.6516	1.604	0.00010892	0.0024323	-//-
Niben101Scf03662g02001	22.3079	5.94596	1.9076	0.00040164	0.0071034	-//-
Niben101Scf03671g00015	333.708	799.653	-1.2608	9.8209e-14	2.5137e-11	sp|P55243|GLGL3_SOLTU Glucose-1-phosphate adenylyltransferase large subunit 3, chloroplastic/amyloplastic OS=Solanum tuberosum GN=AGPS3 PE=2 SV=1//0
Niben101Scf03671g02013	146.15	217.773	-0.57538	0.0036561	0.04212	-//-
Niben101Scf03671g03003	86.1245	35.2721	1.2879	4.5692e-06	0.00015747	-//-
Niben101Scf03674g01005	73.8397	39.1144	0.9167	0.0044042	0.048892	-//-
Niben101Scf03679g03009	547.25	2433.47	-2.1527	5.0277e-08	3.2258e-06	-//-
Niben101Scf03689g01013	100.987	51.4883	0.97186	0.00012344	0.0026859	-//-
Niben101Scf03690g00012	118.843	186.334	-0.64883	0.0016477	0.022457	-//-
Niben101Scf03693g03006	71.6673	174.495	-1.2838	1.5249e-05	0.00045182	-//-
Niben101Scf03693g08007	151.468	98.7003	0.61789	0.0044479	0.049309	-//-
Niben101Scf03702g03012	84.0184	168.537	-1.0043	3.0544e-06	0.00011214	-//-
Niben101Scf03706g00004	43.1255	125.196	-1.5376	9.9937e-10	9.8569e-08	-//-
Niben101Scf03706g03008	766.585	427.234	0.84342	0.00093209	0.014163	-//-
Niben101Scf03706g03010	15.8119	4.09404	1.9494	0.0023753	0.030115	-//-
Niben101Scf03710g01012	108.466	25.2543	2.1026	8.3756e-14	2.229e-11	-//-
Niben101Scf03710g03004	65.5761	120.065	-0.87258	0.00026857	0.00511	-//-
Niben101Scf03710g06004	44.9167	92.2575	-1.0384	0.00025653	0.0049168	-//-
Niben101Scf03710g11002	20.3953	5.99147	1.7673	0.0013707	0.019423	-//-
Niben101Scf03710g11042	19.0877	55.4833	-1.5394	4.2303e-06	0.00014783	-//-
Niben101Scf03714g02005	98.8951	329.653	-1.737	1.2528e-12	2.4288e-10	sp|Q9FK81|Y5258_ARATH Uncharacterized protein At5g22580 OS=Arabidopsis thaliana GN=At5g22580 PE=1 SV=1//2.23671e-27
Niben101Scf03714g03012	31.673	5.94862	2.4126	9.8079e-07	4.2092e-05	-//-
Niben101Scf03716g04007	233.175	143.643	0.69893	0.00041693	0.0073192	-//-
Niben101Scf03722g00008	428.002	633.116	-0.56485	0.00083186	0.012879	-//-
Niben101Scf03728g00001	8.19706	0.780407	3.3928	0.0033613	0.03961	-//-
Niben101Scf03731g00007	153.328	234.934	-0.61564	0.0017052	0.023031	-//-
Niben101Scf03731g02021	341.108	547.546	-0.68275	7.6045e-05	0.0017888	-//-
Niben101Scf03732g01001	122.563	67.1895	0.86721	0.00027945	0.0052675	-//-
Niben101Scf03733g03018	778.812	1829.86	-1.2324	2.6336e-11	3.6785e-09	-//-
Niben101Scf03733g03020	1496.3	3166.11	-1.0813	4.3749e-09	3.7551e-07	-//-
Niben101Scf03733g06007	291.157	199.216	0.54746	0.003029	0.036367	-//-
Niben101Scf03735g06006	2211.96	1063.57	1.0564	1.1239e-06	4.7644e-05	-//-
Niben101Scf03735g07010	340.976	582.636	-0.77292	8.2778e-06	0.00026612	-//-
Niben101Scf03735g07013	24.6005	5.97807	2.0409	0.00010505	0.0023564	-//-
Niben101Scf03736g00002	742.309	1306.22	-0.81531	2.686e-07	1.3589e-05	sp|P23326|RK35_SPIOL 50S ribosomal protein L35, chloroplastic OS=Spinacia oleracea GN=RPL35 PE=1 SV=1//3.001e-26
Niben101Scf03736g00004	842.943	1503.96	-0.83526	0.004188	0.046867	sp|F4JKH6|TSS_ARATH Protein TSS OS=Arabidopsis thaliana GN=TSS PE=1 SV=1//0
Niben101Scf03736g02006	76.951	126.557	-0.71777	0.002019	0.026474	-//-
Niben101Scf03737g02009	490.8	948.71	-0.95083	5.9176e-09	4.9105e-07	-//-
Niben101Scf03739g05005	19.7816	3.31363	2.5777	4.7899e-05	0.0012192	sp|Q9C6H5|WRK63_ARATH Probable WRKY transcription factor 63 OS=Arabidopsis thaliana GN=WRKY63 PE=2 SV=1//1.01896e-09
Niben101Scf03747g04018	248.828	360.626	-0.53536	0.0031029	0.037086	-//-
Niben101Scf03756g01007	16.9145	80.9239	-2.2583	2.74e-05	0.00075096	sp|Q42429|AGL8_SOLTU Agamous-like MADS-box protein AGL8 homolog OS=Solanum tuberosum PE=2 SV=1//1.07706e-99
Niben101Scf03761g00004	63.1139	183.399	-1.539	7.6331e-12	1.2349e-09	sp|Q9ZPX9|KIC_ARATH Calcium-binding protein KIC OS=Arabidopsis thaliana GN=KIC PE=1 SV=2//1.77406e-54
Niben101Scf03766g01021	15.0068	70.5488	-2.233	2.3147e-11	3.2944e-09	-//-
Niben101Scf03766g02001	588.314	181.921	1.6933	0.00027146	0.0051473	sp|P92942|CLCB_ARATH Chloride channel protein CLC-b OS=Arabidopsis thaliana GN=CLC-B PE=1 SV=1//0
Niben101Scf03766g03001	790.541	1315.93	-0.73517	4.0931e-06	0.00014405	sp|B7ZUF3|SETD3_XENTR Histone-lysine N-methyltransferase setd3 OS=Xenopus tropicalis GN=setd3 PE=2 SV=1//3.03838e-07
Niben101Scf03766g07005	37.4904	10.3472	1.8573	0.0015446	0.021402	-//-
Niben101Scf03766g07024	36.7636	12.1536	1.5969	0.00029788	0.0055499	-//-
Niben101Scf03766g10008	88.6651	40.3213	1.1368	0.0016464	0.022446	-//-
Niben101Scf03766g10010	42.4449	18.9817	1.161	0.0013713	0.019425	-//-
Niben101Scf03768g03025	322.792	569.42	-0.81889	2.434e-06	9.2537e-05	sp|Q9FHG4|LRKS7_ARATH Probable L-type lectin-domain containing receptor kinase S.7 OS=Arabidopsis thaliana GN=LECRKS7 PE=2 SV=1//4.86209e-71
Niben101Scf03770g02003	23.8516	8.5247	1.4844	0.0026537	0.032726	-//-
Niben101Scf03772g02010	29.2115	4.52975	2.689	0.0004241	0.0074316	-//-
Niben101Scf03772g02014	97.9458	25.4402	1.9449	1.9697e-11	2.8303e-09	-//-
Niben101Scf03779g08023	41.0964	15.5475	1.4023	0.00025219	0.004847	-//-
Niben101Scf03786g00008	30.1781	86.7802	-1.5239	7.133e-08	4.3295e-06	-//-
Niben101Scf03790g00015	5.89382	38.2323	-2.6975	5.767e-08	3.6276e-06	-//-
Niben101Scf03790g03001	46.2366	98.5967	-1.0925	0.00086114	0.01325	-//-
Niben101Scf03804g01001	503.165	791.188	-0.65299	7.574e-05	0.0017826	-//-
Niben101Scf03804g01017	295.903	608.854	-1.041	1.7098e-09	1.6121e-07	-//-
Niben101Scf03816g01001	158.512	87.4194	0.85857	0.00010304	0.0023219	sp|Q9SKB2|SBIR1_ARATH Leucine-rich repeat receptor-like serine/threonine/tyrosine-protein kinase SOBIR1 OS=Arabidopsis thaliana GN=SOBIR1 PE=1 SV=1//0
[truncated: 2,082 more rows]
