# Supplementary material for: Transcriptome analysis of Nicotiana benthamiana infected by Tobacco curly shoot virus
Source: Virol J. 2018 Sep 3;15:138. doi: 10.1186/s12985-018-1044-1 (PMC6122796; doi:10.1186/s12985-018-1044-1)
Supplement: Supplementary file 4 — Table S4. Enriched GO terms of DEGs between Y35AB vs CK. (XLS 3.15 mb) [file 12985_2018_1044_MOESM4_ESM.xls]

## Sheet: Y35ABvsCK_35.DEG_GO_enrichment_
GO_accession	Description	Term_type	Over_represented_pValue	Corrected_pValue	DEG_item	DEG_list	Bg_item	Bg_list	Up	Up_Gene_names	Down	Down_Gene_names
GO:0009521	photosystem	cellular_component	1.5452e-25	6.8205e-22	97	3122	452	38483	6	Niben101Scf06716g01001,Niben101Scf09417g00002,Niben101Scf17204g00002,Niben101Scf01008g01008,Niben101Scf11688g01035,Niben101Scf07969g01019	91	Niben101Scf00337g07012,Niben101Scf10188g02005,Niben101Scf03969g05002,Niben101Scf05555g00008,Niben101Scf04569g01003,Niben101Scf01147g01007,Niben101Scf02469g00016,Niben101Scf05824g13008,Niben101Scf02044g06014,Niben101Scf02137g00006,Niben101Scf00104g02012,Niben101Scf04964g00002,Niben101Scf05961g02035,Niben101Scf00290g00017,Niben101Scf02147g01007,Niben101Scf02262g01021,Niben101Scf01623g02016,Niben101…
GO:0034357	photosynthetic membrane	cellular_component	3.891e-25	8.5875e-22	101	3122	481	38483	6	Niben101Scf06716g01001,Niben101Scf09417g00002,Niben101Scf17204g00002,Niben101Scf07969g01019,Niben101Scf11688g01035,Niben101Scf01008g01008	95	Niben101Scf02790g05008,Niben101Scf05943g00002,Niben101Scf05858g00001,Niben101Scf15435g00009,Niben101Scf00271g04024,Niben101Scf06919g00006,Niben101Scf05238g01012,Niben101Scf00176g05004,Niben101Scf05782g00010,Niben101Scf05226g06005,Niben101Scf17701g01020,Niben101Scf07000g01005,Niben101Scf04044g22002,Niben101Scf04539g04014,Niben101Scf00372g03008,Niben101Scf02044g06014,Niben101Scf05824g13008,Niben101…
GO:0009654	photosystem II oxygen evolving complex	cellular_component	2.6369e-23	3.8798e-20	34	3122	56	38483	0		34	Niben101Scf05943g00002,Niben101Scf06113g00021,Niben101Scf05782g00010,Niben101Scf00176g05004,Niben101Scf05238g01012,Niben101Scf05226g06005,Niben101Scf07589g02005,Niben101Scf17701g01020,Niben101Scf05858g00001,Niben101Scf15435g00009,Niben101Scf07000g01005,Niben101Scf02608g03021,Niben101Scf01982g00002,Niben101Scf02029g00004,Niben101Scf02160g04001,Niben101Scf10322g01011,Niben101Scf05047g04011,Niben101…
GO:0009579	thylakoid	cellular_component	4.8395e-23	4.2723e-20	103	3122	521	38483	6	Niben101Scf06716g01001,Niben101Scf09417g00002,Niben101Scf17204g00002,Niben101Scf11688g01035,Niben101Scf01008g01008,Niben101Scf07969g01019	97	Niben101Scf02044g06014,Niben101Scf05824g13008,Niben101Scf02469g00016,Niben101Scf01147g01007,Niben101Scf05555g00008,Niben101Scf04569g01003,Niben101Scf03969g05002,Niben101Scf00337g07012,Niben101Scf10188g02005,Niben101Scf02262g01021,Niben101Scf01623g02016,Niben101Scf02147g01007,Niben101Scf00290g00017,Niben101Scf05316g03010,Niben101Scf05961g02035,Niben101Scf04964g00002,Niben101Scf02137g00006,Niben101…
GO:0044436	thylakoid part	cellular_component	4.8395e-23	4.2723e-20	103	3122	521	38483	6	Niben101Scf09417g00002,Niben101Scf17204g00002,Niben101Scf06716g01001,Niben101Scf11688g01035,Niben101Scf01008g01008,Niben101Scf07969g01019	97	Niben101Scf05801g00005,Niben101Scf02293g03024,Niben101Scf02469g00012,Niben101Scf25268g00001,Niben101Scf00125g01016,Niben101Scf03929g04002,Niben101Scf03396g03006,Niben101Scf06826g08015,Niben101Scf05437g04013,Niben101Scf02218g01007,Niben101Scf02293g03027,Niben101Scf11108g00002,Niben101Scf21348g00006,Niben101Scf00879g05002,Niben101Scf03877g00007,Niben101Scf00290g00017,Niben101Scf02262g01021,Niben101…
GO:0015979	photosynthesis	biological_process	7.9039e-22	5.8146e-19	141	3122	802	38483	29	Niben101Scf01190g00012,Niben101Scf10785g01013,Niben101Scf02315g01009,Niben101Scf00383g03001,Niben101Scf10626g00007,Niben101Scf04556g02003,Niben101Scf01281g02006,Niben101Scf01623g18016,Niben101Scf09417g00002,Niben101Scf06716g01001,Niben101Scf03710g11002,Niben101Scf06621g01005,Niben101Scf11688g01035,Niben101Scf01008g01008,Niben101Scf01818g08020,Niben101Scf03455g05018,Niben101Scf07969g01019,Niben101…	112	Niben101Scf04216g02006,Niben101Scf01116g01004,Niben101Scf03365g01008,Niben101Scf08041g01021,Niben101Scf01220g04007,Niben101Scf02820g00002,Niben101Scf03287g02004,Niben101Scf01374g01016,Niben101Scf02840g01013,Niben101Scf01259g05006,Niben101Scf10322g01011,Niben101Scf05047g04011,Niben101Scf00568g04011,Niben101Scf06016g08006,Niben101Scf03263g02006,Niben101Scf11689g01011,Niben101Scf00869g06027,Niben101…
GO:0042651	thylakoid membrane	cellular_component	6.0646e-21	3.8241e-18	41	3122	92	38483	0		41	Niben101Scf02160g04001,Niben101Scf02029g00004,Niben101Scf01982g00002,Niben101Scf01834g02011,Niben101Scf07000g01005,Niben101Scf02608g03021,Niben101Scf15435g00009,Niben101Scf05858g00001,Niben101Scf17701g01020,Niben101Scf07589g02005,Niben101Scf05226g06005,Niben101Scf05238g01012,Niben101Scf05782g00010,Niben101Scf00176g05004,Niben101Scf06113g00021,Niben101Scf08264g00008,Niben101Scf05943g00002,Niben101…
GO:0009523	photosystem II	cellular_component	3.016e-18	1.6641e-15	62	3122	245	38483	6	Niben101Scf07969g01019,Niben101Scf01008g01008,Niben101Scf11688g01035,Niben101Scf09417g00002,Niben101Scf17204g00002,Niben101Scf06716g01001	56	Niben101Scf01982g00002,Niben101Scf00372g03008,Niben101Scf02029g00004,Niben101Scf11689g01011,Niben101Scf04539g04014,Niben101Scf02160g04001,Niben101Scf04044g22002,Niben101Scf07000g01005,Niben101Scf02608g03021,Niben101Scf00063g06042,Niben101Scf11447g02004,Niben101Scf07589g02005,Niben101Scf17701g01020,Niben101Scf05782g00010,Niben101Scf05238g01012,Niben101Scf00176g05004,Niben101Scf05226g06005,Niben101…
GO:0008152	metabolic process	biological_process	3.5564e-18	1.7442e-15	1984	3122	21301	38483	768	Niben101Scf07680g04002,Niben101Scf03488g03004,Niben101Scf04869g03002,Niben101Scf09711g00005,Niben101Scf02736g01002,Niben101Scf13167g02003,Niben101Scf18745g00020,Niben101Scf18639g00021,Niben101Scf09236g00001,Niben101Scf19533g00007,Niben101Scf06223g00003,Niben101Scf00456g00008,Niben101Scf07465g03010,Niben101Scf08130g00016,Niben101Scf01070g04010,Niben101Scf10191g01007,Niben101Scf04473g01003,Niben101…	1216	Niben101Scf01386g02004,Niben101Scf02164g02003,Niben101Scf00960g03015,Niben101Scf00372g03008,Niben101Scf02122g02019,Niben101Scf03756g01007,Niben101Scf01291g04005,Niben101Scf07913g00005,Niben101Scf04044g22002,Niben101Scf03220g00011,Niben101Scf05858g00001,Niben101Scf00240g00015,Niben101Scf01553g01001,Niben101Scf01413g01001,Niben101Scf00927g13002,Niben101Scf05238g01012,Niben101Scf14955g00009,Niben101…
GO:0008150	biological_process	biological_process	1.9629e-16	8.6641e-14	2470	3122	27740	38483	979	Niben101Scf01241g02004,Niben101Scf02510g05023,Niben101Scf01326g09002,Niben101Scf01718g01006,Niben101Scf05541g01006,Niben101Scf01657g00002,Niben101Scf00419g00001,Niben101Scf07161g00017,Niben101Scf02242g01006,Niben101Scf01942g08004,Niben101Scf06869g00004,Niben101Scf07549g02001,Niben101Scf04157g01008,Niben101Scf07482g00003,Niben101Scf03819g02007,Niben101Scf17339g00004,Niben101Scf00165g05007,Niben101…	1491	Niben101Scf03736g00004,Niben101Scf28836g00001,Niben101Scf02357g08010,Niben101Scf02381g03005,Niben101Scf09178g01017,Niben101Scf01560g01005,Niben101Scf12293g02031,Niben101Scf17540g00001,Niben101Scf07673g01012,Niben101Scf01724g00001,Niben101Scf10188g02005,Niben101Scf02762g01005,Niben101Scf01005g04004,Niben101Scf00419g01007,Niben101Scf02793g24006,Niben101Scf00530g09006,Niben101Scf04217g02009,Niben101…
1,Niben101Scf03786g00008,Niben101Scf10366g00014,Niben101Scf03188g06006,Niben101Scf01687g05002,Niben101Scf01529g03006,Niben101Scf03816g02010,Niben101Scf22800g00005,Niben101Scf01166g08002,Niben101Scf06291g03023,Niben101Scf02581g01003,Niben101Scf07103g03016,Niben101Scf08516g03013,Niben101Scf02685g00006,Niben101Scf01036g03007,Niben101Scf06654g02002,Niben101Scf02480g02012,Niben101Scf06504g00002,Niben1…
GO:1990204	oxidoreductase complex	cellular_component	2.8843e-15	1.1574e-12	41	3122	125	38483	1	Niben101Scf18745g00020	40	Niben101Scf06826g08015,Niben101Scf01818g04007,Niben101Scf00526g00002,Niben101Scf00653g01010,Niben101Scf04216g02006,Niben101Scf15187g03007,Niben101Scf35628g00001,Niben101Scf03877g00007,Niben101Scf02218g01007,Niben101Scf09071g00010,Niben101Scf03365g01008,Niben101Scf01116g01004,Niben101Scf06153g00010,Niben101Scf02840g01013,Niben101Scf02262g01021,Niben101Scf00290g00017,Niben101Scf05047g04011,Niben101…
GO:0044710	single-organism metabolic process	biological_process	1.147e-14	4.219e-12	934	3122	9009	38483	295	Niben101Scf03503g00003,Niben101Scf01190g00012,Niben101Scf04953g07001,Niben101Scf03023g03008,Niben101Scf03309g04010,Niben101Scf00873g02007,Niben101Scf17651g00001,Niben101Scf03906g05012,Niben101Scf01426g05012,Niben101Scf01388g00004,Niben101Scf03674g01005,Niben101Scf01660g02013,Niben101Scf15965g00016,Niben101Scf08820g01004,Niben101Scf01189g02019,Niben101Scf08338g00001,Niben101Scf02908g06009,Niben101…	639	Niben101Scf07798g03010,Niben101Scf02408g04020,Niben101Scf03479g05042,Niben101Scf02334g01022,Niben101Scf03341g03020,Niben101Scf05250g02011,Niben101Scf00248g02011,Niben101Scf07321g00016,Niben101Scf08341g06011,Niben101Scf02340g07012,Niben101Scf08488g02011,Niben101Scf02583g06003,Niben101Scf05382g00001,Niben101Scf00506g02003,Niben101Scf07231g07005,Niben101Scf04551g02004,Niben101Scf02937g06005,Niben101…
GO:0006720	isoprenoid metabolic process	biological_process	3.5394e-14	1.1159e-11	51	3122	176	38483	2	Niben101Scf03128g09014,Niben101Scf00428g12019	49	Niben101Scf06249g03002,Niben101Scf00110g05013,Niben101Scf01334g06004,Niben101Scf02762g01005,Niben101Scf13411g00012,Niben101Scf10974g01005,Niben101Scf02653g03003,Niben101Ctg15093g00004,Niben101Scf03422g02008,Niben101Scf02078g04009,Niben101Scf00929g03016,Niben101Scf16082g00007,Niben101Scf12550g00002,Niben101Scf02334g01022,Niben101Scf03110g02006,Niben101Scf11366g02020,Niben101Scf02399g01011,Niben101…
GO:0008299	isoprenoid biosynthetic process	biological_process	3.5394e-14	1.1159e-11	51	3122	176	38483	2	Niben101Scf00428g12019,Niben101Scf03128g09014	49	Niben101Scf24355g00005,Niben101Scf00246g04005,Niben101Scf09264g00009,Niben101Scf10575g00008,Niben101Scf18343g00013,Niben101Scf01386g02004,Niben101Scf01671g02002,Niben101Scf01269g12011,Niben101Scf22800g00002,Niben101Scf06180g00014,Niben101Scf00063g06042,Niben101Scf11724g01006,Niben101Scf06933g02041,Niben101Scf02387g03005,Niben101Scf01553g01001,Niben101Scf00519g00010,Niben101Scf10330g00002,Niben101…
GO:0016491	oxidoreductase activity	molecular_function	6.9406e-14	2.0424e-11	471	3122	4238	38483	112	Niben101Scf06113g00016,Niben101Scf00606g00010,Niben101Scf05407g00001,Niben101Scf10438g01002,Niben101Scf01589g00002,Niben101Scf03282g07004,Niben101Scf04944g04001,Niben101Scf04570g06007,Niben101Scf00682g04016,Niben101Scf18214g00004,Niben101Scf02139g02009,Niben101Scf00630g03011,Niben101Scf05109g02002,Niben101Scf01664g01002,Niben101Scf01899g06004,Niben101Scf01580g00001,Niben101Scf13316g00002,Niben101…	359	Niben101Scf04174g05001,Niben101Scf01369g05023,Niben101Scf04741g04001,Niben101Scf01460g04019,Niben101Scf05438g03003,Niben101Scf06117g01005,Niben101Scf00318g10005,Niben101Scf01657g01002,Niben101Scf03991g00007,Niben101Scf05191g00014,Niben101Scf02821g04003,Niben101Scf00077g05015,Niben101Scf10999g00004,Niben101Scf09170g02002,Niben101Scf07488g01003,Niben101Scf01959g04001,Niben101Scf10309g01006,Niben101…
GO:0019898	extrinsic component of membrane	cellular_component	1.4352e-13	3.9595e-11	34	3122	98	38483	3	Niben101Scf31493g00002,Niben101Scf00815g00012,Niben101Scf07250g00002	31	Niben101Scf01399g00014,Niben101Scf05555g00008,Niben101Scf05047g04011,Niben101Scf10322g01011,Niben101Scf00337g07012,Niben101Scf13411g05021,Niben101Scf02262g01021,Niben101Scf00290g00017,Niben101Scf02840g01013,Niben101Scf35628g00001,Niben101Scf03877g00007,Niben101Scf15187g03007,Niben101Scf02218g01007,Niben101Scf04216g02006,Niben101Scf01818g04007,Niben101Scf06826g08015,Niben101Scf06113g00021,Niben101…
GO:0009538	photosystem I reaction center	cellular_component	3.6748e-13	9.5415e-11	21	3122	42	38483	0		21	Niben101Scf05709g01021,Niben101Scf01147g01007,Niben101Scf02147g01005,Niben101Scf03263g02006,Niben101Scf00597g06001,Niben101Scf03969g05002,Niben101Scf06016g08006,Niben101Scf06919g00016,Niben101Scf00220g04015,Niben101Scf03287g02004,Niben101Scf06919g00006,Niben101Scf00271g04024,Niben101Scf02147g01007,Niben101Scf04964g00002,Niben101Scf04494g00018,Niben101Scf05961g02035,Niben101Scf01374g01016,Niben101…
GO:0006721	terpenoid metabolic process	biological_process	6.6927e-13	1.5548e-10	41	3122	131	38483	2	Niben101Scf00428g12019,Niben101Scf03128g09014	39	Niben101Scf22800g00002,Niben101Scf00063g06042,Niben101Scf11724g01006,Niben101Scf06180g00014,Niben101Scf01386g02004,Niben101Scf00246g04005,Niben101Scf24355g00005,Niben101Scf09264g00009,Niben101Scf18343g00013,Niben101Scf01671g02002,Niben101Scf00063g13014,Niben101Scf02244g00007,Niben101Scf00980g07019,Niben101Scf01641g01011,Niben101Scf00705g04001,Niben101Scf00519g00010,Niben101Scf06933g02041,Niben101…
GO:0016114	terpenoid biosynthetic process	biological_process	6.6927e-13	1.5548e-10	41	3122	131	38483	2	Niben101Scf03128g09014,Niben101Scf00428g12019	39	Niben101Scf02762g01005,Niben101Scf01334g06004,Niben101Scf00110g05013,Niben101Scf06249g03002,Niben101Scf12550g00002,Niben101Scf16082g00007,Niben101Scf02078g04009,Niben101Ctg15093g00004,Niben101Scf03422g02008,Niben101Scf13411g00012,Niben101Scf10974g01005,Niben101Scf06266g00002,Niben101Scf11366g02020,Niben101Scf02399g01011,Niben101Scf02334g01022,Niben101Scf11560g00002,Niben101Scf07321g00016,Niben101…
GO:0055114	oxidation-reduction process	biological_process	2.2958e-12	5.0669e-10	447	3122	4062	38483	106	Niben101Scf11706g00006,Niben101Scf17339g00004,Niben101Scf08151g00006,Niben101Scf02433g06003,Niben101Scf07482g00003,Niben101Scf02242g01006,Niben101Scf03772g02010,Niben101Scf07579g01012,Niben101Scf01326g09002,Niben101Scf13683g02003,Niben101Scf08338g00001,Niben101Scf08869g01015,Niben101Scf01506g03004,Niben101Scf13331g00001,Niben101Scf17651g00001,Niben101Scf03281g01003,Niben101Scf04953g07001,Niben101…	341	Niben101Scf01513g01010,Niben101Ctg10591g00003,Niben101Scf11604g00006,Niben101Scf01735g00005,Niben101Scf09456g00020,Niben101Scf01732g01011,Niben101Scf03731g02021,Niben101Scf03401g01009,Niben101Scf11417g00007,Niben101Scf04083g04003,Niben101Scf04198g01001,Niben101Scf12308g00006,Niben101Scf30958g00013,Niben101Scf05764g04013,Niben101Scf01937g02005,Niben101Scf02994g03003,Niben101Scf11401g00004,Niben101…
GO:0042440	pigment metabolic process	biological_process	1.9929e-10	4.1889e-08	90	3122	494	38483	37	Niben101Scf03016g00008,Niben101Scf15022g00017,Niben101Scf01626g04008,Niben101Scf13167g02003,Niben101Scf06541g00002,Niben101Scf05112g00010,Niben101Scf01903g01001,Niben101Scf00428g12019,Niben101Scf00577g01002,Niben101Scf03710g11002,Niben101Scf06621g01005,Niben101Scf18214g00004,Niben101Scf02139g02009,Niben101Scf04556g02003,Niben101Scf01281g02006,Niben101Scf01623g18016,Niben101Scf05245g02003,Niben101…	53	Niben101Scf02246g00003,Niben101Scf09456g00020,Niben101Scf01553g01001,Niben101Scf06349g02016,Niben101Scf02360g03003,Niben101Scf00705g04001,Niben101Scf01209g04002,Niben101Scf02244g00007,Niben101Scf00063g13014,Niben101Scf00980g07018,Niben101Scf00296g02008,Niben101Scf06347g04017,Niben101Scf05912g01016,Niben101Scf09136g00004,Niben101Scf08470g06007,Niben101Scf10974g01005,Niben101Scf13186g03006,Niben101…
GO:0009522	photosystem I	cellular_component	3.2026e-10	6.4256e-08	34	3122	174	38483	0		34	Niben101Scf04172g02006,Niben101Scf02156g05001,Niben101Scf01834g02011,Niben101Scf05709g01021,Niben101Scf00220g04015,Niben101Scf00597g06001,Niben101Scf02147g01005,Niben101Scf01797g03034,Niben101Scf00271g04024,Niben101Scf06919g00006,Niben101Scf04494g00018,Niben101Scf03733g03018,Niben101Scf17701g01020,Niben101Scf00879g05002,Niben101Scf35628g00001,Niben101Scf02293g03027,Niben101Scf05737g00003,Niben101…
GO:0048037	cofactor binding	molecular_function	1.6499e-09	3.1664e-07	176	3122	1310	38483	32	Niben101Scf11408g01031,Niben101Scf05109g02002,Niben101Scf04122g06005,Niben101Scf03128g09014,Niben101Scf01899g06004,Niben101Scf03964g03005,Niben101Scf03488g03004,Niben101Scf00428g12019,Niben101Scf18214g00004,Niben101Scf08472g00003,Niben101Scf01383g05022,Niben101Scf04906g00010,Niben101Scf04046g00008,Niben101Scf01027g01010,Niben101Scf00271g07022,Niben101Scf09832g00002,Niben101Scf01413g02004,Niben101…	144	Niben101Scf03839g04019,Niben101Scf15979g01004,Niben101Scf00361g02004,Niben101Scf06809g00030,Niben101Scf04011g00009,Niben101Scf06203g02014,Niben101Scf09725g00022,Niben101Scf09136g00004,Niben101Scf01718g01001,Niben101Scf15435g00006,Niben101Scf16082g00007,Niben101Scf00018g02003,Niben101Scf04133g01027,Niben101Scf03455g06020,Niben101Scf13186g03006,Niben101Scf05873g00003,Niben101Scf01764g03022,Niben101…
GO:0046148	pigment biosynthetic process	biological_process	3.6505e-09	6.7139e-07	78	3122	423	38483	30	Niben101Scf05112g00010,Niben101Scf06541g00002,Niben101Scf00428g12019,Niben101Scf01903g01001,Niben101Scf03710g11002,Niben101Scf06621g01005,Niben101Scf18214g00004,Niben101Scf15022g00017,Niben101Scf13167g02003,Niben101Scf05245g02003,Niben101Scf03128g09014,Niben101Scf04122g06005,Niben101Scf02139g02009,Niben101Scf01281g02006,Niben101Scf04556g02003,Niben101Scf01623g18016,Niben101Scf00383g03001,Niben101…	48	Niben101Scf09456g00020,Niben101Scf02246g00003,Niben101Scf06349g02016,Niben101Scf01553g01001,Niben101Scf00705g04001,Niben101Scf02360g03003,Niben101Scf01209g04002,Niben101Scf02244g00007,Niben101Scf00063g13014,Niben101Scf13186g03006,Niben101Scf10974g01005,Niben101Scf08142g01002,Niben101Scf16082g00007,Niben101Scf00110g05013,Niben101Scf01334g06004,Niben101Scf04518g00008,Niben101Scf06727g00025,Niben101…
GO:0044699	single-organism process	biological_process	3.2454e-08	5.7302e-06	1393	3122	14928	38483	487	Niben101Scf13029g03026,Niben101Scf03128g09014,Niben101Scf03307g05001,Niben101Scf03026g01009,Niben101Scf13776g01016,Niben101Scf00317g01004,Niben101Scf13399g00025,Niben101Scf05112g00010,Niben101Scf01825g04002,Niben101Scf06541g00002,Niben101Scf07640g01009,Niben101Scf07194g00014,Niben101Scf00161g01007,Niben101Scf01073g04022,Niben101Scf04113g17021,Niben101Scf02648g04009,Niben101Scf10966g03004,Niben101…	906	Niben101Scf00167g03013,Niben101Scf03284g05005,Niben101Scf00018g02003,Niben101Scf01817g02003,Niben101Scf00313g08016,Niben101Scf00585g05010,Niben101Scf05720g05002,Niben101Scf05226g04004,Niben101Scf01818g02002,Niben101Scf03929g04002,Niben101Scf11383g03008,Niben101Scf15979g01004,Niben101Scf18418g02007,Niben101Scf03240g01006,Niben101Scf00952g03003,Niben101Scf03463g02010,Niben101Scf01111g06004,Niben101…
GO:0044237	cellular metabolic process	biological_process	4.9147e-08	8.3436e-06	1430	3122	15619	38483	616	Niben101Scf01623g18016,Niben101Scf06589g00009,Niben101Scf16651g00003,Niben101Scf08041g02010,Niben101Scf01319g01002,Niben101Scf00168g01001,Niben101Scf07294g00015,Niben101Scf04350g04004,Niben101Scf04138g00005,Niben101Scf02725g02025,Niben101Scf03534g00006,Niben101Scf03816g01001,Niben101Scf01553g02020,Niben101Scf05402g02003,Niben101Scf01507g00004,Niben101Scf11424g01001,Niben101Scf02111g11033,Niben101…	814	Niben101Scf00262g02011,Niben101Scf00996g02009,Niben101Scf05801g00005,Niben101Scf05368g03015,Niben101Scf01147g01007,Niben101Scf15067g04002,Niben101Scf00110g05013,Niben101Scf06371g00007,Niben101Scf00104g02012,Niben101Scf06847g02001,Niben101Scf02894g00005,Niben101Scf10627g02003,Niben101Scf15372g00003,Niben101Scf09264g00009,Niben101Scf00568g04019,Niben101Scf07508g08001,Niben101Scf00705g04001,Niben101…
GO:0006259	DNA metabolic process	biological_process	1.5792e-07	2.5816e-05	224	3122	1885	38483	132	Niben101Scf02230g03027,Niben101Scf12994g02001,Niben101Scf03455g05018,Niben101Scf07035g08003,Niben101Scf07672g00014,Niben101Scf04036g04007,Niben101Scf09516g00022,Niben101Scf01830g01025,Niben101Scf01818g08020,Niben101Scf03191g04001,Niben101Scf00167g03010,Niben101Scf02486g03012,Niben101Scf14427g00018,Niben101Scf10122g01005,Niben101Scf04020g06011,Niben101Scf13394g00013,Niben101Scf06556g00007,Niben101…	92	Niben101Scf02685g00006,Niben101Scf01100g00004,Niben101Scf08195g06016,Niben101Scf00837g00017,Niben101Scf06410g01001,Niben101Scf02030g05008,Niben101Scf20097g00011,Niben101Scf09040g00012,Niben101Scf01472g02001,Niben101Scf16898g00001,Niben101Scf03076g02006,Niben101Scf04003g10014,Niben101Scf02751g04010,Niben101Scf01375g02012,Niben101Scf05222g04012,Niben101Scf32649g00006,Niben101Scf04103g03014,Niben101…
GO:0043436	oxoacid metabolic process	biological_process	2.1485e-07	3.3869e-05	192	3122	1532	38483	43	Niben101Scf04906g00010,Niben101Scf01383g05022,Niben101Scf00238g09004,Niben101Scf11688g01035,Niben101Scf06223g00003,Niben101Scf05712g02003,Niben101Scf01580g00001,Niben101Scf10360g00014,Niben101Scf01899g06004,Niben101Scf15022g00017,Niben101Scf03891g01004,Niben101Scf04570g06007,Niben101Scf08472g00003,Niben101Scf18214g00004,Niben101Scf00573g01003,Niben101Scf01589g00002,Niben101Scf00158g06011,Niben101…	149	Niben101Scf00491g04007,Niben101Scf09010g02006,Niben101Scf05278g00007,Niben101Scf07438g04014,Niben101Scf01005g11010,Niben101Scf33689g00006,Niben101Scf00926g01011,Niben101Scf00276g07001,Niben101Scf01529g00020,Niben101Scf00135g03022,Niben101Scf01395g01005,Niben101Scf02937g04001,Niben101Scf01852g04029,Niben101Scf20506g01006,Niben101Scf06249g03002,Niben101Scf02145g10005,Niben101Scf02480g02012,Niben101…
GO:0006082	organic acid metabolic process	biological_process	2.6959e-07	4.1034e-05	192	3122	1539	38483	43	Niben101Scf03891g01004,Niben101Scf15022g00017,Niben101Scf01589g00002,Niben101Scf00573g01003,Niben101Scf08472g00003,Niben101Scf04570g06007,Niben101Scf18214g00004,Niben101Scf06223g00003,Niben101Scf10360g00014,Niben101Scf01899g06004,Niben101Scf01580g00001,Niben101Scf05712g02003,Niben101Scf11688g01035,Niben101Scf00238g09004,Niben101Scf01383g05022,Niben101Scf04906g00010,Niben101Scf12789g00028,Niben101…	149	Niben101Scf01369g05023,Niben101Scf04174g05001,Niben101Scf01433g08029,Niben101Scf05449g03005,Niben101Scf02821g04003,Niben101Scf01450g00005,Niben101Scf02122g02019,Niben101Scf12966g00006,Niben101Scf06349g02016,Niben101Scf25430g00015,Niben101Scf01970g01025,Niben101Scf03437g01014,Niben101Scf14803g00004,Niben101Scf04316g02003,Niben101Scf00063g13014,Niben101Scf01980g02001,Niben101Scf03913g01042,Niben101…
GO:0019752	carboxylic acid metabolic process	biological_process	2.8639e-07	4.2137e-05	191	3122	1529	38483	42	Niben101Scf04024g00009,Niben101Scf02622g10003,Niben101Scf00158g06011,Niben101Scf12280g01013,Niben101Scf01190g00012,Niben101Scf04240g02011,Niben101Scf03281g01003,Niben101Scf10126g00007,Niben101Scf03906g05012,Niben101Scf01426g05012,Niben101Scf00862g00010,Niben101Scf11860g00013,Niben101Scf32851g00038,Niben101Scf08820g01004,Niben101Scf05697g02007,Niben101Scf05056g00002,Niben101Scf06589g00009,Niben101…	149	Niben101Scf06266g00002,Niben101Scf07798g03010,Niben101Scf03479g05042,Niben101Scf07321g00016,Niben101Scf14394g01013,Niben101Scf00526g00002,Niben101Scf00809g01011,Niben101Scf00934g01008,Niben101Scf05382g00001,Niben101Scf05811g06013,Niben101Scf02375g06001,Niben101Scf02429g02004,Niben101Scf05135g01007,Niben101Scf02825g00007,Niben101Scf07168g00003,Niben101Scf00675g01003,Niben101Scf03068g00024,Niben101…
GO:0016108	tetraterpenoid metabolic process	biological_process	4.2868e-07	5.5653e-05	26	3122	97	38483	2	Niben101Scf03128g09014,Niben101Scf00428g12019	24	Niben101Scf06266g00002,Niben101Scf22800g00002,Niben101Scf11724g01006,Niben101Scf24355g00005,Niben101Scf11560g00002,Niben101Scf18343g00013,Niben101Scf07321g00016,Niben101Scf00980g07018,Niben101Scf01671g02002,Niben101Scf00926g01011,Niben101Scf00063g13014,Niben101Scf02244g00007,Niben101Scf00980g07019,Niben101Scf00110g05013,Niben101Scf01334g06004,Niben101Scf06249g03002,Niben101Scf00705g04001,Niben101…
GO:0016109	tetraterpenoid biosynthetic process	biological_process	4.2868e-07	5.5653e-05	26	3122	97	38483	2	Niben101Scf03128g09014,Niben101Scf00428g12019	24	Niben101Scf16082g00007,Niben101Scf01553g01001,Niben101Scf02078g04009,Niben101Ctg15093g00004,Niben101Scf13411g00012,Niben101Scf09456g00020,Niben101Scf10974g01005,Niben101Scf00063g13014,Niben101Scf02244g00007,Niben101Scf00980g07019,Niben101Scf06249g03002,Niben101Scf00110g05013,Niben101Scf01334g06004,Niben101Scf00705g04001,Niben101Scf18343g00013,Niben101Scf07321g00016,Niben101Scf11560g00002,Niben101…
GO:0016116	carotenoid metabolic process	biological_process	4.2868e-07	5.5653e-05	26	3122	97	38483	2	Niben101Scf00428g12019,Niben101Scf03128g09014	24	Niben101Scf11724g01006,Niben101Scf22800g00002,Niben101Scf06266g00002,Niben101Scf00926g01011,Niben101Scf01671g02002,Niben101Scf00980g07018,Niben101Scf18343g00013,Niben101Scf07321g00016,Niben101Scf24355g00005,Niben101Scf11560g00002,Niben101Scf00705g04001,Niben101Scf06249g03002,Niben101Scf00110g05013,Niben101Scf01334g06004,Niben101Scf02244g00007,Niben101Scf00980g07019,Niben101Scf00063g13014,Niben101…
GO:0016117	carotenoid biosynthetic process	biological_process	4.2868e-07	5.5653e-05	26	3122	97	38483	2	Niben101Scf00428g12019,Niben101Scf03128g09014	24	Niben101Scf02078g04009,Niben101Scf01553g01001,Niben101Scf16082g00007,Niben101Scf13411g00012,Niben101Scf10974g01005,Niben101Scf09456g00020,Niben101Ctg15093g00004,Niben101Scf00980g07019,Niben101Scf02244g00007,Niben101Scf00063g13014,Niben101Scf00705g04001,Niben101Scf06249g03002,Niben101Scf00110g05013,Niben101Scf01334g06004,Niben101Scf11560g00002,Niben101Scf24355g00005,Niben101Scf18343g00013,Niben101…
GO:0016829	lyase activity	molecular_function	7.3859e-07	9.3147e-05	112	3122	853	38483	20	Niben101Scf06663g00020,Niben101Scf14881g02007,Niben101Scf01506g03004,Niben101Scf04535g02019,Niben101Scf03638g00009,Niben101Scf04024g00009,Niben101Scf01520g01001,Niben101Scf02622g10003,Niben101Scf03993g06006,Niben101Scf03191g04001,Niben101Scf05697g02007,Niben101Scf01320g01003,Niben101Scf13995g01012,Niben101Scf01859g09002,Niben101Scf00831g02021,Niben101Scf01241g02004,Niben101Scf04287g00001,Niben101…	92	Niben101Scf01852g04029,Niben101Scf06628g01002,Niben101Scf15153g02001,Niben101Scf07267g02006,Niben101Scf02480g02012,Niben101Scf00675g01003,Niben101Scf05438g02004,Niben101Scf07365g01028,Niben101Scf03898g00001,Niben101Scf04126g05024,Niben101Scf01115g00003,Niben101Scf00297g00001,Niben101Scf02429g02004,Niben101Scf05135g01007,Niben101Scf07798g03010,Niben101Scf02334g01022,Niben101Scf35628g00001,Niben101…
GO:0050662	coenzyme binding	molecular_function	1.1294e-06	0.00013848	129	3122	994	38483	22	Niben101Scf10126g00007,Niben101Scf00158g06011,Niben101Scf07793g00003,Niben101Scf05245g02003,Niben101Scf05056g00002,Niben101Scf05767g07012,Niben101Scf04046g00008,Niben101Scf04906g00010,Niben101Scf01383g05022,Niben101Scf03263g04009,Niben101Scf01413g02004,Niben101Scf01027g01010,Niben101Scf00271g07022,Niben101Scf01899g06004,Niben101Scf04122g06005,Niben101Scf03128g09014,Niben101Scf03964g03005,Niben101…	107	Niben101Scf03068g00024,Niben101Scf13411g00012,Niben101Scf02078g04009,Niben101Scf01453g04008,Niben101Scf00506g02003,Niben101Scf02287g00002,Niben101Scf11560g00002,Niben101Scf06171g02019,Niben101Scf08041g01021,Niben101Scf06266g00002,Niben101Scf03141g08015,Niben101Scf01696g06050,Niben101Scf08590g01011,Niben101Scf01374g01003,Niben101Scf11084g02005,Niben101Scf01634g06003,Niben101Scf01671g02002,Niben101…
GO:0006807	nitrogen compound metabolic process	biological_process	1.2276e-06	0.00014645	951	3122	10274	38483	456	Niben101Scf14881g02007,Niben101Scf01950g03015,Niben101Scf01388g00004,Niben101Scf01221g00001,Niben101Scf02771g03017,Niben101Scf01426g05012,Niben101Scf03906g05012,Niben101Scf05928g03010,Niben101Scf00917g03010,Niben101Scf05644g01001,Niben101Scf02406g02001,Niben101Scf11937g01021,Niben101Scf08285g00021,Niben101Ctg16284g00001,Niben101Scf01190g00012,Niben101Scf03714g03012,Niben101Scf03282g05005,Niben101…	495	Niben101Scf08613g02006,Niben101Scf07451g01013,Niben101Scf05665g00012,Niben101Scf10450g00012,Niben101Scf13411g00012,Niben101Scf00675g01003,Niben101Scf06437g01008,Niben101Scf02937g06005,Niben101Scf12983g01048,Niben101Scf00107g02002,Niben101Scf06171g00001,Niben101Scf00471g00013,Niben101Scf01692g03007,Niben101Scf08723g02020,Niben101Scf17891g02004,Niben101Scf05382g00001,Niben101Scf03735g07010,Niben101…
GO:0042132	fructose 1,6-bisphosphate 1-phosphatase activity	molecular_function	1.2665e-06	0.00014712	12	3122	27	38483	1	Niben101Scf07231g02018	11	Niben101Scf05017g06019,Niben101Scf09712g00005,Niben101Scf03500g02019,Niben101Scf06869g02008,Niben101Scf02280g09005,Niben101Scf01150g04004,Niben101Scf02361g08011,Niben101Scf10316g02004,Niben101Scf02479g02013,Niben101Scf02902g02003,Niben101Scf01406g03019
GO:0016903	oxidoreductase activity, acting on the aldehyde or oxo group of donors	molecular_function	1.5611e-06	0.00017668	33	3122	150	38483	4	Niben101Scf08544g00004,Niben101Scf05634g01008,Niben101Scf01226g01001,Niben101Scf12280g01013	29	Niben101Scf02752g12002,Niben101Scf10063g00003,Niben101Scf01369g05023,Niben101Scf00246g04005,Niben101Scf01386g02004,Niben101Scf01657g01002,Niben101Scf04967g01005,Niben101Scf06933g02041,Niben101Scf05177g02025,Niben101Scf01641g01011,Niben101Scf10366g00014,Niben101Scf05188g03030,Niben101Scf03133g00003,Niben101Scf00603g08015,Niben101Ctg13721g00007,Niben101Scf09544g00007,Niben101Scf00712g09029,Niben101…
GO:0045454	cell redox homeostasis	biological_process	1.9304e-06	0.00021302	44	3122	285	38483	13	Niben101Scf09516g00022,Niben101Scf02909g07004,Niben101Scf13748g00002,Niben101Scf00245g06005,Niben101Scf01824g00017,Niben101Scf00082g05001,Niben101Scf02752g07008,Niben101Scf00647g01009,Niben101Scf07482g00003,Niben101Scf00606g00010,Niben101Scf06113g00016,Niben101Scf03345g00007,Niben101Scf00176g06017	31	Niben101Scf01862g01017,Niben101Scf02463g00001,Niben101Scf02602g00001,Niben101Scf03503g01006,Niben101Scf01036g03007,Niben101Scf02507g03001,Niben101Scf04903g01009,Niben101Scf01334g06004,Niben101Scf00539g07015,Niben101Scf06727g00025,Niben101Scf10505g00007,Niben101Scf04446g00023,Niben101Scf12197g03017,Niben101Scf03954g01001,Niben101Scf06235g03014,Niben101Scf10252g00003,Niben101Scf01998g05003,Niben101…
GO:0016209	antioxidant activity	molecular_function	2.2245e-06	0.00023949	59	3122	407	38483	14	Niben101Scf12935g00046,Niben101Scf01664g01002,Niben101Scf05395g03020,Niben101Scf07250g02003,Niben101Scf13316g00002,Niben101Scf13316g00007,Niben101Scf08566g08014,Niben101Scf04953g07001,Niben101Scf03345g00007,Niben101Scf08338g00001,Niben101Scf17339g00004,Niben101Scf00606g00010,Niben101Scf05566g04007,Niben101Scf02261g01002	45	Niben101Scf12954g02010,Niben101Scf03804g01001,Niben101Scf10252g00003,Niben101Scf06235g03014,Niben101Scf17339g00003,Niben101Scf12197g03017,Niben101Scf03954g01001,Niben101Scf02537g02023,Niben101Scf10505g00007,Niben101Scf06778g07006,Niben101Scf01372g00003,Niben101Scf03679g03009,Niben101Scf01036g03007,Niben101Scf04903g01009,Niben101Scf05682g00011,Niben101Scf02772g01013,Niben101Scf03199g00008,Niben101…
GO:0009058	biosynthetic process	biological_process	5.0581e-06	0.00053158	895	3122	9597	38483	394	Niben101Scf03503g00003,Niben101Scf03714g03012,Niben101Scf08285g00021,Niben101Scf01190g00012,Niben101Ctg16284g00001,Niben101Scf11937g01021,Niben101Scf02406g02001,Niben101Scf00917g03010,Niben101Scf05644g01001,Niben101Scf00873g02007,Niben101Scf05928g03010,Niben101Scf03906g05012,Niben101Scf01426g05012,Niben101Scf02771g03017,Niben101Scf01221g00001,Niben101Scf01388g00004,Niben101Scf01950g03015,Niben101…	501	Niben101Scf07663g00009,Niben101Scf02408g04020,Niben101Scf07798g03010,Niben101Scf02334g01022,Niben101Scf03479g05042,Niben101Scf17973g00015,Niben101Scf02340g07012,Niben101Scf07321g00016,Niben101Scf01625g01002,Niben101Scf05382g00001,Niben101Scf02583g06003,Niben101Scf01692g03007,Niben101Scf00471g00013,Niben101Scf06171g00001,Niben101Scf00107g02002,Niben101Scf06437g01008,Niben101Scf13411g00012,Niben101…
GO:1901360	organic cyclic compound metabolic process	biological_process	5.5346e-06	0.00056813	809	3122	8478	38483	417	Niben101Scf08130g00014,Niben101Scf00870g05003,Niben101Scf05056g00002,Niben101Scf05849g00002,Niben101Scf10064g00003,Niben101Scf02041g04034,Niben101Scf00163g22004,Niben101Scf05955g00002,Niben101Scf08321g01005,Niben101Scf03644g01007,Niben101Scf00567g04007,Niben101Scf02761g02002,Niben101Scf10475g00002,Niben101Scf00920g09015,Niben101Scf32212g00015,Niben101Scf05245g02003,Niben101Scf04233g00009,Niben101…	392	Niben101Scf04372g00012,Niben101Scf12969g01017,Niben101Scf01037g09012,Niben101Scf00397g11005,Niben101Scf02585g00014,Niben101Ctg13721g00007,Niben101Scf03628g01009,Niben101Scf01433g08025,Niben101Scf00570g03008,Niben101Scf13411g00007,Niben101Scf10919g01012,Niben101Scf00897g02011,Niben101Scf04103g11015,Niben101Scf01463g08011,Niben101Scf01553g02001,Niben101Scf08134g02008,Niben101Scf05692g07035,Niben101…
GO:0051186	cofactor metabolic process	biological_process	5.9543e-06	0.00059732	120	3122	895	38483	50	Niben101Scf04096g02015,Niben101Scf05245g02003,Niben101Scf10637g00003,Niben101Scf04138g00005,Niben101Scf01899g06004,Niben101Scf04122g06005,Niben101Scf08130g00016,Niben101Scf03772g02010,Niben101Scf02139g02009,Niben101Scf04556g02003,Niben101Scf10316g03003,Niben101Scf01281g02006,Niben101Scf01623g18016,Niben101Scf08130g00014,Niben101Scf06541g00002,Niben101Scf05112g00010,Niben101Scf01589g00002,Niben101…	70	Niben101Scf13186g03006,Niben101Scf04196g00005,Niben101Scf08142g01002,Niben101Scf06700g02002,Niben101Scf01718g01001,Niben101Scf00773g07001,Niben101Scf02078g08041,Niben101Scf04518g00008,Niben101Scf01433g08025,Niben101Scf06727g00025,Niben101Scf06809g00030,Niben101Scf06347g04017,Niben101Scf00296g02008,Niben101Scf05912g01016,Niben101Scf04236g00013,Niben101Scf03287g00021,Niben101Scf09136g00004,Niben101…
GO:0006778	porphyrin-containing compound metabolic process	biological_process	6.4982e-06	0.0006374	68	3122	426	38483	36	Niben101Scf10637g00003,Niben101Scf05245g02003,Niben101Scf04122g06005,Niben101Scf02139g02009,Niben101Scf04556g02003,Niben101Scf01281g02006,Niben101Scf01623g18016,Niben101Scf06541g00002,Niben101Scf05112g00010,Niben101Scf01903g01001,Niben101Scf00577g01002,Niben101Scf03710g11002,Niben101Scf06621g01005,Niben101Scf18214g00004,Niben101Scf03016g00008,Niben101Scf01626g04008,Niben101Scf15022g00017,Niben101…	32	Niben101Scf13186g03006,Niben101Scf08142g01002,Niben101Scf00773g07001,Niben101Scf04518g00008,Niben101Scf06727g00025,Niben101Scf00296g02008,Niben101Scf06347g04017,Niben101Scf05912g01016,Niben101Scf04236g00013,Niben101Scf09136g00004,Niben101Scf08470g06007,Niben101Scf02246g00003,Niben101Scf06349g02016,Niben101Scf02360g03003,Niben101Scf01209g04002,Niben101Scf03068g00024,Niben101Scf03548g02031,Niben101…
GO:0005509	calcium ion binding	molecular_function	6.8125e-06	0.00065371	79	3122	595	38483	33	Niben101Scf04122g06005,Niben101Scf01534g02027,Niben101Scf04804g01015,Niben101Scf00419g00001,Niben101Scf16651g00003,Niben101Scf07586g00004,Niben101Scf04487g04010,Niben101Scf13289g00008,Niben101Scf05565g02013,Niben101Scf08926g01025,Niben101Scf01333g00005,Niben101Scf02376g00008,Niben101Scf16833g00004,Niben101Scf05060g07008,Niben101Scf05077g00005,Niben101Scf08035g00009,Niben101Scf09459g02011,Niben101…	46	Niben101Scf05555g00008,Niben101Scf00337g07012,Niben101Scf02262g01021,Niben101Scf12954g02010,Niben101Scf00290g00017,Niben101Scf06233g01012,Niben101Scf03877g00007,Niben101Scf02218g01007,Niben101Scf02215g04006,Niben101Scf06826g08015,Niben101Scf00245g03004,Niben101Scf06603g03015,Niben101Scf05943g00002,Niben101Scf15435g00009,Niben101Scf05858g00001,Niben101Scf05226g06005,Niben101Scf05238g01012,Niben101…
GO:1901564	organonitrogen compound metabolic process	biological_process	7.433e-06	0.00069807	415	3122	4255	38483	124	Niben101Scf05634g01008,Niben101Scf00577g01002,Niben101Scf03710g11002,Niben101Scf10431g00014,Niben101Scf08544g00004,Niben101Scf02249g02011,Niben101Scf03534g00006,Niben101Scf02814g02014,Niben101Scf00837g12027,Niben101Scf03644g01007,Niben101Scf10637g00003,Niben101Scf05245g02003,Niben101Scf00920g09015,Niben101Scf06589g00009,Niben101Scf08130g00014,Niben101Scf01623g18016,Niben101Scf04556g02003,Niben101…	291	Niben101Scf07714g00008,Niben101Scf03530g02009,Niben101Scf02864g04008,Niben101Scf00428g15006,Niben101Scf03563g00036,Niben101Scf02757g01001,Niben101Scf03426g02006,Niben101Scf02145g07001,Niben101Scf00519g00010,Niben101Scf11408g01030,Niben101Scf12404g00002,Niben101Scf02280g04013,Niben101Scf02894g00005,Niben101Scf12966g00016,Niben101Scf15372g00003,Niben101Scf05106g00011,Niben101Scf00568g04019,Niben101…
GO:0019203	carbohydrate phosphatase activity	molecular_function	8.6974e-06	0.00078348	12	3122	31	38483	1	Niben101Scf07231g02018	11	Niben101Scf02361g08011,Niben101Scf02280g09005,Niben101Scf01150g04004,Niben101Scf03500g02019,Niben101Scf06869g02008,Niben101Scf09712g00005,Niben101Scf05017g06019,Niben101Scf01406g03019,Niben101Scf02902g02003,Niben101Scf02479g02013,Niben101Scf10316g02004
GO:0050308	sugar-phosphatase activity	molecular_function	8.6974e-06	0.00078348	12	3122	31	38483	1	Niben101Scf07231g02018	11	Niben101Scf10316g02004,Niben101Scf02479g02013,Niben101Scf02902g02003,Niben101Scf01406g03019,Niben101Scf05017g06019,Niben101Scf09712g00005,Niben101Scf03500g02019,Niben101Scf06869g02008,Niben101Scf02361g08011,Niben101Scf02280g09005,Niben101Scf01150g04004
GO:0008544	epidermis development	biological_process	9.5929e-06	0.00084686	5	3122	5	38483	1	Niben101Scf01718g09030	4	Niben101Scf06218g07011,Niben101Scf00705g04001,Niben101Scf01091g00017,Niben101Scf07321g00016
GO:1901605	alpha-amino acid metabolic process	biological_process	1.1448e-05	0.00099081	74	3122	501	38483	22	Niben101Scf11860g00013,Niben101Scf03281g01003,Niben101Scf10126g00007,Niben101Scf00158g06011,Niben101Scf01190g00012,Niben101Scf12280g01013,Niben101Scf00573g01003,Niben101Scf01589g00002,Niben101Scf05634g01008,Niben101Scf18214g00004,Niben101Scf15022g00017,Niben101Scf03891g01004,Niben101Scf10389g01005,Niben101Scf12789g00028,Niben101Scf08544g00004,Niben101Scf10360g00014,Niben101Scf06008g00001,Niben101…	52	Niben101Scf04967g01005,Niben101Scf01526g04020,Niben101Scf12680g03014,Niben101Scf01284g02011,Niben101Scf00345g01021,Niben101Scf07875g00001,Niben101Scf10063g00003,Niben101Scf02752g12002,Niben101Scf02435g01007,Niben101Scf01283g01001,Niben101Scf01048g00005,Niben101Scf00069g12017,Niben101Scf00247g04007,Niben101Scf05438g02004,Niben101Scf02738g01016,Niben101Scf20506g01006,Niben101Scf02145g10005,Niben101…
GO:0034641	cellular nitrogen compound metabolic process	biological_process	1.2677e-05	0.0010761	888	3122	9686	38483	442	Niben101Scf09301g00003,Niben101Scf10785g01013,Niben101Scf38997g00004,Niben101Scf00058g03015,Niben101Scf01013g08020,Niben101Scf14412g00015,Niben101Scf06556g10007,Niben101Scf00271g05016,Niben101Scf05360g00003,Niben101Scf04240g02011,Niben101Scf13833g01009,Niben101Scf10126g00007,Niben101Scf17122g00007,Niben101Ctg15143g00004,Niben101Scf12935g00041,Niben101Scf01750g12001,Niben101Scf02622g10003,Niben101…	446	Niben101Scf12360g00011,Niben101Scf02825g00007,Niben101Scf12639g01001,Niben101Scf02659g01005,Niben101Scf03068g00024,Niben101Scf04126g05024,Niben101Scf01115g00003,Niben101Scf01259g05006,Niben101Scf11560g00002,Niben101Scf02287g00002,Niben101Scf04309g00007,Niben101Scf09778g00011,Niben101Scf06280g01008,Niben101Scf06266g00002,Niben101Scf18643g00022,Niben101Scf02513g04004,Niben101Scf00905g16001,Niben101…
GO:0033013	tetrapyrrole metabolic process	biological_process	1.3441e-05	0.0011194	77	3122	518	38483	37	Niben101Scf02693g02014,Niben101Scf01789g02045,Niben101Scf15965g00016,Niben101Scf15156g01016,Niben101Scf06556g07017,Niben101Scf02180g00002,Niben101Scf13394g00013,Niben101Scf10626g00007,Niben101Scf10122g01005,Niben101Scf04223g01035,Niben101Scf02315g01009,Niben101Scf11936g01017,Niben101Scf00383g03001,Niben101Scf01818g08020,Niben101Scf01190g00012,Niben101Scf04906g00010,Niben101Scf05830g03003,Niben101…	40	Niben101Scf00463g00016,Niben101Scf02627g01025,Niben101Scf15549g00002,Niben101Scf03858g00029,Niben101Scf10063g00003,Niben101Scf09424g03005,Niben101Scf02175g03014,Niben101Scf06621g01003,Niben101Scf01728g00004,Niben101Scf01375g02012,Niben101Scf01154g19004,Niben101Scf01276g05006,Niben101Scf02408g04020,Niben101Scf00837g00017,Niben101Scf16898g00001,Niben101Scf01259g05006,Niben101Scf07267g02006,Niben101…
GO:0009987	cellular process	biological_process	1.4639e-05	0.0011828	1795	3122	20313	38483	759	Niben101Scf05712g02003,Niben101Scf00504g03003,Niben101Scf08160g01012,Niben101Scf03985g03008,Niben101Scf07048g02008,Niben101Scf02015g01022,Niben101Scf03706g03010,Niben101Scf13308g01011,Niben101Scf08137g03002,Niben101Scf00652g01007,Niben101Scf00864g00004,Niben101Scf11408g01031,Niben101Scf01774g10021,Niben101Scf08546g03002,Niben101Scf00428g12019,Niben101Scf01189g02001,Niben101Scf13533g01001,Niben101…	1036	Niben101Scf08975g01001,Niben101Scf00244g03004,Niben101Scf03969g05002,Niben101Scf01334g06004,Niben101Scf00290g00017,Niben101Scf00919g07002,Niben101Scf03455g06020,Niben101Scf00795g00009,Niben101Scf08142g01002,Niben101Scf00160g10022,Niben101Scf00096g04015,Niben101Scf02381g06003,Niben101Scf00980g07018,Niben101Scf05819g00008,Niben101Scf02114g02005,Niben101Scf00854g01012,Niben101Scf11960g02012,Niben101…
GO:0016725	oxidoreductase activity, acting on CH or CH2 groups	molecular_function	1.4738e-05	0.0011828	11	3122	31	38483	6	Niben101Scf10438g01002,Niben101Scf02242g01006,Niben101Scf18745g00020,Niben101Scf04911g00004,Niben101Scf01830g01025,Niben101Scf11706g00006	5	Niben101Scf03422g02008,Niben101Scf00519g00010,Niben101Scf09264g00009,Niben101Scf00063g06042,Niben101Scf11366g02020
GO:0006725	cellular aromatic compound metabolic process	biological_process	1.5586e-05	0.0012285	782	3122	8237	38483	412	Niben101Scf03716g04007,Niben101Scf01442g01009,Niben101Scf19344g00001,Niben101Scf03850g02024,Niben101Scf01396g02011,Niben101Scf00383g03001,Niben101Scf00482g09010,Niben101Scf04024g00009,Niben101Scf01520g01001,Niben101Scf13926g00004,Niben101Scf00158g06011,Niben101Scf09792g03014,Niben101Scf14900g00003,Niben101Scf00109g07005,Niben101Scf03917g00017,Niben101Scf01374g00003,Niben101Scf13695g01002,Niben101…	370	Niben101Scf00247g04007,Niben101Scf06042g00001,Niben101Scf01432g03007,Niben101Scf24355g00005,Niben101Scf04926g04006,Niben101Scf02059g06013,Niben101Scf01671g02002,Niben101Scf02175g03014,Niben101Scf05553g01006,Niben101Scf06621g01003,Niben101Scf07515g01007,Niben101Scf05269g04001,Niben101Scf00163g08019,Niben101Scf00920g00002,Niben101Scf16582g00010,Niben101Scf01101g04010,Niben101Scf01276g05006,Niben101…
GO:0046483	heterocycle metabolic process	biological_process	1.7821e-05	0.00138	783	3122	8254	38483	412	Niben101Scf02111g00012,Niben101Scf03282g05005,Niben101Scf08820g01004,Niben101Scf15965g00016,Niben101Scf03009g03002,Niben101Scf01189g02019,Niben101Scf10650g02001,Niben101Scf01759g04007,Niben101Scf03906g05012,Niben101Scf01426g05012,Niben101Scf02771g03017,Niben101Scf01388g00004,Niben101Scf01221g00001,Niben101Scf01950g03015,Niben101Scf08285g00021,Niben101Ctg16284g00001,Niben101Scf01190g00012,Niben101…	371	Niben101Scf04941g03001,Niben101Scf04528g09004,Niben101Scf01727g05001,Niben101Scf00246g04005,Niben101Scf02367g05038,Niben101Scf01866g03012,Niben101Scf06249g04003,Niben101Scf00471g00013,Niben101Scf00107g02002,Niben101Scf12983g01048,Niben101Scf13411g00012,Niben101Scf00675g01003,Niben101Scf07451g01013,Niben101Scf05665g00012,Niben101Scf10450g00012,Niben101Scf02408g04020,Niben101Scf07798g03010,Niben101…
GO:0019725	cellular homeostasis	biological_process	2.4665e-05	0.0018771	47	3122	337	38483	16	Niben101Scf07482g00003,Niben101Scf04407g01010,Niben101Scf00606g00010,Niben101Scf06113g00016,Niben101Scf07511g01004,Niben101Scf03345g00007,Niben101Scf03561g00002,Niben101Scf00176g06017,Niben101Scf09516g00022,Niben101Scf13748g00002,Niben101Scf02909g07004,Niben101Scf00245g06005,Niben101Scf01824g00017,Niben101Scf00082g05001,Niben101Scf00647g01009,Niben101Scf02752g07008	31	Niben101Scf37733g00002,Niben101Scf05692g07035,Niben101Scf00653g01009,Niben101Scf01671g02002,Niben101Scf05438g03003,Niben101Scf01917g08001,Niben101Scf02927g04002,Niben101Scf01633g00031,Niben101Scf07748g00010,Niben101Scf00327g00011,Niben101Scf06738g00002,Niben101Scf01959g04001,Niben101Scf10309g01006,Niben101Scf04375g08025,Niben101Scf01862g01017,Niben101Scf02463g00001,Niben101Scf02602g00001,Niben101…
GO:0006629	lipid metabolic process	biological_process	2.5159e-05	0.0018823	248	3122	2178	38483	58	Niben101Scf03674g01005,Niben101Scf01660g02013,Niben101Scf09740g00003,Niben101Scf00539g05012,Niben101Scf02908g06009,Niben101Scf03282g05005,Niben101Scf10431g00032,Niben101Scf03150g03001,Niben101Scf03023g03008,Niben101Scf00023g08011,Niben101Scf03309g04010,Niben101Scf00873g02007,Niben101Scf10126g00007,Niben101Scf03503g00003,Niben101Scf00446g02007,Niben101Scf14996g00010,Niben101Scf15391g05004,Niben101…	190	Niben101Scf10575g00008,Niben101Scf24355g00005,Niben101Scf00246g04005,Niben101Scf09424g03006,Niben101Scf02059g06013,Niben101Scf01671g02002,Niben101Scf10063g00003,Niben101Scf04301g02007,Niben101Scf05813g07008,Niben101Scf00349g02005,Niben101Scf10219g00027,Niben101Scf11724g01006,Niben101Scf00449g00004,Niben101Scf12205g01016,Niben101Scf01696g06050,Niben101Scf05307g04003,Niben101Scf04786g01004,Niben101…
GO:0006260	DNA replication	biological_process	2.6689e-05	0.0019634	86	3122	652	38483	61	Niben101Scf02242g01006,Niben101Scf06008g00001,Niben101Scf04473g01003,Niben101Scf10144g01025,Niben101Scf03114g09011,Niben101Scf00152g18006,Niben101Scf18347g00003,Niben101Scf00567g04007,Niben101Scf00504g03003,Niben101Scf01281g02006,Niben101Scf10381g01012,Niben101Scf02510g05023,Niben101Scf02887g01014,Niben101Scf02041g04034,Niben101Scf01623g18016,Niben101Scf02045g04006,Niben101Scf04003g04002,Niben101…	25	Niben101Scf11689g01017,Niben101Scf05873g00003,Niben101Scf01075g01015,Niben101Scf02227g01008,Niben101Scf16022g00011,Niben101Scf06535g02008,Niben101Scf02360g03003,Niben101Scf01209g04002,Niben101Scf06537g00004,Niben101Scf16246g00002,Niben101Scf00063g11003,Niben101Scf05665g00012,Niben101Scf09040g00012,Niben101Scf03076g02006,Niben101Scf16898g00001,Niben101Scf08195g06016,Niben101Scf03076g00002,Niben101…
GO:0009069	serine family amino acid metabolic process	biological_process	2.8812e-05	0.0020521	20	3122	84	38483	5	Niben101Scf01580g00001,Niben101Scf06008g00001,Niben101Scf10360g00014,Niben101Scf12789g00028,Niben101Scf01326g09002	15	Niben101Scf20506g01006,Niben101Scf02480g02012,Niben101Scf07073g02007,Niben101Scf02145g10005,Niben101Scf01526g04020,Niben101Scf07875g00001,Niben101Scf06153g00010,Niben101Scf01283g01001,Niben101Scf01048g00005,Niben101Scf00069g12017,Niben101Scf02122g02019,Niben101Scf00653g01010,Niben101Scf00526g00002,Niben101Scf03839g04019,Niben101Scf05438g05014
GO:0009084	glutamine family amino acid biosynthetic process	biological_process	2.8825e-05	0.0020521	14	3122	45	38483	2	Niben101Scf18214g00004,Niben101Scf00158g06011	12	Niben101Scf00952g03003,Niben101Scf12966g00006,Niben101Scf04198g01002,Niben101Scf04198g01001,Niben101Scf07798g03010,Niben101Scf03240g01006,Niben101Scf02330g00012,Niben101Scf02738g01016,Niben101Scf00897g02011,Niben101Scf12966g00016,Niben101Scf04174g05001,Niben101Scf00345g01021
GO:0004332	fructose-bisphosphate aldolase activity	molecular_function	3.0953e-05	0.0021687	9	3122	20	38483	1	Niben101Scf04024g00009	8	Niben101Scf01852g04029,Niben101Scf01025g01013,Niben101Scf01433g08025,Niben101Scf02864g04008,Niben101Scf00675g01003,Niben101Scf06700g02002,Niben101Scf13103g01029,Niben101Scf01433g08029
GO:0016616	oxidoreductase activity, acting on the CH-OH group of donors, NAD or NADP as acceptor	molecular_function	3.1995e-05	0.0022066	90	3122	666	38483	20	Niben101Scf07579g01012,Niben101Scf03964g03005,Niben101Scf03772g02010,Niben101Scf01899g06004,Niben101Scf05245g02003,Niben101Scf05109g02002,Niben101Scf05056g00002,Niben101Scf11408g01031,Niben101Scf18214g00004,Niben101Scf00682g04016,Niben101Scf04944g04001,Niben101Scf05634g01008,Niben101Scf08544g00004,Niben101Scf03488g03004,Niben101Scf04046g00008,Niben101Scf04906g00010,Niben101Scf12280g01013,Niben101…	70	Niben101Scf05873g00003,Niben101Scf08044g00005,Niben101Scf00110g05013,Niben101Scf01334g06004,Niben101Scf02078g08041,Niben101Ctg14777g00001,Niben101Scf01718g01001,Niben101Scf13186g03006,Niben101Scf03455g06020,Niben101Scf06203g02014,Niben101Scf09136g00004,Niben101Scf00361g02004,Niben101Scf03287g00021,Niben101Scf06809g00030,Niben101Scf07383g12006,Niben101Scf10268g00007,Niben101Scf00063g13014,Niben101…
GO:0015994	chlorophyll metabolic process	biological_process	4.111e-05	0.0027917	52	3122	316	38483	31	Niben101Scf01623g18016,Niben101Scf01818g08020,Niben101Scf01190g00012,Niben101Scf04556g02003,Niben101Scf01281g02006,Niben101Scf05830g03003,Niben101Scf02139g02009,Niben101Scf03455g05018,Niben101Scf10785g01013,Niben101Scf01789g02045,Niben101Scf02693g02014,Niben101Scf13167g02003,Niben101Scf15965g00016,Niben101Scf15156g01016,Niben101Scf03016g00008,Niben101Scf15022g00017,Niben101Scf01626g04008,Niben101…	21	Niben101Scf02408g04020,Niben101Scf00837g00017,Niben101Scf08470g06007,Niben101Scf01276g05006,Niben101Scf05912g01016,Niben101Scf16898g00001,Niben101Scf00296g02008,Niben101Scf04518g00008,Niben101Scf01259g05006,Niben101Scf02685g00006,Niben101Scf03548g02031,Niben101Scf08142g01002,Niben101Scf02627g01025,Niben101Scf00463g00016,Niben101Scf03858g00029,Niben101Scf06621g01003,Niben101Scf02175g03014,Niben101…
GO:0016614	oxidoreductase activity, acting on CH-OH group of donors	molecular_function	4.9797e-05	0.0033304	93	3122	701	38483	20	Niben101Scf08544g00004,Niben101Scf03488g03004,Niben101Scf00682g04016,Niben101Scf18214g00004,Niben101Scf04944g04001,Niben101Scf05634g01008,Niben101Scf05109g02002,Niben101Scf05056g00002,Niben101Scf11408g01031,Niben101Scf03964g03005,Niben101Scf03772g02010,Niben101Scf07579g01012,Niben101Scf01899g06004,Niben101Scf05245g02003,Niben101Scf00271g07022,Niben101Scf03263g04009,Niben101Scf12280g01013,Niben101…	73	Niben101Scf04294g00011,Niben101Scf00321g04010,Niben101Scf02280g04013,Niben101Scf03050g06003,Niben101Scf01998g08005,Niben101Scf01369g05023,Niben101Scf11319g00005,Niben101Scf20614g00015,Niben101Scf10268g00007,Niben101Scf00063g13014,Niben101Scf03401g01009,Niben101Scf00705g04001,Niben101Scf04083g04003,Niben101Scf04641g00012,Niben101Scf06349g02016,Niben101Scf01513g01010,Niben101Scf11960g02012,Niben101…
GO:0098796	membrane protein complex	cellular_component	6.0084e-05	0.0039584	173	3122	1680	38483	47	Niben101Scf03693g08007,Niben101Scf05107g03003,Niben101Scf07172g00020,Niben101Scf11688g01035,Niben101Scf01008g01008,Niben101Scf02819g00004,Niben101Scf01818g08020,Niben101Scf00436g00003,Niben101Scf03345g00007,Niben101Scf31493g00002,Niben101Scf07969g01019,Niben101Scf07162g01004,Niben101Scf17204g00002,Niben101Scf11922g01009,Niben101Scf00551g04006,Niben101Scf07069g01002,Niben101Scf04011g06010,Niben101…	126	Niben101Scf03733g03020,Niben101Scf00338g00016,Niben101Scf03865g00006,Niben101Scf13411g05021,Niben101Scf09869g01021,Niben101Scf06654g02002,Niben101Scf06919g00016,Niben101Scf01529g03006,Niben101Scf03374g09004,Niben101Scf01818g04007,Niben101Scf00674g00009,Niben101Scf07638g01001,Niben101Scf09071g00010,Niben101Scf01066g05013,Niben101Scf09527g01008,Niben101Scf05737g00003,Niben101Scf04018g06007,Niben101…
GO:0006779	porphyrin-containing compound biosynthetic process	biological_process	6.9549e-05	0.0045146	56	3122	350	38483	28	Niben101Scf01190g00012,Niben101Scf04906g00010,Niben101Scf01818g08020,Niben101Scf01623g18016,Niben101Scf02139g02009,Niben101Scf04556g02003,Niben101Scf01281g02006,Niben101Scf03455g05018,Niben101Scf05245g02003,Niben101Scf04122g06005,Niben101Scf10785g01013,Niben101Scf13167g02003,Niben101Scf01789g02045,Niben101Scf02693g02014,Niben101Scf15022g00017,Niben101Scf06621g01005,Niben101Scf04223g01035,Niben101…	28	Niben101Scf09136g00004,Niben101Scf00837g00017,Niben101Scf00296g02008,Niben101Scf04236g00013,Niben101Scf16898g00001,Niben101Scf05912g01016,Niben101Scf07267g02006,Niben101Scf00773g07001,Niben101Scf01259g05006,Niben101Scf04518g00008,Niben101Scf06727g00025,Niben101Scf03548g02031,Niben101Scf08142g01002,Niben101Scf03068g00024,Niben101Scf13186g03006,Niben101Scf02685g00006,Niben101Scf00463g00016,Niben101…
GO:0016620	oxidoreductase activity, acting on the aldehyde or oxo group of donors, NAD or NADP as acceptor	molecular_function	7.5373e-05	0.0048217	23	3122	108	38483	4	Niben101Scf05634g01008,Niben101Scf01226g01001,Niben101Scf12280g01013,Niben101Scf08544g00004	19	Niben101Scf03068g00024,Niben101Scf04967g01005,Niben101Scf03455g06020,Niben101Ctg14777g00001,Niben101Scf05177g02025,Niben101Scf10366g00014,Niben101Scf02307g00010,Niben101Scf01764g03022,Niben101Scf04053g03033,Niben101Scf05188g03030,Niben101Scf05873g00003,Niben101Scf05226g04004,Niben101Scf03133g00003,Niben101Scf02752g12002,Niben101Scf10063g00003,Niben101Ctg13721g00007,Niben101Scf01369g05023,Niben101…
GO:0003857	3-hydroxyacyl-CoA dehydrogenase activity	molecular_function	7.7592e-05	0.0048927	25	3122	128	38483	5	Niben101Scf10126g00007,Niben101Scf05056g00002,Niben101Scf04906g00010,Niben101Scf05245g02003,Niben101Scf01899g06004	20	Niben101Scf10063g00003,Niben101Scf01671g02002,Niben101Scf00926g01011,Niben101Scf05813g07008,Niben101Scf24355g00005,Niben101Scf07321g00016,Niben101Scf02804g00014,Niben101Scf06266g00002,Niben101Scf03068g00024,Niben101Scf13186g03006,Niben101Scf01513g01010,Niben101Scf06349g02016,Niben101Scf07168g00003,Niben101Scf08044g00005,Niben101Scf00705g04001,Niben101Scf02078g08041,Niben101Scf06249g03002,Niben101…
GO:0051287	NAD binding	molecular_function	9.0974e-05	0.0056476	42	3122	278	38483	6	Niben101Scf18214g00004,Niben101Scf04046g00008,Niben101Scf05245g02003,Niben101Scf10126g00007,Niben101Scf00158g06011,Niben101Scf05056g00002	36	Niben101Scf01374g01003,Niben101Scf06349g02016,Niben101Scf01513g01010,Niben101Scf11960g02012,Niben101Scf01633g00036,Niben101Scf03141g08015,Niben101Scf04967g01005,Niben101Scf01634g06003,Niben101Scf11084g02005,Niben101Scf10366g00014,Niben101Scf02804g00014,Niben101Scf07288g05013,Niben101Scf06748g01012,Niben101Scf24355g00005,Niben101Scf11319g00005,Niben101Scf02752g12002,Niben101Scf10063g00003,Niben101…
GO:0033014	tetrapyrrole biosynthetic process	biological_process	9.2122e-05	0.0056476	65	3122	437	38483	29	Niben101Scf13167g02003,Niben101Scf15022g00017,Niben101Scf18214g00004,Niben101Scf06621g01005,Niben101Scf03710g11002,Niben101Scf01903g01001,Niben101Scf06541g00002,Niben101Scf05112g00010,Niben101Scf01623g18016,Niben101Scf04556g02003,Niben101Scf01281g02006,Niben101Scf02139g02009,Niben101Scf04122g06005,Niben101Scf05245g02003,Niben101Scf01789g02045,Niben101Scf02693g02014,Niben101Scf02180g00002,Niben101…	36	Niben101Scf04549g10017,Niben101Scf01209g04002,Niben101Scf02360g03003,Niben101Scf06349g02016,Niben101Scf01385g01012,Niben101Scf02246g00003,Niben101Scf09136g00004,Niben101Scf03856g03009,Niben101Scf04236g00013,Niben101Scf05912g01016,Niben101Scf00296g02008,Niben101Scf04518g00008,Niben101Scf06727g00025,Niben101Scf00773g07001,Niben101Scf15435g00006,Niben101Scf08142g01002,Niben101Scf13186g03006,Niben101…
GO:0032787	monocarboxylic acid metabolic process	biological_process	0.00012966	0.0078401	72	3122	526	38483	12	Niben101Scf04570g06007,Niben101Scf05712g02003,Niben101Scf05245g02003,Niben101Scf01899g06004,Niben101Scf05056g00002,Niben101Scf05697g02007,Niben101Scf04906g00010,Niben101Scf02622g10003,Niben101Scf04024g00009,Niben101Scf10126g00007,Niben101Scf11688g01035,Niben101Scf00238g09004	60	Niben101Scf01025g01013,Niben101Scf14803g00004,Niben101Scf00705g04001,Niben101Scf00063g13014,Niben101Scf02864g04008,Niben101Scf01966g02001,Niben101Scf03437g01014,Niben101Scf01513g01010,Niben101Scf06349g02016,Niben101Scf02821g04003,Niben101Scf01433g08029,Niben101Scf01334g06004,Niben101Scf02078g08041,Niben101Scf08044g00005,Niben101Scf22589g00001,Niben101Scf01433g08025,Niben101Scf13186g03006,Niben101…
GO:0006544	glycine metabolic process	biological_process	0.00013323	0.0079473	15	3122	58	38483	1	Niben101Scf06008g00001	14	Niben101Scf01526g04020,Niben101Scf00653g01010,Niben101Scf03839g04019,Niben101Scf00526g00002,Niben101Scf05438g05014,Niben101Scf20506g01006,Niben101Scf02480g02012,Niben101Scf01283g01001,Niben101Scf01048g00005,Niben101Scf06153g00010,Niben101Scf02145g10005,Niben101Scf07073g02007,Niben101Scf02122g02019,Niben101Scf00069g12017
GO:0006139	nucleobase-containing compound metabolic process	biological_process	0.00014205	0.0083599	728	3122	7769	38483	394	Niben101Scf08321g01005,Niben101Scf00163g22004,Niben101Scf10064g00003,Niben101Scf05955g00002,Niben101Scf02041g04034,Niben101Scf00870g05003,Niben101Scf05849g00002,Niben101Scf32212g00015,Niben101Scf00920g09015,Niben101Scf04233g00009,Niben101Scf05245g02003,Niben101Scf03644g01007,Niben101Scf00567g04007,Niben101Scf10475g00002,Niben101Scf02761g02002,Niben101Scf05551g03011,Niben101Scf02362g02014,Niben101…	334	Niben101Scf00397g11005,Niben101Scf02585g00014,Niben101Scf03628g01009,Niben101Scf12969g01017,Niben101Scf04372g00012,Niben101Scf01037g09012,Niben101Scf10919g01012,Niben101Scf04103g11015,Niben101Scf01463g08011,Niben101Scf00897g02011,Niben101Scf00570g03008,Niben101Scf01433g08025,Niben101Scf13411g00007,Niben101Scf00584g03014,Niben101Scf01553g02001,Niben101Scf11408g01030,Niben101Scf08134g02008,Niben101…
GO:0006546	glycine catabolic process	biological_process	0.00014641	0.0083739	11	3122	35	38483	1	Niben101Scf06008g00001	10	Niben101Scf20506g01006,Niben101Scf02145g10005,Niben101Scf01283g01001,Niben101Scf02480g02012,Niben101Scf06153g00010,Niben101Scf01526g04020,Niben101Scf00653g01010,Niben101Scf00526g00002,Niben101Scf05438g05014,Niben101Scf03839g04019
GO:0009071	serine family amino acid catabolic process	biological_process	0.00014641	0.0083739	11	3122	35	38483	1	Niben101Scf06008g00001	10	Niben101Scf00653g01010,Niben101Scf05438g05014,Niben101Scf00526g00002,Niben101Scf03839g04019,Niben101Scf01526g04020,Niben101Scf01283g01001,Niben101Scf06153g00010,Niben101Scf02480g02012,Niben101Scf02145g10005,Niben101Scf20506g01006
GO:0044281	small molecule metabolic process	biological_process	0.00014798	0.0083739	271	3122	2583	38483	68	Niben101Scf01899g06004,Niben101Scf11383g00018,Niben101Scf01580g00001,Niben101Scf01589g00002,Niben101Scf00573g01003,Niben101Scf18214g00004,Niben101Scf04570g06007,Niben101Scf03891g01004,Niben101Scf15022g00017,Niben101Scf11688g01035,Niben101Scf14939g01008,Niben101Scf00920g09015,Niben101Scf04138g00005,Niben101Scf05245g02003,Niben101Scf03644g01007,Niben101Scf00837g12027,Niben101Scf06589g00009,Niben101…	203	Niben101Scf15435g00006,Niben101Scf04133g01027,Niben101Scf02891g04008,Niben101Scf03107g01011,Niben101Scf00863g10002,Niben101Scf05873g00003,Niben101Scf10162g00004,Niben101Scf03839g04019,Niben101Scf00312g03005,Niben101Scf03913g01042,Niben101Scf06809g00030,Niben101Scf01980g02001,Niben101Scf06823g02010,Niben101Scf04198g01002,Niben101Scf09792g02010,Niben101Scf05688g08010,Niben101Scf09150g02003,Niben101…
GO:0006537	glutamate biosynthetic process	biological_process	0.00015913	0.0087801	10	3122	29	38483	2	Niben101Scf18214g00004,Niben101Scf00158g06011	8	Niben101Scf02738g01016,Niben101Scf04174g05001,Niben101Scf12966g00016,Niben101Scf00897g02011,Niben101Scf04198g01002,Niben101Scf12966g00006,Niben101Scf04198g01001,Niben101Scf07798g03010
GO:0043650	dicarboxylic acid biosynthetic process	biological_process	0.00015913	0.0087801	10	3122	29	38483	2	Niben101Scf18214g00004,Niben101Scf00158g06011	8	Niben101Scf02738g01016,Niben101Scf12966g00016,Niben101Scf04174g05001,Niben101Scf00897g02011,Niben101Scf04198g01002,Niben101Scf12966g00006,Niben101Scf07798g03010,Niben101Scf04198g01001
GO:0006950	response to stress	biological_process	0.00016728	0.0091157	216	3122	2045	38483	113	Niben101Scf03644g01007,Niben101Scf08041g02010,Niben101Scf02761g02002,Niben101Scf01859g09002,Niben101Scf07294g00015,Niben101Scf04096g02015,Niben101Scf04481g00028,Niben101Scf01063g10013,Niben101Scf03964g04029,Niben101Scf07161g00017,Niben101Scf04556g02003,Niben101Scf13316g00007,Niben101Scf01281g02006,Niben101Scf07182g02004,Niben101Scf10381g01012,Niben101Scf01775g01014,Niben101Scf06621g01005,Niben101…	103	Niben101Scf06778g07006,Niben101Scf01433g08025,Niben101Scf03079g00002,Niben101Scf04518g00008,Niben101Scf00108g01009,Niben101Scf02618g04010,Niben101Scf01560g01005,Niben101Scf18951g00022,Niben101Scf03736g00004,Niben101Scf06853g00014,Niben101Scf08294g03012,Niben101Scf06603g03015,Niben101Scf02117g00006,Niben101Scf02246g00003,Niben101Scf17137g00006,Niben101Scf01553g02001,Niben101Scf05692g07035,Niben101…
GO:0033743	peptide-methionine (R)-S-oxide reductase activity	molecular_function	0.00017488	0.0094138	6	3122	13	38483	1	Niben101Scf07863g00029	5	Niben101Scf00297g00001,Niben101Scf03376g04013,Niben101Scf04741g04001,Niben101Scf07365g01028,Niben101Scf01983g02011
GO:0016671	oxidoreductase activity, acting on a sulfur group of donors, disulfide as acceptor	molecular_function	0.00020808	0.011066	10	3122	33	38483	1	Niben101Scf07863g00029	9	Niben101Scf02853g06020,Niben101Scf00163g17005,Niben101Scf16278g00004,Niben101Scf00297g00001,Niben101Scf03376g04013,Niben101Scf04741g04001,Niben101Scf07365g01028,Niben101Scf01983g02011,Niben101Scf01937g02005
GO:1901607	alpha-amino acid biosynthetic process	biological_process	0.00021405	0.011248	50	3122	334	38483	17	Niben101Scf18214g00004,Niben101Scf01589g00002,Niben101Scf05634g01008,Niben101Scf00573g01003,Niben101Scf12789g00028,Niben101Scf10389g01005,Niben101Scf08544g00004,Niben101Scf11860g00013,Niben101Scf15022g00017,Niben101Scf00837g12027,Niben101Scf10360g00014,Niben101Scf01899g06004,Niben101Scf06589g00009,Niben101Scf12280g01013,Niben101Scf01190g00012,Niben101Scf00158g06011,Niben101Scf10126g00007	33	Niben101Scf04198g01001,Niben101Scf00345g01021,Niben101Scf04967g01005,Niben101Scf01970g01025,Niben101Scf02330g00012,Niben101Scf07875g00001,Niben101Scf12966g00006,Niben101Scf04174g05001,Niben101Scf12966g00016,Niben101Scf10063g00003,Niben101Scf02435g01007,Niben101Scf02752g12002,Niben101Scf03053g00001,Niben101Scf05873g00003,Niben101Scf00897g02011,Niben101Scf03455g06020,Niben101Scf05438g02004,Niben101…
GO:0006269	DNA replication, synthesis of RNA primer	biological_process	0.00022035	0.011443	7	3122	16	38483	4	Niben101Scf00366g01013,Niben101Scf13695g01002,Niben101Scf01950g03015,Niben101Scf18347g00003	3	Niben101Scf07515g01007,Niben101Scf06537g00004,Niben101Scf01075g01015
GO:0046429	4-hydroxy-3-methylbut-2-en-1-yl diphosphate synthase activity	molecular_function	0.00024453	0.012407	5	3122	8	38483	0		5	Niben101Scf00519g00010,Niben101Scf11366g02020,Niben101Scf09264g00009,Niben101Scf00063g06042,Niben101Scf03422g02008
GO:0052592	oxidoreductase activity, acting on CH or CH2 groups, with an iron-sulfur protein as acceptor	molecular_function	0.00024453	0.012407	5	3122	8	38483	0		5	Niben101Scf00063g06042,Niben101Scf03422g02008,Niben101Scf00519g00010,Niben101Scf11366g02020,Niben101Scf09264g00009
GO:0016624	oxidoreductase activity, acting on the aldehyde or oxo group of donors, disulfide as acceptor	molecular_function	0.00025396	0.012739	10	3122	29	38483	0		10	Niben101Scf00246g04005,Niben101Scf01386g02004,Niben101Scf06933g02041,Niben101Scf12550g00002,Niben101Scf01657g01002,Niben101Scf00603g08015,Niben101Scf09544g00007,Niben101Scf06236g00008,Niben101Scf02399g01011,Niben101Scf01641g01011
GO:0016830	carbon-carbon lyase activity	molecular_function	0.00026499	0.013142	46	3122	315	38483	10	Niben101Scf01241g02004,Niben101Scf04287g00001,Niben101Scf03638g00009,Niben101Scf04024g00009,Niben101Scf00831g02021,Niben101Scf02622g10003,Niben101Scf14881g02007,Niben101Scf04535g02019,Niben101Scf01320g01003,Niben101Scf05697g02007	36	Niben101Scf00276g07001,Niben101Scf00312g03005,Niben101Scf01395g01005,Niben101Scf39395g00004,Niben101Scf03076g02006,Niben101Scf04236g00013,Niben101Scf07798g03010,Niben101Scf04749g00006,Niben101Scf08191g02001,Niben101Scf00675g01003,Niben101Scf00897g02011,Niben101Scf04126g05024,Niben101Scf00018g02003,Niben101Scf01115g00003,Niben101Scf06700g02002,Niben101Scf03842g07001,Niben101Scf00773g07001,Niben101…
GO:0015995	chlorophyll biosynthetic process	biological_process	0.00030386	0.014903	42	3122	252	38483	24	Niben101Scf15022g00017,Niben101Scf02693g02014,Niben101Scf01789g02045,Niben101Scf13167g02003,Niben101Scf01903g01001,Niben101Scf02315g01009,Niben101Scf03710g11002,Niben101Scf05112g00010,Niben101Scf00383g03001,Niben101Scf06541g00002,Niben101Scf11936g01017,Niben101Scf10626g00007,Niben101Scf13394g00013,Niben101Scf04223g01035,Niben101Scf06621g01005,Niben101Scf10122g01005,Niben101Scf01281g02006,Niben101…	18	Niben101Scf03858g00029,Niben101Scf02627g01025,Niben101Scf00463g00016,Niben101Scf02246g00003,Niben101Scf02175g03014,Niben101Scf06621g01003,Niben101Scf02360g03003,Niben101Scf01209g04002,Niben101Scf01375g02012,Niben101Scf05912g01016,Niben101Scf16898g00001,Niben101Scf00296g02008,Niben101Scf00837g00017,Niben101Scf02685g00006,Niben101Scf08142g01002,Niben101Scf03548g02031,Niben101Scf04518g00008,Niben101…
GO:1901566	organonitrogen compound biosynthetic process	biological_process	0.00041527	0.020143	309	3122	3276	38483	98	Niben101Scf08820g01004,Niben101Scf10626g00007,Niben101Scf03714g03012,Niben101Scf01190g00012,Niben101Scf06348g00042,Niben101Scf03281g01003,Niben101Scf00917g03010,Niben101Scf01861g00002,Niben101Scf03906g05012,Niben101Scf05928g03010,Niben101Scf01426g05012,Niben101Scf19230g01011,Niben101Scf04107g01003,Niben101Scf14881g02007,Niben101Scf00887g01007,Niben101Scf10389g01005,Niben101Scf12789g00028,Niben101…	211	Niben101Scf02160g06069,Niben101Scf04633g02005,Niben101Scf01866g03012,Niben101Scf01728g00004,Niben101Scf04786g01004,Niben101Scf01721g07006,Niben101Scf07663g00009,Niben101Scf07937g03021,Niben101Scf07798g03010,Niben101Scf17973g00015,Niben101Scf02340g07012,Niben101Scf14394g01013,Niben101Scf05382g00001,Niben101Scf06171g00001,Niben101Scf21202g00009,Niben101Scf06437g01008,Niben101Scf00675g01003,Niben101…
GO:0006536	glutamate metabolic process	biological_process	0.0004316	0.020708	10	3122	32	38483	2	Niben101Scf18214g00004,Niben101Scf00158g06011	8	Niben101Scf02738g01016,Niben101Scf00897g02011,Niben101Scf12966g00016,Niben101Scf04174g05001,Niben101Scf12966g00006,Niben101Scf04198g01002,Niben101Scf04198g01001,Niben101Scf07798g03010
GO:1901576	organic substance biosynthetic process	biological_process	0.00044884	0.021303	827	3122	9123	38483	386	Niben101Scf00920g09015,Niben101Scf05245g02003,Niben101Scf04233g00009,Niben101Scf02814g02014,Niben101Scf03644g01007,Niben101Scf00567g04007,Niben101Scf10064g00003,Niben101Scf00163g22004,Niben101Scf02041g04034,Niben101Scf08321g01005,Niben101Scf08130g00014,Niben101Scf00870g05003,Niben101Scf05056g00002,Niben101Scf05849g00002,Niben101Scf06537g00009,Niben101Scf01977g00001,Niben101Scf05634g01008,Niben101…	441	Niben101Scf00897g02011,Niben101Scf01463g08011,Niben101Scf00570g03008,Niben101Scf13411g00007,Niben101Scf02585g00014,Niben101Scf00397g11005,Niben101Ctg13721g00007,Niben101Scf07383g12006,Niben101Scf04372g00012,Niben101Scf01037g09012,Niben101Scf09596g00002,Niben101Scf04225g02007,Niben101Scf02387g03005,Niben101Scf00883g09008,Niben101Scf00428g15006,Niben101Scf02244g00007,Niben101Scf05106g00011,Niben101…
GO:0006520	cellular amino acid metabolic process	biological_process	0.00049295	0.023147	117	3122	971	38483	31	Niben101Scf06589g00009,Niben101Scf06223g00003,Niben101Scf01326g09002,Niben101Scf01580g00001,Niben101Scf00837g12027,Niben101Scf06008g00001,Niben101Scf10360g00014,Niben101Scf01899g06004,Niben101Scf12789g00028,Niben101Scf10389g01005,Niben101Scf08544g00004,Niben101Scf03891g01004,Niben101Scf15022g00017,Niben101Scf08472g00003,Niben101Scf18214g00004,Niben101Scf05634g01008,Niben101Scf01589g00002,Niben101…	86	Niben101Scf03240g01006,Niben101Scf18951g00022,Niben101Scf04231g01025,Niben101Scf01037g09012,Niben101Scf09150g02003,Niben101Scf09136g00004,Niben101Scf09725g00022,Niben101Scf04198g01002,Niben101Scf12969g01017,Niben101Scf06153g00010,Niben101Scf00952g03003,Niben101Scf03913g01042,Niben101Scf06823g02010,Niben101Ctg13721g00007,Niben101Scf03839g04019,Niben101Scf05438g05014,Niben101Scf00653g01010,Niben101…
GO:0003824	catalytic activity	molecular_function	0.00050844	0.023624	1736	3122	19570	38483	636	Niben101Scf18951g00009,Niben101Scf08102g00002,Niben101Scf01005g01017,Niben101Scf12308g00005,Niben101Scf04187g01012,Niben101Scf03904g00010,Niben101Scf00327g01037,Niben101Scf08869g00002,Niben101Scf08472g00003,Niben101Scf01711g01005,Niben101Scf06654g02004,Niben101Scf10840g01010,Niben101Scf07767g02011,Niben101Scf04011g06010,Niben101Scf03240g00008,Niben101Scf08566g08014,Niben101Scf07863g00029,Niben101…	1100	Niben101Scf02318g02002,Niben101Scf03590g01002,Niben101Scf05442g03015,Niben101Scf06180g00014,Niben101Scf37733g00002,Niben101Scf02436g00004,Niben101Scf12966g00006,Niben101Scf08443g00019,Niben101Scf01399g00012,Niben101Scf00573g03002,Niben101Scf04294g03001,Niben101Scf03076g00013,Niben101Scf01460g04011,Niben101Scf01785g10010,Niben101Scf00496g00001,Niben101Scf01077g04012,Niben101Scf37170g00003,Niben101…
GO:0042592	homeostatic process	biological_process	0.00051596	0.023723	52	3122	434	38483	18	Niben101Scf01859g09002,Niben101Scf00647g01009,Niben101Scf02752g07008,Niben101Scf00082g05001,Niben101Scf01824g00017,Niben101Scf00245g06005,Niben101Scf13748g00002,Niben101Scf02909g07004,Niben101Scf09516g00022,Niben101Scf00176g06017,Niben101Scf03561g00002,Niben101Scf06541g00002,Niben101Scf03345g00007,Niben101Scf07511g01004,Niben101Scf04407g01010,Niben101Scf06113g00016,Niben101Scf00606g00010,Niben101…	34	Niben101Scf01998g05003,Niben101Scf12983g01048,Niben101Scf06235g03014,Niben101Scf10252g00003,Niben101Scf01894g03006,Niben101Scf12197g03017,Niben101Scf03954g01001,Niben101Scf04446g00023,Niben101Scf10505g00007,Niben101Scf06727g00025,Niben101Scf00539g07015,Niben101Scf01334g06004,Niben101Scf04903g01009,Niben101Scf01036g03007,Niben101Scf02507g03001,Niben101Scf03503g01006,Niben101Scf02602g00001,Niben101…
GO:0044249	cellular biosynthetic process	biological_process	0.00053323	0.024265	809	3122	8933	38483	382	Niben101Scf03455g05018,Niben101Scf00077g08026,Niben101Scf14805g02006,Niben101Scf10966g03004,Niben101Scf01818g08020,Niben101Scf01830g01025,Niben101Scf07034g07006,Niben101Scf08137g05017,Niben101Scf06825g03009,Niben101Scf05229g00003,Niben101Scf10542g00013,Niben101Scf04886g04001,Niben101Scf05712g02003,Niben101Scf00504g03003,Niben101Scf03128g09014,Niben101Scf01326g00005,Niben101Scf08160g01012,Niben101…	427	Niben101Scf07267g02006,Niben101Scf02685g00006,Niben101Scf02738g01016,Niben101Scf10767g03010,Niben101Scf07564g01020,Niben101Scf05712g02002,Niben101Scf09010g02006,Niben101Scf07438g04014,Niben101Scf01066g05013,Niben101Scf01395g01005,Niben101Scf33689g00006,Niben101Scf00980g07019,Niben101Scf03009g01006,Niben101Scf01375g02012,Niben101Scf05060g02003,Niben101Scf06933g02041,Niben101Scf04103g03014,Niben101…
GO:0004497	monooxygenase activity	molecular_function	0.00053907	0.02428	22	3122	120	38483	5	Niben101Scf03263g04009,Niben101Scf00428g12019,Niben101Scf03128g09014,Niben101Scf18214g00004,Niben101Scf08151g00006	17	Niben101Scf03804g01017,Niben101Scf09456g00020,Niben101Scf00897g02011,Niben101Scf01721g07006,Niben101Scf00436g10019,Niben101Scf02244g00007,Niben101Scf06089g00012,Niben101Scf24355g00005,Niben101Scf01166g08002,Niben101Scf15979g01004,Niben101Scf00926g01011,Niben101Ctg13721g00007,Niben101Scf04174g05001,Niben101Scf04294g03001,Niben101Scf10528g02002,Niben101Scf07798g03010,Niben101Scf02201g00012
GO:0090304	nucleic acid metabolic process	biological_process	0.00059803	0.026663	640	3122	6815	38483	366	Niben101Scf00282g02006,Niben101Scf11694g01005,Niben101Scf01847g08012,Niben101Scf02439g00023,Niben101Scf05674g00010,Niben101Scf01830g01022,Niben101Scf02248g00001,Niben101Scf06556g00007,Niben101Scf03510g06007,Niben101Scf10283g01004,Niben101Scf03239g00001,Niben101Scf09516g00022,Niben101Scf01190g04010,Niben101Scf04871g19004,Niben101Scf02207g11011,Niben101Scf02230g03027,Niben101Scf12994g02001,Niben101…	274	Niben101Scf00135g03007,Niben101Scf06529g06023,Niben101Scf01729g01002,Niben101Scf02139g07001,Niben101Scf02319g06001,Niben101Scf03858g00029,Niben101Scf02804g00014,Niben101Scf03952g00003,Niben101Scf07677g00010,Niben101Scf01284g02011,Niben101Scf05764g04017,Niben101Scf04003g10014,Niben101Scf02581g00006,Niben101Scf08149g01007,Niben101Scf02030g05008,Niben101Scf09040g00012,Niben101Scf03376g04013,Niben101…
GO:0016851	magnesium chelatase activity	molecular_function	0.0006575	0.028115	40	3122	245	38483	22	Niben101Scf10785g01013,Niben101Scf03455g05018,Niben101Scf01281g02006,Niben101Scf04556g02003,Niben101Scf02139g02009,Niben101Scf01623g18016,Niben101Scf01818g08020,Niben101Scf01190g00012,Niben101Scf02315g01009,Niben101Scf03710g11002,Niben101Scf05112g00010,Niben101Scf00383g03001,Niben101Scf06541g00002,Niben101Scf11936g01017,Niben101Scf10626g00007,Niben101Scf13394g00013,Niben101Scf06621g01005,Niben101…	18	Niben101Scf02685g00006,Niben101Scf08142g01002,Niben101Scf04518g00008,Niben101Scf01259g05006,Niben101Scf05912g01016,Niben101Scf16898g00001,Niben101Scf00296g02008,Niben101Scf00837g00017,Niben101Scf02246g00003,Niben101Scf24421g00002,Niben101Scf02175g03014,Niben101Scf06621g01003,Niben101Scf02360g03003,Niben101Scf01209g04002,Niben101Scf01375g02012,Niben101Scf04388g00011,Niben101Scf03858g00029,Niben101…
GO:0051002	ligase activity, forming nitrogen-metal bonds	molecular_function	0.0006575	0.028115	40	3122	245	38483	22	Niben101Scf10785g01013,Niben101Scf03455g05018,Niben101Scf02139g02009,Niben101Scf01281g02006,Niben101Scf04556g02003,Niben101Scf01190g00012,Niben101Scf01623g18016,Niben101Scf01818g08020,Niben101Scf05112g00010,Niben101Scf00383g03001,Niben101Scf06541g00002,Niben101Scf11936g01017,Niben101Scf02315g01009,Niben101Scf03710g11002,Niben101Scf10122g01005,Niben101Scf06621g01005,Niben101Scf10626g00007,Niben101…	18	Niben101Scf08142g01002,Niben101Scf02685g00006,Niben101Scf04518g00008,Niben101Scf01259g05006,Niben101Scf00296g02008,Niben101Scf05912g01016,Niben101Scf16898g00001,Niben101Scf00837g00017,Niben101Scf02246g00003,Niben101Scf24421g00002,Niben101Scf02360g03003,Niben101Scf01209g04002,Niben101Scf01375g02012,Niben101Scf02175g03014,Niben101Scf06621g01003,Niben101Scf04388g00011,Niben101Scf03858g00029,Niben101…
GO:0051003	ligase activity, forming nitrogen-metal bonds, forming coordination complexes	molecular_function	0.0006575	0.028115	40	3122	245	38483	22	Niben101Scf03455g05018,Niben101Scf10785g01013,Niben101Scf01190g00012,Niben101Scf01818g08020,Niben101Scf01623g18016,Niben101Scf02139g02009,Niben101Scf01281g02006,Niben101Scf04556g02003,Niben101Scf06621g01005,Niben101Scf10122g01005,Niben101Scf13394g00013,Niben101Scf10626g00007,Niben101Scf11936g01017,Niben101Scf05112g00010,Niben101Scf00383g03001,Niben101Scf06541g00002,Niben101Scf03710g11002,Niben101…	18	Niben101Scf01259g05006,Niben101Scf04518g00008,Niben101Scf08142g01002,Niben101Scf02685g00006,Niben101Scf00837g00017,Niben101Scf00296g02008,Niben101Scf16898g00001,Niben101Scf05912g01016,Niben101Scf01209g04002,Niben101Scf01375g02012,Niben101Scf02360g03003,Niben101Scf02175g03014,Niben101Scf06621g01003,Niben101Scf02246g00003,Niben101Scf24421g00002,Niben101Scf00463g00016,Niben101Scf03858g00029,Niben101…
GO:0071704	organic substance metabolic process	biological_process	0.00066068	0.028115	1515	3122	17068	38483	679	Niben101Scf04906g00010,Niben101Scf06884g01004,Niben101Scf00089g04004,Niben101Scf03710g01012,Niben101Scf00167g03010,Niben101Scf00711g02004,Niben101Scf07035g08003,Niben101Scf16622g01020,Niben101Scf01022g00014,Niben101Scf01789g02045,Niben101Scf05732g00015,Niben101Scf03265g00010,Niben101Scf05720g00004,Niben101Scf01752g05003,Niben101Scf03973g00008,Niben101Scf07017g00005,Niben101Scf03619g04005,Niben101…	836	Niben101Scf02359g00008,Niben101Scf05278g00007,Niben101Scf09544g00007,Niben101Scf02622g07001,Niben101Scf19155g00002,Niben101Scf02937g04001,Niben101Scf02173g00001,Niben101Scf04053g03033,Niben101Scf02026g04007,Niben101Scf02844g03013,Niben101Scf00207g05027,Niben101Scf05011g01027,Niben101Scf01100g00004,Niben101Scf02627g01025,Niben101Scf02014g00036,Niben101Scf06509g02007,Niben101Scf09712g00005,Niben101…
GO:0009888	tissue development	biological_process	0.00066242	0.028115	9	3122	29	38483	4	Niben101Scf00539g05012,Niben101Scf03282g05005,Niben101Scf01718g09030,Niben101Scf01553g02020	5	Niben101Scf00705g04001,Niben101Scf06218g07011,Niben101Scf07030g07004,Niben101Scf07321g00016,Niben101Scf01091g00017
GO:0008033	tRNA processing	biological_process	0.00067806	0.028504	52	3122	375	38483	15	Niben101Scf00864g00004,Niben101Scf19517g00004,Niben101Scf10064g00003,Niben101Scf03240g00008,Niben101Scf06589g00009,Niben101Scf03114g09011,Niben101Scf03488g03004,Niben101Scf02290g01001,Niben101Scf03263g04009,Niben101Scf00428g12019,Niben101Scf07442g00008,Niben101Scf00573g01003,Niben101Scf18214g00004,Niben101Scf10488g01001,Niben101Scf04182g02003	37	Niben101Scf00279g10001,Niben101Scf20097g00011,Niben101Scf11560g00002,Niben101Scf07321g00016,Niben101Scf00251g00006,Niben101Scf00926g01011,Niben101Scf06266g00002,Niben101Scf04941g00006,Niben101Scf00461g04004,Niben101Scf05484g01017,Niben101Scf00182g01003,Niben101Scf06183g03003,Niben101Scf07451g01013,Niben101Scf13411g00012,Niben101Scf13186g03006,Niben101Scf06727g00025,Niben101Scf06249g03002,Niben101…
GO:0006631	fatty acid metabolic process	biological_process	0.0006986	0.029091	49	3122	348	38483	9	Niben101Scf04570g06007,Niben101Scf10126g00007,Niben101Scf11688g01035,Niben101Scf00238g09004,Niben101Scf04906g00010,Niben101Scf05056g00002,Niben101Scf05245g02003,Niben101Scf01899g06004,Niben101Scf05712g02003	40	Niben101Scf04301g02007,Niben101Scf05813g07008,Niben101Scf01671g02002,Niben101Scf10063g00003,Niben101Scf02804g00014,Niben101Scf24355g00005,Niben101Scf05269g04001,Niben101Scf04786g01004,Niben101Scf03437g01014,Niben101Scf07515g01007,Niben101Scf01513g01010,Niben101Scf06349g02016,Niben101Scf00705g04001,Niben101Scf05712g03021,Niben101Scf02893g00001,Niben101Scf00063g13014,Niben101Scf00980g07019,Niben101…
GO:0050660	flavin adenine dinucleotide binding	molecular_function	0.00079261	0.032697	49	3122	345	38483	9	Niben101Scf04906g00010,Niben101Scf03128g09014,Niben101Scf04122g06005,Niben101Scf00271g07022,Niben101Scf01027g01010,Niben101Scf18214g00004,Niben101Scf03263g04009,Niben101Scf00428g12019,Niben101Scf01413g02004	40	Niben101Scf00461g04004,Niben101Scf02201g00012,Niben101Scf06266g00002,Niben101Scf00926g01011,Niben101Ctg13721g00007,Niben101Scf11560g00002,Niben101Scf00361g02004,Niben101Scf15979g01004,Niben101Scf01334g06004,Niben101Scf06249g03002,Niben101Scf06727g00025,Niben101Scf02688g04013,Niben101Scf13186g03006,Niben101Scf13411g00012,Niben101Scf10974g01005,Niben101Scf09133g02006,Niben101Scf02078g04009,Niben101…
GO:0004602	glutathione peroxidase activity	molecular_function	0.00082712	0.033805	6	3122	17	38483	1	Niben101Scf17339g00004	5	Niben101Scf06385g02016,Niben101Scf17339g00003,Niben101Scf02526g00002,Niben101Scf03199g00008,Niben101Scf06739g02003
GO:0044238	primary metabolic process	biological_process	0.00084054	0.034038	1453	3122	16331	38483	653	Niben101Scf03693g08007,Niben101Scf00388g03006,Niben101Scf00801g03002,Niben101Scf02486g03012,Niben101Scf04869g06004,Niben101Scf00238g09004,Niben101Scf20176g00007,Niben101Scf03419g03008,Niben101Ctg15364g00004,Niben101Scf03638g00009,Niben101Scf08627g00002,Niben101Scf00815g00012,Niben101Scf00436g00003,Niben101Scf03245g04004,Niben101Scf10910g01019,Niben101Scf11936g01017,Niben101Scf00109g10003,Niben101…	800	Niben101Scf10780g00002,Niben101Scf01406g03019,Niben101Scf04286g01033,Niben101Scf02772g01013,Niben101Scf03076g02006,Niben101Scf00251g00006,Niben101Scf11235g01007,Niben101Scf09698g00004,Niben101Scf07638g01001,Niben101Scf03064g03017,Niben101Scf06410g01001,Niben101Scf25696g00001,Niben101Scf16278g00004,Niben101Scf09417g01008,Niben101Scf02569g03015,Niben101Scf01518g02002,Niben101Scf01852g02002,Niben101…
GO:0043648	dicarboxylic acid metabolic process	biological_process	0.000875	0.035111	19	3122	97	38483	5	Niben101Scf05634g01008,Niben101Scf18214g00004,Niben101Scf08544g00004,Niben101Scf12280g01013,Niben101Scf00158g06011	14	Niben101Scf02738g01016,Niben101Scf00897g02011,Niben101Scf03455g06020,Niben101Scf04967g01005,Niben101Scf05873g00003,Niben101Scf04198g01001,Niben101Scf12966g00016,Niben101Scf04174g05001,Niben101Scf10063g00003,Niben101Scf02752g12002,Niben101Scf04198g01002,Niben101Scf12966g00006,Niben101Scf09010g02006,Niben101Scf07798g03010
GO:0044712	single-organism catabolic process	biological_process	0.00090405	0.03595	61	3122	464	38483	20	Niben101Scf06008g00001,Niben101Scf05674g04004,Niben101Scf00862g00010,Niben101Scf05830g03003,Niben101Scf09706g00008,Niben101Scf00238g09004,Niben101Scf08627g00002,Niben101Scf00158g06011,Niben101Scf01789g04012,Niben101Scf02622g10003,Niben101Scf04024g00009,Niben101Scf00577g01002,Niben101Scf05697g02007,Niben101Scf06556g07017,Niben101Scf04187g01012,Niben101Scf15156g01016,Niben101Scf03016g00008,Niben101…	41	Niben101Scf07229g02002,Niben101Scf02659g01005,Niben101Scf00675g01003,Niben101Scf02738g01016,Niben101Scf05135g01007,Niben101Scf06700g02002,Niben101Scf20506g01006,Niben101Scf01852g04029,Niben101Scf01818g02002,Niben101Scf02145g10005,Niben101Scf02480g02012,Niben101Scf01433g08025,Niben101Scf01529g00020,Niben101Scf00276g07001,Niben101Scf03839g04019,Niben101Scf05438g05014,Niben101Scf00526g00002,Niben101…
GO:0051188	cofactor biosynthetic process	biological_process	0.00093736	0.036942	79	3122	609	38483	37	Niben101Scf01623g18016,Niben101Scf08130g00014,Niben101Scf02139g02009,Niben101Scf04556g02003,Niben101Scf01281g02006,Niben101Scf10316g03003,Niben101Scf04096g02015,Niben101Scf05245g02003,Niben101Scf04138g00005,Niben101Scf01899g06004,Niben101Scf08130g00016,Niben101Scf04122g06005,Niben101Scf13167g02003,Niben101Scf15022g00017,Niben101Scf06621g01005,Niben101Scf18214g00004,Niben101Scf06541g00002,Niben101…	42	Niben101Scf09136g00004,Niben101Scf18951g00022,Niben101Scf00296g02008,Niben101Scf05912g01016,Niben101Scf04236g00013,Niben101Scf00773g07001,Niben101Scf06727g00025,Niben101Scf04518g00008,Niben101Scf13186g03006,Niben101Scf04196g00005,Niben101Scf08142g01002,Niben101Scf06700g02002,Niben101Scf04779g01006,Niben101Scf08443g00019,Niben101Scf02360g03003,Niben101Scf01209g04002,Niben101Scf02246g00003,Niben101…
GO:0004096	catalase activity	molecular_function	0.00098697	0.038553	5	3122	10	38483	2	Niben101Scf12935g00046,Niben101Scf05395g03020	3	Niben101Ctg10591g00003,Niben101Scf02041g04015,Niben101Scf01497g03008
GO:0006733	oxidoreduction coenzyme metabolic process	biological_process	0.0010156	0.039324	40	3122	271	38483	9	Niben101Scf10126g00007,Niben101Scf04906g00010,Niben101Scf04024g00009,Niben101Scf02622g10003,Niben101Scf05245g02003,Niben101Scf04138g00005,Niben101Scf03772g02010,Niben101Scf19766g00001,Niben101Scf05697g02007	31	Niben101Scf00276g07001,Niben101Scf06809g00030,Niben101Scf00135g03022,Niben101Scf04309g00007,Niben101Scf03287g00021,Niben101Scf05688g08010,Niben101Scf02659g01005,Niben101Scf03068g00024,Niben101Scf00675g01003,Niben101Scf05135g01007,Niben101Scf06700g02002,Niben101Scf01718g01001,Niben101Scf01852g04029,Niben101Scf02078g08041,Niben101Scf01433g08025,Niben101Scf10063g00003,Niben101Scf08443g00019,Niben101…
GO:0008677	2-dehydropantoate 2-reductase activity	molecular_function	0.0010255	0.039362	12	3122	50	38483	1	Niben101Scf03263g04009	11	Niben101Scf01634g06003,Niben101Scf03214g01020,Niben101Scf11084g02005,Niben101Scf02078g08041,Niben101Scf11960g02012,Niben101Scf24355g00005,Niben101Scf07288g05013,Niben101Scf01513g01010,Niben101Scf00926g01011,Niben101Scf03068g00024,Niben101Scf10063g00003
GO:0010277	chlorophyllide a oxygenase [overall] activity	molecular_function	0.0010525	0.03985	7	3122	18	38483	1	Niben101Scf08151g00006	6	Niben101Scf01721g07006,Niben101Scf06089g00012,Niben101Scf01166g08002,Niben101Scf00436g10019,Niben101Scf03804g01017,Niben101Scf10528g02002
GO:0060429	epithelium development	biological_process	0.0010563	0.03985	7	3122	20	38483	3	Niben101Scf01718g09030,Niben101Scf03282g05005,Niben101Scf00539g05012	4	Niben101Scf01091g00017,Niben101Scf07321g00016,Niben101Scf06218g07011,Niben101Scf00705g04001
GO:0015930	glutamate synthase activity	molecular_function	0.0010985	0.041091	8	3122	25	38483	1	Niben101Scf18214g00004	7	Niben101Scf04198g01001,Niben101Scf07798g03010,Niben101Scf12966g00006,Niben101Scf04198g01002,Niben101Scf00897g02011,Niben101Scf04174g05001,Niben101Scf12966g00016
GO:0016705	oxidoreductase activity, acting on paired donors, with incorporation or reduction of molecular oxygen	molecular_function	0.0011491	0.042624	102	3122	893	38483	13	Niben101Scf02749g01008,Niben101Scf04046g01006,Niben101Scf03263g04009,Niben101Scf03885g08008,Niben101Scf02909g07004,Niben101Scf11688g01035,Niben101Scf06277g05019,Niben101Scf02433g06003,Niben101Scf07482g00003,Niben101Scf18214g00004,Niben101Scf00428g12019,Niben101Scf07767g02011,Niben101Scf03128g09014	89	Niben101Scf11724g01006,Niben101Scf04908g00016,Niben101Scf11131g00003,Niben101Scf05615g03001,Niben101Scf02408g01007,Niben101Scf14650g00005,Niben101Scf22800g00002,Niben101Scf01671g02002,Niben101Scf07103g03015,Niben101Scf02576g00035,Niben101Scf18343g00013,Niben101Scf24355g00005,Niben101Scf00481g04007,Niben101Scf00980g07019,Niben101Scf32649g00006,Niben101Scf26075g00003,Niben101Scf00262g05006,Niben101…
GO:0009186	deoxyribonucleoside diphosphate metabolic process	biological_process	0.0011621	0.042745	3	3122	4	38483	3	Niben101Scf00109g10003,Niben101Scf14939g01008,Niben101Scf03393g00011	0
GO:0008661	1-deoxy-D-xylulose-5-phosphate synthase activity	molecular_function	0.0012003	0.043243	7	3122	18	38483	0		7	Niben101Scf09544g00007,Niben101Scf01641g01011,Niben101Scf02399g01011,Niben101Scf01386g02004,Niben101Scf06933g02041,Niben101Scf12550g00002,Niben101Scf00246g04005
GO:0016744	transferase activity, transferring aldehyde or ketonic groups	molecular_function	0.0012003	0.043243	7	3122	18	38483	0		7	Niben101Scf12550g00002,Niben101Scf06933g02041,Niben101Scf02399g01011,Niben101Scf01386g02004,Niben101Scf00246g04005,Niben101Scf09544g00007,Niben101Scf01641g01011
GO:0016791	phosphatase activity	molecular_function	0.001205	0.043243	52	3122	379	38483	19	Niben101Scf02139g02009,Niben101Scf07579g02010,Niben101Scf03638g00009,Niben101Scf13308g01011,Niben101Scf06736g08001,Niben101Scf04773g00023,Niben101Scf04772g00008,Niben101Scf08869g01015,Niben101Scf27183g00011,Niben101Scf08706g01013,Niben101Scf02437g08005,Niben101Scf08293g00013,Niben101Scf05112g00010,Niben101Scf10169g03009,Niben101Scf02315g01009,Niben101Scf10671g00009,Niben101Scf07231g02018,Niben101…	33	Niben101Scf03500g02019,Niben101Scf00963g01005,Niben101Scf00128g05001,Niben101Scf02359g00008,Niben101Scf13186g02006,Niben101Scf01991g02022,Niben101Scf05017g06019,Niben101Scf01817g02003,Niben101Scf07783g01013,Niben101Scf08142g01002,Niben101Scf06869g02008,Niben101Scf00229g01002,Niben101Scf02280g09005,Niben101Scf02361g08011,Niben101Scf10316g02004,Niben101Scf02479g02013,Niben101Scf02902g02003,Niben101…
GO:0016638	oxidoreductase activity, acting on the CH-NH2 group of donors	molecular_function	0.0012717	0.045269	17	3122	86	38483	1	Niben101Scf18214g00004	16	Niben101Scf03839g04019,Niben101Scf12966g00016,Niben101Scf04174g05001,Niben101Scf04422g17008,Niben101Scf04198g01002,Niben101Scf12966g00006,Niben101Scf01283g01001,Niben101Scf02569g00027,Niben101Scf05484g01017,Niben101Scf07798g03010,Niben101Scf05858g00001,Niben101Scf02937g06005,Niben101Scf00897g02011,Niben101Scf01732g01011,Niben101Scf02480g02012,Niben101Scf04198g01001
GO:0044711	single-organism biosynthetic process	biological_process	0.0014454	0.051041	306	3122	2967	38483	96	Niben101Scf16706g01002,Niben101Scf04405g00007,Niben101Scf04554g06017,Niben101Scf01281g02006,Niben101Scf06621g01005,Niben101Scf03766g10010,Niben101Scf08137g02022,Niben101Scf10389g01005,Niben101Scf12789g00028,Niben101Scf04107g01003,Niben101Scf00887g01007,Niben101Scf01861g00002,Niben101Scf03281g01003,Niben101Scf00873g02007,Niben101Scf19517g00004,Niben101Scf00023g08011,Niben101Scf01190g00012,Niben101…	210	Niben101Scf10974g01005,Niben101Scf01818g04009,Niben101Scf06727g00025,Niben101Scf04518g00008,Niben101Scf02762g01005,Niben101Scf22589g00001,Niben101Scf01146g13015,Niben101Scf18951g00022,Niben101Scf02399g01011,Niben101Scf10950g00010,Niben101Scf02246g00003,Niben101Scf21107g00019,Niben101Scf09456g00020,Niben101Scf02330g00012,Niben101Scf01513g01010,Niben101Scf04198g01001,Niben101Scf04083g04003,Niben101…
GO:0016832	aldehyde-lyase activity	molecular_function	0.0014818	0.051364	10	3122	36	38483	1	Niben101Scf04024g00009	9	Niben101Scf03076g02006,Niben101Scf01433g08029,Niben101Scf13103g01029,Niben101Scf06700g02002,Niben101Scf00675g01003,Niben101Scf02864g04008,Niben101Scf01433g08025,Niben101Scf01025g01013,Niben101Scf01852g04029
GO:0019362	pyridine nucleotide metabolic process	biological_process	0.0014895	0.051364	37	3122	249	38483	7	Niben101Scf02622g10003,Niben101Scf04024g00009,Niben101Scf04906g00010,Niben101Scf10126g00007,Niben101Scf03772g02010,Niben101Scf05245g02003,Niben101Scf05697g02007	30	Niben101Scf05688g08010,Niben101Scf03287g00021,Niben101Scf04309g00007,Niben101Scf00135g03022,Niben101Scf06809g00030,Niben101Scf00276g07001,Niben101Scf01433g08025,Niben101Scf02078g08041,Niben101Scf01852g04029,Niben101Scf01718g01001,Niben101Scf06700g02002,Niben101Scf05135g01007,Niben101Scf00675g01003,Niben101Scf02659g01005,Niben101Scf03068g00024,Niben101Scf00247g04007,Niben101Scf01534g00018,Niben101…
GO:0046496	nicotinamide nucleotide metabolic process	biological_process	0.0014895	0.051364	37	3122	249	38483	7	Niben101Scf03772g02010,Niben101Scf05245g02003,Niben101Scf04024g00009,Niben101Scf02622g10003,Niben101Scf04906g00010,Niben101Scf10126g00007,Niben101Scf05697g02007	30	Niben101Scf01433g08025,Niben101Scf01852g04029,Niben101Scf02078g08041,Niben101Scf05135g01007,Niben101Scf06700g02002,Niben101Scf01718g01001,Niben101Scf02659g01005,Niben101Scf03068g00024,Niben101Scf00675g01003,Niben101Scf05688g08010,Niben101Scf00135g03022,Niben101Scf04309g00007,Niben101Scf03287g00021,Niben101Scf00276g07001,Niben101Scf06809g00030,Niben101Scf02792g01031,Niben101Scf01966g02001,Niben101…
GO:0008652	cellular amino acid biosynthetic process	biological_process	0.0016375	0.05603	55	3122	412	38483	17	Niben101Scf00573g01003,Niben101Scf05634g01008,Niben101Scf01589g00002,Niben101Scf18214g00004,Niben101Scf15022g00017,Niben101Scf12789g00028,Niben101Scf10389g01005,Niben101Scf11860g00013,Niben101Scf08544g00004,Niben101Scf10360g00014,Niben101Scf01899g06004,Niben101Scf00837g12027,Niben101Scf10126g00007,Niben101Scf00158g06011,Niben101Scf12280g01013,Niben101Scf01190g00012,Niben101Scf06589g00009	38	Niben101Scf04967g01005,Niben101Scf00345g01021,Niben101Scf07875g00001,Niben101Scf02330g00012,Niben101Scf01970g01025,Niben101Scf01513g01010,Niben101Scf04198g01001,Niben101Scf03401g01009,Niben101Scf02752g12002,Niben101Scf02435g01007,Niben101Scf10063g00003,Niben101Scf04174g05001,Niben101Scf12966g00016,Niben101Scf03053g00001,Niben101Scf05449g03005,Niben101Scf01450g00005,Niben101Scf12966g00006,Niben101…
GO:0030151	molybdenum ion binding	molecular_function	0.0018184	0.061742	8	3122	27	38483	1	Niben101Scf02139g02009	7	Niben101Scf14939g01015,Niben101Scf03396g06008,Niben101Scf00109g09011,Niben101Scf34590g00006,Niben101Scf01735g00005,Niben101Scf02792g02012,Niben101Ctg13092g00001
GO:0019682	glyceraldehyde-3-phosphate metabolic process	biological_process	0.0018482	0.062274	19	3122	104	38483	4	Niben101Scf10126g00007,Niben101Scf04906g00010,Niben101Scf05245g02003,Niben101Scf03772g02010	15	Niben101Scf10063g00003,Niben101Scf33689g00006,Niben101Scf06809g00030,Niben101Scf10575g00008,Niben101Scf03287g00021,Niben101Scf00247g04007,Niben101Scf01534g00018,Niben101Scf03068g00024,Niben101Scf08590g01011,Niben101Scf01513g01010,Niben101Scf01718g01001,Niben101Scf01374g01003,Niben101Scf04083g04003,Niben101Scf02078g08041,Niben101Scf02792g01031
GO:0006528	asparagine metabolic process	biological_process	0.002034	0.067504	8	3122	26	38483	6	Niben101Scf00837g12027,Niben101Scf11860g00013,Niben101Scf06589g00009,Niben101Scf01190g00012,Niben101Scf15022g00017,Niben101Scf00573g01003	2	Niben101Scf14394g01013,Niben101Scf02435g01007
GO:0006529	asparagine biosynthetic process	biological_process	0.002034	0.067504	8	3122	26	38483	6	Niben101Scf06589g00009,Niben101Scf01190g00012,Niben101Scf11860g00013,Niben101Scf00837g12027,Niben101Scf00573g01003,Niben101Scf15022g00017	2	Niben101Scf02435g01007,Niben101Scf14394g01013
GO:0008685	2-C-methyl-D-erythritol 2,4-cyclodiphosphate synthase activity	molecular_function	0.0024925	0.080311	3	3122	4	38483	0		3	Niben101Scf06180g00014,Niben101Scf02334g01022,Niben101Scf02762g01005
GO:0051537	2 iron, 2 sulfur cluster binding	molecular_function	0.0025332	0.080311	14	3122	69	38483	2	Niben101Scf05821g02010,Niben101Scf07244g00001	12	Niben101Scf00496g00001,Niben101Scf00436g10019,Niben101Ctg15571g00004,Niben101Scf05437g03003,Niben101Scf10528g02002,Niben101Scf21348g00006,Niben101Scf06089g00012,Niben101Scf01166g08002,Niben101Scf03804g01017,Niben101Scf12983g01048,Niben101Scf03929g04002,Niben101Scf01721g07006
GO:0016533	cyclin-dependent protein kinase 5 holoenzyme complex	cellular_component	0.0025531	0.080311	5	3122	12	38483	1	Niben101Scf10910g01019	4	Niben101Scf04804g01002,Niben101Scf05438g03005,Niben101Scf02173g00001,Niben101Scf02910g01040
GO:0016534	cyclin-dependent protein kinase 5 activator activity	molecular_function	0.0025531	0.080311	5	3122	12	38483	1	Niben101Scf10910g01019	4	Niben101Scf02173g00001,Niben101Scf05438g03005,Niben101Scf04804g01002,Niben101Scf02910g01040
GO:0019209	kinase activator activity	molecular_function	0.0025531	0.080311	5	3122	12	38483	1	Niben101Scf10910g01019	4	Niben101Scf04804g01002,Niben101Scf05438g03005,Niben101Scf02173g00001,Niben101Scf02910g01040
GO:0030295	protein kinase activator activity	molecular_function	0.0025531	0.080311	5	3122	12	38483	1	Niben101Scf10910g01019	4	Niben101Scf02173g00001,Niben101Scf05438g03005,Niben101Scf04804g01002,Niben101Scf02910g01040
GO:0043539	protein serine/threonine kinase activator activity	molecular_function	0.0025531	0.080311	5	3122	12	38483	1	Niben101Scf10910g01019	4	Niben101Scf02910g01040,Niben101Scf02173g00001,Niben101Scf04804g01002,Niben101Scf05438g03005
GO:0004853	uroporphyrinogen decarboxylase activity	molecular_function	0.0025654	0.080311	4	3122	7	38483	0		4	Niben101Scf00773g07001,Niben101Scf07267g02006,Niben101Scf09424g03005,Niben101Scf04236g00013
GO:0008173	RNA methyltransferase activity	molecular_function	0.0026245	0.081581	25	3122	161	38483	5	Niben101Scf10222g04003,Niben101Scf10488g01001,Niben101Scf10431g00032,Niben101Scf02290g01001,Niben101Scf10064g00003	20	Niben101Scf00483g03004,Niben101Scf07935g00006,Niben101Scf03573g00017,Niben101Scf00113g06004,Niben101Scf02073g01008,Niben101Scf06183g03003,Niben101Scf07451g01013,Niben101Scf04103g11015,Niben101Scf10450g00012,Niben101Scf02917g00004,Niben101Scf03548g02031,Niben101Scf03548g02030,Niben101Scf05484g01017,Niben101Scf08134g02008,Niben101Scf00279g10001,Niben101Scf02173g00001,Niben101Scf07321g00016,Niben101…
GO:0034470	ncRNA processing	biological_process	0.0027876	0.086044	64	3122	507	38483	18	Niben101Scf19517g00004,Niben101Scf02290g01001,Niben101Scf03263g04009,Niben101Scf10431g00032,Niben101Scf04182g02003,Niben101Scf10488g01001,Niben101Scf10064g00003,Niben101Scf00864g00004,Niben101Scf06589g00009,Niben101Scf03240g00008,Niben101Scf08833g03002,Niben101Scf03114g09011,Niben101Scf06869g00004,Niben101Scf03488g03004,Niben101Scf00573g01003,Niben101Scf07442g00008,Niben101Scf00428g12019,Niben101…	46	Niben101Scf00926g01011,Niben101Scf02608g01008,Niben101Scf00251g00006,Niben101Scf20097g00011,Niben101Scf11560g00002,Niben101Scf00167g03015,Niben101Scf07321g00016,Niben101Scf05484g01017,Niben101Scf06266g00002,Niben101Scf13411g00012,Niben101Scf10450g00012,Niben101Scf07451g01013,Niben101Scf00182g01003,Niben101Scf06249g03002,Niben101Scf01671g02002,Niben101Scf02059g06013,Niben101Scf02367g05038,Niben101…
GO:0004506	squalene monooxygenase activity	molecular_function	0.0028905	0.088603	6	3122	16	38483	2	Niben101Scf03128g09014,Niben101Scf00428g12019	4	Niben101Scf02244g00007,Niben101Scf24355g00005,Niben101Scf00926g01011,Niben101Scf09456g00020
GO:0033554	cellular response to stress	biological_process	0.0029624	0.09018	112	3122	986	38483	63	Niben101Scf14427g00018,Niben101Scf10626g00007,Niben101Scf13394g00013,Niben101Scf00383g03001,Niben101Scf06556g00007,Niben101Scf02248g00001,Niben101Scf00815g00012,Niben101Scf02315g01009,Niben101Scf25633g00014,Niben101Scf00509g00020,Niben101Scf06836g01002,Niben101Scf06556g10007,Niben101Scf07035g08003,Niben101Scf07672g00014,Niben101Scf17834g01011,Niben101Scf09301g00003,Niben101Scf04036g04007,Niben101…	49	Niben101Scf02751g04010,Niben101Scf01375g02012,Niben101Scf32649g00006,Niben101Scf06621g01003,Niben101Scf02175g03014,Niben101Scf01521g01007,Niben101Scf02605g00002,Niben101Scf04958g00013,Niben101Scf02569g03015,Niben101Scf15394g00006,Niben101Scf15366g00003,Niben101Scf00463g00016,Niben101Scf01842g06006,Niben101Scf15158g00007,Niben101Scf10063g00003,Niben101Scf05912g02006,Niben101Scf03858g00029,Niben101…
GO:0008610	lipid biosynthetic process	biological_process	0.0030888	0.093384	136	3122	1192	38483	27	Niben101Scf05109g02002,Niben101Scf03307g05001,Niben101Scf11408g01031,Niben101Scf05712g02003,Niben101Scf03964g03005,Niben101Scf03128g09014,Niben101Scf01899g06004,Niben101Scf01718g09027,Niben101Scf03488g03004,Niben101Scf04570g06007,Niben101Scf07640g01009,Niben101Scf00428g12019,Niben101Scf05822g00004,Niben101Scf00439g04015,Niben101Scf00248g02026,Niben101Scf07017g00005,Niben101Scf05056g00002,Niben101…	109	Niben101Scf00381g09001,Niben101Scf11366g02020,Niben101Scf06203g02014,Niben101Scf01980g02001,Niben101Scf00980g07018,Niben101Scf01148g02006,Niben101Scf01334g06004,Niben101Scf07935g00006,Niben101Scf05873g00003,Niben101Scf03455g06020,Niben101Scf16082g00007,Niben101Scf06183g03003,Niben101Scf06326g00032,Niben101Scf02821g04003,Niben101Scf06180g00014,Niben101Scf04294g00011,Niben101Scf20614g00015,Niben101…
GO:0008176	tRNA (guanine-N7-)-methyltransferase activity	molecular_function	0.0031374	0.094208	12	3122	56	38483	3	Niben101Scf10488g01001,Niben101Scf10064g00003,Niben101Scf02290g01001	9	Niben101Scf07935g00006,Niben101Scf05484g01017,Niben101Scf00279g10001,Niben101Scf02073g01008,Niben101Scf06183g03003,Niben101Scf07321g00016,Niben101Scf07451g01013,Niben101Scf00584g03014,Niben101Scf02059g06013
GO:0016717	oxidoreductase activity, acting on paired donors, with oxidation of a pair of donors resulting in the reduction of molecular oxygen to two molecules of water	molecular_function	0.0031804	0.094853	7	3122	23	38483	1	Niben101Scf11688g01035	6	Niben101Scf00318g10005,Niben101Scf00809g01011,Niben101Scf09417g01008,Niben101Scf26075g00003,Niben101Scf11417g00007,Niben101Scf00863g10002
GO:0072524	pyridine-containing compound metabolic process	biological_process	0.0033687	0.099796	37	3122	264	38483	7	Niben101Scf03772g02010,Niben101Scf05245g02003,Niben101Scf04906g00010,Niben101Scf02622g10003,Niben101Scf04024g00009,Niben101Scf10126g00007,Niben101Scf05697g02007	30	Niben101Scf02078g08041,Niben101Scf01852g04029,Niben101Scf01433g08025,Niben101Scf02659g01005,Niben101Scf03068g00024,Niben101Scf00675g01003,Niben101Scf01718g01001,Niben101Scf05135g01007,Niben101Scf06700g02002,Niben101Scf05688g08010,Niben101Scf06809g00030,Niben101Scf00276g07001,Niben101Scf03287g00021,Niben101Scf00135g03022,Niben101Scf04309g00007,Niben101Scf01025g01013,Niben101Scf04083g04003,Niben101…
GO:0016628	oxidoreductase activity, acting on the CH-CH group of donors, NAD or NADP as acceptor	molecular_function	0.0036027	0.10536	22	3122	133	38483	8	Niben101Scf04122g06005,Niben101Scf05245g02003,Niben101Scf05634g01008,Niben101Scf18214g00004,Niben101Scf10126g00007,Niben101Scf08544g00004,Niben101Scf04906g00010,Niben101Scf12280g01013	14	Niben101Scf15435g00006,Niben101Scf06349g02016,Niben101Scf13186g03006,Niben101Scf04967g01005,Niben101Scf03068g00024,Niben101Scf03455g06020,Niben101Scf06727g00025,Niben101Scf05873g00003,Niben101Scf02972g08002,Niben101Scf02752g12002,Niben101Scf10063g00003,Niben101Scf09010g02006,Niben101Scf09150g02003,Niben101Scf09136g00004
GO:1901606	alpha-amino acid catabolic process	biological_process	0.0036042	0.10536	13	3122	62	38483	2	Niben101Scf00158g06011,Niben101Scf06008g00001	11	Niben101Scf20506g01006,Niben101Scf06153g00010,Niben101Scf01283g01001,Niben101Scf02480g02012,Niben101Scf02145g10005,Niben101Scf01526g04020,Niben101Scf03839g04019,Niben101Scf00526g00002,Niben101Scf05438g05014,Niben101Scf00653g01010,Niben101Scf02738g01016
GO:0042254	ribosome biogenesis	biological_process	0.0037396	0.1082	32	3122	218	38483	17	Niben101Scf00864g00004,Niben101Scf10064g00003,Niben101Scf11724g04018,Niben101Scf08833g03002,Niben101Scf02015g01022,Niben101Ctg14522g00003,Niben101Scf01157g02022,Niben101Scf09792g03014,Niben101Scf07048g02008,Niben101Scf00504g03003,Niben101Scf03114g09011,Niben101Scf05402g02003,Niben101Scf10542g00013,Niben101Scf06869g00004,Niben101Scf06537g00009,Niben101Scf12318g00006,Niben101Scf10431g00032	15	Niben101Scf00167g03015,Niben101Scf02608g01008,Niben101Scf06291g03023,Niben101Scf10450g00012,Niben101Scf07451g01013,Niben101Scf01818g02002,Niben101Scf07935g00006,Niben101Scf01538g04011,Niben101Scf00584g03014,Niben101Scf00745g00018,Niben101Scf08134g02008,Niben101Scf02073g01008,Niben101Scf02608g01007,Niben101Scf12017g03006,Niben101Scf03573g00017
GO:0009067	aspartate family amino acid biosynthetic process	biological_process	0.0037503	0.1082	21	3122	125	38483	10	Niben101Scf15022g00017,Niben101Scf08544g00004,Niben101Scf11860g00013,Niben101Scf12280g01013,Niben101Scf01190g00012,Niben101Scf06589g00009,Niben101Scf10360g00014,Niben101Scf05634g01008,Niben101Scf00573g01003,Niben101Scf00837g12027	11	Niben101Scf14394g01013,Niben101Scf10063g00003,Niben101Scf02752g12002,Niben101Scf02435g01007,Niben101Scf07438g04014,Niben101Scf09010g02006,Niben101Scf09725g00022,Niben101Scf07875g00001,Niben101Scf03455g06020,Niben101Scf04967g01005,Niben101Scf05873g00003
GO:0009064	glutamine family amino acid metabolic process	biological_process	0.0039133	0.11216	18	3122	100	38483	5	Niben101Scf18214g00004,Niben101Scf00158g06011,Niben101Scf06589g00009,Niben101Scf03891g01004,Niben101Scf03281g01003	13	Niben101Scf04198g01001,Niben101Scf02738g01016,Niben101Scf02330g00012,Niben101Scf00897g02011,Niben101Scf00345g01021,Niben101Scf12966g00006,Niben101Scf00952g03003,Niben101Scf04198g01002,Niben101Scf04549g10017,Niben101Scf07798g03010,Niben101Scf03240g01006,Niben101Scf04174g05001,Niben101Scf12966g00016
GO:0045300	acyl-[acyl-carrier-protein] desaturase activity	molecular_function	0.0040633	0.11525	4	3122	8	38483	1	Niben101Scf11688g01035	3	Niben101Scf00863g10002,Niben101Scf00809g01011,Niben101Scf26075g00003
GO:0030001	metal ion transport	biological_process	0.0040731	0.11525	94	3122	847	38483	29	Niben101Scf02423g03009,Niben101Scf18745g00020,Niben101Scf06369g01005,Niben101Scf00491g02005,Niben101Scf05929g04005,Niben101Scf01749g01017,Niben101Scf01899g06004,Niben101Scf01640g04004,Niben101Scf00369g05009,Niben101Scf01218g01026,Niben101Scf03114g02002,Niben101Scf13029g03026,Niben101Scf04287g00001,Niben101Scf01681g02009,Niben101Scf08774g00013,Niben101Scf17607g00005,Niben101Scf01320g01003,Niben101…	65	Niben101Scf07498g02019,Niben101Scf11604g00006,Niben101Scf03188g06006,Niben101Scf10268g00007,Niben101Scf08334g03002,Niben101Scf00104g04002,Niben101Scf11319g00005,Niben101Scf02469g00009,Niben101Scf09230g04007,Niben101Scf01005g04004,Niben101Scf01413g01007,Niben101Scf01169g04004,Niben101Scf01553g02001,Niben101Scf10627g02003,Niben101Scf04294g00011,Niben101Scf05437g03003,Niben101Scf02762g01004,Niben101…
GO:0044255	cellular lipid metabolic process	biological_process	0.0047306	0.133	154	3122	1375	38483	32	Niben101Scf00428g12019,Niben101Scf07640g01009,Niben101Scf04570g06007,Niben101Scf01718g09027,Niben101Scf03128g09014,Niben101Scf01899g06004,Niben101Scf04473g01003,Niben101Scf05712g02003,Niben101Scf03307g05001,Niben101Scf07017g00005,Niben101Scf06556g07017,Niben101Scf01228g02012,Niben101Scf00248g02026,Niben101Scf05822g00004,Niben101Scf11688g01035,Niben101Scf00238g09004,Niben101Scf00503g01003,Niben101…	122	Niben101Scf03437g01014,Niben101Scf01553g01001,Niben101Scf06349g02016,Niben101Scf00063g13014,Niben101Ctg13703g00001,Niben101Scf01386g02004,Niben101Scf01657g01002,Niben101Scf01225g02010,Niben101Scf06326g00032,Niben101Scf06180g00014,Niben101Scf16082g00007,Niben101Scf13186g03006,Niben101Scf00863g10002,Niben101Scf01334g06004,Niben101Scf04871g08010,Niben101Scf02479g02013,Niben101Scf01148g02006,Niben101…
GO:0009507	chloroplast	cellular_component	0.0048416	0.13441	18	3122	162	38483	1	Niben101Scf02115g04004	17	Niben101Scf08805g00006,Niben101Scf02793g27005,Niben101Scf05107g00009,Niben101Scf00177g07008,Niben101Scf02469g00016,Niben101Scf00104g02012,Niben101Scf00367g02013,Niben101Scf35628g00001,Niben101Scf08635g00001,Niben101Scf06661g00007,Niben101Scf25268g00001,Niben101Scf02469g00012,Niben101Scf03274g01011,Niben101Scf02525g04006,Niben101Scf02063g06006,Niben101Scf05801g00005,Niben101Scf04812g00002
GO:0009536	plastid	cellular_component	0.0048416	0.13441	18	3122	162	38483	1	Niben101Scf02115g04004	17	Niben101Scf00177g07008,Niben101Scf02469g00016,Niben101Scf08805g00006,Niben101Scf05107g00009,Niben101Scf02793g27005,Niben101Scf00367g02013,Niben101Scf00104g02012,Niben101Scf08635g00001,Niben101Scf06661g00007,Niben101Scf35628g00001,Niben101Scf02525g04006,Niben101Scf02063g06006,Niben101Scf04812g00002,Niben101Scf05801g00005,Niben101Scf25268g00001,Niben101Scf03274g01011,Niben101Scf02469g00012
GO:0004017	adenylate kinase activity	molecular_function	0.0049176	0.13567	7	3122	28	38483	1	Niben101Scf04506g03011	6	Niben101Scf06876g01028,Niben101Scf14144g00014,Niben101Scf11383g00027,Niben101Scf01905g00009,Niben101Scf02581g00006,Niben101Scf02027g00001
GO:0016703	oxidoreductase activity, acting on single donors with incorporation of molecular oxygen, incorporation of one atom of oxygen (internal monooxygenases or internal mixed function oxidases)	molecular_function	0.0049901	0.13617	10	3122	46	38483	1	Niben101Scf08151g00006	9	Niben101Scf03804g01017,Niben101Scf01166g08002,Niben101Scf06089g00012,Niben101Scf04174g05001,Niben101Scf01721g07006,Niben101Scf00897g02011,Niben101Scf10528g02002,Niben101Scf00436g10019,Niben101Scf07798g03010
GO:0016053	organic acid biosynthetic process	biological_process	0.0050568	0.13617	75	3122	632	38483	19	Niben101Scf11860g00013,Niben101Scf10126g00007,Niben101Scf00158g06011,Niben101Scf12280g01013,Niben101Scf01190g00012,Niben101Scf00573g01003,Niben101Scf05634g01008,Niben101Scf01589g00002,Niben101Scf18214g00004,Niben101Scf04570g06007,Niben101Scf15022g00017,Niben101Scf08544g00004,Niben101Scf12789g00028,Niben101Scf10389g01005,Niben101Scf01899g06004,Niben101Scf10360g00014,Niben101Scf00837g12027,Niben101…	56	Niben101Scf07875g00001,Niben101Scf04786g01004,Niben101Scf07515g01007,Niben101Scf04967g01005,Niben101Scf00345g01021,Niben101Scf05269g04001,Niben101Scf02893g00001,Niben101Scf05712g03021,Niben101Scf02752g12002,Niben101Scf02435g01007,Niben101Scf10063g00003,Niben101Scf04301g02007,Niben101Scf02738g01016,Niben101Scf05438g02004,Niben101Scf10780g00002,Niben101Scf05811g06013,Niben101Scf14394g01013,Niben101…
GO:0046394	carboxylic acid biosynthetic process	biological_process	0.0050568	0.13617	75	3122	632	38483	19	Niben101Scf10126g00007,Niben101Scf00158g06011,Niben101Scf12280g01013,Niben101Scf01190g00012,Niben101Scf11860g00013,Niben101Scf06589g00009,Niben101Scf01899g06004,Niben101Scf10360g00014,Niben101Scf00837g12027,Niben101Scf05712g02003,Niben101Scf15022g00017,Niben101Scf08544g00004,Niben101Scf10389g01005,Niben101Scf12789g00028,Niben101Scf00573g01003,Niben101Scf01589g00002,Niben101Scf05634g01008,Niben101…	56	Niben101Scf14394g01013,Niben101Scf01395g01005,Niben101Scf00934g01008,Niben101Scf01005g11010,Niben101Scf05382g00001,Niben101Scf09010g02006,Niben101Scf05278g00007,Niben101Scf07438g04014,Niben101Scf07798g03010,Niben101Scf03479g05042,Niben101Scf00491g04007,Niben101Scf02738g01016,Niben101Scf10780g00002,Niben101Scf05438g02004,Niben101Scf05811g06013,Niben101Scf10063g00003,Niben101Scf02435g01007,Niben101…
GO:0009063	cellular amino acid catabolic process	biological_process	0.0051363	0.13617	14	3122	72	38483	3	Niben101Scf00158g06011,Niben101Scf00862g00010,Niben101Scf06008g00001	11	Niben101Scf02145g10005,Niben101Scf06153g00010,Niben101Scf01283g01001,Niben101Scf02480g02012,Niben101Scf20506g01006,Niben101Scf02738g01016,Niben101Scf00653g01010,Niben101Scf03839g04019,Niben101Scf00526g00002,Niben101Scf05438g05014,Niben101Scf01526g04020
GO:2001070	starch binding	molecular_function	0.005143	0.13617	5	3122	14	38483	0		5	Niben101Scf01101g04010,Niben101Scf00270g16015,Niben101Scf01054g03001,Niben101Scf05412g02002,Niben101Scf01399g00014
GO:0006081	cellular aldehyde metabolic process	biological_process	0.0051494	0.13617	19	3122	116	38483	4	Niben101Scf04906g00010,Niben101Scf10126g00007,Niben101Scf03772g02010,Niben101Scf05245g02003	15	Niben101Scf00247g04007,Niben101Scf01534g00018,Niben101Scf10063g00003,Niben101Scf33689g00006,Niben101Scf06809g00030,Niben101Scf10575g00008,Niben101Scf03287g00021,Niben101Scf04083g04003,Niben101Scf02078g08041,Niben101Scf02792g01031,Niben101Scf03068g00024,Niben101Scf01718g01001,Niben101Scf08590g01011,Niben101Scf01513g01010,Niben101Scf01374g01003
GO:0022613	ribonucleoprotein complex biogenesis	biological_process	0.005152	0.13617	33	3122	231	38483	17	Niben101Scf00504g03003,Niben101Scf03114g09011,Niben101Scf07048g02008,Niben101Scf11724g04018,Niben101Scf08833g03002,Niben101Scf02015g01022,Niben101Ctg14522g00003,Niben101Scf01157g02022,Niben101Scf09792g03014,Niben101Scf00864g00004,Niben101Scf10064g00003,Niben101Scf10431g00032,Niben101Scf06537g00009,Niben101Scf12318g00006,Niben101Scf05402g02003,Niben101Scf10542g00013,Niben101Scf06869g00004	16	Niben101Scf01818g02002,Niben101Scf07935g00006,Niben101Scf01538g04011,Niben101Scf10450g00012,Niben101Scf07451g01013,Niben101Scf06291g03023,Niben101Scf00167g03015,Niben101Scf02608g01008,Niben101Scf03573g00017,Niben101Scf02073g01008,Niben101Scf02608g01007,Niben101Scf12017g03006,Niben101Scf06529g06023,Niben101Scf08134g02008,Niben101Scf00584g03014,Niben101Scf00745g00018
GO:0004066	asparagine synthase (glutamine-hydrolyzing) activity	molecular_function	0.0052375	0.13761	7	3122	24	38483	6	Niben101Scf15022g00017,Niben101Scf11860g00013,Niben101Scf00837g12027,Niben101Scf00573g01003,Niben101Scf06589g00009,Niben101Scf01190g00012	1	Niben101Scf14394g01013
GO:0016841	ammonia-lyase activity	molecular_function	0.0053152	0.13882	7	3122	27	38483	0		7	Niben101Scf06823g02010,Niben101Scf04652g00007,Niben101Scf01200g02006,Niben101Scf05442g03015,Niben101Scf05617g00005,Niben101Scf12881g00010,Niben101Scf04090g02003
GO:0015074	DNA integration	biological_process	0.0054817	0.13908	8	3122	31	38483	1	Niben101Scf02725g02025	7	Niben101Scf06410g01001,Niben101Scf05688g08010,Niben101Scf20512g00004,Niben101Scf17834g00014,Niben101Scf03076g00002,Niben101Scf07321g00016,Niben101Scf12360g00011
GO:0008171	O-methyltransferase activity	molecular_function	0.005496	0.13908	22	3122	147	38483	10	Niben101Scf04223g01035,Niben101Scf10431g00032,Niben101Scf00700g09001,Niben101Scf00439g04015,Niben101Scf13886g01021,Niben101Scf00563g03001,Niben101Scf11091g00001,Niben101Scf02290g01001,Niben101Scf10064g00003,Niben101Scf01718g09030	12	Niben101Scf07935g00006,Niben101Scf03573g00017,Niben101Scf07451g01013,Niben101Scf10450g00012,Niben101Scf02917g00004,Niben101Scf02908g06011,Niben101Scf03548g02031,Niben101Scf02073g01008,Niben101Scf06183g03003,Niben101Scf05484g01017,Niben101Scf04028g02017,Niben101Scf00279g10001
GO:0030545	receptor regulator activity	molecular_function	0.0055141	0.13908	4	3122	10	38483	1	Niben101Scf06162g00006	3	Niben101Scf01374g01016,Niben101Scf04494g00018,Niben101Scf01147g01007
GO:0030547	receptor inhibitor activity	molecular_function	0.0055141	0.13908	4	3122	10	38483	1	Niben101Scf06162g00006	3	Niben101Scf01147g01007,Niben101Scf04494g00018,Niben101Scf01374g01016
GO:0030548	acetylcholine receptor regulator activity	molecular_function	0.0055141	0.13908	4	3122	10	38483	1	Niben101Scf06162g00006	3	Niben101Scf04494g00018,Niben101Scf01374g01016,Niben101Scf01147g01007
GO:0030550	acetylcholine receptor inhibitor activity	molecular_function	0.0055141	0.13908	4	3122	10	38483	1	Niben101Scf06162g00006	3	Niben101Scf01374g01016,Niben101Scf04494g00018,Niben101Scf01147g01007
GO:0016410	N-acyltransferase activity	molecular_function	0.0058048	0.14558	24	3122	174	38483	17	Niben101Scf04028g02018,Niben101Scf21557g01029,Niben101Scf04177g00006,Niben101Scf03326g02002,Niben101Scf10637g00003,Niben101Scf00482g00004,Niben101Scf02282g01014,Niben101Scf06641g01005,Niben101Scf14939g01008,Niben101Scf11305g01017,Niben101Scf00109g10003,Niben101Scf03307g08018,Niben101Scf01006g07009,Niben101Scf03986g01003,Niben101Scf06650g03009,Niben101Scf02600g00013,Niben101Scf05112g00012	7	Niben101Scf03747g04018,Niben101Scf00573g02015,Niben101Scf13926g01003,Niben101Scf10613g00009,Niben101Scf03121g04010,Niben101Scf06091g05001,Niben101Scf06042g00001
GO:0009607	response to biotic stimulus	biological_process	0.0061231	0.15234	34	3122	274	38483	15	Niben101Scf13643g01012,Niben101Scf03114g09011,Niben101Scf02814g02014,Niben101Scf04886g04001,Niben101Scf10989g00004,Niben101Scf02771g03017,Niben101Scf09928g01023,Niben101Scf00864g00004,Niben101Scf03018g11001,Niben101Scf07182g00017,Niben101Scf00063g10001,Niben101Scf01184g16001,Niben101Scf06684g01008,Niben101Scf07623g01033,Niben101Scf11283g00002	19	Niben101Scf05483g08004,Niben101Scf02618g04010,Niben101Scf02836g01004,Niben101Scf05250g02013,Niben101Scf14320g00010,Niben101Scf11624g00001,Niben101Scf11944g02005,Niben101Scf08294g03012,Niben101Scf11546g00009,Niben101Ctg13092g00001,Niben101Scf17137g00006,Niben101Scf01284g02011,Niben101Scf01727g05001,Niben101Scf06025g02001,Niben101Scf10999g00004,Niben101Scf03893g02007,Niben101Ctg08688g00001,Niben101…
GO:0006090	pyruvate metabolic process	biological_process	0.0062359	0.15234	20	3122	123	38483	3	Niben101Scf05697g02007,Niben101Scf04024g00009,Niben101Scf02622g10003	17	Niben101Scf01852g04029,Niben101Scf01025g01013,Niben101Scf01966g02001,Niben101Scf01433g08025,Niben101Scf02864g04008,Niben101Scf00675g01003,Niben101Scf02659g01005,Niben101Scf06700g02002,Niben101Scf05135g01007,Niben101Scf05688g08010,Niben101Scf02461g00004,Niben101Scf00276g07001,Niben101Scf33689g00006,Niben101Scf01433g08029,Niben101Scf00135g03022,Niben101Scf13103g01029,Niben101Scf10575g00008
GO:0016054	organic acid catabolic process	biological_process	0.0062531	0.15234	17	3122	96	38483	4	Niben101Scf00862g00010,Niben101Scf06008g00001,Niben101Scf00158g06011,Niben101Scf00238g09004	13	Niben101Scf20506g01006,Niben101Scf14803g00004,Niben101Scf02480g02012,Niben101Scf02145g10005,Niben101Scf01526g04020,Niben101Scf02738g01016,Niben101Scf01283g01001,Niben101Scf06153g00010,Niben101Scf01529g00020,Niben101Scf00526g00002,Niben101Scf03839g04019,Niben101Scf05438g05014,Niben101Scf00653g01010
GO:0046395	carboxylic acid catabolic process	biological_process	0.0062531	0.15234	17	3122	96	38483	4	Niben101Scf00238g09004,Niben101Scf00158g06011,Niben101Scf06008g00001,Niben101Scf00862g00010	13	Niben101Scf00653g01010,Niben101Scf03839g04019,Niben101Scf00526g00002,Niben101Scf05438g05014,Niben101Scf01529g00020,Niben101Scf01283g01001,Niben101Scf06153g00010,Niben101Scf02738g01016,Niben101Scf01526g04020,Niben101Scf02480g02012,Niben101Scf02145g10005,Niben101Scf14803g00004,Niben101Scf20506g01006
GO:0004748	ribonucleoside-diphosphate reductase activity, thioredoxin disulfide as acceptor	molecular_function	0.006316	0.15234	6	3122	23	38483	6	Niben101Scf10438g01002,Niben101Scf01830g01025,Niben101Scf04911g00004,Niben101Scf02242g01006,Niben101Scf18745g00020,Niben101Scf11706g00006	0
GO:0016728	oxidoreductase activity, acting on CH or CH2 groups, disulfide as acceptor	molecular_function	0.006316	0.15234	6	3122	23	38483	6	Niben101Scf04911g00004,Niben101Scf18745g00020,Niben101Scf02242g01006,Niben101Scf11706g00006,Niben101Scf10438g01002,Niben101Scf01830g01025	0
GO:0061731	ribonucleoside-diphosphate reductase activity	molecular_function	0.006316	0.15234	6	3122	23	38483	6	Niben101Scf11706g00006,Niben101Scf04911g00004,Niben101Scf02242g01006,Niben101Scf18745g00020,Niben101Scf10438g01002,Niben101Scf01830g01025	0
GO:0006974	cellular response to DNA damage stimulus	biological_process	0.0063968	0.15345	105	3122	936	38483	60	Niben101Scf02139g02009,Niben101Scf26250g00001,Niben101Scf07182g02004,Niben101Scf01006g07009,Niben101Scf04556g02003,Niben101Scf01281g02006,Niben101Scf00456g00008,Niben101Scf02045g04006,Niben101Scf05931g00003,Niben101Scf07161g00017,Niben101Scf03964g04029,Niben101Scf13308g01011,Niben101Scf03662g02001,Niben101Scf03985g03008,Niben101Scf04096g02015,Niben101Scf01859g09002,Niben101Scf07294g00015,Niben101…	45	Niben101Scf00296g02008,Niben101Scf05912g01016,Niben101Scf06853g00014,Niben101Scf04749g00006,Niben101Scf08142g01002,Niben101Scf02137g00006,Niben101Scf06678g02006,Niben101Scf00108g01009,Niben101Scf01433g08025,Niben101Scf03079g00002,Niben101Scf04518g00008,Niben101Scf03576g01039,Niben101Scf01460g04011,Niben101Scf05449g03005,Niben101Scf01553g02001,Niben101Scf02246g00003,Niben101Scf06535g02008,Niben101…
GO:0009132	nucleoside diphosphate metabolic process	biological_process	0.0064844	0.15472	22	3122	143	38483	7	Niben101Scf02622g10003,Niben101Scf04024g00009,Niben101Scf03393g00011,Niben101Scf03850g02024,Niben101Scf05697g02007,Niben101Scf14939g01008,Niben101Scf00109g10003	15	Niben101Scf00135g03022,Niben101Scf01433g08029,Niben101Scf13103g01029,Niben101Scf00276g07001,Niben101Scf02461g00004,Niben101Scf05688g08010,Niben101Scf06700g02002,Niben101Scf05135g01007,Niben101Scf00675g01003,Niben101Scf02659g01005,Niben101Scf02864g04008,Niben101Scf01433g08025,Niben101Scf01966g02001,Niben101Scf01025g01013,Niben101Scf01852g04029
GO:0008283	cell proliferation	biological_process	0.0065961	0.15653	6	3122	24	38483	3	Niben101Scf01863g04002,Niben101Scf01135g02006,Niben101Scf04400g01012	3	Niben101Scf03894g02023,Niben101Scf00397g11005,Niben101Scf05193g01006
GO:0006261	DNA-dependent DNA replication	biological_process	0.0066796	0.15767	23	3122	160	38483	17	Niben101Scf05402g02003,Niben101Scf04407g01010,Niben101Scf02041g04034,Niben101Scf00366g01013,Niben101Scf06172g00021,Niben101Scf00377g02007,Niben101Scf01818g08020,Niben101Scf01950g03015,Niben101Scf06537g00009,Niben101Scf10785g01013,Niben101Scf00152g18006,Niben101Scf18347g00003,Niben101Scf00504g03003,Niben101Scf07465g01007,Niben101Scf12994g02001,Niben101Scf13695g01002,Niben101Scf04020g06011	6	Niben101Scf01075g01015,Niben101Scf16246g00002,Niben101Scf02227g01008,Niben101Scf06537g00004,Niben101Scf00063g11003,Niben101Scf07515g01007
GO:0003972	RNA ligase (ATP) activity	molecular_function	0.0068116	0.15993	3	3122	5	38483	3	Niben101Scf07442g00008,Niben101Scf19517g00004,Niben101Scf03240g00008	0
GO:0003896	DNA primase activity	molecular_function	0.0072022	0.166	8	3122	36	38483	4	Niben101Scf13695g01002,Niben101Scf18347g00003,Niben101Scf00366g01013,Niben101Scf01950g03015	4	Niben101Scf06537g00004,Niben101Scf07515g01007,Niben101Scf01075g01015,Niben101Scf05665g00012
GO:0006353	DNA-templated transcription, termination	biological_process	0.0072037	0.166	10	3122	47	38483	2	Niben101Scf03619g04005,Niben101Scf01388g00004	8	Niben101Scf16582g00010,Niben101Scf00135g03007,Niben101Scf07393g00029,Niben101Scf00246g04005,Niben101Ctg13092g00001,Niben101Scf02531g02002,Niben101Scf01124g22007,Niben101Scf00501g04001
GO:0006281	DNA repair	biological_process	0.0072177	0.166	102	3122	908	38483	58	Niben101Scf09301g00003,Niben101Scf04036g04007,Niben101Scf07672g00014,Niben101Scf17834g01011,Niben101Scf07035g08003,Niben101Scf06556g10007,Niben101Scf02486g03012,Niben101Scf03917g00017,Niben101Scf03191g04001,Niben101Scf01520g01001,Niben101Scf12715g00001,Niben101Scf09516g00022,Niben101Scf00815g00012,Niben101Scf02315g01009,Niben101Scf00383g03001,Niben101Scf06556g00007,Niben101Scf02248g00001,Niben101…	44	Niben101Scf02685g00006,Niben101Scf12983g01048,Niben101Scf01115g00003,Niben101Scf01259g05006,Niben101Scf02030g05008,Niben101Scf08488g02011,Niben101Scf01472g02001,Niben101Scf04003g10014,Niben101Scf00837g00017,Niben101Scf04958g00013,Niben101Scf02569g03015,Niben101Scf01521g01007,Niben101Scf02605g00002,Niben101Scf32649g00006,Niben101Scf06621g01003,Niben101Scf02175g03014,Niben101Scf02751g04010,Niben101…
GO:0006399	tRNA metabolic process	biological_process	0.0072206	0.166	75	3122	643	38483	21	Niben101Scf01426g05012,Niben101Scf03906g05012,Niben101Scf19517g00004,Niben101Scf04240g02011,Niben101Scf03263g04009,Niben101Scf04182g02003,Niben101Scf10488g01001,Niben101Scf02290g01001,Niben101Scf08820g01004,Niben101Scf03114g09011,Niben101Scf10064g00003,Niben101Scf06223g00003,Niben101Scf00864g00004,Niben101Scf06589g00009,Niben101Scf03240g00008,Niben101Scf00573g01003,Niben101Scf07442g00008,Niben101…	54	Niben101Scf13411g00012,Niben101Scf07451g01013,Niben101Scf00182g01003,Niben101Scf02825g00007,Niben101Scf06249g03002,Niben101Scf00926g01011,Niben101Scf00251g00006,Niben101Scf20097g00011,Niben101Scf11560g00002,Niben101Scf07321g00016,Niben101Scf05484g01017,Niben101Scf06266g00002,Niben101Scf06738g00002,Niben101Scf01518g02002,Niben101Scf07677g00010,Niben101Scf02073g01008,Niben101Scf00980g07019,Niben101…
GO:0016836	hydro-lyase activity	molecular_function	0.0073384	0.16783	19	3122	125	38483	2	Niben101Scf00491g02005,Niben101Scf13995g01012	17	Niben101Scf06349g00008,Niben101Scf05135g01007,Niben101Scf01385g01012,Niben101Scf01154g19004,Niben101Scf00163g08019,Niben101Scf12680g03014,Niben101Scf09253g00011,Niben101Scf05438g02004,Niben101Scf00247g04007,Niben101Scf02627g01025,Niben101Scf01155g01009,Niben101Scf15549g00002,Niben101Scf03503g01006,Niben101Scf02804g00014,Niben101Scf05382g00001,Niben101Ctg14566g00003,Niben101Scf04926g04006
GO:1901565	organonitrogen compound catabolic process	biological_process	0.0074634	0.16981	28	3122	206	38483	11	Niben101Scf06008g00001,Niben101Scf00577g01002,Niben101Scf08804g02014,Niben101Scf00862g00010,Niben101Scf05830g03003,Niben101Scf06556g07017,Niben101Scf03016g00008,Niben101Scf15156g01016,Niben101Scf01626g04008,Niben101Scf00158g06011,Niben101Scf15965g00016	17	Niben101Scf01526g04020,Niben101Scf07229g02002,Niben101Scf02738g01016,Niben101Scf20506g01006,Niben101Scf02145g10005,Niben101Scf02480g02012,Niben101Scf06347g04017,Niben101Scf00653g01010,Niben101Scf03839g04019,Niben101Scf00526g00002,Niben101Scf05438g05014,Niben101Scf02408g04020,Niben101Scf08470g06007,Niben101Scf01276g05006,Niben101Scf01283g01001,Niben101Scf06153g00010,Niben101Scf00270g01014
GO:0006098	pentose-phosphate shunt	biological_process	0.0078901	0.1786	17	3122	102	38483	4	Niben101Scf10126g00007,Niben101Scf04906g00010,Niben101Scf05245g02003,Niben101Scf03772g02010	13	Niben101Scf10063g00003,Niben101Scf06809g00030,Niben101Scf03287g00021,Niben101Scf01534g00018,Niben101Scf00247g04007,Niben101Scf03068g00024,Niben101Scf01718g01001,Niben101Scf08590g01011,Niben101Scf01513g01010,Niben101Scf01374g01003,Niben101Scf04083g04003,Niben101Scf02078g08041,Niben101Scf02792g01031
GO:0016884	carbon-nitrogen ligase activity, with glutamine as amido-N-donor	molecular_function	0.0081865	0.1842	12	3122	60	38483	7	Niben101Scf00573g01003,Niben101Scf08030g04004,Niben101Scf15022g00017,Niben101Scf01190g00012,Niben101Scf06589g00009,Niben101Scf00837g12027,Niben101Scf11860g00013	5	Niben101Scf17243g01017,Niben101Scf07365g01021,Niben101Scf14394g01013,Niben101Scf07365g01031,Niben101Scf06866g00001
GO:0019201	nucleotide kinase activity	molecular_function	0.0082208	0.1842	7	3122	30	38483	1	Niben101Scf04506g03011	6	Niben101Scf02581g00006,Niben101Scf02027g00001,Niben101Scf14144g00014,Niben101Scf11383g00027,Niben101Scf01905g00009,Niben101Scf06876g01028
GO:0070403	NAD+ binding	molecular_function	0.0083895	0.18649	3	3122	5	38483	1	Niben101Scf00158g06011	2	Niben101Scf15435g00006,Niben101Scf01818g04009
GO:0003727	single-stranded RNA binding	molecular_function	0.0084078	0.18649	2	3122	2	38483	1	Niben101Scf02451g10027	1	Niben101Scf04099g02011
GO:0048511	rhythmic process	biological_process	0.0085551	0.18881	5	3122	18	38483	0		5	Niben101Scf03954g01001,Niben101Scf01917g08001,Niben101Scf01862g01017,Niben101Scf08020g06003,Niben101Scf08975g01010
GO:0005198	structural molecule activity	molecular_function	0.0086452	0.18985	174	3122	1971	38483	67	Niben101Scf02300g00025,Niben101Scf03282g05005,Niben101Scf00539g05012,Niben101Scf01478g00014,Niben101Scf02175g05002,Niben101Scf04537g01011,Niben101Scf02172g04007,Niben101Scf00887g01007,Niben101Scf02393g01014,Niben101Scf38997g00004,Niben101Scf00446g02007,Niben101Scf19230g01011,Niben101Scf03906g05012,Niben101Scf06348g00042,Niben101Scf05011g00001,Niben101Scf03882g06002,Niben101Scf17122g00007,Niben101…	107	Niben101Scf01721g07006,Niben101Scf07515g01007,Niben101Scf04786g01004,Niben101Scf00978g15001,Niben101Scf04113g01012,Niben101Scf04633g02005,Niben101Scf04528g09004,Niben101Scf02160g06069,Niben101Scf04107g00015,Niben101Scf00176g06012,Niben101Scf08613g02006,Niben101Scf06437g01008,Niben101Scf00367g02013,Niben101Scf10328g00024,Niben101Scf10314g04028,Niben101Scf02030g01002,Niben101Scf05107g00009,Niben101…
GO:0030976	thiamine pyrophosphate binding	molecular_function	0.0089028	0.19454	10	3122	45	38483	0		10	Niben101Scf01491g00004,Niben101Scf02399g01011,Niben101Scf01641g01011,Niben101Scf00491g04007,Niben101Scf00246g04005,Niben101Scf06933g02041,Niben101Scf12550g00002,Niben101Scf01386g02004,Niben101Scf01818g04009,Niben101Scf09544g00007
GO:0044283	small molecule biosynthetic process	biological_process	0.0090769	0.19737	87	3122	775	38483	23	Niben101Scf19766g00001,Niben101Scf02180g00002,Niben101Scf11860g00013,Niben101Scf10126g00007,Niben101Scf01190g00012,Niben101Scf12280g01013,Niben101Scf00158g06011,Niben101Scf15022g00017,Niben101Scf08544g00004,Niben101Scf10389g01005,Niben101Scf12789g00028,Niben101Scf05634g01008,Niben101Scf01589g00002,Niben101Scf00573g01003,Niben101Scf18214g00004,Niben101Scf04570g06007,Niben101Scf04554g06017,Niben101…	64	Niben101Scf04301g02007,Niben101Scf01866g03012,Niben101Scf02752g12002,Niben101Scf02435g01007,Niben101Scf10063g00003,Niben101Scf06109g00001,Niben101Scf04786g01004,Niben101Scf07515g01007,Niben101Scf07875g00001,Niben101Scf00345g01021,Niben101Scf05269g04001,Niben101Scf04967g01005,Niben101Scf05712g03021,Niben101Scf02893g00001,Niben101Scf00934g01008,Niben101Scf01395g01005,Niben101Scf14394g01013,Niben101…
GO:0006732	coenzyme metabolic process	biological_process	0.0094103	0.20299	57	3122	475	38483	16	Niben101Scf01861g00002,Niben101Scf03772g02010,Niben101Scf01899g06004,Niben101Scf08130g00016,Niben101Scf04096g02015,Niben101Scf05245g02003,Niben101Scf04138g00005,Niben101Scf08130g00014,Niben101Scf04024g00009,Niben101Scf02622g10003,Niben101Scf04906g00010,Niben101Scf10316g03003,Niben101Scf10126g00007,Niben101Scf05697g02007,Niben101Scf01589g00002,Niben101Scf19766g00001	41	Niben101Scf01433g08025,Niben101Scf01852g04029,Niben101Scf02078g08041,Niben101Scf05135g01007,Niben101Scf06700g02002,Niben101Scf01718g01001,Niben101Scf03068g00024,Niben101Scf02659g01005,Niben101Scf00675g01003,Niben101Scf04196g00005,Niben101Scf07937g03021,Niben101Scf09136g00004,Niben101Scf05688g08010,Niben101Scf18951g00022,Niben101Scf00135g03022,Niben101Scf04309g00007,Niben101Scf03287g00021,Niben101…
GO:0001733	galactosylceramide sulfotransferase activity	molecular_function	0.0094938	0.20299	2	3122	2	38483	0		2	Niben101Scf01994g00006,Niben101Scf00883g06001
GO:0050694	galactose 3-O-sulfotransferase activity	molecular_function	0.0094938	0.20299	2	3122	2	38483	0		2	Niben101Scf01994g00006,Niben101Scf00883g06001
GO:0006542	glutamine biosynthetic process	biological_process	0.0095194	0.20299	4	3122	10	38483	0		4	Niben101Scf02330g00012,Niben101Scf00952g03003,Niben101Scf03240g01006,Niben101Scf00345g01021
GO:0051156	glucose 6-phosphate metabolic process	biological_process	0.0097774	0.20654	17	3122	104	38483	4	Niben101Scf03772g02010,Niben101Scf05245g02003,Niben101Scf04906g00010,Niben101Scf10126g00007	13	Niben101Scf04083g04003,Niben101Scf02078g08041,Niben101Scf02792g01031,Niben101Scf03068g00024,Niben101Scf01374g01003,Niben101Scf01513g01010,Niben101Scf08590g01011,Niben101Scf01718g01001,Niben101Scf00247g04007,Niben101Scf01534g00018,Niben101Scf10063g00003,Niben101Scf06809g00030,Niben101Scf03287g00021
GO:0016407	acetyltransferase activity	molecular_function	0.0097797	0.20654	25	3122	189	38483	17	Niben101Scf11305g01017,Niben101Scf06641g01005,Niben101Scf00482g00004,Niben101Scf02282g01014,Niben101Scf03307g08018,Niben101Scf04028g02018,Niben101Scf21557g01029,Niben101Scf04177g00006,Niben101Scf03326g02002,Niben101Scf02600g00013,Niben101Scf12789g00028,Niben101Scf05112g00012,Niben101Scf01006g07009,Niben101Scf03986g01003,Niben101Scf31818g00003,Niben101Scf06650g03009,Niben101Scf00873g02007	8	Niben101Scf10613g00009,Niben101Scf13926g01003,Niben101Scf03747g04018,Niben101Scf00905g16001,Niben101Scf00573g02015,Niben101Scf03121g04010,Niben101Scf06042g00001,Niben101Scf06091g05001
GO:0009240	isopentenyl diphosphate biosynthetic process	biological_process	0.010235	0.21311	2	3122	2	38483	0		2	Niben101Scf33689g00006,Niben101Scf10575g00008
GO:0019288	isopentenyl diphosphate biosynthetic process, methylerythritol 4-phosphate pathway	biological_process	0.010235	0.21311	2	3122	2	38483	0		2	Niben101Scf10575g00008,Niben101Scf33689g00006
GO:0046490	isopentenyl diphosphate metabolic process	biological_process	0.010235	0.21311	2	3122	2	38483	0		2	Niben101Scf10575g00008,Niben101Scf33689g00006
GO:0004003	ATP-dependent DNA helicase activity	molecular_function	0.010662	0.22095	10	3122	49	38483	8	Niben101Scf02030g01004,Niben101Scf00270g11008,Niben101Scf17834g01011,Niben101Scf03917g00017,Niben101Scf00383g03001,Niben101Scf12935g00041,Niben101Scf25633g00014,Niben101Scf09516g00022	2	Niben101Scf00108g01009,Niben101Scf05449g03005
GO:0006310	DNA recombination	biological_process	0.011021	0.22687	59	3122	479	38483	30	Niben101Scf01189g02019,Niben101Scf01392g03014,Niben101Scf01611g04026,Niben101Scf07965g02016,Niben101Scf03710g11002,Niben101Scf00815g00012,Niben101Scf02315g01009,Niben101Scf01189g02001,Niben101Scf00383g03001,Niben101Scf13595g00004,Niben101Scf13394g00013,Niben101Scf08590g03016,Niben101Scf10626g00007,Niben101Scf14427g00018,Niben101Scf02654g00001,Niben101Scf06621g01005,Niben101Scf14922g00027,Niben101…	29	Niben101Scf03858g00029,Niben101Scf01432g03007,Niben101Scf10608g00009,Niben101Scf00463g00016,Niben101Scf09186g00004,Niben101Scf06535g02008,Niben101Scf04958g00013,Niben101Scf20512g00004,Niben101Scf02605g00002,Niben101Scf02246g00003,Niben101Scf06621g01003,Niben101Scf02175g03014,Niben101Scf01375g02012,Niben101Scf04941g03001,Niben101Scf02360g03003,Niben101Scf04003g10014,Niben101Scf20097g00011,Niben101…
GO:0003677	DNA binding	molecular_function	0.011051	0.22687	402	3122	4349	38483	272	Niben101Scf07035g08003,Niben101Scf14805g02006,Niben101Scf00077g08026,Niben101Scf03455g05018,Niben101Scf03693g08007,Niben101Scf01818g08020,Niben101Scf00138g03003,Niben101Scf07034g07006,Niben101Scf02486g03012,Niben101Scf00167g03010,Niben101Scf03191g04001,Niben101Scf00089g04004,Niben101Scf08137g05017,Niben101Scf04020g06011,Niben101Scf03072g03006,Niben101Scf11936g01017,Niben101Scf01689g01002,Niben101…	130	Niben101Scf03865g00006,Niben101Scf10767g03010,Niben101Scf06410g01001,Niben101Scf05222g04012,Niben101Scf09282g00004,Niben101Scf02569g03015,Niben101Scf00573g02015,Niben101Scf04103g03014,Niben101Scf01842g06006,Niben101Scf03822g00014,Niben101Scf09144g00003,Niben101Scf15158g00007,Niben101Scf04953g09006,Niben101Scf00585g05010,Niben101Scf00919g07002,Niben101Scf07783g01013,Niben101Scf01817g02003,Niben101…
GO:0030170	pyridoxal phosphate binding	molecular_function	0.01125	0.22989	28	3122	197	38483	5	Niben101Scf09832g00002,Niben101Scf10637g00003,Niben101Scf00862g00010,Niben101Scf08472g00003,Niben101Scf01241g02004	23	Niben101Scf02429g02004,Niben101Scf04133g01027,Niben101Scf00018g02003,Niben101Scf01478g05007,Niben101Scf01777g00016,Niben101Scf09658g00026,Niben101Scf03530g02009,Niben101Scf02480g02012,Niben101Scf07714g00008,Niben101Scf05348g01023,Niben101Scf00705g04001,Niben101Scf10162g00004,Niben101Scf07123g00001,Niben101Scf03839g04019,Niben101Scf02937g04001,Niben101Scf07321g00016,Niben101Scf03396g06008,Niben101…
GO:0009066	aspartate family amino acid metabolic process	biological_process	0.011885	0.24175	22	3122	146	38483	10	Niben101Scf10360g00014,Niben101Scf05634g01008,Niben101Scf00573g01003,Niben101Scf00837g12027,Niben101Scf15022g00017,Niben101Scf06589g00009,Niben101Scf12280g01013,Niben101Scf01190g00012,Niben101Scf08544g00004,Niben101Scf11860g00013	12	Niben101Scf01284g02011,Niben101Scf03455g06020,Niben101Scf04967g01005,Niben101Scf07875g00001,Niben101Scf05873g00003,Niben101Scf10063g00003,Niben101Scf02435g01007,Niben101Scf02752g12002,Niben101Scf14394g01013,Niben101Scf09725g00022,Niben101Scf07438g04014,Niben101Scf09010g02006
GO:0008047	enzyme activator activity	molecular_function	0.012091	0.24482	12	3122	66	38483	1	Niben101Scf10910g01019	11	Niben101Scf02173g00001,Niben101Scf03702g03012,Niben101Scf00321g05002,Niben101Scf01422g00009,Niben101Scf06203g02008,Niben101Scf04804g01002,Niben101Scf05438g03005,Niben101Scf04083g01003,Niben101Scf03341g03020,Niben101Scf02910g01040,Niben101Scf11131g00003
GO:0050380	undecaprenyl-diphosphatase activity	molecular_function	0.012283	0.24756	2	3122	4	38483	2	Niben101Scf02232g05001,Niben101Scf08088g02003	0
GO:0034660	ncRNA metabolic process	biological_process	0.012354	0.24786	87	3122	773	38483	24	Niben101Scf10488g01001,Niben101Scf04182g02003,Niben101Scf10431g00032,Niben101Scf03263g04009,Niben101Scf08820g01004,Niben101Scf02290g01001,Niben101Scf03906g05012,Niben101Scf01426g05012,Niben101Scf04240g02011,Niben101Scf19517g00004,Niben101Scf18214g00004,Niben101Scf00428g12019,Niben101Scf07442g00008,Niben101Scf00573g01003,Niben101Scf12789g00028,Niben101Scf03488g03004,Niben101Scf06869g00004,Niben101…	63	Niben101Scf00980g07019,Niben101Scf01518g02002,Niben101Scf07677g00010,Niben101Scf02073g01008,Niben101Scf06738g00002,Niben101Scf22800g00002,Niben101Scf11724g01006,Niben101Scf01432g03007,Niben101Scf02804g00014,Niben101Scf24355g00005,Niben101Scf09144g00003,Niben101Scf18343g00013,Niben101Scf03822g00014,Niben101Scf02367g05038,Niben101Scf02059g06013,Niben101Scf01671g02002,Niben101Scf06249g03002,Niben101…
GO:0016709	oxidoreductase activity, acting on paired donors, with incorporation or reduction of molecular oxygen, NAD(P)H as one donor, and incorporation of one atom of oxygen	molecular_function	0.01241	0.24787	12	3122	67	38483	4	Niben101Scf18214g00004,Niben101Scf03263g04009,Niben101Scf00428g12019,Niben101Scf03128g09014	8	Niben101Scf02244g00007,Niben101Scf02201g00012,Niben101Scf24355g00005,Niben101Scf15979g01004,Niben101Scf00926g01011,Niben101Scf09456g00020,Niben101Ctg13721g00007,Niben101Scf04294g03001
GO:0005960	glycine cleavage complex	cellular_component	0.013052	0.25618	5	3122	18	38483	0		5	Niben101Scf00526g00002,Niben101Scf06153g00010,Niben101Scf00653g01010,Niben101Scf20506g01006,Niben101Scf01526g04020
GO:0043138	3'-5' DNA helicase activity	molecular_function	0.013056	0.25618	3	3122	6	38483	3	Niben101Scf25633g00014,Niben101Scf03917g00017,Niben101Scf17834g01011	0
GO:0043140	ATP-dependent 3'-5' DNA helicase activity	molecular_function	0.013056	0.25618	3	3122	6	38483	3	Niben101Scf25633g00014,Niben101Scf17834g01011,Niben101Scf03917g00017	0
GO:0008080	N-acetyltransferase activity	molecular_function	0.013058	0.25618	21	3122	156	38483	14	Niben101Scf03326g02002,Niben101Scf04177g00006,Niben101Scf21557g01029,Niben101Scf04028g02018,Niben101Scf03307g08018,Niben101Scf06641g01005,Niben101Scf11305g01017,Niben101Scf02282g01014,Niben101Scf00482g00004,Niben101Scf06650g03009,Niben101Scf03986g01003,Niben101Scf01006g07009,Niben101Scf05112g00012,Niben101Scf02600g00013	7	Niben101Scf00573g02015,Niben101Scf03747g04018,Niben101Scf10613g00009,Niben101Scf13926g01003,Niben101Scf06042g00001,Niben101Scf06091g05001,Niben101Scf03121g04010
GO:0008452	RNA ligase activity	molecular_function	0.013278	0.25934	3	3122	6	38483	3	Niben101Scf07442g00008,Niben101Scf19517g00004,Niben101Scf03240g00008	0
GO:0003854	3-beta-hydroxy-delta5-steroid dehydrogenase activity	molecular_function	0.01348	0.25983	26	3122	187	38483	6	Niben101Scf11408g01031,Niben101Scf03488g03004,Niben101Scf05056g00002,Niben101Scf05109g02002,Niben101Scf01899g06004,Niben101Scf03964g03005	20	Niben101Scf02752g12002,Niben101Scf20614g00015,Niben101Scf01453g04008,Niben101Scf05519g02007,Niben101Scf06171g02019,Niben101Scf09010g02006,Niben101Scf04294g00011,Niben101Scf06203g02014,Niben101Scf00321g04010,Niben101Scf01822g16001,Niben101Scf12017g03006,Niben101Scf03455g06020,Niben101Scf04967g01005,Niben101Scf00715g04003,Niben101Scf01696g06050,Niben101Scf04053g03033,Niben101Scf05873g00003,Niben101…
GO:0016229	steroid dehydrogenase activity	molecular_function	0.01348	0.25983	26	3122	187	38483	6	Niben101Scf03964g03005,Niben101Scf01899g06004,Niben101Scf05056g00002,Niben101Scf05109g02002,Niben101Scf11408g01031,Niben101Scf03488g03004	20	Niben101Scf03214g01020,Niben101Scf06357g02001,Niben101Scf05873g00003,Niben101Scf10268g00007,Niben101Scf04053g03033,Niben101Scf00715g04003,Niben101Scf04967g01005,Niben101Scf03455g06020,Niben101Scf12017g03006,Niben101Scf01822g16001,Niben101Scf01696g06050,Niben101Scf06203g02014,Niben101Scf00321g04010,Niben101Scf04294g00011,Niben101Scf09010g02006,Niben101Scf01453g04008,Niben101Scf20614g00015,Niben101…
GO:0033764	steroid dehydrogenase activity, acting on the CH-OH group of donors, NAD or NADP as acceptor	molecular_function	0.01348	0.25983	26	3122	187	38483	6	Niben101Scf03488g03004,Niben101Scf11408g01031,Niben101Scf05109g02002,Niben101Scf05056g00002,Niben101Scf01899g06004,Niben101Scf03964g03005	20	Niben101Scf06171g02019,Niben101Scf05519g02007,Niben101Scf01453g04008,Niben101Scf20614g00015,Niben101Scf02752g12002,Niben101Scf04294g00011,Niben101Scf06203g02014,Niben101Scf00321g04010,Niben101Scf09010g02006,Niben101Scf01696g06050,Niben101Scf00715g04003,Niben101Scf01822g16001,Niben101Scf12017g03006,Niben101Scf04967g01005,Niben101Scf03455g06020,Niben101Scf05873g00003,Niben101Scf10268g00007,Niben101…
GO:0004089	carbonate dehydratase activity	molecular_function	0.01361	0.26117	4	3122	12	38483	1	Niben101Scf13995g01012	3	Niben101Scf06349g00008,Niben101Scf09253g00011,Niben101Scf01155g01009
GO:0016423	tRNA (guanine) methyltransferase activity	molecular_function	0.0137	0.26117	13	3122	77	38483	4	Niben101Scf10222g04003,Niben101Scf10488g01001,Niben101Scf10064g00003,Niben101Scf02290g01001	9	Niben101Scf07935g00006,Niben101Scf05484g01017,Niben101Scf02073g01008,Niben101Scf00279g10001,Niben101Scf07321g00016,Niben101Scf06183g03003,Niben101Scf00584g03014,Niben101Scf07451g01013,Niben101Scf02059g06013
GO:0008094	DNA-dependent ATPase activity	molecular_function	0.013748	0.26117	15	3122	95	38483	13	Niben101Scf15373g00007,Niben101Scf09454g00001,Niben101Scf00167g03010,Niben101Scf00270g11008,Niben101Scf02030g01004,Niben101Scf00383g03001,Niben101Scf02510g05023,Niben101Scf03917g00017,Niben101Scf17834g01011,Niben101Scf07564g01016,Niben101Scf12935g00041,Niben101Scf25633g00014,Niben101Scf09516g00022	2	Niben101Scf00108g01009,Niben101Scf05449g03005
GO:0042578	phosphoric ester hydrolase activity	molecular_function	0.013786	0.26117	61	3122	516	38483	21	Niben101Scf04772g00008,Niben101Scf05712g02003,Niben101Scf04773g00023,Niben101Scf13308g01011,Niben101Scf06736g08001,Niben101Scf03638g00009,Niben101Scf07579g02010,Niben101Scf02139g02009,Niben101Scf10626g00007,Niben101Scf10671g00009,Niben101Scf07231g02018,Niben101Scf06621g01005,Niben101Scf02315g01009,Niben101Scf10169g03009,Niben101Scf08293g00013,Niben101Scf05112g00010,Niben101Scf02437g08005,Niben101…	40	Niben101Scf02902g02003,Niben101Scf01326g10014,Niben101Scf01406g03019,Niben101Scf25265g00010,Niben101Scf10316g02004,Niben101Scf02479g02013,Niben101Scf01623g02016,Niben101Scf06869g02008,Niben101Scf04551g02004,Niben101Scf01091g00017,Niben101Scf00229g01002,Niben101Scf02280g09005,Niben101Scf02361g08011,Niben101Scf01817g02003,Niben101Scf01991g02022,Niben101Scf05017g06019,Niben101Scf08142g01002,Niben101…
GO:0016667	oxidoreductase activity, acting on a sulfur group of donors	molecular_function	0.014299	0.26972	31	3122	289	38483	13	Niben101Scf07482g00003,Niben101Scf13748g00002,Niben101Scf01143g06001,Niben101Scf02909g07004,Niben101Scf06344g04010,Niben101Scf03076g01001,Niben101Scf07863g00029,Niben101Scf00245g06005,Niben101Scf07231g02018,Niben101Scf13331g00001,Niben101Scf00082g05001,Niben101Scf03345g00007,Niben101Scf02752g07008	18	Niben101Scf01937g02005,Niben101Scf04741g04001,Niben101Scf03376g04013,Niben101Scf02602g00001,Niben101Scf02164g02003,Niben101Scf04286g01033,Niben101Scf01036g03007,Niben101Scf06727g00025,Niben101Scf07365g01028,Niben101Scf01983g02011,Niben101Scf10505g00007,Niben101Scf00297g00001,Niben101Scf06738g00002,Niben101Scf16278g00004,Niben101Scf01998g05003,Niben101Scf03050g06017,Niben101Scf02853g06020,Niben101…
GO:0008013	beta-catenin binding	molecular_function	0.014911	0.28007	6	3122	23	38483	4	Niben101Scf07880g02009,Niben101Scf08041g02010,Niben101Scf03481g01020,Niben101Scf01073g04022	2	Niben101Scf08723g02020,Niben101Scf04231g02012
GO:0030246	carbohydrate binding	molecular_function	0.015053	0.28154	46	3122	372	38483	15	Niben101Scf17983g00001,Niben101Scf08293g00013,Niben101Scf07640g01009,Niben101Scf07182g00017,Niben101Scf10213g00009,Niben101Scf02450g01001,Niben101Scf02236g00001,Niben101Scf01660g02013,Niben101Scf05601g00007,Niben101Scf06663g00020,Niben101Scf16234g01009,Niben101Scf00509g03006,Niben101Scf03939g06023,Niben101Scf02145g08002,Niben101Scf00503g01003	31	Niben101Scf17137g00006,Niben101Scf02608g01007,Niben101Ctg13703g00001,Niben101Scf06846g04002,Niben101Scf02792g01031,Niben101Scf01017g03006,Niben101Scf00705g04001,Niben101Scf09822g00004,Niben101Scf00488g02003,Niben101Scf02011g03011,Niben101Scf05412g02002,Niben101Scf01413g01007,Niben101Scf01225g02010,Niben101Scf06326g00032,Niben101Scf00788g02014,Niben101Scf00682g05009,Niben101Scf01399g00014,Niben101…
GO:1901362	organic cyclic compound biosynthetic process	biological_process	0.016565	0.30852	498	3122	5499	38483	271	Niben101Scf06909g04006,Niben101Ctg16284g00001,Niben101Scf08285g00021,Niben101Scf01190g00012,Niben101Scf06348g00042,Niben101Scf12210g07001,Niben101Scf03281g01003,Niben101Scf02406g02001,Niben101Scf05644g01001,Niben101Scf01861g00002,Niben101Scf00482g00004,Niben101Scf02771g03017,Niben101Scf01221g00001,Niben101Scf01388g00004,Niben101Scf04107g01003,Niben101Scf01950g03015,Niben101Scf00887g01007,Niben101…	227	Niben101Scf07937g03021,Niben101Scf03253g01020,Niben101Scf07798g03010,Niben101Scf17973g00015,Niben101Scf02340g07012,Niben101Scf09658g00030,Niben101Scf05382g00001,Niben101Scf02583g06003,Niben101Scf01577g01019,Niben101Scf01692g03007,Niben101Scf00471g00013,Niben101Scf00107g02002,Niben101Scf05135g01007,Niben101Scf00675g01003,Niben101Scf01432g01005,Niben101Scf05483g01007,Niben101Scf01727g05001,Niben101…
GO:0001071	nucleic acid binding transcription factor activity	molecular_function	0.01686	0.31139	155	3122	1619	38483	109	Niben101Scf02439g00023,Niben101Scf08034g00003,Niben101Scf00911g01004,Niben101Scf11694g01005,Niben101Ctg16385g00003,Niben101Scf00282g02006,Niben101Scf01752g05003,Niben101Scf02398g02001,Niben101Scf11756g01019,Niben101Scf03245g04004,Niben101Scf11308g00002,Niben101Scf03239g00001,Niben101Scf10283g01004,Niben101Scf03510g06007,Niben101Scf00911g01003,Niben101Scf04871g19004,Niben101Scf03419g03008,Niben101…	46	Niben101Scf02139g07001,Niben101Scf09144g00003,Niben101Scf00496g02009,Niben101Scf08604g00003,Niben101Scf01284g02011,Niben101Scf09282g00004,Niben101Scf01005g11010,Niben101Scf08149g01007,Niben101Scf10767g03010,Niben101Scf05449g03005,Niben101Scf03843g00003,Niben101Scf07913g00005,Niben101Scf03756g01007,Niben101Scf12177g00003,Niben101Scf00104g04002,Niben101Scf04316g02003,Niben101Scf03576g01034,Niben101…
GO:0003700	transcription factor activity, sequence-specific DNA binding	molecular_function	0.01686	0.31139	155	3122	1619	38483	109	Niben101Scf00479g03014,Niben101Scf03693g08007,Niben101Scf03348g00010,Niben101Scf03850g01005,Niben101Scf14805g02006,Niben101Scf00592g03010,Niben101Scf00388g03006,Niben101Scf01190g04010,Niben101Scf04871g19004,Niben101Scf03419g03008,Niben101Scf07034g07006,Niben101Scf03239g00001,Niben101Scf10283g01004,Niben101Scf00911g01003,Niben101Scf03510g06007,Niben101Scf03245g04004,Niben101Scf11308g00002,Niben101…	46	Niben101Scf10767g03010,Niben101Scf01005g11010,Niben101Scf08149g01007,Niben101Scf01284g02011,Niben101Scf00496g02009,Niben101Scf08604g00003,Niben101Scf09282g00004,Niben101Scf09144g00003,Niben101Scf02139g07001,Niben101Scf00063g10005,Niben101Scf12983g01008,Niben101Scf09136g00004,Niben101Scf00530g06012,Niben101Scf03435g00008,Niben101Scf03576g01034,Niben101Scf04316g02003,Niben101Scf00104g04002,Niben101…
GO:0065008	regulation of biological quality	biological_process	0.017157	0.31461	85	3122	841	38483	35	Niben101Scf08478g06019,Niben101Scf00082g05001,Niben101Scf02752g07008,Niben101Scf04535g02019,Niben101Scf04212g00014,Niben101Scf09516g00022,Niben101Scf02909g07004,Niben101Scf03345g00007,Niben101Scf02300g00025,Niben101Scf00176g06017,Niben101Scf06684g01008,Niben101Scf02261g01002,Niben101Scf07511g01004,Niben101Scf03114g09011,Niben101Scf00245g06005,Niben101Scf01824g00017,Niben101Scf00551g04006,Niben101…	50	Niben101Scf04903g01009,Niben101Scf02507g03001,Niben101Scf01036g03007,Niben101Scf10505g00007,Niben101Scf02836g01004,Niben101Scf03853g03012,Niben101Scf03954g01001,Niben101Scf12197g03017,Niben101Scf06349g00011,Niben101Scf04446g00023,Niben101Scf12983g01048,Niben101Scf06235g03014,Niben101Scf01894g03006,Niben101Scf01998g05003,Niben101Scf02389g00012,Niben101Scf01862g01017,Niben101Scf03790g00015,Niben101…
GO:0006072	glycerol-3-phosphate metabolic process	biological_process	0.017249	0.31461	9	3122	47	38483	2	Niben101Scf10126g00007,Niben101Scf18214g00004	7	Niben101Scf11960g02012,Niben101Scf24355g00005,Niben101Scf01513g01010,Niben101Scf07288g05013,Niben101Scf00926g01011,Niben101Scf01634g06003,Niben101Scf11084g02005
GO:0046168	glycerol-3-phosphate catabolic process	biological_process	0.017249	0.31461	9	3122	47	38483	2	Niben101Scf10126g00007,Niben101Scf18214g00004	7	Niben101Scf00926g01011,Niben101Scf07288g05013,Niben101Scf01513g01010,Niben101Scf24355g00005,Niben101Scf11960g02012,Niben101Scf11084g02005,Niben101Scf01634g06003
GO:0033691	sialic acid binding	molecular_function	0.01805	0.32715	2	3122	3	38483	0		2	Niben101Scf35628g00001,Niben101Scf17701g01020
GO:0051536	iron-sulfur cluster binding	molecular_function	0.018296	0.32715	38	3122	314	38483	8	Niben101Scf04700g08003,Niben101Scf02393g01014,Niben101Scf04096g02015,Niben101Scf05821g02010,Niben101Scf00321g02012,Niben101Scf21557g01029,Niben101Scf09740g00003,Niben101Scf07244g00001	30	Niben101Scf00168g10029,Niben101Scf00436g10019,Niben101Ctg15571g00004,Niben101Scf02111g14012,Niben101Scf10314g04028,Niben101Scf09078g01011,Niben101Scf03804g01017,Niben101Scf12983g01048,Niben101Scf03895g01018,Niben101Scf07103g03016,Niben101Scf12676g00006,Niben101Scf10528g02002,Niben101Scf21348g00006,Niben101Scf05820g01009,Niben101Scf06089g00012,Niben101Scf01166g08002,Niben101Scf05764g04017,Niben101…
GO:0051540	metal cluster binding	molecular_function	0.018296	0.32715	38	3122	314	38483	8	Niben101Scf05821g02010,Niben101Scf04700g08003,Niben101Scf04096g02015,Niben101Scf02393g01014,Niben101Scf07244g00001,Niben101Scf00321g02012,Niben101Scf21557g01029,Niben101Scf09740g00003	30	Niben101Scf10528g02002,Niben101Scf12676g00006,Niben101Scf05820g01009,Niben101Scf21348g00006,Niben101Scf05764g04017,Niben101Scf06089g00012,Niben101Scf01166g08002,Niben101Scf03929g04002,Niben101Ctg15571g00004,Niben101Scf00436g10019,Niben101Scf00168g10029,Niben101Scf10314g04028,Niben101Scf02111g14012,Niben101Scf03804g01017,Niben101Scf12983g01048,Niben101Scf09078g01011,Niben101Scf07103g03016,Niben101…
GO:0044271	cellular nitrogen compound biosynthetic process	biological_process	0.018335	0.32715	591	3122	6836	38483	303	Niben101Scf03850g02024,Niben101Scf00383g03001,Niben101Scf01478g00014,Niben101Scf19344g00001,Niben101Scf03716g04007,Niben101Scf01442g01009,Niben101Scf00152g20002,Niben101Scf04223g01002,Niben101Scf13695g01002,Niben101Scf01374g00003,Niben101Scf01429g00010,Niben101Scf06245g01013,Niben101Scf00276g02009,Niben101Scf00109g07005,Niben101Scf03917g00017,Niben101Scf00482g09010,Niben101Scf13926g00004,Niben101…	288	Niben101Scf07515g01007,Niben101Scf05269g04001,Niben101Scf00163g08019,Niben101Scf00920g00002,Niben101Scf02175g03014,Niben101Scf06621g01003,Niben101Scf00978g15001,Niben101Scf03142g02005,Niben101Scf01432g03007,Niben101Scf04926g04006,Niben101Scf06042g00001,Niben101Scf00063g11003,Niben101Scf03548g02031,Niben101Scf02375g06001,Niben101Scf00436g10019,Niben101Scf03768g03025,Niben101Scf10328g00024,Niben101…
GO:0001871	pattern binding	molecular_function	0.018381	0.32715	15	3122	98	38483	5	Niben101Scf03939g06023,Niben101Scf07182g00017,Niben101Scf02145g08002,Niben101Scf02450g01001,Niben101Scf16234g01009	10	Niben101Scf00682g05009,Niben101Scf07321g00016,Niben101Scf02608g01007,Niben101Scf00270g16015,Niben101Scf02608g01008,Niben101Scf05412g02002,Niben101Scf01054g03001,Niben101Scf01399g00014,Niben101Scf01101g04010,Niben101Scf00705g04001
GO:0030247	polysaccharide binding	molecular_function	0.018381	0.32715	15	3122	98	38483	5	Niben101Scf03939g06023,Niben101Scf02145g08002,Niben101Scf07182g00017,Niben101Scf16234g01009,Niben101Scf02450g01001	10	Niben101Scf01399g00014,Niben101Scf01054g03001,Niben101Scf05412g02002,Niben101Scf01101g04010,Niben101Scf00705g04001,Niben101Scf00682g05009,Niben101Scf07321g00016,Niben101Scf02608g01007,Niben101Scf02608g01008,Niben101Scf00270g16015
GO:0016874	ligase activity	molecular_function	0.018478	0.32756	101	3122	933	38483	46	Niben101Scf01426g05012,Niben101Scf03455g05018,Niben101Scf03906g05012,Niben101Scf10785g01013,Niben101Scf08030g04004,Niben101Scf01190g00012,Niben101Scf05118g08003,Niben101Scf01818g08020,Niben101Scf03281g01003,Niben101Scf19517g00004,Niben101Scf04240g02011,Niben101Scf10122g01005,Niben101Scf10626g00007,Niben101Scf13394g00013,Niben101Scf02910g01033,Niben101Scf00383g03001,Niben101Scf11936g01017,Niben101…	55	Niben101Scf01259g05006,Niben101Scf02685g00006,Niben101Scf02825g00007,Niben101Scf06410g01001,Niben101Scf00837g00017,Niben101Scf14394g01013,Niben101Scf16898g00001,Niben101Scf13569g00001,Niben101Scf05060g02003,Niben101Scf01375g02012,Niben101Scf02175g03014,Niben101Scf06621g01003,Niben101Scf02605g00002,Niben101Scf24421g00002,Niben101Scf00345g01021,Niben101Scf05269g04001,Niben101Scf04786g01004,Niben101…
GO:0005516	calmodulin binding	molecular_function	0.018588	0.32802	11	3122	63	38483	3	Niben101Scf00853g08006,Niben101Scf13666g00001,Niben101Scf09276g00002	8	Niben101Scf02318g02002,Niben101Scf00879g05002,Niben101Scf35628g00001,Niben101Scf17973g00015,Niben101Scf17701g01020,Niben101Scf01834g02011,Niben101Scf05801g00005,Niben101Scf01553g01001
GO:0019207	kinase regulator activity	molecular_function	0.018727	0.32802	12	3122	71	38483	6	Niben101Scf03208g07010,Niben101Scf10910g01019,Niben101Scf04182g02003,Niben101Scf03488g09011,Niben101Scf14308g01004,Niben101Scf02451g10027	6	Niben101Scf02173g00001,Niben101Scf02910g01040,Niben101Scf07466g01002,Niben101Scf05438g03005,Niben101Scf04804g01002,Niben101Ctg15571g00004
GO:0019887	protein kinase regulator activity	molecular_function	0.018727	0.32802	12	3122	71	38483	6	Niben101Scf03208g07010,Niben101Scf10910g01019,Niben101Scf04182g02003,Niben101Scf03488g09011,Niben101Scf14308g01004,Niben101Scf02451g10027	6	Niben101Scf02173g00001,Niben101Scf05438g03005,Niben101Scf04804g01002,Niben101Ctg15571g00004,Niben101Scf07466g01002,Niben101Scf02910g01040
GO:0071855	neuropeptide receptor binding	molecular_function	0.01892	0.33009	4	3122	12	38483	2	Niben101Scf11362g01011,Niben101Scf00192g01022	2	Niben101Scf12522g01002,Niben101Scf06603g03015
GO:0016701	oxidoreductase activity, acting on single donors with incorporation of molecular oxygen	molecular_function	0.019298	0.33535	19	3122	146	38483	6	Niben101Scf01326g09002,Niben101Scf08151g00006,Niben101Scf08869g00002,Niben101Scf01580g00001,Niben101Scf01506g02001,Niben101Scf05407g00001	13	Niben101Scf00493g00020,Niben101Scf10528g02002,Niben101Scf07798g03010,Niben101Scf01166g08002,Niben101Scf06089g00012,Niben101Scf05972g02009,Niben101Scf04174g05001,Niben101Scf00436g10019,Niben101Scf01434g03006,Niben101Scf03804g01017,Niben101Scf00897g02011,Niben101Scf01721g07006,Niben101Scf06364g00003
GO:0016861	intramolecular oxidoreductase activity, interconverting aldoses and ketoses	molecular_function	0.019414	0.33564	11	3122	62	38483	0		11	Niben101Scf01731g04005,Niben101Scf01529g00020,Niben101Scf01991g02022,Niben101Scf06847g02001,Niben101Scf01852g01023,Niben101Scf02659g01005,Niben101Scf01847g02012,Niben101Scf01534g00018,Niben101Scf02792g01031,Niben101Scf03493g00019,Niben101Scf02381g03005
GO:0031072	heat shock protein binding	molecular_function	0.019512	0.33564	10	3122	57	38483	0		10	Niben101Scf05411g02022,Niben101Scf09644g00014,Niben101Scf01314g00017,Niben101Scf19421g00010,Niben101Scf07199g01009,Niben101Scf09186g00004,Niben101Scf00152g25020,Niben101Scf11130g00004,Niben101Scf08966g00001,Niben101Scf03208g02009
GO:0004800	thyroxine 5'-deiodinase activity	molecular_function	0.019611	0.33564	3	3122	8	38483	2	Niben101Scf06113g00016,Niben101Scf00176g06017	1	Niben101Scf04903g01009
GO:0015144	carbohydrate transmembrane transporter activity	molecular_function	0.019694	0.33564	15	3122	98	38483	6	Niben101Scf05565g02013,Niben101Scf03345g00007,Niben101Scf10465g00013,Niben101Scf04481g00030,Niben101Scf16833g00004,Niben101Scf10542g00013	9	Niben101Scf17973g00015,Niben101Scf15109g00018,Niben101Scf00248g02011,Niben101Scf02318g02002,Niben101Scf05154g01005,Niben101Scf08433g00014,Niben101Scf02316g00016,Niben101Scf02442g00014,Niben101Scf08178g00010
GO:1901476	carbohydrate transporter activity	molecular_function	0.019694	0.33564	15	3122	98	38483	6	Niben101Scf10542g00013,Niben101Scf10465g00013,Niben101Scf03345g00007,Niben101Scf16833g00004,Niben101Scf04481g00030,Niben101Scf05565g02013	9	Niben101Scf02442g00014,Niben101Scf08178g00010,Niben101Scf08433g00014,Niben101Scf05154g01005,Niben101Scf02316g00016,Niben101Scf15109g00018,Niben101Scf00248g02011,Niben101Scf17973g00015,Niben101Scf02318g02002
GO:0008175	tRNA methyltransferase activity	molecular_function	0.020362	0.34569	15	3122	100	38483	4	Niben101Scf10064g00003,Niben101Scf02290g01001,Niben101Scf10222g04003,Niben101Scf10488g01001	11	Niben101Scf07451g01013,Niben101Scf00584g03014,Niben101Scf02059g06013,Niben101Scf00279g10001,Niben101Scf02073g01008,Niben101Scf02173g00001,Niben101Scf07321g00016,Niben101Scf06183g03003,Niben101Scf07935g00006,Niben101Scf00113g06004,Niben101Scf05484g01017
GO:0051920	peroxiredoxin activity	molecular_function	0.020538	0.34688	4	3122	16	38483	0		4	Niben101Scf04717g03004,Niben101Scf01372g00003,Niben101Scf08020g01012,Niben101Scf00144g02016
GO:0004616	phosphogluconate dehydrogenase (decarboxylating) activity	molecular_function	0.020851	0.34688	15	3122	94	38483	4	Niben101Scf05245g02003,Niben101Scf10126g00007,Niben101Scf03772g02010,Niben101Scf04906g00010	11	Niben101Scf03287g00021,Niben101Scf01374g01003,Niben101Scf08590g01011,Niben101Scf01718g01001,Niben101Scf01513g01010,Niben101Scf03068g00024,Niben101Scf10063g00003,Niben101Scf06809g00030,Niben101Scf00247g04007,Niben101Scf04083g04003,Niben101Scf02078g08041
GO:0004375	glycine dehydrogenase (decarboxylating) activity	molecular_function	0.020934	0.34688	3	3122	7	38483	0		3	Niben101Scf01283g01001,Niben101Scf02480g02012,Niben101Scf03839g04019
GO:0016642	oxidoreductase activity, acting on the CH-NH2 group of donors, disulfide as acceptor	molecular_function	0.020934	0.34688	3	3122	7	38483	0		3	Niben101Scf01283g01001,Niben101Scf02480g02012,Niben101Scf03839g04019
GO:0006096	glycolytic process	biological_process	0.021231	0.34688	18	3122	121	38483	3	Niben101Scf05697g02007,Niben101Scf04024g00009,Niben101Scf02622g10003	15	Niben101Scf01433g08025,Niben101Scf01966g02001,Niben101Scf02864g04008,Niben101Scf01852g04029,Niben101Scf01025g01013,Niben101Scf06700g02002,Niben101Scf05135g01007,Niben101Scf00675g01003,Niben101Scf02659g01005,Niben101Scf05688g08010,Niben101Scf02461g00004,Niben101Scf00135g03022,Niben101Scf01433g08029,Niben101Scf13103g01029,Niben101Scf00276g07001
GO:0006757	ATP generation from ADP	biological_process	0.021231	0.34688	18	3122	121	38483	3	Niben101Scf04024g00009,Niben101Scf02622g10003,Niben101Scf05697g02007	15	Niben101Scf05688g08010,Niben101Scf02461g00004,Niben101Scf00276g07001,Niben101Scf01433g08029,Niben101Scf00135g03022,Niben101Scf13103g01029,Niben101Scf01852g04029,Niben101Scf01025g01013,Niben101Scf01966g02001,Niben101Scf01433g08025,Niben101Scf02864g04008,Niben101Scf02659g01005,Niben101Scf00675g01003,Niben101Scf05135g01007,Niben101Scf06700g02002
GO:0009135	purine nucleoside diphosphate metabolic process	biological_process	0.021231	0.34688	18	3122	121	38483	3	Niben101Scf05697g02007,Niben101Scf04024g00009,Niben101Scf02622g10003	15	Niben101Scf01852g04029,Niben101Scf01025g01013,Niben101Scf01966g02001,Niben101Scf01433g08025,Niben101Scf02864g04008,Niben101Scf02659g01005,Niben101Scf00675g01003,Niben101Scf05135g01007,Niben101Scf06700g02002,Niben101Scf05688g08010,Niben101Scf02461g00004,Niben101Scf00276g07001,Niben101Scf00135g03022,Niben101Scf01433g08029,Niben101Scf13103g01029
GO:0009179	purine ribonucleoside diphosphate metabolic process	biological_process	0.021231	0.34688	18	3122	121	38483	3	Niben101Scf05697g02007,Niben101Scf04024g00009,Niben101Scf02622g10003	15	Niben101Scf02659g01005,Niben101Scf00675g01003,Niben101Scf05135g01007,Niben101Scf06700g02002,Niben101Scf01852g04029,Niben101Scf01025g01013,Niben101Scf01433g08025,Niben101Scf01966g02001,Niben101Scf02864g04008,Niben101Scf00276g07001,Niben101Scf13103g01029,Niben101Scf00135g03022,Niben101Scf01433g08029,Niben101Scf05688g08010,Niben101Scf02461g00004
GO:0009185	ribonucleoside diphosphate metabolic process	biological_process	0.021231	0.34688	18	3122	121	38483	3	Niben101Scf02622g10003,Niben101Scf04024g00009,Niben101Scf05697g02007	15	Niben101Scf00135g03022,Niben101Scf01433g08029,Niben101Scf13103g01029,Niben101Scf00276g07001,Niben101Scf02461g00004,Niben101Scf05688g08010,Niben101Scf06700g02002,Niben101Scf05135g01007,Niben101Scf00675g01003,Niben101Scf02659g01005,Niben101Scf02864g04008,Niben101Scf01966g02001,Niben101Scf01433g08025,Niben101Scf01025g01013,Niben101Scf01852g04029
GO:0046031	ADP metabolic process	biological_process	0.021231	0.34688	18	3122	121	38483	3	Niben101Scf05697g02007,Niben101Scf04024g00009,Niben101Scf02622g10003	15	Niben101Scf01433g08025,Niben101Scf01966g02001,Niben101Scf02864g04008,Niben101Scf01852g04029,Niben101Scf01025g01013,Niben101Scf06700g02002,Niben101Scf05135g01007,Niben101Scf00675g01003,Niben101Scf02659g01005,Niben101Scf05688g08010,Niben101Scf02461g00004,Niben101Scf13103g01029,Niben101Scf00135g03022,Niben101Scf01433g08029,Niben101Scf00276g07001
GO:0030234	enzyme regulator activity	molecular_function	0.021297	0.34688	60	3122	586	38483	28	Niben101Scf01534g02027,Niben101Scf06171g02035,Niben101Scf00630g03011,Niben101Scf05323g02009,Niben101Ctg16222g00005,Niben101Scf01681g02009,Niben101Scf07850g05006,Niben101Scf05516g03018,Niben101Scf03906g05012,Niben101Scf00831g00002,Niben101Scf08272g00021,Niben101Scf02451g10027,Niben101Scf18293g00003,Niben101Scf01221g00001,Niben101Scf04473g01003,Niben101Scf09817g02004,Niben101Scf00372g00003,Niben101…	32	Niben101Scf00321g05002,Niben101Scf06280g01008,Niben101Scf07663g00009,Niben101Scf05438g03005,Niben101Scf09792g02010,Niben101Scf03341g03020,Niben101Scf07466g01002,Niben101Scf02173g00001,Niben101Scf01005g07009,Niben101Ctg15571g00004,Niben101Scf01422g00009,Niben101Scf02665g04014,Niben101Scf09665g01003,Niben101Scf05665g00012,Niben101Scf01937g02005,Niben101Scf00176g10001,Niben101Scf00687g00014,Niben101…
GO:0015205	nucleobase transmembrane transporter activity	molecular_function	0.022206	0.35904	3	3122	7	38483	0		3	Niben101Scf04875g05009,Niben101Scf03046g01003,Niben101Scf02137g00006
GO:0015851	nucleobase transport	biological_process	0.022206	0.35904	3	3122	7	38483	0		3	Niben101Scf02137g00006,Niben101Scf03046g01003,Niben101Scf04875g05009
GO:0006739	NADP metabolic process	biological_process	0.022526	0.36182	19	3122	130	38483	4	Niben101Scf05245g02003,Niben101Scf03772g02010,Niben101Scf10126g00007,Niben101Scf04906g00010	15	Niben101Scf03068g00024,Niben101Scf08590g01011,Niben101Scf01513g01010,Niben101Scf01718g01001,Niben101Scf01374g01003,Niben101Scf02078g08041,Niben101Scf04083g04003,Niben101Scf02792g01031,Niben101Scf06809g00030,Niben101Scf10063g00003,Niben101Scf08443g00019,Niben101Scf03287g00021,Niben101Scf04309g00007,Niben101Scf01534g00018,Niben101Scf00247g04007
GO:0035438	cyclic-di-GMP binding	molecular_function	0.022542	0.36182	2	3122	3	38483	0		2	Niben101Scf03142g02005,Niben101Scf02757g01001
GO:0016211	ammonia ligase activity	molecular_function	0.023334	0.37183	5	3122	20	38483	0		5	Niben101Scf00952g03003,Niben101Scf02330g00012,Niben101Scf02435g01007,Niben101Scf00345g01021,Niben101Scf03240g01006
GO:0016880	acid-ammonia (or amide) ligase activity	molecular_function	0.023334	0.37183	5	3122	20	38483	0		5	Niben101Scf02435g01007,Niben101Scf00345g01021,Niben101Scf03240g01006,Niben101Scf00952g03003,Niben101Scf02330g00012
GO:0022884	macromolecule transmembrane transporter activity	molecular_function	0.023525	0.37321	6	3122	29	38483	4	Niben101Scf02093g00004,Niben101Scf16833g00004,Niben101Scf06348g00042,Niben101Scf05565g02013	2	Niben101Scf00305g04005,Niben101Scf03576g01039
GO:0044282	small molecule catabolic process	biological_process	0.02359	0.37321	17	3122	111	38483	4	Niben101Scf06008g00001,Niben101Scf00862g00010,Niben101Scf00238g09004,Niben101Scf00158g06011	13	Niben101Scf01526g04020,Niben101Scf02738g01016,Niben101Scf20506g01006,Niben101Scf14803g00004,Niben101Scf02480g02012,Niben101Scf02145g10005,Niben101Scf01529g00020,Niben101Scf00526g00002,Niben101Scf03839g04019,Niben101Scf05438g05014,Niben101Scf00653g01010,Niben101Scf01283g01001,Niben101Scf06153g00010
GO:0044763	single-organism cellular process	biological_process	0.023889	0.3762	959	3122	10628	38483	358	Niben101Scf03345g00007,Niben101Scf03619g04005,Niben101Scf02093g00004,Niben101Scf07017g00005,Niben101Scf00109g10003,Niben101Scf03072g03006,Niben101Scf03706g03008,Niben101Scf00063g03007,Niben101Scf04223g01035,Niben101Scf00815g00012,Niben101Scf11936g01017,Niben101Scf00436g00003,Niben101Scf01350g07007,Niben101Scf01789g02045,Niben101Scf02180g00002,Niben101Scf07035g08003,Niben101Scf00872g00005,Niben101…	601	Niben101Scf00414g07005,Niben101Scf01518g02002,Niben101Scf02569g03015,Niben101Scf16278g00004,Niben101Scf03565g03005,Niben101Scf04967g01005,Niben101Scf04847g03022,Niben101Scf15366g00003,Niben101Scf01664g00015,Niben101Scf02627g01025,Niben101Scf22800g00002,Niben101Scf07648g01018,Niben101Scf03822g00014,Niben101Scf18343g00013,Niben101Scf04870g01001,Niben101Scf02844g03013,Niben101Scf02026g04007,Niben101…
GO:0016055	Wnt signaling pathway	biological_process	0.023949	0.3762	8	3122	42	38483	3	Niben101Scf07880g02009,Niben101Scf08041g02010,Niben101Scf01073g04022	5	Niben101Scf00063g10008,Niben101Scf06249g05016,Niben101Scf09144g00003,Niben101Scf08723g02020,Niben101Scf04231g02012
GO:0004857	enzyme inhibitor activity	molecular_function	0.024081	0.37693	40	3122	393	38483	23	Niben101Scf05929g04005,Niben101Scf09817g02004,Niben101Scf21138g01011,Niben101Scf21813g00014,Niben101Scf00372g00003,Niben101Scf03208g07010,Niben101Scf13391g00007,Niben101Scf04217g04003,Niben101Scf03488g09011,Niben101Scf04182g02003,Niben101Scf14308g01004,Niben101Scf12983g01058,Niben101Ctg16222g00005,Niben101Scf00630g03011,Niben101Scf06171g02035,Niben101Scf07850g05006,Niben101Scf01681g02009,Niben101…	17	Niben101Scf10541g00018,Niben101Scf02290g09003,Niben101Scf00447g01010,Niben101Scf01491g00004,Niben101Scf00176g10001,Niben101Scf01937g02005,Niben101Scf16022g00011,Niben101Scf01500g00011,Niben101Scf11177g00009,Niben101Scf06280g01008,Niben101Scf07663g00009,Niben101Scf07466g01002,Niben101Scf09792g02010,Niben101Scf05665g00012,Niben101Scf02665g04014,Niben101Ctg15571g00004,Niben101Scf09665g01003
GO:0016762	xyloglucan:xyloglucosyl transferase activity	molecular_function	0.024683	0.38329	10	3122	63	38483	5	Niben101Scf07244g00001,Niben101Scf00953g05005,Niben101Scf09711g00005,Niben101Scf05702g02010,Niben101Scf04392g04008	5	Niben101Scf12954g01001,Niben101Scf00369g05011,Niben101Scf00980g07019,Niben101Scf00996g02009,Niben101Scf09075g03002
GO:0048046	apoplast	cellular_component	0.024683	0.38329	10	3122	63	38483	5	Niben101Scf07244g00001,Niben101Scf04392g04008,Niben101Scf09711g00005,Niben101Scf05702g02010,Niben101Scf00953g05005	5	Niben101Scf12954g01001,Niben101Scf09075g03002,Niben101Scf00996g02009,Niben101Scf00980g07019,Niben101Scf00369g05011
GO:0060590	ATPase regulator activity	molecular_function	0.024748	0.38329	11	3122	63	38483	5	Niben101Scf01681g02009,Niben101Scf05929g04005,Niben101Scf01221g00001,Niben101Scf08272g00021,Niben101Scf03906g05012	6	Niben101Scf03702g03012,Niben101Scf05692g07035,Niben101Scf11131g00003,Niben101Scf06280g01008,Niben101Scf06203g02008,Niben101Scf00321g05002
GO:0005133	interferon-gamma receptor binding	molecular_function	0.024997	0.38579	2	3122	3	38483	2	Niben101Scf12983g01058,Niben101Scf06909g04006	0
GO:0008643	carbohydrate transport	biological_process	0.02548	0.39138	16	3122	109	38483	6	Niben101Scf10542g00013,Niben101Scf16833g00004,Niben101Scf03345g00007,Niben101Scf10465g00013,Niben101Scf04481g00030,Niben101Scf05565g02013	10	Niben101Scf02442g00014,Niben101Scf08178g00010,Niben101Scf02316g00016,Niben101Scf00248g02011,Niben101Scf17973g00015,Niben101Scf02318g02002,Niben101Scf03564g00018,Niben101Scf08433g00014,Niben101Scf32649g00006,Niben101Scf15109g00018
GO:0006694	steroid biosynthetic process	biological_process	0.025621	0.39138	26	3122	201	38483	6	Niben101Scf01899g06004,Niben101Scf03964g03005,Niben101Scf11408g01031,Niben101Scf03488g03004,Niben101Scf05056g00002,Niben101Scf05109g02002	20	Niben101Scf12017g03006,Niben101Scf01822g16001,Niben101Scf03455g06020,Niben101Scf04967g01005,Niben101Scf00715g04003,Niben101Scf01696g06050,Niben101Scf04053g03033,Niben101Scf10268g00007,Niben101Scf05873g00003,Niben101Scf06357g02001,Niben101Scf03214g01020,Niben101Scf20614g00015,Niben101Scf02752g12002,Niben101Scf01453g04008,Niben101Scf05519g02007,Niben101Scf06171g02019,Niben101Scf09010g02006,Niben101…
GO:0003678	DNA helicase activity	molecular_function	0.025676	0.39138	49	3122	407	38483	27	Niben101Scf09301g00003,Niben101Scf10785g01013,Niben101Scf04036g04007,Niben101Scf02030g01004,Niben101Scf17834g01011,Niben101Scf01818g08020,Niben101Scf12715g00001,Niben101Scf12935g00041,Niben101Scf13308g01011,Niben101Scf05931g00003,Niben101Scf09516g00022,Niben101Scf01006g07009,Niben101Scf04556g02003,Niben101Scf01281g02006,Niben101Scf02139g02009,Niben101Scf03917g00017,Niben101Scf10626g00007,Niben101…	22	Niben101Scf04518g00008,Niben101Scf01259g05006,Niben101Scf00108g01009,Niben101Scf02685g00006,Niben101Scf12983g01048,Niben101Scf08142g01002,Niben101Scf00837g00017,Niben101Scf05912g01016,Niben101Scf03076g02006,Niben101Scf00296g02008,Niben101Scf06621g01003,Niben101Scf02175g03014,Niben101Scf02360g03003,Niben101Scf01375g02012,Niben101Scf04958g00013,Niben101Scf06535g02008,Niben101Scf02246g00003,Niben101…
GO:0008839	4-hydroxy-tetrahydrodipicolinate reductase	molecular_function	0.025726	0.39138	9	3122	49	38483	3	Niben101Scf08544g00004,Niben101Scf12280g01013,Niben101Scf05634g01008	6	Niben101Scf09010g02006,Niben101Scf05873g00003,Niben101Scf02752g12002,Niben101Scf04967g01005,Niben101Scf03455g06020,Niben101Scf10063g00003
GO:0006787	porphyrin-containing compound catabolic process	biological_process	0.025891	0.39138	11	3122	69	38483	7	Niben101Scf15965g00016,Niben101Scf15156g01016,Niben101Scf03016g00008,Niben101Scf00577g01002,Niben101Scf01626g04008,Niben101Scf05830g03003,Niben101Scf06556g07017	4	Niben101Scf02408g04020,Niben101Scf01276g05006,Niben101Scf08470g06007,Niben101Scf06347g04017
GO:0033015	tetrapyrrole catabolic process	biological_process	0.025891	0.39138	11	3122	69	38483	7	Niben101Scf15965g00016,Niben101Scf01626g04008,Niben101Scf00577g01002,Niben101Scf15156g01016,Niben101Scf03016g00008,Niben101Scf05830g03003,Niben101Scf06556g07017	4	Niben101Scf02408g04020,Niben101Scf01276g05006,Niben101Scf08470g06007,Niben101Scf06347g04017
GO:0046406	magnesium protoporphyrin IX methyltransferase activity	molecular_function	0.026571	0.40029	2	3122	3	38483	1	Niben101Scf04223g01035	1	Niben101Scf03548g02031
GO:0030258	lipid modification	biological_process	0.026753	0.40166	22	3122	157	38483	4	Niben101Scf01660g02013,Niben101Scf00238g09004,Niben101Scf00503g01003,Niben101Scf14996g00010	18	Niben101Scf01225g02010,Niben101Scf00788g02014,Niben101Scf06326g00032,Niben101Scf02173g00001,Niben101Scf01657g01002,Niben101Ctg14008g00002,Niben101Scf01529g00020,Niben101Scf32539g00003,Niben101Scf00303g00002,Niben101Scf06846g04002,Niben101Ctg13703g00001,Niben101Scf18589g00011,Niben101Scf00113g06004,Niben101Scf04871g08011,Niben101Scf09822g00004,Niben101Scf01017g03006,Niben101Scf04871g08010,Niben101…
GO:0016846	carbon-sulfur lyase activity	molecular_function	0.027077	0.40257	8	3122	47	38483	0		8	Niben101Scf02027g00001,Niben101Scf09658g00030,Niben101Scf00297g00001,Niben101Scf07365g01028,Niben101Scf17701g01020,Niben101Scf01578g05008,Niben101Scf35628g00001,Niben101Scf06628g01002
GO:0052736	beta-glucanase activity	molecular_function	0.027179	0.40257	3	3122	8	38483	2	Niben101Scf11232g01012,Niben101Scf11355g01024	1	Niben101Scf11232g01011
GO:0052861	glucan endo-1,3-beta-glucanase activity, C-3 substituted reducing group	molecular_function	0.027179	0.40257	3	3122	8	38483	2	Niben101Scf11232g01012,Niben101Scf11355g01024	1	Niben101Scf11232g01011
GO:0052862	glucan endo-1,4-beta-glucanase activity, C-3 substituted reducing group	molecular_function	0.027179	0.40257	3	3122	8	38483	2	Niben101Scf11355g01024,Niben101Scf11232g01012	1	Niben101Scf11232g01011
GO:0019693	ribose phosphate metabolic process	biological_process	0.027321	0.40302	80	3122	813	38483	18	Niben101Scf06589g00009,Niben101Scf03772g02010,Niben101Scf03644g01007,Niben101Scf05245g02003,Niben101Scf00920g09015,Niben101Scf04113g17021,Niben101Scf08137g02022,Niben101Scf04906g00010,Niben101Scf02622g10003,Niben101Scf04024g00009,Niben101Scf03917g00017,Niben101Scf10126g00007,Niben101Scf00271g05016,Niben101Scf00887g01007,Niben101Scf04107g01003,Niben101Scf05697g02007,Niben101Scf03850g02024,Niben101…	62	Niben101Scf05688g08010,Niben101Scf00096g04015,Niben101Scf11383g03008,Niben101Scf06809g00030,Niben101Scf00125g01016,Niben101Scf03287g00021,Niben101Scf02078g08041,Niben101Scf09716g01001,Niben101Scf13411g00007,Niben101Scf01433g08025,Niben101Scf00897g02011,Niben101Scf01718g01001,Niben101Scf01623g02016,Niben101Scf06700g02002,Niben101Scf03843g00003,Niben101Scf03039g01017,Niben101Scf00960g03015,Niben101…
GO:0031323	regulation of cellular metabolic process	biological_process	0.027392	0.40302	343	3122	3718	38483	215	Niben101Scf02439g00023,Niben101Scf00911g01004,Niben101Scf01847g08012,Niben101Scf08034g00003,Niben101Ctg16385g00003,Niben101Scf11694g01005,Niben101Scf00282g02006,Niben101Scf03885g02001,Niben101Scf02398g02001,Niben101Scf05206g03015,Niben101Scf10122g01005,Niben101Scf05674g00010,Niben101Scf12141g00009,Niben101Scf11308g00002,Niben101Scf01830g01022,Niben101Scf03239g00001,Niben101Scf10283g01004,Niben101…	128	Niben101Scf02139g07001,Niben101Scf01048g00005,Niben101Scf00463g00016,Niben101Scf03858g00029,Niben101Scf02319g06001,Niben101Scf32649g00006,Niben101Scf03952g00003,Niben101Scf00496g02009,Niben101Scf08604g00003,Niben101Scf01284g02011,Niben101Scf01005g07009,Niben101Scf01005g11010,Niben101Scf03376g04013,Niben101Scf20097g00011,Niben101Scf08149g01007,Niben101Scf16898g00001,Niben101Scf00776g02002,Niben101…
GO:0042030	ATPase inhibitor activity	molecular_function	0.027528	0.40368	5	3122	20	38483	4	Niben101Scf01221g00001,Niben101Scf08272g00021,Niben101Scf01681g02009,Niben101Scf05929g04005	1	Niben101Scf06280g01008
GO:0005342	organic acid transmembrane transporter activity	molecular_function	0.027996	0.40783	13	3122	79	38483	2	Niben101Scf04477g02006,Niben101Scf02648g04009	11	Niben101Scf11483g00010,Niben101Scf00182g02012,Niben101Scf01993g07002,Niben101Scf03607g01010,Niben101Scf19062g00009,Niben101Scf08334g03002,Niben101Scf02908g03013,Niben101Scf01281g08031,Niben101Scf02359g00008,Niben101Scf00688g00002,Niben101Scf06767g00013
GO:0046943	carboxylic acid transmembrane transporter activity	molecular_function	0.027996	0.40783	13	3122	79	38483	2	Niben101Scf04477g02006,Niben101Scf02648g04009	11	Niben101Scf03607g01010,Niben101Scf01993g07002,Niben101Scf08334g03002,Niben101Scf19062g00009,Niben101Scf02908g03013,Niben101Scf00182g02012,Niben101Scf11483g00010,Niben101Scf06767g00013,Niben101Scf00688g00002,Niben101Scf02359g00008,Niben101Scf01281g08031
GO:0009318	exodeoxyribonuclease VII complex	cellular_component	0.028556	0.41462	3	3122	8	38483	1	Niben101Scf14900g00003	2	Niben101Scf04727g02010,Niben101Scf01100g00004
GO:0033227	dsRNA transport	biological_process	0.028924	0.4147	2	3122	3	38483	1	Niben101Scf06348g00042	1	Niben101Scf03576g01039
GO:0051032	nucleic acid transmembrane transporter activity	molecular_function	0.028924	0.4147	2	3122	3	38483	1	Niben101Scf06348g00042	1	Niben101Scf03576g01039
GO:0051033	RNA transmembrane transporter activity	molecular_function	0.028924	0.4147	2	3122	3	38483	1	Niben101Scf06348g00042	1	Niben101Scf03576g01039
GO:0042555	MCM complex	cellular_component	0.028937	0.4147	2	3122	3	38483	2	Niben101Scf10785g01013,Niben101Scf01818g08020	0
GO:0006313	transposition, DNA-mediated	biological_process	0.029876	0.42497	13	3122	89	38483	8	Niben101Scf08590g03016,Niben101Scf01611g04026,Niben101Scf14922g00027,Niben101Scf01189g02019,Niben101Scf01189g02001,Niben101Scf01392g03014,Niben101Scf01188g08018,Niben101Scf13595g00004	5	Niben101Scf04941g03001,Niben101Scf09186g00004,Niben101Scf20097g00011,Niben101Scf20512g00004,Niben101Scf03628g01009
GO:0032196	transposition	biological_process	0.029876	0.42497	13	3122	89	38483	8	Niben101Scf13595g00004,Niben101Scf01188g08018,Niben101Scf01392g03014,Niben101Scf01189g02001,Niben101Scf01189g02019,Niben101Scf14922g00027,Niben101Scf01611g04026,Niben101Scf08590g03016	5	Niben101Scf03628g01009,Niben101Scf20512g00004,Niben101Scf20097g00011,Niben101Scf09186g00004,Niben101Scf04941g03001
GO:0016776	phosphotransferase activity, phosphate group as acceptor	molecular_function	0.029943	0.42497	8	3122	48	38483	2	Niben101Scf03850g02024,Niben101Scf04506g03011	6	Niben101Scf06876g01028,Niben101Scf11383g00027,Niben101Scf02027g00001,Niben101Scf02581g00006,Niben101Scf14144g00014,Niben101Scf01905g00009
GO:0016684	oxidoreductase activity, acting on peroxide as acceptor	molecular_function	0.030384	0.42959	32	3122	296	38483	12	Niben101Scf07250g02003,Niben101Scf05395g03020,Niben101Scf13316g00002,Niben101Scf01664g01002,Niben101Scf12935g00046,Niben101Scf04953g07001,Niben101Scf08566g08014,Niben101Scf13316g00007,Niben101Scf08338g00001,Niben101Scf17339g00004,Niben101Scf02261g01002,Niben101Scf05566g04007	20	Niben101Scf01372g00003,Niben101Scf06778g07006,Niben101Scf17339g00003,Niben101Scf02537g02023,Niben101Scf12954g02010,Niben101Scf03804g01001,Niben101Scf02526g00002,Niben101Scf00144g02016,Niben101Scf01497g03008,Niben101Scf02349g03001,Niben101Scf02041g04015,Niben101Scf02772g01013,Niben101Scf03199g00008,Niben101Ctg10591g00003,Niben101Scf07070g02002,Niben101Scf06385g02016,Niben101Scf08020g01012,Niben101…
GO:0008202	steroid metabolic process	biological_process	0.030463	0.42959	27	3122	214	38483	6	Niben101Scf01899g06004,Niben101Scf03964g03005,Niben101Scf11408g01031,Niben101Scf03488g03004,Niben101Scf05056g00002,Niben101Scf05109g02002	21	Niben101Scf04967g01005,Niben101Scf03455g06020,Niben101Scf01822g16001,Niben101Scf12017g03006,Niben101Scf05961g02035,Niben101Scf00715g04003,Niben101Scf01696g06050,Niben101Scf04053g03033,Niben101Scf06357g02001,Niben101Scf03214g01020,Niben101Scf05873g00003,Niben101Scf10268g00007,Niben101Scf02752g12002,Niben101Scf20614g00015,Niben101Scf01453g04008,Niben101Scf05519g02007,Niben101Scf06171g02019,Niben101…
GO:0031406	carboxylic acid binding	molecular_function	0.031412	0.44017	18	3122	125	38483	3	Niben101Scf01718g09027,Niben101Scf05821g02010,Niben101Scf02908g06009	15	Niben101Scf05329g05016,Niben101Scf00125g01016,Niben101Scf05382g00001,Niben101Scf03710g06004,Niben101Scf35628g00001,Niben101Scf20316g01001,Niben101Scf00819g11005,Niben101Scf05438g02004,Niben101Scf17701g01020,Niben101Scf28650g00001,Niben101Scf00457g11002,Niben101Scf01623g02016,Niben101Scf00505g07001,Niben101Scf00483g03004,Niben101Scf05188g03030
GO:0043177	organic acid binding	molecular_function	0.031412	0.44017	18	3122	125	38483	3	Niben101Scf01718g09027,Niben101Scf05821g02010,Niben101Scf02908g06009	15	Niben101Scf03710g06004,Niben101Scf05329g05016,Niben101Scf05382g00001,Niben101Scf00125g01016,Niben101Scf20316g01001,Niben101Scf35628g00001,Niben101Scf01623g02016,Niben101Scf00457g11002,Niben101Scf00819g11005,Niben101Scf17701g01020,Niben101Scf28650g00001,Niben101Scf05438g02004,Niben101Scf05188g03030,Niben101Scf00483g03004,Niben101Scf00505g07001
GO:0019637	organophosphate metabolic process	biological_process	0.031779	0.44279	133	3122	1361	38483	37	Niben101Scf10316g03003,Niben101Scf06589g00009,Niben101Scf08130g00014,Niben101Scf16706g01002,Niben101Scf04096g02015,Niben101Scf05245g02003,Niben101Scf00920g09015,Niben101Scf03772g02010,Niben101Scf03644g01007,Niben101Scf01553g02020,Niben101Scf08137g02022,Niben101Scf03393g00011,Niben101Scf10126g00007,Niben101Scf03917g00017,Niben101Scf03281g01003,Niben101Scf02622g10003,Niben101Scf04024g00009,Niben101…	96	Niben101Scf00125g01016,Niben101Scf03287g00021,Niben101Scf01412g00017,Niben101Scf00897g02011,Niben101Scf02375g01012,Niben101Scf06700g02002,Niben101Scf02078g08041,Niben101Scf09716g01001,Niben101Scf13411g00007,Niben101Scf01433g08025,Niben101Scf15372g00003,Niben101Scf03039g01017,Niben101Scf00773g05007,Niben101Scf01954g01020,Niben101Scf21107g00019,Niben101Scf01513g01010,Niben101Scf01025g01013,Niben101…
GO:0015293	symporter activity	molecular_function	0.0319	0.44279	14	3122	91	38483	4	Niben101Scf10542g00013,Niben101Scf06556g00007,Niben101Scf04477g02006,Niben101Scf10465g00013	10	Niben101Scf01993g07002,Niben101Scf08334g03002,Niben101Scf02442g00014,Niben101Scf08178g00010,Niben101Scf00182g02012,Niben101Scf08433g00014,Niben101Scf02316g00016,Niben101Scf05434g00017,Niben101Scf15109g00018,Niben101Scf00688g00002
GO:0015294	solute:cation symporter activity	molecular_function	0.0319	0.44279	14	3122	91	38483	4	Niben101Scf10465g00013,Niben101Scf04477g02006,Niben101Scf10542g00013,Niben101Scf06556g00007	10	Niben101Scf00688g00002,Niben101Scf05434g00017,Niben101Scf15109g00018,Niben101Scf02316g00016,Niben101Scf08433g00014,Niben101Scf00182g02012,Niben101Scf02442g00014,Niben101Scf08178g00010,Niben101Scf01993g07002,Niben101Scf08334g03002
GO:0016860	intramolecular oxidoreductase activity	molecular_function	0.032453	0.44905	13	3122	83	38483	0		13	Niben101Scf03493g00019,Niben101Scf02381g03005,Niben101Scf01534g00018,Niben101Scf01847g02012,Niben101Scf02792g01031,Niben101Scf06847g02001,Niben101Scf05961g02035,Niben101Scf01991g02022,Niben101Scf01529g00020,Niben101Scf02659g01005,Niben101Scf01852g01023,Niben101Scf01731g04005,Niben101Scf16278g00004
GO:0009657	plastid organization	biological_process	0.033739	0.4625	2	3122	4	38483	0		2	Niben101Scf10188g02005,Niben101Scf06654g02002
GO:0009668	plastid membrane organization	biological_process	0.033739	0.4625	2	3122	4	38483	0		2	Niben101Scf10188g02005,Niben101Scf06654g02002
GO:0010027	thylakoid membrane organization	biological_process	0.033739	0.4625	2	3122	4	38483	0		2	Niben101Scf10188g02005,Niben101Scf06654g02002
GO:0051187	cofactor catabolic process	biological_process	0.034109	0.46359	11	3122	72	38483	7	Niben101Scf15965g00016,Niben101Scf15156g01016,Niben101Scf03016g00008,Niben101Scf00577g01002,Niben101Scf01626g04008,Niben101Scf06556g07017,Niben101Scf05830g03003	4	Niben101Scf08470g06007,Niben101Scf01276g05006,Niben101Scf02408g04020,Niben101Scf06347g04017
GO:0005088	Ras guanyl-nucleotide exchange factor activity	molecular_function	0.034134	0.46359	8	3122	41	38483	2	Niben101Scf01580g00001,Niben101Scf02081g02027	6	Niben101Scf00220g04015,Niben101Scf08513g00007,Niben101Scf07031g00003,Niben101Ctg15612g00005,Niben101Scf05709g01018,Niben101Scf03287g02004
GO:0005089	Rho guanyl-nucleotide exchange factor activity	molecular_function	0.034134	0.46359	8	3122	41	38483	2	Niben101Scf01580g00001,Niben101Scf02081g02027	6	Niben101Ctg15612g00005,Niben101Scf03287g02004,Niben101Scf05709g01018,Niben101Scf08513g00007,Niben101Scf00220g04015,Niben101Scf07031g00003
GO:0000702	oxidized base lesion DNA N-glycosylase activity	molecular_function	0.034408	0.46445	3	3122	8	38483	3	Niben101Scf03191g04001,Niben101Scf02115g04004,Niben101Scf01520g01001	0
GO:0008534	oxidized purine nucleobase lesion DNA N-glycosylase activity	molecular_function	0.034408	0.46445	3	3122	8	38483	3	Niben101Scf03191g04001,Niben101Scf02115g04004,Niben101Scf01520g01001	0
GO:0019222	regulation of metabolic process	biological_process	0.034649	0.46486	359	3122	3911	38483	222	Niben101Scf03245g04004,Niben101Scf03072g03006,Niben101Scf00063g03007,Niben101Scf11756g01019,Niben101Scf02180g00002,Niben101Scf01752g05003,Niben101Scf03265g00010,Niben101Scf01398g00006,Niben101Scf03693g08007,Niben101Scf03455g05018,Niben101Scf14805g02006,Niben101Scf16244g02033,Niben101Scf09116g02017,Niben101Scf00388g03006,Niben101Scf08137g05017,Niben101Scf03419g03008,Niben101Scf00089g04004,Niben101…	137	Niben101Scf09282g00004,Niben101Scf01375g02012,Niben101Scf06094g06005,Niben101Scf09144g00003,Niben101Scf01664g00015,Niben101Scf02685g00006,Niben101Scf10767g03010,Niben101Scf00820g03003,Niben101Scf02026g04007,Niben101Scf06410g01001,Niben101Scf09698g00004,Niben101Scf00240g00015,Niben101Scf02318g02002,Niben101Scf03843g00003,Niben101Scf07913g00005,Niben101Scf03756g01007,Niben101Scf12177g00003,Niben101…
GO:0001671	ATPase activator activity	molecular_function	0.034707	0.46486	3	3122	8	38483	0		3	Niben101Scf11131g00003,Niben101Scf00321g05002,Niben101Scf06203g02008
GO:0015996	chlorophyll catabolic process	biological_process	0.035065	0.46486	10	3122	64	38483	7	Niben101Scf06556g07017,Niben101Scf05830g03003,Niben101Scf01626g04008,Niben101Scf00577g01002,Niben101Scf15156g01016,Niben101Scf03016g00008,Niben101Scf15965g00016	3	Niben101Scf01276g05006,Niben101Scf08470g06007,Niben101Scf02408g04020
GO:0047746	chlorophyllase activity	molecular_function	0.035065	0.46486	10	3122	64	38483	7	Niben101Scf03016g00008,Niben101Scf15156g01016,Niben101Scf01626g04008,Niben101Scf00577g01002,Niben101Scf05830g03003,Niben101Scf06556g07017,Niben101Scf15965g00016	3	Niben101Scf02408g04020,Niben101Scf08470g06007,Niben101Scf01276g05006
GO:0050896	response to stimulus	biological_process	0.035148	0.46486	384	3122	4175	38483	185	Niben101Scf13289g00008,Niben101Scf10205g00001,Niben101Scf10671g00009,Niben101Scf10384g02008,Niben101Scf04217g04003,Niben101Scf05932g05010,Niben101Scf07182g00017,Niben101Scf07442g00008,Niben101Scf00063g10001,Niben101Scf05279g05006,Niben101Scf03295g09001,Niben101Scf05060g07008,Niben101Scf07554g02009,Niben101Scf07680g02001,Niben101Scf01341g02007,Niben101Scf06883g01010,Niben101Scf04499g03002,Niben101…	199	Niben101Scf02360g03003,Niben101Scf04316g02003,Niben101Scf01905g00009,Niben101Scf09387g03016,Niben101Scf05449g03005,Niben101Scf00864g01006,Niben101Scf00170g05007,Niben101Scf10041g00013,Niben101Scf08975g01010,Niben101Scf10999g00004,Niben101Scf04779g01006,Niben101Ctg08688g00001,Niben101Scf02618g04018,Niben101Scf06678g02006,Niben101Scf03538g02003,Niben101Scf01027g00003,Niben101Scf05250g02013,Niben101…
GO:0019438	aromatic compound biosynthetic process	biological_process	0.035367	0.46486	465	3122	5200	38483	264	Niben101Scf08869g00002,Niben101Scf01774g10021,Niben101Scf08590g03016,Niben101Scf13595g00004,Niben101Scf05112g00010,Niben101Scf06541g00002,Niben101Scf09236g00001,Niben101Scf13533g01001,Niben101Scf03018g11001,Niben101Scf08546g03002,Niben101Scf13167g02003,Niben101Scf00753g01002,Niben101Scf03028g01011,Niben101Scf01696g04006,Niben101Scf01392g03014,Niben101Scf00366g01013,Niben101Scf16092g00001,Niben101…	201	Niben101Scf01559g01002,Niben101Scf00501g04001,Niben101Scf14955g00009,Niben101Scf01970g01025,Niben101Scf00240g00015,Niben101Scf02318g02002,Niben101Scf03843g00003,Niben101Scf07913g00005,Niben101Scf12177g00003,Niben101Scf03756g01007,Niben101Scf08443g00019,Niben101Scf01399g00012,Niben101Scf00960g03015,Niben101Scf08975g01001,Niben101Scf04953g09006,Niben101Scf00795g00009,Niben101Scf13186g03006,Niben101…
GO:0015370	solute:sodium symporter activity	molecular_function	0.035377	0.46486	7	3122	34	38483	2	Niben101Scf06556g00007,Niben101Scf04477g02006	5	Niben101Scf00182g02012,Niben101Scf00688g00002,Niben101Scf05434g00017,Niben101Scf01993g07002,Niben101Scf08334g03002
GO:0002376	immune system process	biological_process	0.035406	0.46486	24	3122	189	38483	9	Niben101Scf01319g02012,Niben101Scf28100g00004,Niben101Scf06909g04006,Niben101Scf03816g01001,Niben101Scf00864g00004,Niben101Scf03114g09011,Niben101Scf12983g01058,Niben101Scf07850g08004,Niben101Scf17607g00005	15	Niben101Scf01412g00017,Niben101Scf10041g00013,Niben101Scf01818g04007,Niben101Scf05329g05016,Niben101Scf07321g00016,Niben101Scf06942g02015,Niben101Scf06654g02002,Niben101Scf00705g04001,Niben101Scf01422g00009,Niben101Scf17137g00006,Niben101Scf02836g01004,Niben101Scf00819g11005,Niben101Scf02757g01001,Niben101Scf00271g04024,Niben101Scf02685g00006
GO:0006813	potassium ion transport	biological_process	0.035433	0.46486	27	3122	211	38483	2	Niben101Scf01899g06004,Niben101Scf10126g00007	25	Niben101Scf07168g00003,Niben101Scf03068g00024,Niben101Scf09538g00008,Niben101Scf06974g00017,Niben101Scf03141g08015,Niben101Scf02979g02005,Niben101Scf00338g00016,Niben101Scf03214g01020,Niben101Scf10268g00007,Niben101Scf09560g02001,Niben101Scf24355g00005,Niben101Scf08665g01006,Niben101Scf05519g02007,Niben101Scf06171g02019,Niben101Scf10063g00003,Niben101Scf11319g00005,Niben101Scf00926g01011,Niben101…
GO:0007338	single fertilization	biological_process	0.035668	0.46486	4	3122	15	38483	2	Niben101Scf03325g01017,Niben101Scf02829g03017	2	Niben101Scf00063g06042,Niben101Scf00519g00010
GO:0009566	fertilization	biological_process	0.035668	0.46486	4	3122	15	38483	2	Niben101Scf03325g01017,Niben101Scf02829g03017	2	Niben101Scf00063g06042,Niben101Scf00519g00010
GO:0006165	nucleoside diphosphate phosphorylation	biological_process	0.035807	0.46486	19	3122	139	38483	4	Niben101Scf05697g02007,Niben101Scf03850g02024,Niben101Scf04024g00009,Niben101Scf02622g10003	15	Niben101Scf01852g04029,Niben101Scf01025g01013,Niben101Scf01433g08025,Niben101Scf01966g02001,Niben101Scf02864g04008,Niben101Scf00675g01003,Niben101Scf02659g01005,Niben101Scf06700g02002,Niben101Scf05135g01007,Niben101Scf05688g08010,Niben101Scf02461g00004,Niben101Scf00276g07001,Niben101Scf01433g08029,Niben101Scf00135g03022,Niben101Scf13103g01029
GO:0046939	nucleotide phosphorylation	biological_process	0.035807	0.46486	19	3122	139	38483	4	Niben101Scf02622g10003,Niben101Scf04024g00009,Niben101Scf03850g02024,Niben101Scf05697g02007	15	Niben101Scf00276g07001,Niben101Scf13103g01029,Niben101Scf00135g03022,Niben101Scf01433g08029,Niben101Scf02461g00004,Niben101Scf05688g08010,Niben101Scf02659g01005,Niben101Scf00675g01003,Niben101Scf05135g01007,Niben101Scf06700g02002,Niben101Scf01025g01013,Niben101Scf01852g04029,Niben101Scf02864g04008,Niben101Scf01433g08025,Niben101Scf01966g02001
GO:0044801	single-organism membrane fusion	biological_process	0.036103	0.46732	8	3122	45	38483	3	Niben101Scf02725g02025,Niben101Scf02829g03017,Niben101Scf03325g01017	5	Niben101Scf07515g01007,Niben101Scf04786g01004,Niben101Scf03076g02006,Niben101Scf15158g00007,Niben101Scf09778g00011
GO:0009311	oligosaccharide metabolic process	biological_process	0.036208	0.46732	22	3122	158	38483	9	Niben101Scf19517g00004,Niben101Scf10064g00003,Niben101Scf00023g08011,Niben101Scf00439g04015,Niben101Scf10966g03004,Niben101Scf05407g00001,Niben101Scf06757g00004,Niben101Scf00887g01011,Niben101Scf04289g01010	13	Niben101Scf00745g00018,Niben101Scf20614g00017,Niben101Scf04910g01004,Niben101Scf07451g01013,Niben101Scf03853g03012,Niben101Scf05011g01027,Niben101Scf18156g00011,Niben101Scf08590g01011,Niben101Scf06183g03003,Niben101Scf07935g00006,Niben101Scf04083g04003,Niben101Scf06678g02006,Niben101Scf08195g07027
GO:0019321	pentose metabolic process	biological_process	0.036788	0.47068	3	3122	8	38483	2	Niben101Scf00419g00001,Niben101Scf06716g01001	1	Niben101Scf13942g00026
GO:0019566	arabinose metabolic process	biological_process	0.036788	0.47068	3	3122	8	38483	2	Niben101Scf00419g00001,Niben101Scf06716g01001	1	Niben101Scf13942g00026
GO:0046373	L-arabinose metabolic process	biological_process	0.036788	0.47068	3	3122	8	38483	2	Niben101Scf06716g01001,Niben101Scf00419g00001	1	Niben101Scf13942g00026
GO:0042138	meiotic DNA double-strand break formation	biological_process	0.038069	0.48013	2	3122	4	38483	0		2	Niben101Scf02853g06020,Niben101Scf10608g00009
GO:0006955	immune response	biological_process	0.038111	0.48013	19	3122	144	38483	7	Niben101Scf03816g01001,Niben101Scf01319g02012,Niben101Scf28100g00004,Niben101Scf06909g04006,Niben101Scf17607g00005,Niben101Scf12983g01058,Niben101Scf07850g08004	12	Niben101Scf01818g04007,Niben101Scf05329g05016,Niben101Scf07321g00016,Niben101Scf06942g02015,Niben101Scf01412g00017,Niben101Scf02836g01004,Niben101Scf00819g11005,Niben101Scf00271g04024,Niben101Scf02685g00006,Niben101Scf06654g02002,Niben101Scf00705g04001,Niben101Scf01422g00009
GO:0006414	translational elongation	biological_process	0.038341	0.48013	17	3122	144	38483	9	Niben101Scf05732g00015,Niben101Scf03150g03007,Niben101Scf06348g00042,Niben101Scf00063g03007,Niben101Scf00571g00006,Niben101Scf05928g03010,Niben101Scf01478g00014,Niben101Scf03595g10007,Niben101Scf09276g00002	8	Niben101Scf02351g08011,Niben101Scf03142g02005,Niben101Scf07510g00016,Niben101Scf01899g07007,Niben101Scf06349g02015,Niben101Scf02757g01001,Niben101Scf06677g00006,Niben101Scf11767g01009
GO:0008645	hexose transport	biological_process	0.038428	0.48013	2	3122	5	38483	1	Niben101Scf04481g00030	1	Niben101Scf00248g02011
GO:0015145	monosaccharide transmembrane transporter activity	molecular_function	0.038428	0.48013	2	3122	5	38483	1	Niben101Scf04481g00030	1	Niben101Scf00248g02011
GO:0015149	hexose transmembrane transporter activity	molecular_function	0.038428	0.48013	2	3122	5	38483	1	Niben101Scf04481g00030	1	Niben101Scf00248g02011
GO:0015153	rhamnose transmembrane transporter activity	molecular_function	0.038428	0.48013	2	3122	5	38483	1	Niben101Scf04481g00030	1	Niben101Scf00248g02011
GO:0007342	fusion of sperm to egg plasma membrane	biological_process	0.038591	0.48013	2	3122	4	38483	2	Niben101Scf02829g03017,Niben101Scf03325g01017	0
GO:0045026	plasma membrane fusion	biological_process	0.038591	0.48013	2	3122	4	38483	2	Niben101Scf03325g01017,Niben101Scf02829g03017	0
GO:0006753	nucleoside phosphate metabolic process	biological_process	0.038615	0.48013	91	3122	941	38483	25	Niben101Scf05697g02007,Niben101Scf14939g01008,Niben101Scf00109g10003,Niben101Scf03850g02024,Niben101Scf00436g00003,Niben101Scf00271g05016,Niben101Scf00887g01007,Niben101Scf04107g01003,Niben101Scf02622g10003,Niben101Scf04024g00009,Niben101Scf04906g00010,Niben101Scf03917g00017,Niben101Scf10126g00007,Niben101Scf03281g01003,Niben101Scf03393g00011,Niben101Scf04113g17021,Niben101Scf08137g02022,Niben101…	66	Niben101Scf02792g01031,Niben101Scf05060g02003,Niben101Scf08590g01011,Niben101Scf07515g01007,Niben101Scf01374g01003,Niben101Scf04786g01004,Niben101Scf04958g00013,Niben101Scf04847g03022,Niben101Scf00247g04007,Niben101Scf01534g00018,Niben101Scf02461g00004,Niben101Scf06042g00001,Niben101Scf13103g01029,Niben101Scf03822g00014,Niben101Scf10063g00003,Niben101Scf03768g03025,Niben101Scf00338g00016,Niben101…
GO:0046149	pigment catabolic process	biological_process	0.039174	0.48572	10	3122	65	38483	7	Niben101Scf15965g00016,Niben101Scf03016g00008,Niben101Scf15156g01016,Niben101Scf00577g01002,Niben101Scf01626g04008,Niben101Scf05830g03003,Niben101Scf06556g07017	3	Niben101Scf02408g04020,Niben101Scf01276g05006,Niben101Scf08470g06007
GO:0008083	growth factor activity	molecular_function	0.039562	0.48915	12	3122	86	38483	4	Niben101Scf28100g00004,Niben101Scf01319g02012,Niben101Scf01863g04002,Niben101Scf01135g02006	8	Niben101Scf01412g00017,Niben101Scf06654g02002,Niben101Scf07393g00002,Niben101Scf00397g11005,Niben101Scf03894g02023,Niben101Scf03702g03012,Niben101Scf00271g04024,Niben101Scf05193g01006
GO:0005778	peroxisomal membrane	cellular_component	0.040827	0.49919	7	3122	40	38483	4	Niben101Scf03819g02007,Niben101Scf00815g00012,Niben101Scf10475g00002,Niben101Scf06233g01004	3	Niben101Scf01822g13004,Niben101Scf02840g01013,Niben101Scf02436g00004
GO:0031903	microbody membrane	cellular_component	0.040827	0.49919	7	3122	40	38483	4	Niben101Scf06233g01004,Niben101Scf10475g00002,Niben101Scf00815g00012,Niben101Scf03819g02007	3	Niben101Scf02436g00004,Niben101Scf02840g01013,Niben101Scf01822g13004
GO:0044438	microbody part	cellular_component	0.040827	0.49919	7	3122	40	38483	4	Niben101Scf10475g00002,Niben101Scf06233g01004,Niben101Scf00815g00012,Niben101Scf03819g02007	3	Niben101Scf02840g01013,Niben101Scf02436g00004,Niben101Scf01822g13004
GO:0044439	peroxisomal part	cellular_component	0.040827	0.49919	7	3122	40	38483	4	Niben101Scf03819g02007,Niben101Scf00815g00012,Niben101Scf06233g01004,Niben101Scf10475g00002	3	Niben101Scf01822g13004,Niben101Scf02436g00004,Niben101Scf02840g01013
GO:0006400	tRNA modification	biological_process	0.043163	0.52505	14	3122	98	38483	3	Niben101Scf10064g00003,Niben101Scf02290g01001,Niben101Scf10488g01001	11	Niben101Scf07321g00016,Niben101Scf20097g00011,Niben101Scf06183g03003,Niben101Scf00279g10001,Niben101Scf04641g00012,Niben101Scf02073g01008,Niben101Scf02059g06013,Niben101Scf07451g01013,Niben101Scf00584g03014,Niben101Scf05484g01017,Niben101Scf07935g00006
GO:0004807	triose-phosphate isomerase activity	molecular_function	0.043315	0.52505	3	3122	9	38483	0		3	Niben101Scf03493g00019,Niben101Scf01852g01023,Niben101Scf01847g02012
GO:0030493	bacteriochlorophyll metabolic process	biological_process	0.043417	0.52505	3	3122	10	38483	1	Niben101Scf01903g01001	2	Niben101Scf00296g02008,Niben101Scf02627g01025
GO:0030494	bacteriochlorophyll biosynthetic process	biological_process	0.043417	0.52505	3	3122	10	38483	1	Niben101Scf01903g01001	2	Niben101Scf02627g01025,Niben101Scf00296g02008
GO:0003993	acid phosphatase activity	molecular_function	0.043868	0.52792	7	3122	38	38483	4	Niben101Scf08293g00013,Niben101Scf08706g01013,Niben101Scf10169g03009,Niben101Scf27183g00011	3	Niben101Scf00128g05001,Niben101Scf01326g10014,Niben101Scf25265g00010
GO:0006302	double-strand break repair	biological_process	0.043894	0.52792	7	3122	36	38483	4	Niben101Scf00270g11008,Niben101Scf07035g08003,Niben101Scf09516g00022,Niben101Scf14427g00018	3	Niben101Scf01432g03007,Niben101Scf04003g10014,Niben101Scf06678g02006
GO:0007610	behavior	biological_process	0.044947	0.53911	9	3122	53	38483	4	Niben101Scf03239g00001,Niben101Scf03561g00002,Niben101Scf04212g00014,Niben101Scf04802g01014	5	Niben101Scf05797g01010,Niben101Scf08975g01010,Niben101Scf05343g03003,Niben101Scf12258g01006,Niben101Scf07377g00001
GO:0017153	sodium:dicarboxylate symporter activity	molecular_function	0.045653	0.54315	2	3122	4	38483	1	Niben101Scf04477g02006	1	Niben101Scf00182g02012
GO:0015969	guanosine tetraphosphate metabolic process	biological_process	0.045753	0.54315	3	3122	9	38483	0		3	Niben101Scf00125g01016,Niben101Scf03341g03020,Niben101Scf01623g02016
GO:0034035	purine ribonucleoside bisphosphate metabolic process	biological_process	0.045753	0.54315	3	3122	9	38483	0		3	Niben101Scf01623g02016,Niben101Scf00125g01016,Niben101Scf03341g03020
GO:0016597	amino acid binding	molecular_function	0.045775	0.54315	15	3122	104	38483	2	Niben101Scf02908g06009,Niben101Scf01718g09027	13	Niben101Scf00819g11005,Niben101Scf05329g05016,Niben101Scf00125g01016,Niben101Scf05438g02004,Niben101Scf28650g00001,Niben101Scf05382g00001,Niben101Scf00457g11002,Niben101Scf01623g02016,Niben101Scf03710g06004,Niben101Scf00505g07001,Niben101Scf05188g03030,Niben101Scf00483g03004,Niben101Scf20316g01001
GO:0019205	nucleobase-containing compound kinase activity	molecular_function	0.046056	0.54389	10	3122	69	38483	4	Niben101Scf00524g02006,Niben101Scf03850g02024,Niben101Scf04506g03011,Niben101Ctg15143g00004	6	Niben101Scf11383g00027,Niben101Scf02027g00001,Niben101Scf02581g00006,Niben101Scf06876g01028,Niben101Scf14144g00014,Niben101Scf01905g00009
GO:0016814	hydrolase activity, acting on carbon-nitrogen (but not peptide) bonds, in cyclic amidines	molecular_function	0.046084	0.54389	9	3122	52	38483	3	Niben101Scf04554g06017,Niben101Scf04772g00008,Niben101Scf10671g00009	6	Niben101Scf00934g01008,Niben101Scf39395g00004,Niben101Scf07229g02002,Niben101Scf27001g00003,Niben101Scf01866g03012,Niben101Scf00491g04007
GO:0009312	oligosaccharide biosynthetic process	biological_process	0.046437	0.54659	17	3122	119	38483	7	Niben101Scf04289g01010,Niben101Scf10966g03004,Niben101Scf05407g00001,Niben101Scf00439g04015,Niben101Scf10064g00003,Niben101Scf19517g00004,Niben101Scf00023g08011	10	Niben101Scf04083g04003,Niben101Scf08195g07027,Niben101Scf07935g00006,Niben101Scf03853g03012,Niben101Scf07451g01013,Niben101Scf06183g03003,Niben101Scf08590g01011,Niben101Scf05011g01027,Niben101Scf00745g00018,Niben101Scf20614g00017
GO:0008514	organic anion transmembrane transporter activity	molecular_function	0.046759	0.54821	14	3122	94	38483	2	Niben101Scf04477g02006,Niben101Scf02648g04009	12	Niben101Scf06767g00013,Niben101Scf08222g02003,Niben101Scf00688g00002,Niben101Scf02359g00008,Niben101Scf01281g08031,Niben101Scf01993g07002,Niben101Scf08334g03002,Niben101Scf03607g01010,Niben101Scf19062g00009,Niben101Scf02908g03013,Niben101Scf00182g02012,Niben101Scf11483g00010
GO:0003906	DNA-(apurinic or apyrimidinic site) lyase activity	molecular_function	0.046829	0.54821	4	3122	15	38483	4	Niben101Scf01859g09002,Niben101Scf01520g01001,Niben101Scf03191g04001,Niben101Scf02115g04004	0
GO:0052646	alditol phosphate metabolic process	biological_process	0.047085	0.54821	9	3122	55	38483	2	Niben101Scf10126g00007,Niben101Scf18214g00004	7	Niben101Scf00926g01011,Niben101Scf24355g00005,Niben101Scf11960g02012,Niben101Scf07288g05013,Niben101Scf01513g01010,Niben101Scf11084g02005,Niben101Scf01634g06003
GO:0018130	heterocycle biosynthetic process	biological_process	0.047458	0.54821	468	3122	5263	38483	265	Niben101Scf10785g01013,Niben101Scf00152g20002,Niben101Scf00058g03015,Niben101Scf04223g01002,Niben101Scf01013g08020,Niben101Scf06245g01013,Niben101Scf13695g01002,Niben101Scf01374g00003,Niben101Scf01429g00010,Niben101Scf00271g05016,Niben101Scf00276g02009,Niben101Scf05360g00003,Niben101Scf04240g02011,Niben101Scf13833g01009,Niben101Scf00109g07005,Niben101Scf03917g00017,Niben101Scf01750g12001,Niben101…	203	Niben101Scf02825g00007,Niben101Scf12639g01001,Niben101Scf03068g00024,Niben101Scf00063g11003,Niben101Scf03548g02031,Niben101Scf03768g03025,Niben101Scf02375g06001,Niben101Scf01259g05006,Niben101Scf04309g00007,Niben101Scf02287g00002,Niben101Scf00934g01008,Niben101Scf09778g00011,Niben101Scf06280g01008,Niben101Scf16582g00010,Niben101Scf02513g04004,Niben101Scf08782g02016,Niben101Scf07515g01007,Niben101…
GO:0000179	rRNA (adenine-N6,N6-)-dimethyltransferase activity	molecular_function	0.04756	0.54821	7	3122	37	38483	1	Niben101Scf10431g00032	6	Niben101Scf00584g03014,Niben101Scf07451g01013,Niben101Scf10450g00012,Niben101Scf07935g00006,Niben101Scf03573g00017,Niben101Scf08134g02008
GO:0003989	acetyl-CoA carboxylase activity	molecular_function	0.047568	0.54821	4	3122	16	38483	0		4	Niben101Scf01980g02001,Niben101Scf05269g04001,Niben101Scf07515g01007,Niben101Scf04786g01004
GO:0016421	CoA carboxylase activity	molecular_function	0.047568	0.54821	4	3122	16	38483	0		4	Niben101Scf07515g01007,Niben101Scf04786g01004,Niben101Scf05269g04001,Niben101Scf01980g02001
GO:0016885	ligase activity, forming carbon-carbon bonds	molecular_function	0.047568	0.54821	4	3122	16	38483	0		4	Niben101Scf05269g04001,Niben101Scf01980g02001,Niben101Scf07515g01007,Niben101Scf04786g01004
GO:0009424	bacterial-type flagellum hook	cellular_component	0.048915	0.56098	3	3122	10	38483	2	Niben101Scf04614g07006,Niben101Scf31493g00002	1	Niben101Scf05330g02007
GO:0008831	dTDP-4-dehydrorhamnose reductase activity	molecular_function	0.049008	0.56098	17	3122	126	38483	5	Niben101Scf03964g03005,Niben101Scf05109g02002,Niben101Scf05056g00002,Niben101Scf03488g03004,Niben101Scf11408g01031	12	Niben101Scf06357g02001,Niben101Scf01696g06050,Niben101Scf03113g03018,Niben101Scf03455g06020,Niben101Scf04967g01005,Niben101Scf01822g16001,Niben101Scf04294g00011,Niben101Scf09010g02006,Niben101Scf03736g02006,Niben101Scf07383g12006,Niben101Scf20614g00015,Niben101Scf02752g12002
GO:0004860	protein kinase inhibitor activity	molecular_function	0.049185	0.56098	7	3122	39	38483	5	Niben101Scf03208g07010,Niben101Scf03488g09011,Niben101Scf04182g02003,Niben101Scf02451g10027,Niben101Scf14308g01004	2	Niben101Ctg15571g00004,Niben101Scf07466g01002
GO:0019210	kinase inhibitor activity	molecular_function	0.049185	0.56098	7	3122	39	38483	5	Niben101Scf02451g10027,Niben101Scf14308g01004,Niben101Scf03208g07010,Niben101Scf03488g09011,Niben101Scf04182g02003	2	Niben101Scf07466g01002,Niben101Ctg15571g00004
GO:0004190	aspartic-type endopeptidase activity	molecular_function	0.049913	0.56572	27	3122	214	38483	12	Niben101Scf01641g00004,Niben101Scf00876g00006,Niben101Scf09603g04016,Niben101Scf02433g00011,Niben101Scf03240g01008,Niben101Scf05360g00003,Niben101Scf02537g02033,Niben101Scf04719g00010,Niben101Scf01320g01003,Niben101Scf00502g00012,Niben101Scf04473g01003,Niben101Scf02115g04004	15	Niben101Scf05962g04013,Niben101Scf23495g00002,Niben101Scf00938g01011,Niben101Scf10940g02001,Niben101Scf00571g04013,Niben101Scf12983g01008,Niben101Scf08488g02011,Niben101Scf05368g03015,Niben101Scf04388g00011,Niben101Scf11689g01011,Niben101Scf01372g11012,Niben101Scf01653g02013,Niben101Scf06205g02006,Niben101Scf04084g00005,Niben101Scf06301g01003
GO:0070001	aspartic-type peptidase activity	molecular_function	0.049913	0.56572	27	3122	214	38483	12	Niben101Scf01320g01003,Niben101Scf00502g00012,Niben101Scf04473g01003,Niben101Scf02115g04004,Niben101Scf02433g00011,Niben101Scf03240g01008,Niben101Scf05360g00003,Niben101Scf04719g00010,Niben101Scf02537g02033,Niben101Scf09603g04016,Niben101Scf00876g00006,Niben101Scf01641g00004	15	Niben101Scf04084g00005,Niben101Scf06301g01003,Niben101Scf01653g02013,Niben101Scf06205g02006,Niben101Scf08488g02011,Niben101Scf05368g03015,Niben101Scf04388g00011,Niben101Scf11689g01011,Niben101Scf01372g11012,Niben101Scf00938g01011,Niben101Scf23495g00002,Niben101Scf05962g04013,Niben101Scf12983g01008,Niben101Scf00571g04013,Niben101Scf10940g02001
GO:0009636	response to toxic substance	biological_process	0.049984	0.56572	8	3122	47	38483	2	Niben101Scf04099g08003,Niben101Scf01750g12001	6	Niben101Scf00949g03003,Niben101Scf02300g00021,Niben101Scf00109g09011,Niben101Scf01553g02001,Niben101Scf10785g01016,Niben101Scf03392g01010
GO:0008430	selenium binding	molecular_function	0.050656	0.57186	8	3122	45	38483	6	Niben101Scf06388g02016,Niben101Scf18061g00011,Niben101Scf00647g01009,Niben101Scf01824g00017,Niben101Scf08285g00021,Niben101Scf09516g00022	2	Niben101Scf10608g01005,Niben101Scf03888g00002
GO:0044425	membrane part	cellular_component	0.050819	0.57223	477	3122	5336	38483	149	Niben101Scf06388g02016,Niben101Scf03870g00001,Niben101Scf03644g01007,Niben101Scf00435g05003,Niben101Scf02814g02014,Niben101Scf04772g00008,Niben101Scf10475g00002,Niben101Scf06716g01001,Niben101Scf00920g09015,Niben101Scf02725g02025,Niben101Scf01553g02020,Niben101Scf03534g00006,Niben101Scf02077g05007,Niben101Scf02249g02011,Niben101Scf38184g00005,Niben101Scf02111g11033,Niben101Scf04418g08005,Niben101…	328	Niben101Scf05438g03005,Niben101Scf02514g01004,Niben101Scf05437g04013,Niben101Scf02293g03027,Niben101Scf04225g02007,Niben101Scf00879g05002,Niben101Scf36540g00003,Niben101Scf09596g00002,Niben101Scf02804g00010,Niben101Scf03857g04002,Niben101Scf07459g00017,Niben101Scf05801g00005,Niben101Scf06826g08015,Niben101Scf37888g00001,Niben101Scf06280g02002,Niben101Scf02508g01001,Niben101Scf01329g00002,Niben101…
GO:0009628	response to abiotic stimulus	biological_process	0.051371	0.57698	7	3122	39	38483	3	Niben101Scf03634g03007,Niben101Scf03231g00007,Niben101Scf05385g04007	4	Niben101Scf08264g00008,Niben101Scf01785g01009,Niben101Scf04518g00008,Niben101Scf15367g00001
GO:0070402	NADPH binding	molecular_function	0.051514	0.57711	2	3122	4	38483	0		2	Niben101Scf10366g00014,Niben101Scf01764g03022
GO:0005984	disaccharide metabolic process	biological_process	0.051683	0.57754	13	3122	83	38483	6	Niben101Scf10966g03004,Niben101Scf05407g00001,Niben101Scf19517g00004,Niben101Scf06757g00004,Niben101Scf00887g01011,Niben101Scf04289g01010	7	Niben101Scf00745g00018,Niben101Scf03853g03012,Niben101Scf20614g00017,Niben101Scf18156g00011,Niben101Scf08195g07027,Niben101Scf06678g02006,Niben101Scf04910g01004
GO:0008649	rRNA methyltransferase activity	molecular_function	0.052196	0.57951	9	3122	55	38483	2	Niben101Scf10431g00032,Niben101Scf10064g00003	7	Niben101Scf03573g00017,Niben101Scf07935g00006,Niben101Scf08134g02008,Niben101Scf02073g01008,Niben101Scf07451g01013,Niben101Scf00584g03014,Niben101Scf10450g00012
GO:0009085	lysine biosynthetic process	biological_process	0.052384	0.57951	9	3122	56	38483	3	Niben101Scf05634g01008,Niben101Scf12280g01013,Niben101Scf08544g00004	6	Niben101Scf02752g12002,Niben101Scf03455g06020,Niben101Scf10063g00003,Niben101Scf04967g01005,Niben101Scf09010g02006,Niben101Scf05873g00003
GO:0009089	lysine biosynthetic process via diaminopimelate	biological_process	0.052384	0.57951	9	3122	56	38483	3	Niben101Scf12280g01013,Niben101Scf08544g00004,Niben101Scf05634g01008	6	Niben101Scf05873g00003,Niben101Scf09010g02006,Niben101Scf02752g12002,Niben101Scf10063g00003,Niben101Scf03455g06020,Niben101Scf04967g01005
GO:0046451	diaminopimelate metabolic process	biological_process	0.052384	0.57951	9	3122	56	38483	3	Niben101Scf05634g01008,Niben101Scf12280g01013,Niben101Scf08544g00004	6	Niben101Scf04967g01005,Niben101Scf03455g06020,Niben101Scf10063g00003,Niben101Scf02752g12002,Niben101Scf09010g02006,Niben101Scf05873g00003
GO:0005779	integral component of peroxisomal membrane	cellular_component	0.054487	0.59976	6	3122	34	38483	3	Niben101Scf06233g01004,Niben101Scf10475g00002,Niben101Scf03819g02007	3	Niben101Scf02840g01013,Niben101Scf02436g00004,Niben101Scf01822g13004
GO:0031231	intrinsic component of peroxisomal membrane	cellular_component	0.054487	0.59976	6	3122	34	38483	3	Niben101Scf03819g02007,Niben101Scf06233g01004,Niben101Scf10475g00002	3	Niben101Scf01822g13004,Niben101Scf02840g01013,Niben101Scf02436g00004
GO:0010927	cellular component assembly involved in morphogenesis	biological_process	0.054766	0.60133	3	3122	10	38483	1	Niben101Scf05035g04001	2	Niben101Scf03056g02008,Niben101Scf11689g01017
GO:0065007	biological regulation	biological_process	0.05519	0.60311	560	3122	6299	38483	308	Niben101Scf02990g09005,Niben101Scf01374g14004,Niben101Scf00149g03002,Niben101Scf09209g00001,Niben101Scf14922g00027,Niben101Scf04287g00001,Niben101Scf04240g02010,Niben101Scf00577g02007,Niben101Scf01942g08004,Niben101Scf07579g01012,Niben101Scf10389g01005,Niben101Scf07482g00003,Niben101Scf01721g08007,Niben101Scf07549g02001,Niben101Scf00163g22002,Niben101Scf06153g01005,Niben101Scf00526g00018,Niben101…	252	Niben101Scf02463g00001,Niben101Scf03736g00004,Niben101Scf01927g05004,Niben101Scf02511g05005,Niben101Scf01422g00009,Niben101Scf06727g00025,Niben101Scf17540g00001,Niben101Scf03050g06003,Niben101Ctg03218g00004,Niben101Scf05764g04013,Niben101Scf05943g00002,Niben101Scf07073g02007,Niben101Scf01205g00003,Niben101Scf02246g00003,Niben101Scf03253g01020,Niben101Scf01577g01019,Niben101Scf09658g00030,Niben101…
GO:0050789	regulation of biological process	biological_process	0.055201	0.60311	534	3122	5989	38483	296	Niben101Scf16376g00006,Niben101Scf00082g05001,Niben101Scf05928g03010,Niben101Scf02771g03017,Niben101Scf01221g00001,Niben101Scf08285g00021,Niben101Scf01190g00012,Niben101Scf03503g00003,Niben101Scf02406g02001,Niben101Scf05644g01001,Niben101Scf07741g01003,Niben101Scf02245g00008,Niben101Scf03282g05005,Niben101Scf02111g00012,Niben101Scf11105g01005,Niben101Scf01759g04007,Niben101Scf03009g03002,Niben101…	238	Niben101Scf00471g00013,Niben101Scf11852g00012,Niben101Scf17973g00015,Niben101Scf07663g00009,Niben101Scf02583g06003,Niben101Scf01692g03007,Niben101Scf08723g02020,Niben101Scf04804g01002,Niben101Scf00371g01007,Niben101Scf04528g09004,Niben101Scf01727g05001,Niben101Scf02608g03021,Niben101Scf02029g00004,Niben101Scf06249g04003,Niben101Scf00539g07015,Niben101Scf00108g01009,Niben101Scf15543g01021,Niben101…
GO:0001664	G-protein coupled receptor binding	molecular_function	0.055675	0.60606	4	3122	17	38483	2	Niben101Scf00192g01022,Niben101Scf11362g01011	2	Niben101Scf06603g03015,Niben101Scf12522g01002
GO:0098772	molecular function regulator	molecular_function	0.055815	0.60606	78	3122	823	38483	35	Niben101Scf02451g10027,Niben101Scf08272g00021,Niben101Scf00831g00002,Niben101Scf03906g05012,Niben101Scf05516g03018,Niben101Scf00270g15015,Niben101Scf01221g00001,Niben101Scf02831g04005,Niben101Ctg16222g00005,Niben101Scf05323g02009,Niben101Scf04182g02003,Niben101Scf03208g07010,Niben101Scf10910g01019,Niben101Scf00372g00003,Niben101Scf09817g02004,Niben101Scf18293g00003,Niben101Scf01580g00001,Niben101…	43	Niben101Scf05665g00012,Niben101Scf01374g01016,Niben101Scf03287g02004,Niben101Scf07466g01002,Niben101Scf04563g02007,Niben101Scf03341g03020,Niben101Scf06280g01008,Niben101Scf07663g00009,Niben101Scf01005g07009,Niben101Scf02173g00001,Niben101Scf05709g01018,Niben101Scf00220g04015,Niben101Scf07031g00003,Niben101Scf01500g00011,Niben101Scf04804g01002,Niben101Scf11177g00009,Niben101Scf04494g00018,Niben101…
GO:0030259	lipid glycosylation	biological_process	0.055882	0.60606	16	3122	118	38483	3	Niben101Scf01660g02013,Niben101Scf00503g01003,Niben101Scf14996g00010	13	Niben101Scf00788g02014,Niben101Scf06326g00032,Niben101Scf01225g02010,Niben101Scf32539g00003,Niben101Ctg14008g00002,Niben101Scf02173g00001,Niben101Scf09822g00004,Niben101Scf01017g03006,Niben101Scf04871g08010,Niben101Scf00113g06004,Niben101Scf04871g08011,Niben101Scf06846g04002,Niben101Ctg13703g00001
GO:0016433	rRNA (adenine) methyltransferase activity	molecular_function	0.056621	0.61119	7	3122	39	38483	1	Niben101Scf10431g00032	6	Niben101Scf03573g00017,Niben101Scf07451g01013,Niben101Scf00584g03014,Niben101Scf10450g00012,Niben101Scf07935g00006,Niben101Scf08134g02008
GO:0010556	regulation of macromolecule biosynthetic process	biological_process	0.057045	0.61119	318	3122	3500	38483	206	Niben101Scf13167g02003,Niben101Scf00377g02007,Niben101Scf00753g01002,Niben101Scf03028g01011,Niben101Scf01696g04006,Niben101Scf01392g03014,Niben101Scf01774g10021,Niben101Scf08590g03016,Niben101Scf03018g11001,Niben101Scf13595g00004,Niben101Scf09236g00001,Niben101Scf13533g01001,Niben101Scf08546g03002,Niben101Scf07465g03010,Niben101Scf04011g06010,Niben101Scf03307g05001,Niben101Scf04886g04001,Niben101…	112	Niben101Scf07913g00005,Niben101Scf03843g00003,Niben101Scf02318g02002,Niben101Scf12177g00003,Niben101Scf03756g01007,Niben101Scf00240g00015,Niben101Scf00530g06012,Niben101Scf00063g10005,Niben101Scf11383g03008,Niben101Scf05912g01016,Niben101Scf08975g01001,Niben101Scf04953g09006,Niben101Scf00585g05010,Niben101Scf01664g00015,Niben101Scf09144g00003,Niben101Scf01375g02012,Niben101Scf09282g00004,Niben101…
GO:0031326	regulation of cellular biosynthetic process	biological_process	0.057045	0.61119	318	3122	3500	38483	206	Niben101Scf00163g22004,Niben101Scf08321g01005,Niben101Scf00846g02001,Niben101Scf00870g05003,Niben101Scf24082g00005,Niben101Scf05849g00002,Niben101Scf04350g04004,Niben101Scf04233g00009,Niben101Scf03506g03002,Niben101Scf02362g02014,Niben101Scf05551g03011,Niben101Ctg14233g00001,Niben101Scf08546g05002,Niben101Scf01507g00004,Niben101Scf02842g00023,Niben101Scf01977g00001,Niben101Scf00793g04011,Niben101…	112	Niben101Scf00397g11005,Niben101Scf17513g00008,Niben101Scf02585g00014,Niben101Scf02804g00010,Niben101Scf04372g00012,Niben101Scf06677g00006,Niben101Scf01463g08011,Niben101Scf15067g04002,Niben101Scf00570g03008,Niben101Scf34590g00006,Niben101Scf08134g02008,Niben101Scf08723g02015,Niben101Scf00883g09008,Niben101Scf01633g00036,Niben101Scf04422g06002,Niben101Scf01785g01009,Niben101Scf07437g05009,Niben101…
GO:0022412	cellular process involved in reproduction in multicellular organism	biological_process	0.057245	0.61119	5	3122	25	38483	4	Niben101Scf03325g01017,Niben101Scf00539g05012,Niben101Scf02829g03017,Niben101Scf03282g05005	1	Niben101Scf11689g01017
GO:0008509	anion transmembrane transporter activity	molecular_function	0.057386	0.61119	23	3122	179	38483	5	Niben101Scf02648g04009,Niben101Scf01826g03013,Niben101Scf03766g02001,Niben101Scf10989g00004,Niben101Scf04477g02006	18	Niben101Scf04016g01002,Niben101Scf01993g07002,Niben101Scf08334g03002,Niben101Scf19062g00009,Niben101Scf00104g04002,Niben101Scf00182g02012,Niben101Scf06767g00013,Niben101Scf02359g00008,Niben101Scf00688g00002,Niben101Scf02908g03013,Niben101Scf12148g03001,Niben101Scf03607g01010,Niben101Scf02829g04008,Niben101Scf11483g00010,Niben101Scf03565g03005,Niben101Scf30418g00019,Niben101Scf01281g08031,Niben101…
GO:0044423	virion part	cellular_component	0.057406	0.61119	82	3122	806	38483	41	Niben101Scf03906g05012,Niben101Scf04535g02019,Niben101Scf02393g01014,Niben101Scf00482g09010,Niben101Scf03714g03012,Niben101Scf33342g00003,Niben101Scf00332g02011,Niben101Scf04020g06011,Niben101Scf13394g00013,Niben101Scf02093g00004,Niben101Scf31493g00002,Niben101Scf07231g02018,Niben101Scf01455g00005,Niben101Scf02172g04007,Niben101Scf06684g01008,Niben101Scf15156g01016,Niben101Scf06763g00018,Niben101…	41	Niben101Scf02658g05007,Niben101Scf02420g05001,Niben101Scf00080g02007,Niben101Scf00305g04005,Niben101Scf08157g02012,Niben101Scf08975g02018,Niben101Scf01005g07009,Niben101Scf32649g00006,Niben101Scf03952g00003,Niben101Scf07515g01007,Niben101Scf02602g01016,Niben101Scf04786g01004,Niben101Ctg13775g00003,Niben101Scf01664g00015,Niben101Scf02139g07001,Niben101Scf15158g00007,Niben101Scf01091g00033,Niben101…
GO:0009401	phosphoenolpyruvate-dependent sugar phosphotransferase system	biological_process	0.05753	0.61119	10	3122	64	38483	3	Niben101Scf10542g00013,Niben101Scf03345g00007,Niben101Scf10465g00013	7	Niben101Scf03564g00018,Niben101Scf08178g00010,Niben101Scf02442g00014,Niben101Scf32649g00006,Niben101Scf15109g00018,Niben101Scf17973g00015,Niben101Scf02318g02002
GO:0019646	aerobic electron transport chain	biological_process	0.057584	0.61119	2	3122	5	38483	1	Niben101Scf17651g00001	1	Niben101Scf05837g06004
GO:0004356	glutamate-ammonia ligase activity	molecular_function	0.057671	0.61119	4	3122	18	38483	0		4	Niben101Scf02330g00012,Niben101Scf00952g03003,Niben101Scf03240g01006,Niben101Scf00345g01021
GO:0009889	regulation of biosynthetic process	biological_process	0.05774	0.61119	318	3122	3501	38483	206	Niben101Scf00905g04003,Niben101Scf09704g02001,Niben101Scf02139g02009,Niben101Scf06603g03002,Niben101Scf02237g09006,Niben101Scf04040g08009,Niben101Scf03728g00001,Niben101Scf00788g03015,Niben101Scf02433g00011,Niben101Scf00799g00011,Niben101Scf00298g00001,Niben101Scf07491g00006,Niben101Scf36099g00004,Niben101Scf01341g02007,Niben101Scf05929g04005,Niben101Scf00173g09005,Niben101Scf15022g00017,Niben101…	112	Niben101Scf09136g00004,Niben101Scf12983g01008,Niben101Scf02085g10001,Niben101Scf03435g00008,Niben101Scf00296g02008,Niben101Scf01538g04011,Niben101Scf06862g00001,Niben101Scf00207g01005,Niben101Scf02077g04009,Niben101Scf05449g03005,Niben101Scf00170g05007,Niben101Scf10999g00004,Niben101Scf00104g04002,Niben101Scf02360g03003,Niben101Scf04316g02003,Niben101Scf13926g01003,Niben101Scf03576g01034,Niben101…
GO:0007031	peroxisome organization	biological_process	0.058047	0.61296	8	3122	51	38483	4	Niben101Scf00815g00012,Niben101Scf10475g00002,Niben101Scf06233g01004,Niben101Scf03819g02007	4	Niben101Scf02840g01013,Niben101Scf01822g13004,Niben101Scf02436g00004,Niben101Scf02514g01004
GO:2000112	regulation of cellular macromolecule biosynthetic process	biological_process	0.058663	0.61799	317	3122	3491	38483	206	Niben101Scf00577g02007,Niben101Scf07579g01012,Niben101Scf01942g08004,Niben101Scf01833g00002,Niben101Scf02430g03006,Niben101Scf04240g02010,Niben101Scf14922g00027,Niben101Scf01281g02006,Niben101Scf02990g09005,Niben101Scf00149g03002,Niben101Scf01374g14004,Niben101Scf28593g00003,Niben101Scf04028g02018,Niben101Scf00457g02012,Niben101Scf00165g05007,Niben101Scf06127g01010,Niben101Scf03883g05010,Niben101…	111	Niben101Scf15543g01021,Niben101Scf17540g00001,Niben101Scf00108g01009,Niben101Scf02511g05005,Niben101Scf05972g02009,Niben101Scf01205g00003,Niben101Scf01209g04002,Niben101Scf07073g02007,Niben101Scf02034g02001,Niben101Ctg03218g00004,Niben101Scf07221g00001,Niben101Scf05764g04013,Niben101Scf01432g01005,Niben101Scf05135g01007,Niben101Scf00471g00013,Niben101Scf01577g01019,Niben101Scf01692g03007,Niben101…
GO:0050794	regulation of cellular process	biological_process	0.058825	0.61823	512	3122	5754	38483	285	Niben101Scf00377g02007,Niben101Scf13167g02003,Niben101Scf09236g00001,Niben101Scf06654g02004,Niben101Scf08590g03016,Niben101Scf07465g03010,Niben101Scf04011g06010,Niben101Scf00647g01009,Niben101Scf00551g04006,Niben101Scf10191g01007,Niben101Scf08693g00002,Niben101Scf00350g04018,Niben101Scf01752g05003,Niben101Scf02180g00002,Niben101Scf03265g00010,Niben101Scf01350g07007,Niben101Scf03245g04004,Niben101…	227	Niben101Scf02164g02003,Niben101Scf08443g00019,Niben101Scf03756g01007,Niben101Scf37733g00002,Niben101Scf02318g02002,Niben101Scf07913g00005,Niben101Scf01036g05013,Niben101Scf00240g00015,Niben101Scf05912g01016,Niben101Scf03199g00008,Niben101Scf00063g10005,Niben101Scf02227g01008,Niben101Scf03969g06002,Niben101Scf00530g06012,Niben101Scf00146g00008,Niben101Scf10252g00003,Niben101Scf01664g00015,Niben101…
GO:0019219	regulation of nucleobase-containing compound metabolic process	biological_process	0.059216	0.62085	317	3122	3493	38483	204	Niben101Scf00388g03006,Niben101Scf03455g05018,Niben101Scf14805g02006,Niben101Scf03693g08007,Niben101Scf01818g08020,Niben101Scf07034g07006,Niben101Scf08137g05017,Niben101Scf03419g03008,Niben101Scf00089g04004,Niben101Scf03072g03006,Niben101Scf11756g01019,Niben101Scf03245g04004,Niben101Scf03265g00010,Niben101Scf01752g05003,Niben101Scf02180g00002,Niben101Scf08693g00002,Niben101Scf04886g04001,Niben101…	113	Niben101Scf02026g04007,Niben101Scf02685g00006,Niben101Scf10767g03010,Niben101Scf09698g00004,Niben101Scf06410g01001,Niben101Scf01375g02012,Niben101Scf09282g00004,Niben101Scf01664g00015,Niben101Scf09144g00003,Niben101Scf08975g01001,Niben101Scf04953g09006,Niben101Scf00585g05010,Niben101Scf00530g06012,Niben101Scf05912g01016,Niben101Scf11383g03008,Niben101Scf00063g10005,Niben101Scf00240g00015,Niben101…
GO:0009117	nucleotide metabolic process	biological_process	0.059409	0.6214	88	3122	928	38483	22	Niben101Scf00652g01007,Niben101Scf06589g00009,Niben101Scf00920g09015,Niben101Scf05245g02003,Niben101Scf16706g01002,Niben101Scf03772g02010,Niben101Scf03644g01007,Niben101Scf11383g00018,Niben101Scf08137g02022,Niben101Scf04113g17021,Niben101Scf03281g01003,Niben101Scf10126g00007,Niben101Scf03917g00017,Niben101Scf04024g00009,Niben101Scf02622g10003,Niben101Scf04906g00010,Niben101Scf04107g01003,Niben101…	66	Niben101Scf03287g00021,Niben101Scf00125g01016,Niben101Scf11383g03008,Niben101Scf06809g00030,Niben101Scf00096g04015,Niben101Scf05688g08010,Niben101Scf09792g02010,Niben101Scf06700g02002,Niben101Scf01623g02016,Niben101Scf01718g01001,Niben101Scf00897g02011,Niben101Scf03107g01011,Niben101Scf01433g08025,Niben101Scf13411g00007,Niben101Scf09716g01001,Niben101Scf02078g08041,Niben101Scf01433g08029,Niben101…
GO:0004645	phosphorylase activity	molecular_function	0.060362	0.62747	3	3122	10	38483	0		3	Niben101Scf12671g00007,Niben101Scf02289g10020,Niben101Scf09107g01004
GO:0008184	glycogen phosphorylase activity	molecular_function	0.060362	0.62747	3	3122	10	38483	0		3	Niben101Scf02289g10020,Niben101Scf09107g01004,Niben101Scf12671g00007
GO:0004861	cyclin-dependent protein serine/threonine kinase inhibitor activity	molecular_function	0.060415	0.62747	4	3122	17	38483	3	Niben101Scf03208g07010,Niben101Scf03488g09011,Niben101Scf14308g01004	1	Niben101Scf07466g01002
GO:0051171	regulation of nitrogen compound metabolic process	biological_process	0.060989	0.63193	319	3122	3519	38483	206	Niben101Scf10191g01007,Niben101Scf08160g01012,Niben101Scf03985g03008,Niben101Scf01326g00005,Niben101Scf08693g00002,Niben101Scf04886g04001,Niben101Scf03307g05001,Niben101Scf07465g03010,Niben101Scf04011g06010,Niben101Scf03018g11001,Niben101Scf09236g00001,Niben101Scf13533g01001,Niben101Scf13595g00004,Niben101Scf08546g03002,Niben101Scf01774g10021,Niben101Scf08590g03016,Niben101Scf01392g03014,Niben101…	113	Niben101Scf00585g05010,Niben101Scf08975g01001,Niben101Scf04953g09006,Niben101Scf11383g03008,Niben101Scf00063g10005,Niben101Scf05912g01016,Niben101Scf00530g06012,Niben101Scf00240g00015,Niben101Scf07913g00005,Niben101Scf03843g00003,Niben101Scf02318g02002,Niben101Scf03756g01007,Niben101Scf12177g00003,Niben101Scf10767g03010,Niben101Scf02685g00006,Niben101Scf02026g04007,Niben101Scf06410g01001,Niben101…
GO:0019684	photosynthesis, light reaction	biological_process	0.06126	0.63326	13	3122	132	38483	0		13	Niben101Scf05555g00008,Niben101Scf06117g04008,Niben101Scf05943g00002,Niben101Scf01970g02002,Niben101Scf00568g04011,Niben101Scf00063g06042,Niben101Scf00879g05002,Niben101Scf02608g03021,Niben101Scf03702g03012,Niben101Scf02820g00002,Niben101Scf02029g00004,Niben101Scf25268g00001,Niben101Scf11689g01011
GO:0009986	cell surface	cellular_component	0.061919	0.63572	3	3122	10	38483	0		3	Niben101Scf02792g01006,Niben101Scf10041g00013,Niben101Scf02757g01001
GO:0008113	peptide-methionine (S)-S-oxide reductase activity	molecular_function	0.062058	0.63572	3	3122	12	38483	0		3	Niben101Scf01937g02005,Niben101Scf02853g06020,Niben101Scf00163g17005
GO:0005777	peroxisome	cellular_component	0.0621	0.63572	10	3122	68	38483	5	Niben101Scf00238g09004,Niben101Scf00815g00012,Niben101Scf03819g02007,Niben101Scf06233g01004,Niben101Scf10475g00002	5	Niben101Scf01822g13004,Niben101Scf02840g01013,Niben101Scf02514g01004,Niben101Scf00712g16028,Niben101Scf02436g00004
GO:0042579	microbody	cellular_component	0.0621	0.63572	10	3122	68	38483	5	Niben101Scf00238g09004,Niben101Scf00815g00012,Niben101Scf06233g01004,Niben101Scf10475g00002,Niben101Scf03819g02007	5	Niben101Scf02840g01013,Niben101Scf01822g13004,Niben101Scf00712g16028,Niben101Scf02436g00004,Niben101Scf02514g01004
GO:0009451	RNA modification	biological_process	0.062237	0.63572	26	3122	215	38483	10	Niben101Scf05402g02003,Niben101Scf10064g00003,Niben101Scf02290g01001,Niben101Scf02015g01022,Niben101Scf09792g03014,Niben101Scf07048g02008,Niben101Scf12318g00006,Niben101Scf10488g01001,Niben101Scf00504g03003,Niben101Scf10431g00032	16	Niben101Scf00279g10001,Niben101Scf05764g04017,Niben101Scf07321g00016,Niben101Scf00167g03015,Niben101Scf20097g00011,Niben101Scf00584g03014,Niben101Scf02059g06013,Niben101Scf05484g01017,Niben101Scf08134g02008,Niben101Scf04641g00012,Niben101Scf02073g01008,Niben101Scf06183g03003,Niben101Scf10450g00012,Niben101Scf07451g01013,Niben101Scf07935g00006,Niben101Scf03573g00017
GO:0016835	carbon-oxygen lyase activity	molecular_function	0.062362	0.63572	30	3122	285	38483	9	Niben101Scf00491g02005,Niben101Scf01506g03004,Niben101Scf01859g09002,Niben101Scf02115g04004,Niben101Scf06663g00020,Niben101Scf13995g01012,Niben101Scf01520g01001,Niben101Scf03191g04001,Niben101Scf03993g06006	21	Niben101Scf06349g00008,Niben101Scf05135g01007,Niben101Scf01385g01012,Niben101Scf01154g19004,Niben101Scf00163g08019,Niben101Scf12680g03014,Niben101Scf09253g00011,Niben101Scf05438g02004,Niben101Scf03898g00001,Niben101Scf00247g04007,Niben101Scf02627g01025,Niben101Scf01155g01009,Niben101Scf15549g00002,Niben101Scf03503g01006,Niben101Scf02694g02005,Niben101Scf02804g00014,Niben101Scf02340g07012,Niben101…
GO:0060589	nucleoside-triphosphatase regulator activity	molecular_function	0.062736	0.63806	15	3122	114	38483	7	Niben101Scf01681g02009,Niben101Scf05929g04005,Niben101Scf04473g01003,Niben101Scf01221g00001,Niben101Scf03906g05012,Niben101Scf05516g03018,Niben101Scf08272g00021	8	Niben101Scf01005g07009,Niben101Scf03702g03012,Niben101Scf05692g07035,Niben101Scf11131g00003,Niben101Scf00321g05002,Niben101Scf01422g00009,Niben101Scf06203g02008,Niben101Scf06280g01008
GO:0055086	nucleobase-containing small molecule metabolic process	biological_process	0.063156	0.63844	97	3122	1028	38483	27	Niben101Scf00109g10003,Niben101Scf14939g01008,Niben101Scf05697g02007,Niben101Scf00436g00003,Niben101Scf01396g02011,Niben101Scf03850g02024,Niben101Scf04906g00010,Niben101Scf04024g00009,Niben101Scf02622g10003,Niben101Scf03281g01003,Niben101Scf10126g00007,Niben101Scf03917g00017,Niben101Scf00271g05016,Niben101Scf01861g00002,Niben101Scf04107g01003,Niben101Scf00887g01007,Niben101Scf04113g17021,Niben101…	70	Niben101Scf06042g00001,Niben101Scf02461g00004,Niben101Scf04847g03022,Niben101Scf00247g04007,Niben101Scf01534g00018,Niben101Scf10063g00003,Niben101Scf13103g01029,Niben101Scf03822g00014,Niben101Scf05060g02003,Niben101Scf02792g01031,Niben101Scf01820g00025,Niben101Scf04958g00013,Niben101Scf07515g01007,Niben101Scf08590g01011,Niben101Scf01374g01003,Niben101Scf04786g01004,Niben101Scf07798g03010,Niben101…
GO:0004611	phosphoenolpyruvate carboxykinase activity	molecular_function	0.063404	0.63844	6	3122	30	38483	1	Niben101Scf03638g00009	5	Niben101Scf15153g02001,Niben101Scf25430g00015,Niben101Scf05797g01010,Niben101Scf00312g03005,Niben101Scf08191g02001
GO:0009200	deoxyribonucleoside triphosphate metabolic process	biological_process	0.06382	0.63844	3	3122	13	38483	2	Niben101Scf00652g01007,Niben101Scf11383g00018	1	Niben101Scf03107g01011
GO:0009211	pyrimidine deoxyribonucleoside triphosphate metabolic process	biological_process	0.06382	0.63844	3	3122	13	38483	2	Niben101Scf00652g01007,Niben101Scf11383g00018	1	Niben101Scf03107g01011
GO:0046080	dUTP metabolic process	biological_process	0.06382	0.63844	3	3122	13	38483	2	Niben101Scf11383g00018,Niben101Scf00652g01007	1	Niben101Scf03107g01011
GO:0005102	receptor binding	molecular_function	0.063853	0.63844	50	3122	469	38483	18	Niben101Scf01135g02006,Niben101Scf01863g04002,Niben101Scf06909g04006,Niben101Scf01319g02012,Niben101Scf04011g06010,Niben101Scf04212g00014,Niben101Scf03985g03008,Niben101Scf00551g04006,Niben101Scf00192g01022,Niben101Scf07850g08004,Niben101Scf00812g02008,Niben101Scf11362g01011,Niben101Scf06358g00012,Niben101Scf28100g00004,Niben101Scf04024g02025,Niben101Scf17607g00005,Niben101Scf02300g00025,Niben101…	32	Niben101Scf04003g10014,Niben101Scf06942g02015,Niben101Scf00397g11005,Niben101Scf03894g02023,Niben101Scf01818g04007,Niben101Scf05193g01006,Niben101Scf05329g05016,Niben101Scf01412g00017,Niben101Scf00229g01002,Niben101Scf01560g01005,Niben101Scf06190g02007,Niben101Scf04518g00008,Niben101Scf06654g02002,Niben101Scf36674g00005,Niben101Scf07393g00002,Niben101Scf03702g03012,Niben101Scf02164g02003,Niben101…
GO:0016788	hydrolase activity, acting on ester bonds	molecular_function	0.064399	0.63844	192	3122	2096	38483	87	Niben101Scf06736g08001,Niben101Scf07161g00017,Niben101Scf10381g01012,Niben101Scf07850g05006,Niben101Scf06382g03012,Niben101Scf10475g00002,Niben101Scf04772g00008,Niben101Scf08041g02010,Niben101Scf01859g09002,Niben101Scf07880g02009,Niben101Scf02725g02025,Niben101Scf02945g01006,Niben101Scf04024g02025,Niben101Scf12789g00028,Niben101Scf07623g01033,Niben101Scf01553g02020,Niben101Scf00254g07001,Niben101…	105	Niben101Scf10950g00010,Niben101Scf08194g02029,Niben101Scf08470g06007,Niben101Scf18951g00022,Niben101Scf08777g02002,Niben101Scf00125g01016,Niben101Scf02902g02003,Niben101Scf09665g01003,Niben101Scf06869g02008,Niben101Scf01256g00007,Niben101Scf05017g06019,Niben101Scf01991g02022,Niben101Scf10086g02003,Niben101Scf00773g05007,Niben101Scf06054g00002,Niben101Scf06709g02002,Niben101Scf12367g00001,Niben101…
GO:0033865	nucleoside bisphosphate metabolic process	biological_process	0.064455	0.63844	7	3122	39	38483	0		7	Niben101Scf21107g00019,Niben101Scf00675g01003,Niben101Scf00125g01016,Niben101Scf03341g03020,Niben101Scf06700g02002,Niben101Scf04847g03022,Niben101Scf01623g02016
GO:0033875	ribonucleoside bisphosphate metabolic process	biological_process	0.064455	0.63844	7	3122	39	38483	0		7	Niben101Scf03341g03020,Niben101Scf00125g01016,Niben101Scf21107g00019,Niben101Scf00675g01003,Niben101Scf04847g03022,Niben101Scf01623g02016,Niben101Scf06700g02002
GO:0034032	purine nucleoside bisphosphate metabolic process	biological_process	0.064455	0.63844	7	3122	39	38483	0		7	Niben101Scf03341g03020,Niben101Scf00125g01016,Niben101Scf21107g00019,Niben101Scf00675g01003,Niben101Scf01623g02016,Niben101Scf04847g03022,Niben101Scf06700g02002
GO:0007166	cell surface receptor signaling pathway	biological_process	0.064634	0.63844	15	3122	116	38483	4	Niben101Scf14900g00003,Niben101Scf08041g02010,Niben101Scf01073g04022,Niben101Scf07880g02009	11	Niben101Scf08723g02020,Niben101Scf04231g02012,Niben101Scf06249g05016,Niben101Scf00536g05012,Niben101Scf02685g00006,Niben101Scf03287g02004,Niben101Scf09144g00003,Niben101Scf00063g10008,Niben101Scf04316g02003,Niben101Scf05188g03030,Niben101Scf02227g01008
GO:0015749	monosaccharide transport	biological_process	0.064738	0.63844	2	3122	6	38483	1	Niben101Scf04481g00030	1	Niben101Scf00248g02011
GO:0005125	cytokine activity	molecular_function	0.064783	0.63844	5	3122	27	38483	0		5	Niben101Scf00819g11005,Niben101Scf05329g05016,Niben101Scf01560g01005,Niben101Scf06942g02015,Niben101Scf03076g00002
GO:0051252	regulation of RNA metabolic process	biological_process	0.065122	0.63844	312	3122	3442	38483	200	Niben101Scf03245g04004,Niben101Scf11756g01019,Niben101Scf03072g03006,Niben101Scf01752g05003,Niben101Scf02180g00002,Niben101Scf03265g00010,Niben101Scf03693g08007,Niben101Scf00388g03006,Niben101Scf03455g05018,Niben101Scf14805g02006,Niben101Scf07034g07006,Niben101Scf00089g04004,Niben101Scf03419g03008,Niben101Scf08137g05017,Niben101Scf01818g08020,Niben101Scf08546g03002,Niben101Scf03018g11001,Niben101…	112	Niben101Scf09282g00004,Niben101Scf01375g02012,Niben101Scf09144g00003,Niben101Scf01664g00015,Niben101Scf10767g03010,Niben101Scf02685g00006,Niben101Scf02026g04007,Niben101Scf09698g00004,Niben101Scf06410g01001,Niben101Scf00240g00015,Niben101Scf12177g00003,Niben101Scf03756g01007,Niben101Scf07913g00005,Niben101Scf03843g00003,Niben101Scf02318g02002,Niben101Scf00585g05010,Niben101Scf08975g01001,Niben101…
GO:2001141	regulation of RNA biosynthetic process	biological_process	0.065122	0.63844	312	3122	3442	38483	200	Niben101Scf03307g05001,Niben101Scf07465g03010,Niben101Scf04011g06010,Niben101Scf10191g01007,Niben101Scf08160g01012,Niben101Scf03985g03008,Niben101Scf01326g00005,Niben101Scf08693g00002,Niben101Scf04886g04001,Niben101Scf01392g03014,Niben101Scf01696g04006,Niben101Scf03028g01011,Niben101Scf00753g01002,Niben101Scf13167g02003,Niben101Scf08546g03002,Niben101Scf03018g11001,Niben101Scf09236g00001,Niben101…	112	Niben101Scf05912g01016,Niben101Scf11383g03008,Niben101Scf00063g10005,Niben101Scf00530g06012,Niben101Scf00585g05010,Niben101Scf08975g01001,Niben101Scf04953g09006,Niben101Scf03756g01007,Niben101Scf12177g00003,Niben101Scf07913g00005,Niben101Scf03843g00003,Niben101Scf02318g02002,Niben101Scf00240g00015,Niben101Scf09698g00004,Niben101Scf06410g01001,Niben101Scf10767g03010,Niben101Scf02685g00006,Niben101…
GO:0046556	alpha-L-arabinofuranosidase activity	molecular_function	0.06513	0.63844	3	3122	11	38483	2	Niben101Scf00419g00001,Niben101Scf06716g01001	1	Niben101Scf13942g00026
GO:0004047	aminomethyltransferase activity	molecular_function	0.065233	0.63844	3	3122	10	38483	1	Niben101Scf06008g00001	2	Niben101Scf05438g05014,Niben101Scf02145g10005
GO:0005992	trehalose biosynthetic process	biological_process	0.066013	0.64418	8	3122	46	38483	4	Niben101Scf04289g01010,Niben101Scf10966g03004,Niben101Scf05407g00001,Niben101Scf19517g00004	4	Niben101Scf08195g07027,Niben101Scf20614g00017,Niben101Scf03853g03012,Niben101Scf00745g00018
GO:0016887	ATPase activity	molecular_function	0.066138	0.64418	128	3122	1240	38483	65	Niben101Scf03455g05018,Niben101Scf04036g04007,Niben101Scf06277g05019,Niben101Scf03638g00009,Niben101Scf09516g00022,Niben101Scf00138g03003,Niben101Scf01818g08020,Niben101Scf02944g01014,Niben101Scf00167g03010,Niben101Scf10122g01005,Niben101Scf13394g00013,Niben101Scf05610g00002,Niben101Scf10910g01019,Niben101Scf11936g01017,Niben101Scf00815g00012,Niben101Scf01789g02045,Niben101Scf02693g02014,Niben101…	63	Niben101Scf02685g00006,Niben101Scf00837g00017,Niben101Scf38085g00003,Niben101Scf05278g00007,Niben101Scf01472g02001,Niben101Scf16898g00001,Niben101Scf01529g03006,Niben101Scf08149g01007,Niben101Scf01375g02012,Niben101Scf01701g07006,Niben101Scf01284g02011,Niben101Scf07466g06001,Niben101Scf04958g00013,Niben101Scf02139g07001,Niben101Scf00463g00016,Niben101Scf03858g00029,Niben101Scf02517g06004,Niben101…
GO:0080090	regulation of primary metabolic process	biological_process	0.066257	0.64418	327	3122	3615	38483	209	Niben101Scf04240g02011,Niben101Scf00109g07005,Niben101Scf13833g01009,Niben101Scf17122g00007,Niben101Scf00482g09010,Niben101Scf01750g12001,Niben101Scf13926g00004,Niben101Scf00158g06011,Niben101Scf00058g03015,Niben101Scf00152g20002,Niben101Scf10785g01013,Niben101Scf04223g01002,Niben101Scf01429g00010,Niben101Scf01374g00003,Niben101Scf05360g00003,Niben101Scf00276g02009,Niben101Scf06117g01012,Niben101…	118	Niben101Scf02287g00002,Niben101Scf06280g01008,Niben101Scf09778g00011,Niben101Scf02513g04004,Niben101Scf00063g11003,Niben101Scf12639g01001,Niben101Scf01259g05006,Niben101Scf02375g06001,Niben101Scf01283g01001,Niben101Scf07851g03001,Niben101Scf08782g02016,Niben101Scf05269g04001,Niben101Scf00920g00002,Niben101Scf06621g01003,Niben101Scf02804g00010,Niben101Scf00397g11005,Niben101Scf17513g00008,Niben101…
GO:0006355	regulation of transcription, DNA-templated	biological_process	0.066938	0.64761	311	3122	3433	38483	200	Niben101Scf04217g04003,Niben101Scf09191g00005,Niben101Scf06369g01005,Niben101Scf00643g01010,Niben101Scf00089g02006,Niben101Scf07442g00008,Niben101Scf36099g00004,Niben101Scf07491g00006,Niben101Scf01341g02007,Niben101Scf15022g00017,Niben101Scf02219g02002,Niben101Scf13779g00003,Niben101Scf05929g04005,Niben101Scf00173g09005,Niben101Scf02433g00011,Niben101Scf00788g03015,Niben101Scf03728g00001,Niben101…	111	Niben101Scf04316g02003,Niben101Scf02360g03003,Niben101Scf13926g01003,Niben101Scf03576g01034,Niben101Scf06976g00016,Niben101Scf10999g00004,Niben101Scf05449g03005,Niben101Scf00170g05007,Niben101Scf00104g04002,Niben101Scf01538g04011,Niben101Scf00207g01005,Niben101Scf02077g04009,Niben101Scf06862g00001,Niben101Scf03435g00008,Niben101Scf12983g01008,Niben101Scf09136g00004,Niben101Scf02085g10001,Niben101…
GO:1903506	regulation of nucleic acid-templated transcription	biological_process	0.066938	0.64761	311	3122	3433	38483	200	Niben101Scf04223g01002,Niben101Scf10785g01013,Niben101Scf00058g03015,Niben101Scf00152g20002,Niben101Scf00276g02009,Niben101Scf05360g00003,Niben101Scf01429g00010,Niben101Scf01374g00003,Niben101Scf13833g01009,Niben101Scf00109g07005,Niben101Scf04240g02011,Niben101Scf00158g06011,Niben101Scf13926g00004,Niben101Scf00482g09010,Niben101Scf17122g00007,Niben101Scf01750g12001,Niben101Scf03510g06011,Niben101…	111	Niben101Scf12639g01001,Niben101Scf00063g11003,Niben101Scf01259g05006,Niben101Scf02375g06001,Niben101Scf02287g00002,Niben101Scf06280g01008,Niben101Scf09778g00011,Niben101Scf00920g00002,Niben101Scf05269g04001,Niben101Scf08782g02016,Niben101Scf06621g01003,Niben101Scf07851g03001,Niben101Scf01283g01001,Niben101Scf01463g08011,Niben101Scf06677g00006,Niben101Scf00570g03008,Niben101Scf15067g04002,Niben101…
GO:0008409	5'-3' exonuclease activity	molecular_function	0.067349	0.64761	3	3122	12	38483	3	Niben101Scf02486g03012,Niben101Scf00456g00008,Niben101Scf05932g05010	0
GO:0010109	regulation of photosynthesis	biological_process	0.067637	0.64761	4	3122	19	38483	0		4	Niben101Scf02608g03021,Niben101Scf05943g00002,Niben101Scf02029g00004,Niben101Scf05555g00008
GO:0042548	regulation of photosynthesis, light reaction	biological_process	0.067637	0.64761	4	3122	19	38483	0		4	Niben101Scf05555g00008,Niben101Scf02608g03021,Niben101Scf05943g00002,Niben101Scf02029g00004
GO:0042549	photosystem II stabilization	biological_process	0.067637	0.64761	4	3122	19	38483	0		4	Niben101Scf05555g00008,Niben101Scf05943g00002,Niben101Scf02029g00004,Niben101Scf02608g03021
GO:0043467	regulation of generation of precursor metabolites and energy	biological_process	0.067637	0.64761	4	3122	19	38483	0		4	Niben101Scf02608g03021,Niben101Scf05943g00002,Niben101Scf02029g00004,Niben101Scf05555g00008
GO:0003913	DNA photolyase activity	molecular_function	0.068656	0.65509	4	3122	16	38483	0		4	Niben101Scf02569g03015,Niben101Scf04749g00006,Niben101Scf01115g00003,Niben101Scf02751g04010
GO:0043169	cation binding	molecular_function	0.068715	0.65509	490	3122	5699	38483	204	Niben101Scf03728g00001,Niben101Scf13316g00002,Niben101Scf01580g00001,Niben101Scf11823g00016,Niben101Scf06311g00001,Niben101Scf00952g03006,Niben101Scf00831g02021,Niben101Scf03827g01009,Niben101Scf04109g06004,Niben101Scf00853g08006,Niben101Scf02139g02009,Niben101Scf01773g08011,Niben101Scf18214g00004,Niben101Scf02860g03010,Niben101Scf11774g01018,Niben101Scf04570g06007,Niben101Scf13289g00008,Niben101…	286	Niben101Scf01052g09001,Niben101Scf07516g04001,Niben101Scf12954g02010,Niben101Scf00863g10002,Niben101Scf05316g03010,Niben101Scf09136g00004,Niben101Scf02215g04006,Niben101Ctg13092g00001,Niben101Scf09644g00014,Niben101Scf01980g02001,Niben101Scf00425g03030,Niben101Scf02262g01007,Niben101Scf00472g06014,Niben101Scf13926g01003,Niben101Scf00662g00006,Niben101Scf16022g00011,Niben101Scf03437g01014,Niben101…
GO:0008965	phosphoenolpyruvate-protein phosphotransferase activity	molecular_function	0.06893	0.65573	4	3122	18	38483	2	Niben101Scf10465g00013,Niben101Scf10542g00013	2	Niben101Scf08178g00010,Niben101Scf02442g00014
GO:0022804	active transmembrane transporter activity	molecular_function	0.069351	0.65832	66	3122	625	38483	13	Niben101Scf06556g00007,Niben101Scf03345g00007,Niben101Scf02093g00004,Niben101Scf10542g00013,Niben101Scf04477g02006,Niben101Scf07442g00008,Niben101Scf05112g00010,Niben101Scf04418g08005,Niben101Scf10465g00013,Niben101Scf02249g02011,Niben101Scf03534g00006,Niben101Scf01781g01002,Niben101Scf00328g04017	53	Niben101Scf03565g03005,Niben101Scf03839g12003,Niben101Scf07466g06001,Niben101Scf08222g02003,Niben101Scf08433g00014,Niben101Scf04870g01001,Niben101Scf01791g00001,Niben101Scf02139g07001,Niben101Scf05154g01005,Niben101Scf00176g06012,Niben101Scf00305g04005,Niben101Scf02979g02005,Niben101Scf02825g00007,Niben101Scf07168g00003,Niben101Scf05434g00017,Niben101Scf15109g00018,Niben101Scf08819g01015,Niben101…
GO:0042025	host cell nucleus	cellular_component	0.069963	0.66269	14	3122	112	38483	4	Niben101Scf01341g02007,Niben101Scf05360g00003,Niben101Scf13886g01021,Niben101Scf02423g03009	10	Niben101Scf12177g00003,Niben101Scf03435g00008,Niben101Scf09372g04009,Niben101Scf02517g06004,Niben101Scf06535g02008,Niben101Scf06235g03014,Niben101Scf09658g00030,Niben101Scf00949g03003,Niben101Scf34590g00006,Niben101Scf01205g00003
GO:1901681	sulfur compound binding	molecular_function	0.070362	0.66505	13	3122	90	38483	2	Niben101Scf05821g02010,Niben101Scf06757g00004	11	Niben101Scf02399g01011,Niben101Scf01491g00004,Niben101Scf00491g04007,Niben101Scf01641g01011,Niben101Scf01386g02004,Niben101Scf06933g02041,Niben101Scf12550g00002,Niben101Scf00536g05012,Niben101Scf00246g04005,Niben101Scf09544g00007,Niben101Scf01818g04009
GO:0004140	dephospho-CoA kinase activity	molecular_function	0.070536	0.66526	4	3122	17	38483	0		4	Niben101Scf00675g01003,Niben101Scf21107g00019,Niben101Scf04847g03022,Niben101Scf06700g02002
GO:0004520	endodeoxyribonuclease activity	molecular_function	0.071454	0.67249	13	3122	97	38483	10	Niben101Scf03191g04001,Niben101Scf02115g04004,Niben101Scf10381g01012,Niben101Scf01859g09002,Niben101Scf19766g00001,Niben101Scf04003g04002,Niben101Scf02045g04006,Niben101Scf02725g02025,Niben101Scf02945g01006,Niben101Scf01520g01001	3	Niben101Scf17891g02004,Niben101Scf18951g00022,Niben101Scf05615g03001
GO:0044782	cilium organization	biological_process	0.072399	0.67994	3	3122	11	38483	1	Niben101Scf05035g04001	2	Niben101Scf11689g01017,Niben101Scf03056g02008
GO:0015081	sodium ion transmembrane transporter activity	molecular_function	0.072681	0.68113	11	3122	78	38483	5	Niben101Scf04477g02006,Niben101Scf06556g00007,Niben101Scf01320g01003,Niben101Scf04287g00001,Niben101Scf04535g02019	6	Niben101Scf00688g00002,Niben101Scf05434g00017,Niben101Scf00182g02012,Niben101Scf03565g03005,Niben101Scf08334g03002,Niben101Scf01993g07002
GO:1901136	carbohydrate derivative catabolic process	biological_process	0.073202	0.68456	13	3122	106	38483	3	Niben101Scf18214g00004,Niben101Scf08804g02014,Niben101Scf10126g00007	10	Niben101Scf00270g01014,Niben101Scf01634g06003,Niben101Scf11084g02005,Niben101Scf03710g06004,Niben101Scf01513g01010,Niben101Scf07288g05013,Niben101Scf24355g00005,Niben101Scf11960g02012,Niben101Scf07229g02002,Niben101Scf00926g01011
GO:0046351	disaccharide biosynthetic process	biological_process	0.073749	0.68808	8	3122	47	38483	4	Niben101Scf04289g01010,Niben101Scf10966g03004,Niben101Scf05407g00001,Niben101Scf19517g00004	4	Niben101Scf08195g07027,Niben101Scf00745g00018,Niben101Scf03853g03012,Niben101Scf20614g00017
GO:0003840	gamma-glutamyltransferase activity	molecular_function	0.073889	0.68808	2	3122	5	38483	0		2	Niben101Scf01927g07001,Niben101Scf00551g02008
GO:0006952	defense response	biological_process	0.074791	0.695	43	3122	434	38483	20	Niben101Scf00046g05013,Niben101Scf00063g10001,Niben101Scf01184g16001,Niben101Scf04481g00030,Niben101Scf03009g03002,Niben101Scf11283g00002,Niben101Scf04400g01012,Niben101Scf07554g02009,Niben101Scf08034g00003,Niben101Scf07623g01033,Niben101Scf00509g03006,Niben101Scf04886g04001,Niben101Scf03114g09011,Niben101Scf13643g01012,Niben101Scf04481g00029,Niben101Scf10381g01012,Niben101Scf00864g00004,Niben101…	23	Niben101Scf01284g02011,Niben101Scf17137g00006,Niben101Scf07031g00003,Niben101Scf02618g04018,Niben101Scf39473g00005,Niben101Ctg08688g00001,Niben101Scf03893g02007,Niben101Scf06025g02001,Niben101Scf01560g01005,Niben101Scf02836g01004,Niben101Scf05250g02013,Niben101Scf05483g08004,Niben101Scf02618g04010,Niben101Ctg13092g00001,Niben101Scf03736g00004,Niben101Scf08294g03012,Niben101Scf17891g02004,Niben101…
GO:0016730	oxidoreductase activity, acting on iron-sulfur proteins as donors	molecular_function	0.075339	0.69576	3	3122	11	38483	0		3	Niben101Scf06280g05018,Niben101Scf04797g00022,Niben101Scf25268g00001
GO:0005741	mitochondrial outer membrane	cellular_component	0.075345	0.69576	20	3122	169	38483	9	Niben101Scf08876g00022,Niben101Scf16706g01002,Niben101Scf06030g00002,Niben101Scf01077g04011,Niben101Scf07172g00020,Niben101Scf08088g02003,Niben101Scf02725g02025,Niben101Scf00961g01024,Niben101Scf08351g04015	11	Niben101Scf04786g01004,Niben101Scf07515g01007,Niben101Scf03563g00036,Niben101Scf01318g01008,Niben101Scf00332g10003,Niben101Scf01375g02012,Niben101Scf03865g05006,Niben101Scf03076g02006,Niben101Scf15158g00007,Niben101Scf11480g00009,Niben101Scf09778g00011
GO:0031968	organelle outer membrane	cellular_component	0.075345	0.69576	20	3122	169	38483	9	Niben101Scf01077g04011,Niben101Scf07172g00020,Niben101Scf08876g00022,Niben101Scf16706g01002,Niben101Scf06030g00002,Niben101Scf08088g02003,Niben101Scf02725g02025,Niben101Scf00961g01024,Niben101Scf08351g04015	11	Niben101Scf01318g01008,Niben101Scf00332g10003,Niben101Scf01375g02012,Niben101Scf03865g05006,Niben101Scf07515g01007,Niben101Scf04786g01004,Niben101Scf03563g00036,Niben101Scf09778g00011,Niben101Scf03076g02006,Niben101Scf15158g00007,Niben101Scf11480g00009
GO:0004635	phosphoribosyl-AMP cyclohydrolase activity	molecular_function	0.076481	0.70477	2	3122	5	38483	0		2	Niben101Scf00491g04007,Niben101Scf00934g01008
GO:0009244	lipopolysaccharide core region biosynthetic process	biological_process	0.076987	0.70648	4	3122	18	38483	1	Niben101Scf00023g08011	3	Niben101Scf04083g04003,Niben101Scf05011g01027,Niben101Scf08590g01011
GO:0046401	lipopolysaccharide core region metabolic process	biological_process	0.076987	0.70648	4	3122	18	38483	1	Niben101Scf00023g08011	3	Niben101Scf05011g01027,Niben101Scf08590g01011,Niben101Scf04083g04003
GO:0015035	protein disulfide oxidoreductase activity	molecular_function	0.07746	0.70785	14	3122	148	38483	8	Niben101Scf13748g00002,Niben101Scf02909g07004,Niben101Scf06344g04010,Niben101Scf02752g07008,Niben101Scf00245g06005,Niben101Scf07482g00003,Niben101Scf03345g00007,Niben101Scf00082g05001	6	Niben101Scf06738g00002,Niben101Scf02602g00001,Niben101Scf10505g00007,Niben101Scf01998g05003,Niben101Scf01036g03007,Niben101Scf06727g00025
GO:0015036	disulfide oxidoreductase activity	molecular_function	0.07746	0.70785	14	3122	148	38483	8	Niben101Scf00082g05001,Niben101Scf03345g00007,Niben101Scf07482g00003,Niben101Scf00245g06005,Niben101Scf06344g04010,Niben101Scf02752g07008,Niben101Scf13748g00002,Niben101Scf02909g07004	6	Niben101Scf06727g00025,Niben101Scf01036g03007,Niben101Scf01998g05003,Niben101Scf10505g00007,Niben101Scf02602g00001,Niben101Scf06738g00002
GO:0043604	amide biosynthetic process	biological_process	0.077617	0.70785	151	3122	1845	38483	46	Niben101Scf02637g01005,Niben101Scf01589g00002,Niben101Scf16244g02026,Niben101Scf00573g01003,Niben101Scf04570g06007,Niben101Scf15022g00017,Niben101Scf01899g06004,Niben101Scf03595g10007,Niben101Scf06223g00003,Niben101Scf00078g02005,Niben101Scf03706g03010,Niben101Scf13776g01016,Niben101Scf09276g00002,Niben101Scf02450g01001,Niben101Scf06825g03009,Niben101Scf00063g03007,Niben101Scf10542g00013,Niben101…	105	Niben101Scf03864g01002,Niben101Scf02172g06027,Niben101Scf06570g03019,Niben101Scf00854g01012,Niben101Scf07510g00016,Niben101Scf04316g02003,Niben101Scf00577g02003,Niben101Scf02351g08011,Niben101Scf00568g04023,Niben101Scf04509g02012,Niben101Scf01291g04005,Niben101Scf02318g02002,Niben101Scf13942g00028,Niben101Scf06183g03003,Niben101Scf02891g04008,Niben101Scf00167g03013,Niben101Scf07935g00006,Niben101…
GO:0008508	bile acid:sodium symporter activity	molecular_function	0.079373	0.70922	3	3122	11	38483	0		3	Niben101Scf08334g03002,Niben101Scf01993g07002,Niben101Scf00688g00002
GO:0015125	bile acid transmembrane transporter activity	molecular_function	0.079373	0.70922	3	3122	11	38483	0		3	Niben101Scf00688g00002,Niben101Scf01993g07002,Niben101Scf08334g03002
GO:0015097	mercury ion transmembrane transporter activity	molecular_function	0.079532	0.70922	3	3122	11	38483	1	Niben101Scf01750g12001	2	Niben101Scf10785g01016,Niben101Scf01553g02001
GO:0015694	mercury ion transport	biological_process	0.079532	0.70922	3	3122	11	38483	1	Niben101Scf01750g12001	2	Niben101Scf10785g01016,Niben101Scf01553g02001
GO:0046689	response to mercury ion	biological_process	0.079532	0.70922	3	3122	11	38483	1	Niben101Scf01750g12001	2	Niben101Scf01553g02001,Niben101Scf10785g01016
GO:0050787	detoxification of mercury ion	biological_process	0.079532	0.70922	3	3122	11	38483	1	Niben101Scf01750g12001	2	Niben101Scf10785g01016,Niben101Scf01553g02001
GO:0061687	detoxification of inorganic compound	biological_process	0.079532	0.70922	3	3122	11	38483	1	Niben101Scf01750g12001	2	Niben101Scf10785g01016,Niben101Scf01553g02001
GO:0098754	detoxification	biological_process	0.079532	0.70922	3	3122	11	38483	1	Niben101Scf01750g12001	2	Niben101Scf01553g02001,Niben101Scf10785g01016
GO:0009415	response to water	biological_process	0.079987	0.70922	4	3122	21	38483	3	Niben101Scf03634g03007,Niben101Scf05385g04007,Niben101Scf03231g00007	1	Niben101Scf15367g00001
GO:0035737	injection of substance in to other organism	biological_process	0.080321	0.70922	3	3122	12	38483	1	Niben101Scf04802g01014	2	Niben101Scf05343g03003,Niben101Scf12258g01006
GO:0035738	envenomation resulting in modification of morphology or physiology of other organism	biological_process	0.080321	0.70922	3	3122	12	38483	1	Niben101Scf04802g01014	2	Niben101Scf05343g03003,Niben101Scf12258g01006
GO:0044559	envenomation resulting in modulation of voltage-gated potassium channel activity in other organism	biological_process	0.080321	0.70922	3	3122	12	38483	1	Niben101Scf04802g01014	2	Niben101Scf12258g01006,Niben101Scf05343g03003
GO:0044560	envenomation resulting in modulation of ion channel activity in other organism	biological_process	0.080321	0.70922	3	3122	12	38483	1	Niben101Scf04802g01014	2	Niben101Scf12258g01006,Niben101Scf05343g03003
GO:0044562	envenomation resulting in negative regulation of voltage-gated potassium channel activity in other organism	biological_process	0.080321	0.70922	3	3122	12	38483	1	Niben101Scf04802g01014	2	Niben101Scf12258g01006,Niben101Scf05343g03003
GO:0044564	envenomation resulting in occlusion of the pore of voltage-gated potassium channel in other organism	biological_process	0.080321	0.70922	3	3122	12	38483	1	Niben101Scf04802g01014	2	Niben101Scf05343g03003,Niben101Scf12258g01006
GO:0019028	viral capsid	cellular_component	0.080338	0.70922	51	3122	481	38483	29	Niben101Scf02172g04007,Niben101Scf02240g06018,Niben101Scf09711g00005,Niben101Scf15156g01016,Niben101Scf01626g04008,Niben101Scf10542g00013,Niben101Scf04537g01011,Niben101Scf02180g00002,Niben101Scf04020g06011,Niben101Scf13394g00013,Niben101Scf02093g00004,Niben101Scf02522g01005,Niben101Scf31493g00002,Niben101Scf07465g01007,Niben101Scf00321g02012,Niben101Scf00457g02012,Niben101Scf01455g00005,Niben101…	22	Niben101Scf06976g06016,Niben101Scf02139g07001,Niben101Scf05191g00014,Niben101Scf15158g00007,Niben101Scf00960g03015,Niben101Scf01091g00033,Niben101Scf03188g06006,Niben101Scf04083g03013,Niben101Scf07515g01007,Niben101Scf02602g01016,Niben101Scf04786g01004,Niben101Scf06091g04018,Niben101Ctg13775g00003,Niben101Scf00653g01010,Niben101Scf03987g00011,Niben101Scf02803g04012,Niben101Scf01005g07009,Niben101…
GO:0051119	sugar transmembrane transporter activity	molecular_function	0.080869	0.71248	9	3122	62	38483	3	Niben101Scf10465g00013,Niben101Scf04481g00030,Niben101Scf10542g00013	6	Niben101Scf08433g00014,Niben101Scf02316g00016,Niben101Scf15109g00018,Niben101Scf00248g02011,Niben101Scf08178g00010,Niben101Scf02442g00014
GO:0016831	carboxy-lyase activity	molecular_function	0.081876	0.71849	21	3122	186	38483	7	Niben101Scf14881g02007,Niben101Scf04535g02019,Niben101Scf01320g01003,Niben101Scf03638g00009,Niben101Scf00831g02021,Niben101Scf01241g02004,Niben101Scf04287g00001	14	Niben101Scf15153g02001,Niben101Scf00773g07001,Niben101Scf07267g02006,Niben101Scf09424g03005,Niben101Scf09658g00026,Niben101Scf04126g05024,Niben101Scf01777g00016,Niben101Scf00018g02003,Niben101Scf25430g00015,Niben101Scf07798g03010,Niben101Scf08191g02001,Niben101Scf05797g01010,Niben101Scf00312g03005,Niben101Scf04236g00013
GO:0004372	glycine hydroxymethyltransferase activity	molecular_function	0.081883	0.71849	4	3122	19	38483	0		4	Niben101Scf01048g00005,Niben101Scf07073g02007,Niben101Scf02122g02019,Niben101Scf00069g12017
GO:0003735	structural constituent of ribosome	molecular_function	0.082064	0.71849	97	3122	1260	38483	27	Niben101Scf01478g00014,Niben101Scf06825g03009,Niben101Scf02450g01001,Niben101Scf09276g00002,Niben101Scf05732g00015,Niben101Scf10542g00013,Niben101Scf12714g00004,Niben101Scf19230g01011,Niben101Scf00571g00006,Niben101Scf07672g00014,Niben101Scf38997g00004,Niben101Ctg15364g00004,Niben101Scf03714g03012,Niben101Scf06348g00042,Niben101Scf07034g07006,Niben101Scf04570g06007,Niben101Scf16244g02026,Niben101…	70	Niben101Scf00978g15001,Niben101Scf02522g01006,Niben101Scf04113g01012,Niben101Scf01721g07006,Niben101Scf07466g06001,Niben101Scf02011g09010,Niben101Scf02160g06069,Niben101Scf04107g00015,Niben101Scf14650g00005,Niben101Scf00176g06012,Niben101Scf04633g02005,Niben101Scf04528g05004,Niben101Scf10328g00024,Niben101Scf04286g01033,Niben101Scf21202g00009,Niben101Scf00207g05027,Niben101Scf00436g10019,Niben101…
GO:0031704	apelin receptor binding	molecular_function	0.082295	0.71849	2	3122	5	38483	2	Niben101Scf00192g01022,Niben101Scf11362g01011	0
GO:0044421	extracellular region part	cellular_component	0.082364	0.71849	44	3122	437	38483	29	Niben101Scf01319g01002,Niben101Scf16376g00006,Niben101Scf04133g02009,Niben101Scf27265g00006,Niben101Scf00551g04006,Niben101Scf01319g02012,Niben101Scf04011g06010,Niben101Scf03503g00003,Niben101Scf00109g07005,Niben101Scf03100g01022,Niben101Scf16651g00003,Niben101Scf02245g00008,Niben101Scf13289g00008,Niben101Scf05565g02013,Niben101Scf07586g00004,Niben101Scf01333g00005,Niben101Scf02300g00025,Niben101…	15	Niben101Scf37365g00007,Niben101Scf05665g00012,Niben101Scf02581g01003,Niben101Scf01005g07009,Niben101Scf00245g03004,Niben101Scf04003g10014,Niben101Scf03671g02013,Niben101Scf06603g03015,Niben101Scf01111g06004,Niben101Scf01374g01003,Niben101Scf04786g01004,Niben101Scf07515g01007,Niben101Scf04528g09004,Niben101Scf05437g03003,Niben101Scf02360g01011
GO:0005840	ribosome	cellular_component	0.084961	0.73825	97	3122	1262	38483	27	Niben101Scf07672g00014,Niben101Scf38997g00004,Niben101Scf19230g01011,Niben101Scf12714g00004,Niben101Scf00571g00006,Niben101Scf06348g00042,Niben101Scf07034g07006,Niben101Scf03714g03012,Niben101Ctg15364g00004,Niben101Scf02450g01001,Niben101Scf09276g00002,Niben101Scf01478g00014,Niben101Scf06825g03009,Niben101Scf10542g00013,Niben101Scf05732g00015,Niben101Scf02814g02014,Niben101Scf03595g10007,Niben101…	70	Niben101Scf08613g02006,Niben101Scf07564g01020,Niben101Scf05712g02002,Niben101Scf01249g03027,Niben101Scf01091g00017,Niben101Scf06437g01008,Niben101Scf10328g00024,Niben101Scf04286g01033,Niben101Scf21202g00009,Niben101Scf00207g05027,Niben101Scf09742g00031,Niben101Scf00436g10019,Niben101Scf06171g00001,Niben101Scf03503g01006,Niben101Scf17973g00015,Niben101Scf14374g00001,Niben101Scf25696g00001,Niben101…
GO:0030291	protein serine/threonine kinase inhibitor activity	molecular_function	0.084964	0.73825	4	3122	19	38483	3	Niben101Scf14308g01004,Niben101Scf03488g09011,Niben101Scf03208g07010	1	Niben101Scf07466g01002
GO:0031012	extracellular matrix	cellular_component	0.085553	0.74107	30	3122	292	38483	25	Niben101Scf11105g01005,Niben101Scf08926g01025,Niben101Scf01333g00005,Niben101Scf02300g00025,Niben101Scf00539g05012,Niben101Scf27265g00006,Niben101Scf07586g00004,Niben101Scf04133g02009,Niben101Scf13289g00008,Niben101Scf05565g02013,Niben101Scf16376g00006,Niben101Scf16651g00003,Niben101Scf08035g00009,Niben101Scf02245g00008,Niben101Scf00109g07005,Niben101Scf02175g05002,Niben101Scf03100g01022,Niben101…	5	Niben101Scf02581g01003,Niben101Scf04003g10014,Niben101Scf02360g01011,Niben101Scf00245g03004,Niben101Scf02793g24006
GO:0008964	phosphoenolpyruvate carboxylase activity	molecular_function	0.085624	0.74107	4	3122	17	38483	0		4	Niben101Scf08191g02001,Niben101Scf00312g03005,Niben101Scf25430g00015,Niben101Scf05797g01010
GO:0016042	lipid catabolic process	biological_process	0.086155	0.74316	11	3122	79	38483	6	Niben101Scf04187g01012,Niben101Scf05674g04004,Niben101Scf09706g00008,Niben101Scf00238g09004,Niben101Scf08627g00002,Niben101Scf01789g04012	5	Niben101Scf01032g02005,Niben101Scf03341g03020,Niben101Scf08470g06007,Niben101Scf01620g02013,Niben101Scf00349g02005
GO:0016833	oxo-acid-lyase activity	molecular_function	0.086202	0.74316	4	3122	21	38483	0		4	Niben101Scf01395g01005,Niben101Scf01318g01008,Niben101Scf03842g07001,Niben101Scf04044g00007
GO:0015485	cholesterol binding	molecular_function	0.087231	0.75056	2	3122	6	38483	1	Niben101Scf00270g15015	1	Niben101Scf03104g03020
GO:0006816	calcium ion transport	biological_process	0.087721	0.75331	6	3122	38	38483	4	Niben101Scf05929g04005,Niben101Scf01681g02009,Niben101Scf08272g00021,Niben101Scf01221g00001	2	Niben101Scf06280g01008,Niben101Scf03455g01002
GO:0005310	dicarboxylic acid transmembrane transporter activity	molecular_function	0.089126	0.76114	2	3122	6	38483	1	Niben101Scf04477g02006	1	Niben101Scf00182g02012
GO:0016849	phosphorus-oxygen lyase activity	molecular_function	0.089176	0.76114	6	3122	35	38483	0		6	Niben101Scf03822g00014,Niben101Scf01559g01002,Niben101Scf02762g01005,Niben101Scf06180g00014,Niben101Scf11383g03008,Niben101Scf02334g01022
GO:0019900	kinase binding	molecular_function	0.089481	0.76114	5	3122	30	38483	3	Niben101Scf02930g00008,Niben101Scf09368g06007,Niben101Scf31493g00002	2	Niben101Scf09778g00011,Niben101Scf06094g06005
GO:0019901	protein kinase binding	molecular_function	0.089481	0.76114	5	3122	30	38483	3	Niben101Scf09368g06007,Niben101Scf02930g00008,Niben101Scf31493g00002	2	Niben101Scf09778g00011,Niben101Scf06094g06005
GO:0007631	feeding behavior	biological_process	0.089993	0.76114	3	3122	12	38483	2	Niben101Scf03239g00001,Niben101Scf03561g00002	1	Niben101Scf08975g01010
GO:0048646	anatomical structure formation involved in morphogenesis	biological_process	0.090018	0.76114	7	3122	46	38483	3	Niben101Scf03282g05005,Niben101Scf05035g04001,Niben101Scf00539g05012	4	Niben101Scf01721g07006,Niben101Scf09230g04007,Niben101Scf11689g01017,Niben101Scf03056g02008
GO:0009072	aromatic amino acid family metabolic process	biological_process	0.090444	0.76114	11	3122	78	38483	2	Niben101Scf10126g00007,Niben101Scf00862g00010	9	Niben101Scf06847g02001,Niben101Scf12680g03014,Niben101Scf01005g11010,Niben101Scf05382g00001,Niben101Scf05438g02004,Niben101Scf01450g00005,Niben101Scf09150g02003,Niben101Scf02375g06001,Niben101Scf00247g04007
GO:0004427	inorganic diphosphatase activity	molecular_function	0.090492	0.76114	6	3122	36	38483	0		6	Niben101Scf06190g02007,Niben101Scf07365g01022,Niben101Ctg15435g00001,Niben101Scf04918g05001,Niben101Scf03376g04010,Niben101Scf05220g00005
GO:0006541	glutamine metabolic process	biological_process	0.090609	0.76114	8	3122	51	38483	3	Niben101Scf03281g01003,Niben101Scf03891g01004,Niben101Scf06589g00009	5	Niben101Scf00345g01021,Niben101Scf02330g00012,Niben101Scf04549g10017,Niben101Scf03240g01006,Niben101Scf00952g03003
GO:0045226	extracellular polysaccharide biosynthetic process	biological_process	0.090686	0.76114	17	3122	136	38483	5	Niben101Scf03488g03004,Niben101Scf11408g01031,Niben101Scf05109g02002,Niben101Scf05056g00002,Niben101Scf03964g03005	12	Niben101Scf03736g02006,Niben101Scf20614g00015,Niben101Scf02752g12002,Niben101Scf07383g12006,Niben101Scf09010g02006,Niben101Scf04294g00011,Niben101Scf01696g06050,Niben101Scf03455g06020,Niben101Scf04967g01005,Niben101Scf01822g16001,Niben101Scf03113g03018,Niben101Scf06357g02001
GO:0046379	extracellular polysaccharide metabolic process	biological_process	0.090686	0.76114	17	3122	136	38483	5	Niben101Scf03964g03005,Niben101Scf05056g00002,Niben101Scf05109g02002,Niben101Scf11408g01031,Niben101Scf03488g03004	12	Niben101Scf06357g02001,Niben101Scf03113g03018,Niben101Scf03455g06020,Niben101Scf04967g01005,Niben101Scf01822g16001,Niben101Scf01696g06050,Niben101Scf04294g00011,Niben101Scf09010g02006,Niben101Scf07383g12006,Niben101Scf20614g00015,Niben101Scf02752g12002,Niben101Scf03736g02006
GO:0003887	DNA-directed DNA polymerase activity	molecular_function	0.090702	0.76114	19	3122	157	38483	15	Niben101Scf10144g01025,Niben101Scf02230g03027,Niben101Scf01426g05012,Niben101Scf05245g01007,Niben101Scf01013g08020,Niben101Scf00726g02006,Niben101Scf08137g03002,Niben101Scf18951g00009,Niben101Scf16622g01020,Niben101Scf01073g04022,Niben101Scf04003g04002,Niben101Scf01341g02007,Niben101Scf01802g02001,Niben101Scf00887g00009,Niben101Scf11937g01021	4	Niben101Scf16022g00011,Niben101Scf08195g06016,Niben101Scf02227g01008,Niben101Scf15158g00007
GO:0005343	organic acid:sodium symporter activity	molecular_function	0.091418	0.76569	5	3122	26	38483	1	Niben101Scf04477g02006	4	Niben101Scf08334g03002,Niben101Scf01993g07002,Niben101Scf00182g02012,Niben101Scf00688g00002
GO:0047474	long-chain fatty acid luciferin component ligase activity	molecular_function	0.092133	0.76854	1	3122	1	38483	1	Niben101Scf04772g00008	0
GO:0004601	peroxidase activity	molecular_function	0.093222	0.76854	28	3122	280	38483	12	Niben101Scf02261g01002,Niben101Scf08566g08014,Niben101Scf05566g04007,Niben101Scf04953g07001,Niben101Scf13316g00007,Niben101Scf13316g00002,Niben101Scf17339g00004,Niben101Scf08338g00001,Niben101Scf07250g02003,Niben101Scf05395g03020,Niben101Scf12935g00046,Niben101Scf01664g01002	16	Niben101Scf06385g02016,Niben101Scf03199g00008,Niben101Scf02772g01013,Niben101Scf06739g02003,Niben101Scf01497g03008,Niben101Scf02041g04015,Niben101Scf02349g03001,Niben101Scf02526g00002,Niben101Scf02367g05038,Niben101Scf06778g07006,Niben101Scf07070g02002,Niben101Scf12954g02010,Niben101Scf03804g01001,Niben101Ctg10591g00003,Niben101Scf02537g02023,Niben101Scf17339g00003
GO:0034464	BBSome	cellular_component	0.093545	0.76854	2	3122	6	38483	1	Niben101Scf05035g04001	1	Niben101Scf03056g02008
GO:0043565	sequence-specific DNA binding	molecular_function	0.093557	0.76854	94	3122	1011	38483	74	Niben101Scf03400g02004,Niben101Scf00788g03015,Niben101Scf03728g00001,Niben101Scf01372g09016,Niben101Scf01833g00002,Niben101Scf16915g01014,Niben101Scf08693g00002,Niben101Scf04011g06010,Niben101Scf07465g03010,Niben101Scf00905g04003,Niben101Scf02990g09005,Niben101Scf10940g04024,Niben101Scf08321g01005,Niben101Scf05621g02012,Niben101Scf02510g05023,Niben101Scf04040g08009,Niben101Scf02430g03006,Niben101…	20	Niben101Scf00108g01009,Niben101Scf15067g04002,Niben101Scf04372g00012,Niben101Scf00063g10005,Niben101Scf04316g02003,Niben101Scf02034g02001,Niben101Scf04422g06002,Niben101Scf05929g05009,Niben101Scf05449g03005,Niben101Ctg03218g00004,Niben101Scf02375g06001,Niben101Scf00471g00013,Niben101Scf03253g01020,Niben101Scf09778g00011,Niben101Scf01005g11010,Niben101Scf08149g01007,Niben101Scf02287g00002,Niben101…
GO:0016747	transferase activity, transferring acyl groups other than amino-acyl groups	molecular_function	0.093785	0.76854	53	3122	537	38483	23	Niben101Scf00873g02007,Niben101Scf01006g07009,Niben101Scf31818g00003,Niben101Scf05112g00012,Niben101Scf04177g00006,Niben101Scf03326g02002,Niben101Scf10637g00003,Niben101Scf10360g00014,Niben101Scf00482g00004,Niben101Scf06650g03009,Niben101Scf08123g00001,Niben101Scf03986g01003,Niben101Scf03973g00008,Niben101Scf12789g00028,Niben101Scf02600g00013,Niben101Scf21557g01029,Niben101Scf04028g02018,Niben101…	30	Niben101Scf11706g00025,Niben101Scf01146g13015,Niben101Scf03790g00015,Niben101Scf06091g05001,Niben101Scf11706g00024,Niben101Scf10780g00002,Niben101Scf02562g01010,Niben101Scf00571g02006,Niben101Scf00876g02002,Niben101Scf10613g00009,Niben101Scf17267g00001,Niben101Scf35412g00009,Niben101Scf02972g08002,Niben101Scf04073g00006,Niben101Scf03076g00013,Niben101Scf06754g04003,Niben101Scf03455g05017,Niben101…
GO:1901361	organic cyclic compound catabolic process	biological_process	0.093957	0.76854	19	3122	159	38483	10	Niben101Scf00577g01002,Niben101Scf00862g00010,Niben101Scf05830g03003,Niben101Scf06556g07017,Niben101Scf01626g04008,Niben101Scf15156g01016,Niben101Scf03016g00008,Niben101Scf14900g00003,Niben101Scf00158g06011,Niben101Scf15965g00016	9	Niben101Scf07229g02002,Niben101Scf02738g01016,Niben101Scf01100g00004,Niben101Scf06347g04017,Niben101Scf08723g02020,Niben101Scf04727g02010,Niben101Scf02408g04020,Niben101Scf01276g05006,Niben101Scf08470g06007
GO:0007606	sensory perception of chemical stimulus	biological_process	0.094367	0.76854	7	3122	43	38483	4	Niben101Scf06186g03011,Niben101Scf02440g00004,Niben101Scf10989g00004,Niben101Scf02286g01005	3	Niben101Scf11852g00012,Niben101Scf06275g02009,Niben101Scf01927g05004
GO:0004751	ribose-5-phosphate isomerase activity	molecular_function	0.094634	0.76854	2	3122	8	38483	0		2	Niben101Scf02792g01031,Niben101Scf01534g00018
GO:0009052	pentose-phosphate shunt, non-oxidative branch	biological_process	0.094634	0.76854	2	3122	8	38483	0		2	Niben101Scf02792g01031,Niben101Scf01534g00018
GO:0006515	misfolded or incompletely synthesized protein catabolic process	biological_process	0.094893	0.76854	2	3122	7	38483	0		2	Niben101Scf01818g02002,Niben101Scf06291g03023
GO:0031144	proteasome localization	biological_process	0.094893	0.76854	2	3122	7	38483	0		2	Niben101Scf01818g02002,Niben101Scf06291g03023
GO:0031503	protein complex localization	biological_process	0.094893	0.76854	2	3122	7	38483	0		2	Niben101Scf01818g02002,Niben101Scf06291g03023
GO:0034629	cellular protein complex localization	biological_process	0.094893	0.76854	2	3122	7	38483	0		2	Niben101Scf06291g03023,Niben101Scf01818g02002
GO:0035966	response to topologically incorrect protein	biological_process	0.094893	0.76854	2	3122	7	38483	0		2	Niben101Scf06291g03023,Niben101Scf01818g02002
GO:0035967	cellular response to topologically incorrect protein	biological_process	0.094893	0.76854	2	3122	7	38483	0		2	Niben101Scf06291g03023,Niben101Scf01818g02002
GO:0051788	response to misfolded protein	biological_process	0.094893	0.76854	2	3122	7	38483	0		2	Niben101Scf06291g03023,Niben101Scf01818g02002
GO:0071218	cellular response to misfolded protein	biological_process	0.094893	0.76854	2	3122	7	38483	0		2	Niben101Scf06291g03023,Niben101Scf01818g02002
GO:0071630	nucleus-associated proteasomal ubiquitin-dependent protein catabolic process	biological_process	0.094893	0.76854	2	3122	7	38483	0		2	Niben101Scf06291g03023,Niben101Scf01818g02002
GO:0033897	ribonuclease T2 activity	molecular_function	0.095292	0.76902	3	3122	14	38483	0		3	Niben101Scf05712g03007,Niben101Scf07539g00001,Niben101Scf01991g01021
GO:0009056	catabolic process	biological_process	0.095647	0.76902	140	3122	1479	38483	56	Niben101Scf03693g08007,Niben101Scf05674g04004,Niben101Scf09706g00008,Niben101Scf05323g02009,Niben101Scf00238g09004,Niben101Scf05830g03003,Niben101Scf08627g00002,Niben101Scf01789g04012,Niben101Scf02248g00001,Niben101Scf31493g00002,Niben101Scf06556g07017,Niben101Scf06836g01002,Niben101Scf01789g02045,Niben101Scf00551g04006,Niben101Scf03376g00009,Niben101Scf04993g05001,Niben101Scf01319g02012,Niben101…	84	Niben101Scf01100g00004,Niben101Scf02738g01016,Niben101Scf02480g02012,Niben101Scf02145g10005,Niben101Scf20506g01006,Niben101Scf00820g03003,Niben101Scf01852g04029,Niben101Scf04003g10014,Niben101Scf00135g03022,Niben101Scf01529g00020,Niben101Scf01005g07009,Niben101Scf00926g01011,Niben101Scf00276g07001,Niben101Scf01482g02018,Niben101Scf06291g03023,Niben101Scf00491g04007,Niben101Scf03064g03017,Niben101…
GO:0030414	peptidase inhibitor activity	molecular_function	0.095704	0.76902	12	3122	118	38483	8	Niben101Scf06171g02035,Niben101Scf00630g03011,Niben101Scf13391g00007,Niben101Scf00831g00002,Niben101Scf01534g02027,Niben101Scf00372g00003,Niben101Scf12983g01058,Niben101Scf21813g00014	4	Niben101Scf16022g00011,Niben101Scf00447g01010,Niben101Scf01937g02005,Niben101Scf01491g00004
GO:0061134	peptidase regulator activity	molecular_function	0.095704	0.76902	12	3122	118	38483	8	Niben101Scf13391g00007,Niben101Scf00630g03011,Niben101Scf06171g02035,Niben101Scf00372g00003,Niben101Scf21813g00014,Niben101Scf12983g01058,Niben101Scf01534g02027,Niben101Scf00831g00002	4	Niben101Scf00447g01010,Niben101Scf16022g00011,Niben101Scf01491g00004,Niben101Scf01937g02005
GO:0005506	iron ion binding	molecular_function	0.097909	0.76902	69	3122	727	38483	14	Niben101Scf07677g00011,Niben101Scf04570g06007,Niben101Scf06467g01006,Niben101Scf07482g00003,Niben101Scf00662g04008,Niben101Scf00080g05006,Niben101Scf01580g00001,Niben101Scf03728g00001,Niben101Scf01326g09002,Niben101Scf07767g02011,Niben101Scf13935g00003,Niben101Scf02749g01008,Niben101Scf06277g05019,Niben101Scf02909g07004	55	Niben101Scf01063g09017,Niben101Scf01732g02009,Niben101Scf03437g01014,Niben101Scf03220g00011,Niben101Scf00472g06014,Niben101Scf01970g01021,Niben101Scf07817g02001,Niben101Scf05764g04013,Niben101Scf00077g05015,Niben101Scf04930g00006,Niben101Scf05191g00014,Niben101Scf05437g03003,Niben101Scf10999g00004,Niben101Scf11401g00004,Niben101Scf05316g03010,Niben101Scf02207g11009,Niben101Scf09078g01011,Niben101…
GO:0010207	photosystem II assembly	biological_process	0.098584	0.76902	2	3122	8	38483	0		2	Niben101Scf06117g04008,Niben101Scf00879g05002
GO:0006563	L-serine metabolic process	biological_process	0.098898	0.76902	5	3122	28	38483	1	Niben101Scf12789g00028	4	Niben101Scf01048g00005,Niben101Scf07073g02007,Niben101Scf00069g12017,Niben101Scf02122g02019
GO:0048856	anatomical structure development	biological_process	0.098982	0.76902	24	3122	216	38483	10	Niben101Scf03282g05005,Niben101Scf00539g05012,Niben101Scf05506g06005,Niben101Scf03121g04008,Niben101Scf03816g01001,Niben101Scf01553g02020,Niben101Scf01718g09030,Niben101Scf03245g08020,Niben101Scf05035g04001,Niben101Scf00856g02001	14	Niben101Scf01091g00017,Niben101Scf00585g05010,Niben101Scf07030g07004,Niben101Scf01721g07006,Niben101Scf09559g01002,Niben101Scf11689g01017,Niben101Scf03056g02008,Niben101Scf00705g04001,Niben101Scf05304g05008,Niben101Scf01460g04011,Niben101Scf04003g10014,Niben101Scf07321g00016,Niben101Scf09230g04007,Niben101Scf06218g07011
GO:0003847	1-alkyl-2-acetylglycerophosphocholine esterase activity	molecular_function	0.098996	0.76902	3	3122	15	38483	1	Niben101Scf08627g00002	2	Niben101Scf08470g06007,Niben101Scf01032g02005
GO:0046700	heterocycle catabolic process	biological_process	0.099185	0.76902	18	3122	151	38483	9	Niben101Scf05830g03003,Niben101Scf06556g07017,Niben101Scf01626g04008,Niben101Scf15156g01016,Niben101Scf03016g00008,Niben101Scf14900g00003,Niben101Scf00158g06011,Niben101Scf15965g00016,Niben101Scf00577g01002	9	Niben101Scf06347g04017,Niben101Scf08723g02020,Niben101Scf04727g02010,Niben101Scf02408g04020,Niben101Scf01276g05006,Niben101Scf08470g06007,Niben101Scf07229g02002,Niben101Scf02738g01016,Niben101Scf01100g00004
GO:0050661	NADP binding	molecular_function	0.099248	0.76902	14	3122	109	38483	3	Niben101Scf03263g04009,Niben101Scf01383g05022,Niben101Scf18214g00004	11	Niben101Scf04294g03001,Niben101Scf10063g00003,Niben101Scf03068g00024,Niben101Ctg13721g00007,Niben101Scf08590g01011,Niben101Scf15979g01004,Niben101Scf02201g00012,Niben101Scf10366g00014,Niben101Scf04083g04003,Niben101Scf04218g00008,Niben101Scf01764g03022
GO:0060255	regulation of macromolecule metabolic process	biological_process	0.099309	0.76902	327	3122	3649	38483	211	Niben101Scf11756g01019,Niben101Scf03072g03006,Niben101Scf00063g03007,Niben101Scf03245g04004,Niben101Scf03265g00010,Niben101Scf01398g00006,Niben101Scf02180g00002,Niben101Scf01752g05003,Niben101Scf03455g05018,Niben101Scf14805g02006,Niben101Scf00388g03006,Niben101Scf03693g08007,Niben101Scf01818g08020,Niben101Scf00089g04004,Niben101Scf08137g05017,Niben101Scf03419g03008,Niben101Scf07034g07006,Niben101…	116	Niben101Scf01375g02012,Niben101Scf06094g06005,Niben101Scf09282g00004,Niben101Scf01664g00015,Niben101Scf09144g00003,Niben101Scf02026g04007,Niben101Scf10767g03010,Niben101Scf02685g00006,Niben101Scf06410g01001,Niben101Scf09698g00004,Niben101Scf00240g00015,Niben101Scf07913g00005,Niben101Scf03843g00003,Niben101Scf02318g02002,Niben101Scf03756g01007,Niben101Scf12177g00003,Niben101Scf08975g01001,Niben101…
GO:0004536	deoxyribonuclease activity	molecular_function	0.1002	0.76902	18	3122	150	38483	12	Niben101Scf04003g04002,Niben101Scf02045g04006,Niben101Scf02945g01006,Niben101Scf02725g02025,Niben101Scf01520g01001,Niben101Scf03191g04001,Niben101Scf14900g00003,Niben101Scf10381g01012,Niben101Scf19766g00001,Niben101Scf00276g02009,Niben101Scf02115g04004,Niben101Scf01859g09002	6	Niben101Scf18951g00022,Niben101Scf05615g03001,Niben101Scf15366g00003,Niben101Scf17891g02004,Niben101Scf04727g02010,Niben101Scf01100g00004
GO:0004100	chitin synthase activity	molecular_function	0.10052	0.76902	3	3122	12	38483	1	Niben101Scf00887g00009	2	Niben101Scf08513g00007,Niben101Ctg15612g00005
GO:0016037	light absorption	biological_process	0.10107	0.76902	1	3122	1	38483	0		1	Niben101Scf08264g00008
GO:0031404	chloride ion binding	molecular_function	0.10107	0.76902	1	3122	1	38483	0		1	Niben101Scf08264g00008
GO:0007339	binding of sperm to zona pellucida	biological_process	0.10147	0.76902	2	3122	7	38483	0		2	Niben101Scf00063g06042,Niben101Scf00519g00010
GO:0009988	cell-cell recognition	biological_process	0.10147	0.76902	2	3122	7	38483	0		2	Niben101Scf00519g00010,Niben101Scf00063g06042
GO:0035036	sperm-egg recognition	biological_process	0.10147	0.76902	2	3122	7	38483	0		2	Niben101Scf00519g00010,Niben101Scf00063g06042
GO:0010506	regulation of autophagy	biological_process	0.10171	0.76902	18	3122	151	38483	9	Niben101Scf02300g00025,Niben101Scf00577g02007,Niben101Scf01319g01002,Niben101Scf02522g01005,Niben101Scf04955g07012,Niben101Scf02175g05002,Niben101Scf07549g02001,Niben101Scf01319g02012,Niben101Scf00326g01023	9	Niben101Scf04786g01004,Niben101Scf02030g01002,Niben101Scf00820g03003,Niben101Scf04804g01002,Niben101Scf01005g07009,Niben101Scf03843g00003,Niben101Scf02910g01040,Niben101Scf10203g00008,Niben101Scf01553g02001
GO:0008053	mitochondrial fusion	biological_process	0.10171	0.76902	6	3122	38	38483	1	Niben101Scf02725g02025	5	Niben101Scf15158g00007,Niben101Scf09778g00011,Niben101Scf04786g01004,Niben101Scf03076g02006,Niben101Scf07515g01007
GO:0034645	cellular macromolecule biosynthetic process	biological_process	0.10198	0.76902	602	3122	7080	38483	330	Niben101Scf00539g05012,Niben101Scf09740g00003,Niben101Scf00635g04005,Niben101Scf28100g00004,Niben101Scf01438g04009,Niben101Scf07851g02001,Niben101Scf06172g00021,Niben101Scf06200g00001,Niben101Scf16416g00003,Niben101Scf00482g00004,Niben101Scf19230g01011,Niben101Scf17834g01011,Niben101Scf06909g04006,Niben101Scf00023g08011,Niben101Scf06348g00042,Niben101Scf12210g07001,Niben101Scf06570g00008,Niben101…	272	Niben101Scf11670g02004,Niben101Scf08590g01011,Niben101Scf01721g07006,Niben101Scf05483g01007,Niben101Scf09372g04009,Niben101Scf02160g06069,Niben101Scf21202g00009,Niben101Scf05135g01007,Niben101Scf01432g01005,Niben101Scf03253g01020,Niben101Scf09658g00030,Niben101Scf01577g01019,Niben101Scf07073g02007,Niben101Scf01205g00003,Niben101Ctg03218g00004,Niben101Scf01124g22007,Niben101Scf05764g04013,Niben101…
GO:0016994	precorrin-6A reductase activity	molecular_function	0.10223	0.76902	1	3122	1	38483	0		1	Niben101Scf15435g00006
GO:0050532	2-phosphosulfolactate phosphatase activity	molecular_function	0.10246	0.76902	1	3122	1	38483	0		1	Niben101Scf08264g00007
GO:0000186	activation of MAPKK activity	biological_process	0.10262	0.76902	1	3122	1	38483	1	Niben101Scf03561g00002	0
GO:0001678	cellular glucose homeostasis	biological_process	0.10262	0.76902	1	3122	1	38483	1	Niben101Scf03561g00002	0
GO:0008343	adult feeding behavior	biological_process	0.10262	0.76902	1	3122	1	38483	1	Niben101Scf03561g00002	0
GO:0019902	phosphatase binding	molecular_function	0.10262	0.76902	1	3122	1	38483	0		1	Niben101Scf01386g02004
GO:0030534	adult behavior	biological_process	0.10262	0.76902	1	3122	1	38483	1	Niben101Scf03561g00002	0
GO:0032094	response to food	biological_process	0.10262	0.76902	1	3122	1	38483	1	Niben101Scf03561g00002	0
GO:0032095	regulation of response to food	biological_process	0.10262	0.76902	1	3122	1	38483	1	Niben101Scf03561g00002	0
GO:0032096	negative regulation of response to food	biological_process	0.10262	0.76902	1	3122	1	38483	1	Niben101Scf03561g00002	0
GO:0032098	regulation of appetite	biological_process	0.10262	0.76902	1	3122	1	38483	1	Niben101Scf03561g00002	0
GO:0032099	negative regulation of appetite	biological_process	0.10262	0.76902	1	3122	1	38483	1	Niben101Scf03561g00002	0
GO:0032104	regulation of response to extracellular stimulus	biological_process	0.10262	0.76902	1	3122	1	38483	1	Niben101Scf03561g00002	0
GO:0032105	negative regulation of response to extracellular stimulus	biological_process	0.10262	0.76902	1	3122	1	38483	1	Niben101Scf03561g00002	0
GO:0032107	regulation of response to nutrient levels	biological_process	0.10262	0.76902	1	3122	1	38483	1	Niben101Scf03561g00002	0
GO:0032108	negative regulation of response to nutrient levels	biological_process	0.10262	0.76902	1	3122	1	38483	1	Niben101Scf03561g00002	0
GO:0032147	activation of protein kinase activity	biological_process	0.10262	0.76902	1	3122	1	38483	1	Niben101Scf03561g00002	0
GO:0033500	carbohydrate homeostasis	biological_process	0.10262	0.76902	1	3122	1	38483	1	Niben101Scf03561g00002	0
GO:0033674	positive regulation of kinase activity	biological_process	0.10262	0.76902	1	3122	1	38483	1	Niben101Scf03561g00002	0
GO:0042593	glucose homeostasis	biological_process	0.10262	0.76902	1	3122	1	38483	1	Niben101Scf03561g00002	0
GO:0044708	single-organism behavior	biological_process	0.10262	0.76902	1	3122	1	38483	1	Niben101Scf03561g00002	0
GO:0045860	positive regulation of protein kinase activity	biological_process	0.10262	0.76902	1	3122	1	38483	1	Niben101Scf03561g00002	0
GO:0010468	regulation of gene expression	biological_process	0.10407	0.77775	317	3122	3541	38483	204	Niben101Scf04233g00009,Niben101Scf04350g04004,Niben101Scf32212g00015,Niben101Scf03506g03002,Niben101Scf00163g22004,Niben101Scf08321g01005,Niben101Scf24082g00005,Niben101Scf05849g00002,Niben101Scf00846g02001,Niben101Scf00870g05003,Niben101Scf00793g04011,Niben101Scf01977g00001,Niben101Scf11424g01001,Niben101Scf09512g02006,Niben101Scf03422g01014,Niben101Scf02111g11033,Niben101Scf02108g01025,Niben101…	113	Niben101Scf01463g08011,Niben101Scf06677g00006,Niben101Scf01054g13007,Niben101Scf15067g04002,Niben101Scf00570g03008,Niben101Scf00397g11005,Niben101Scf17513g00008,Niben101Scf02585g00014,Niben101Scf02804g00010,Niben101Scf04372g00012,Niben101Scf00883g09008,Niben101Scf01633g00036,Niben101Scf04422g06002,Niben101Scf08723g02015,Niben101Scf01785g01009,Niben101Scf07437g05009,Niben101Scf34590g00006,Niben101…
GO:0006553	lysine metabolic process	biological_process	0.10414	0.77775	9	3122	63	38483	3	Niben101Scf12280g01013,Niben101Scf08544g00004,Niben101Scf05634g01008	6	Niben101Scf05873g00003,Niben101Scf09010g02006,Niben101Scf03455g06020,Niben101Scf10063g00003,Niben101Scf04967g01005,Niben101Scf02752g12002
GO:0015296	anion:cation symporter activity	molecular_function	0.10509	0.78353	5	3122	27	38483	1	Niben101Scf04477g02006	4	Niben101Scf01993g07002,Niben101Scf08334g03002,Niben101Scf00182g02012,Niben101Scf00688g00002
GO:0016010	dystrophin-associated glycoprotein complex	cellular_component	0.1054	0.78452	4	3122	22	38483	3	Niben101Scf00883g02011,Niben101Scf04287g00001,Niben101Scf04535g02019	1	Niben101Scf23843g00012
GO:0006412	translation	biological_process	0.10585	0.78648	137	3122	1714	38483	38	Niben101Scf16244g02026,Niben101Scf02637g01005,Niben101Scf04570g06007,Niben101Scf00078g02005,Niben101Scf06223g00003,Niben101Scf13776g01016,Niben101Scf03706g03010,Niben101Scf03595g10007,Niben101Scf10542g00013,Niben101Scf05732g00015,Niben101Scf02450g01001,Niben101Scf09276g00002,Niben101Scf00063g03007,Niben101Scf06825g03009,Niben101Scf07034g07006,Niben101Ctg15364g00004,Niben101Scf07672g00014,Niben101…	99	Niben101Scf02351g08011,Niben101Scf00568g04023,Niben101Scf00577g02003,Niben101Scf02318g02002,Niben101Scf01291g04005,Niben101Scf04509g02012,Niben101Scf02172g06027,Niben101Scf03864g01002,Niben101Scf04316g02003,Niben101Scf07510g00016,Niben101Scf06570g03019,Niben101Scf00854g01012,Niben101Scf00425g03030,Niben101Scf03913g01042,Niben101Scf01374g00008,Niben101Scf00167g03013,Niben101Scf02891g04008,Niben101…
GO:0046434	organophosphate catabolic process	biological_process	0.10602	0.78648	9	3122	65	38483	2	Niben101Scf18214g00004,Niben101Scf10126g00007	7	Niben101Scf01634g06003,Niben101Scf11084g02005,Niben101Scf01513g01010,Niben101Scf07288g05013,Niben101Scf11960g02012,Niben101Scf24355g00005,Niben101Scf00926g01011
GO:0008686	3,4-dihydroxy-2-butanone-4-phosphate synthase activity	molecular_function	0.10802	0.79915	2	3122	6	38483	0		2	Niben101Scf01866g03012,Niben101Scf39395g00004
GO:0016168	chlorophyll binding	molecular_function	0.10809	0.79915	4	3122	37	38483	0		4	Niben101Scf02820g00002,Niben101Scf01970g02002,Niben101Scf00568g04011,Niben101Scf25268g00001
GO:0009294	DNA mediated transformation	biological_process	0.10898	0.80439	2	3122	7	38483	0		2	Niben101Scf00168g06001,Niben101Scf01633g00031
GO:0009095	aromatic amino acid family biosynthetic process, prephenate pathway	biological_process	0.10923	0.80493	4	3122	21	38483	1	Niben101Scf10126g00007	3	Niben101Scf09150g02003,Niben101Scf05382g00001,Niben101Scf05438g02004
GO:0030150	protein import into mitochondrial matrix	biological_process	0.10947	0.80494	3	3122	16	38483	0		3	Niben101Scf01318g01008,Niben101Scf00773g07001,Niben101Scf03563g00036
GO:0008218	bioluminescence	biological_process	0.1096	0.80494	2	3122	6	38483	2	Niben101Scf01830g01022,Niben101Scf04772g00008	0
GO:0008982	protein-N(PI)-phosphohistidine-sugar phosphotransferase activity	molecular_function	0.10985	0.80541	5	3122	28	38483	1	Niben101Scf03345g00007	4	Niben101Scf02318g02002,Niben101Scf15109g00018,Niben101Scf17973g00015,Niben101Scf05154g01005
GO:0000087	mitotic M phase	biological_process	0.11054	0.80763	2	3122	7	38483	1	Niben101Scf02437g08005	1	Niben101Scf02359g00008
GO:0098763	mitotic cell cycle phase	biological_process	0.11054	0.80763	2	3122	7	38483	1	Niben101Scf02437g08005	1	Niben101Scf02359g00008
GO:0019013	viral nucleocapsid	cellular_component	0.11071	0.80763	9	3122	63	38483	2	Niben101Scf04020g06011,Niben101Scf03770g02003	7	Niben101Scf06976g06016,Niben101Scf03188g06006,Niben101Scf04083g03013,Niben101Scf03987g00011,Niben101Scf01091g00033,Niben101Scf06091g04018,Niben101Scf01005g07009
GO:0019867	outer membrane	cellular_component	0.11134	0.80763	32	3122	303	38483	14	Niben101Scf00961g01024,Niben101Scf08351g04015,Niben101Scf08088g02003,Niben101Scf02725g02025,Niben101Scf05011g01019,Niben101Scf07677g00011,Niben101Scf08918g00008,Niben101Scf13399g00025,Niben101Scf06030g00002,Niben101Scf05323g02009,Niben101Scf07172g00020,Niben101Scf01077g04011,Niben101Scf16706g01002,Niben101Scf08876g00022	18	Niben101Scf15158g00007,Niben101Scf03822g00014,Niben101Scf04388g00011,Niben101Scf03865g05006,Niben101Scf01375g02012,Niben101Scf11991g01002,Niben101Scf01318g01008,Niben101Scf03563g00036,Niben101Scf23814g00041,Niben101Scf07515g01007,Niben101Scf04786g01004,Niben101Scf09778g00011,Niben101Scf08995g00017,Niben101Scf11480g00009,Niben101Scf03076g02006,Niben101Scf00774g01001,Niben101Scf00332g10003,Niben101…
GO:0019354	siroheme biosynthetic process	biological_process	0.11143	0.80763	10	3122	70	38483	4	Niben101Scf18214g00004,Niben101Scf04906g00010,Niben101Scf04122g06005,Niben101Scf05245g02003	6	Niben101Scf06727g00025,Niben101Scf09136g00004,Niben101Scf06349g02016,Niben101Scf13186g03006,Niben101Scf03068g00024,Niben101Scf10063g00003
GO:0043115	precorrin-2 dehydrogenase activity	molecular_function	0.11143	0.80763	10	3122	70	38483	4	Niben101Scf04906g00010,Niben101Scf18214g00004,Niben101Scf05245g02003,Niben101Scf04122g06005	6	Niben101Scf09136g00004,Niben101Scf06727g00025,Niben101Scf10063g00003,Niben101Scf03068g00024,Niben101Scf13186g03006,Niben101Scf06349g02016
GO:0046156	siroheme metabolic process	biological_process	0.11143	0.80763	10	3122	70	38483	4	Niben101Scf04906g00010,Niben101Scf18214g00004,Niben101Scf05245g02003,Niben101Scf04122g06005	6	Niben101Scf09136g00004,Niben101Scf06727g00025,Niben101Scf13186g03006,Niben101Scf03068g00024,Niben101Scf10063g00003,Niben101Scf06349g02016
GO:1901700	response to oxygen-containing compound	biological_process	0.11208	0.81102	4	3122	23	38483	3	Niben101Scf03634g03007,Niben101Scf03231g00007,Niben101Scf05385g04007	1	Niben101Scf15367g00001
GO:0005578	proteinaceous extracellular matrix	cellular_component	0.1127	0.81417	28	3122	280	38483	24	Niben101Scf27265g00006,Niben101Scf00539g05012,Niben101Scf01333g00005,Niben101Scf02300g00025,Niben101Scf08926g01025,Niben101Scf11105g01005,Niben101Scf16376g00006,Niben101Scf05565g02013,Niben101Scf13289g00008,Niben101Scf04133g02009,Niben101Scf07586g00004,Niben101Scf09459g02011,Niben101Scf03100g01022,Niben101Scf02175g05002,Niben101Scf00109g07005,Niben101Scf02245g00008,Niben101Scf08035g00009,Niben101…	4	Niben101Scf02581g01003,Niben101Scf00245g03004,Niben101Scf02360g01011,Niben101Scf04003g10014
GO:0004657	proline dehydrogenase activity	molecular_function	0.11466	0.82307	2	3122	6	38483	1	Niben101Scf00158g06011	1	Niben101Scf02738g01016
GO:0006560	proline metabolic process	biological_process	0.11466	0.82307	2	3122	6	38483	1	Niben101Scf00158g06011	1	Niben101Scf02738g01016
GO:0006562	proline catabolic process	biological_process	0.11466	0.82307	2	3122	6	38483	1	Niben101Scf00158g06011	1	Niben101Scf02738g01016
GO:0005985	sucrose metabolic process	biological_process	0.11468	0.82307	5	3122	26	38483	2	Niben101Scf00887g01011,Niben101Scf06757g00004	3	Niben101Scf06678g02006,Niben101Scf04910g01004,Niben101Scf18156g00011
GO:1990267	response to transition metal nanoparticle	biological_process	0.1155	0.82764	3	3122	13	38483	1	Niben101Scf01750g12001	2	Niben101Scf10785g01016,Niben101Scf01553g02001
GO:0000002	mitochondrial genome maintenance	biological_process	0.11647	0.82786	2	3122	6	38483	1	Niben101Scf01281g02006	1	Niben101Scf01256g00007
GO:0000229	cytoplasmic chromosome	cellular_component	0.11647	0.82786	2	3122	6	38483	1	Niben101Scf01281g02006	1	Niben101Scf01256g00007
GO:0000262	mitochondrial chromosome	cellular_component	0.11647	0.82786	2	3122	6	38483	1	Niben101Scf01281g02006	1	Niben101Scf01256g00007
GO:0009295	nucleoid	cellular_component	0.11647	0.82786	2	3122	6	38483	1	Niben101Scf01281g02006	1	Niben101Scf01256g00007
GO:0042645	mitochondrial nucleoid	cellular_component	0.11647	0.82786	2	3122	6	38483	1	Niben101Scf01281g02006	1	Niben101Scf01256g00007
GO:0008134	transcription factor binding	molecular_function	0.11676	0.82857	35	3122	309	38483	15	Niben101Scf02139g02009,Niben101Scf01281g02006,Niben101Scf01190g00012,Niben101Scf01818g08020,Niben101Scf03693g08007,Niben101Scf10785g01013,Niben101Scf03455g05018,Niben101Scf03906g05012,Niben101Scf15022g00017,Niben101Scf32851g00038,Niben101Scf13167g02003,Niben101Scf07442g00008,Niben101Scf02315g01009,Niben101Scf06621g01005,Niben101Scf10122g01005	20	Niben101Scf00296g02008,Niben101Scf04003g10014,Niben101Scf03374g09004,Niben101Scf16898g00001,Niben101Scf05912g01016,Niben101Scf05044g02014,Niben101Scf02685g00006,Niben101Scf02030g01002,Niben101Scf01259g05006,Niben101Scf06205g02006,Niben101Scf03858g00029,Niben101Scf01432g03007,Niben101Scf03702g03012,Niben101Scf00463g00016,Niben101Scf01111g06004,Niben101Scf02237g04009,Niben101Scf01209g04002,Niben101…
GO:0015291	secondary active transmembrane transporter activity	molecular_function	0.11727	0.83089	35	3122	323	38483	6	Niben101Scf00328g04017,Niben101Scf01781g01002,Niben101Scf04477g02006,Niben101Scf10542g00013,Niben101Scf06556g00007,Niben101Scf10465g00013	29	Niben101Scf08665g01006,Niben101Scf22800g00005,Niben101Scf01978g00011,Niben101Scf01752g10008,Niben101Scf01993g07002,Niben101Scf00182g02012,Niben101Scf08178g00010,Niben101Scf02442g00014,Niben101Scf00160g10022,Niben101Scf00688g00002,Niben101Scf00585g05010,Niben101Scf07168g00003,Niben101Scf02979g02005,Niben101Scf08819g01015,Niben101Scf01323g05008,Niben101Scf05434g00017,Niben101Scf15109g00018,Niben101…
GO:0046834	lipid phosphorylation	biological_process	0.11784	0.83225	5	3122	27	38483	0		5	Niben101Scf02479g02013,Niben101Scf01529g00020,Niben101Scf18589g00011,Niben101Scf00303g00002,Niben101Scf01657g01002
GO:0046854	phosphatidylinositol phosphorylation	biological_process	0.11784	0.83225	5	3122	27	38483	0		5	Niben101Scf01657g01002,Niben101Scf18589g00011,Niben101Scf00303g00002,Niben101Scf01529g00020,Niben101Scf02479g02013
GO:0001101	response to acid chemical	biological_process	0.11809	0.83263	4	3122	24	38483	3	Niben101Scf03634g03007,Niben101Scf05385g04007,Niben101Scf03231g00007	1	Niben101Scf15367g00001
GO:0005137	interleukin-5 receptor binding	molecular_function	0.11834	0.83263	2	3122	7	38483	1	Niben101Scf28100g00004	1	Niben101Scf06654g02002
GO:0006289	nucleotide-excision repair	biological_process	0.11886	0.83263	10	3122	71	38483	5	Niben101Scf01520g01001,Niben101Scf01859g09002,Niben101Scf03191g04001,Niben101Scf02248g00001,Niben101Scf02115g04004	5	Niben101Scf00108g01009,Niben101Scf01842g06006,Niben101Scf32649g00006,Niben101Scf05449g03005,Niben101Scf10063g00003
GO:0006403	RNA localization	biological_process	0.11922	0.83263	6	3122	38	38483	2	Niben101Scf06348g00042,Niben101Scf13886g01021	4	Niben101Scf01451g04016,Niben101Scf02778g03003,Niben101Scf09230g04007,Niben101Scf03576g01039
GO:0050657	nucleic acid transport	biological_process	0.11922	0.83263	6	3122	38	38483	2	Niben101Scf06348g00042,Niben101Scf13886g01021	4	Niben101Scf01451g04016,Niben101Scf02778g03003,Niben101Scf09230g04007,Niben101Scf03576g01039
GO:0050658	RNA transport	biological_process	0.11922	0.83263	6	3122	38	38483	2	Niben101Scf06348g00042,Niben101Scf13886g01021	4	Niben101Scf02778g03003,Niben101Scf01451g04016,Niben101Scf03576g01039,Niben101Scf09230g04007
GO:0051236	establishment of RNA localization	biological_process	0.11922	0.83263	6	3122	38	38483	2	Niben101Scf06348g00042,Niben101Scf13886g01021	4	Niben101Scf02778g03003,Niben101Scf01451g04016,Niben101Scf03576g01039,Niben101Scf09230g04007
GO:1901068	guanosine-containing compound metabolic process	biological_process	0.11953	0.83347	5	3122	31	38483	2	Niben101Scf03850g02024,Niben101Scf06589g00009	3	Niben101Scf03341g03020,Niben101Scf00125g01016,Niben101Scf01623g02016
GO:0003746	translation elongation factor activity	molecular_function	0.12116	0.83453	8	3122	58	38483	2	Niben101Scf05928g03010,Niben101Scf00063g03007	6	Niben101Scf01899g07007,Niben101Scf03142g02005,Niben101Scf07510g00016,Niben101Scf11767g01009,Niben101Scf02757g01001,Niben101Scf02351g08011
GO:0008899	homoserine O-succinyltransferase activity	molecular_function	0.12119	0.83453	2	3122	7	38483	1	Niben101Scf10360g00014	1	Niben101Scf07875g00001
GO:0009092	homoserine metabolic process	biological_process	0.12119	0.83453	2	3122	7	38483	1	Niben101Scf10360g00014	1	Niben101Scf07875g00001
GO:0016750	O-succinyltransferase activity	molecular_function	0.12119	0.83453	2	3122	7	38483	1	Niben101Scf10360g00014	1	Niben101Scf07875g00001
GO:0019279	L-methionine biosynthetic process from L-homoserine via cystathionine	biological_process	0.12119	0.83453	2	3122	7	38483	1	Niben101Scf10360g00014	1	Niben101Scf07875g00001
GO:0019281	L-methionine biosynthetic process from homoserine via O-succinyl-L-homoserine and cystathionine	biological_process	0.12119	0.83453	2	3122	7	38483	1	Niben101Scf10360g00014	1	Niben101Scf07875g00001
GO:0071265	L-methionine biosynthetic process	biological_process	0.12119	0.83453	2	3122	7	38483	1	Niben101Scf10360g00014	1	Niben101Scf07875g00001
GO:0071266	'de novo' L-methionine biosynthetic process	biological_process	0.12119	0.83453	2	3122	7	38483	1	Niben101Scf10360g00014	1	Niben101Scf07875g00001
GO:0052652	cyclic purine nucleotide metabolic process	biological_process	0.12452	0.8561	3	3122	14	38483	0		3	Niben101Scf11383g03008,Niben101Scf03822g00014,Niben101Scf01559g01002
GO:0015698	inorganic anion transport	biological_process	0.12565	0.86256	13	3122	101	38483	5	Niben101Scf00328g04017,Niben101Scf08044g00001,Niben101Scf01826g03013,Niben101Scf10989g00004,Niben101Scf03766g02001	8	Niben101Scf01300g04001,Niben101Scf03839g12003,Niben101Scf03565g03005,Niben101Scf12148g03001,Niben101Scf04016g01002,Niben101Scf02829g04008,Niben101Scf00104g04002,Niben101Scf30418g00019
GO:0043043	peptide biosynthetic process	biological_process	0.1261	0.8643	139	3122	1748	38483	38	Niben101Scf03714g03012,Niben101Scf00917g03010,Niben101Scf06348g00042,Niben101Scf04240g02011,Niben101Scf19230g01011,Niben101Scf01426g05012,Niben101Scf03906g05012,Niben101Scf05928g03010,Niben101Scf38997g00004,Niben101Scf08820g01004,Niben101Scf01478g00014,Niben101Scf01430g01004,Niben101Scf16651g00003,Niben101Scf02814g02014,Niben101Scf12789g00028,Niben101Scf10431g00014,Niben101Scf02249g02011,Niben101…	101	Niben101Scf17973g00015,Niben101Scf07798g03010,Niben101Scf18643g00022,Niben101Scf07663g00009,Niben101Scf03503g01006,Niben101Scf10328g00024,Niben101Scf21202g00009,Niben101Scf00436g10019,Niben101Scf06171g00001,Niben101Scf08613g02006,Niben101Scf06437g01008,Niben101Scf02160g06069,Niben101Scf04107g00015,Niben101Scf00176g06012,Niben101Scf04633g02005,Niben101Scf01432g03007,Niben101Scf00978g15001,Niben101…
GO:0016627	oxidoreductase activity, acting on the CH-CH group of donors	molecular_function	0.12694	0.86469	27	3122	251	38483	9	Niben101Scf04122g06005,Niben101Scf05245g02003,Niben101Scf05634g01008,Niben101Scf18214g00004,Niben101Scf00238g09004,Niben101Scf10126g00007,Niben101Scf08544g00004,Niben101Scf04906g00010,Niben101Scf12280g01013	18	Niben101Scf06349g02016,Niben101Scf15435g00006,Niben101Scf03455g06020,Niben101Scf03068g00024,Niben101Scf04967g01005,Niben101Scf00897g02011,Niben101Scf13186g03006,Niben101Scf06727g00025,Niben101Scf02972g08002,Niben101Scf05873g00003,Niben101Scf10063g00003,Niben101Scf02752g12002,Niben101Scf04174g05001,Niben101Scf09010g02006,Niben101Scf09150g02003,Niben101Scf09136g00004,Niben101Scf07798g03010,Niben101…
GO:0016538	cyclin-dependent protein serine/threonine kinase regulator activity	molecular_function	0.12725	0.86469	4	3122	23	38483	3	Niben101Scf03488g09011,Niben101Scf03208g07010,Niben101Scf14308g01004	1	Niben101Scf07466g01002
GO:0032990	cell part morphogenesis	biological_process	0.12741	0.86469	2	3122	7	38483	1	Niben101Scf05035g04001	1	Niben101Scf03056g02008
GO:0042384	cilium assembly	biological_process	0.12741	0.86469	2	3122	7	38483	1	Niben101Scf05035g04001	1	Niben101Scf03056g02008
GO:0048858	cell projection morphogenesis	biological_process	0.12741	0.86469	2	3122	7	38483	1	Niben101Scf05035g04001	1	Niben101Scf03056g02008
GO:0060271	cilium morphogenesis	biological_process	0.12741	0.86469	2	3122	7	38483	1	Niben101Scf05035g04001	1	Niben101Scf03056g02008
GO:0016853	isomerase activity	molecular_function	0.12758	0.86469	47	3122	459	38483	6	Niben101Scf09454g00001,Niben101Scf01228g04007,Niben101Scf15373g00007,Niben101Scf03045g13003,Niben101Scf07564g01016,Niben101Scf00167g03010	41	Niben101Scf01852g02002,Niben101Scf16278g00004,Niben101Scf12541g00004,Niben101Scf01582g08010,Niben101Scf00519g00010,Niben101Scf00905g16001,Niben101Scf05989g01008,Niben101Scf02792g01031,Niben101Scf01582g08011,Niben101Scf01091g00033,Niben101Scf01731g04005,Niben101Scf14297g00001,Niben101Scf04191g04030,Niben101Scf03493g00019,Niben101Scf00063g06042,Niben101Scf01534g00018,Niben101Scf02659g01005,Niben101…
GO:0004418	hydroxymethylbilane synthase activity	molecular_function	0.12773	0.86469	3	3122	14	38483	0		3	Niben101Scf03856g03009,Niben101Scf01728g00004,Niben101Scf00795g00009
GO:0004867	serine-type endopeptidase inhibitor activity	molecular_function	0.12825	0.86688	7	3122	60	38483	5	Niben101Scf00831g00002,Niben101Scf01534g02027,Niben101Scf06171g02035,Niben101Scf13391g00007,Niben101Scf00372g00003	2	Niben101Scf01491g00004,Niben101Scf00447g01010
GO:0050909	sensory perception of taste	biological_process	0.13114	0.88507	3	3122	14	38483	1	Niben101Scf10989g00004	2	Niben101Scf11852g00012,Niben101Scf01927g05004
GO:0019012	virion	cellular_component	0.13201	0.8896	85	3122	884	38483	42	Niben101Scf03770g02003,Niben101Scf00936g00004,Niben101Scf03644g01007,Niben101Scf07030g01003,Niben101Scf00152g18006,Niben101Scf04287g00001,Niben101Scf01718g01006,Niben101Scf01326g09002,Niben101Scf00271g07012,Niben101Scf02078g05005,Niben101Scf01319g02012,Niben101Scf00457g02012,Niben101Scf04788g00018,Niben101Scf02522g01005,Niben101Scf05245g01007,Niben101Scf00321g02012,Niben101Scf07465g01007,Niben101…	43	Niben101Scf04084g00005,Niben101Scf00229g01002,Niben101Scf06677g00006,Niben101Scf02147g01007,Niben101Scf00119g02012,Niben101Scf02429g06006,Niben101Scf03284g05005,Niben101Scf06862g00001,Niben101Scf10608g01005,Niben101Scf05330g02007,Niben101Scf07576g04015,Niben101Scf08376g00005,Niben101Scf00653g01010,Niben101Scf03987g00011,Niben101Scf02803g04012,Niben101Scf01329g00002,Niben101Scf02778g03003,Niben101…
GO:0007016	cytoskeletal anchoring at plasma membrane	biological_process	0.13292	0.89437	2	3122	8	38483	2	Niben101Scf04287g00001,Niben101Scf04535g02019	0
GO:0030411	scytalone dehydratase activity	molecular_function	0.13448	0.90349	1	3122	2	38483	0		1	Niben101Scf03503g01006
GO:0043549	regulation of kinase activity	biological_process	0.13536	0.90666	3	3122	15	38483	2	Niben101Scf02930g00008,Niben101Scf03561g00002	1	Niben101Scf06094g06005
GO:0045859	regulation of protein kinase activity	biological_process	0.13536	0.90666	3	3122	15	38483	2	Niben101Scf02930g00008,Niben101Scf03561g00002	1	Niben101Scf06094g06005
GO:0042710	biofilm formation	biological_process	0.13562	0.90701	4	3122	23	38483	4	Niben101Scf04052g03012,Niben101Scf13478g00001,Niben101Scf00905g13009,Niben101Scf32851g00032	0
GO:0006270	DNA replication initiation	biological_process	0.13583	0.90702	15	3122	133	38483	12	Niben101Scf04020g06011,Niben101Scf01818g08020,Niben101Scf07465g01007,Niben101Scf00152g18006,Niben101Scf00504g03003,Niben101Scf12994g02001,Niben101Scf06537g00009,Niben101Scf06172g00021,Niben101Scf10785g01013,Niben101Scf05402g02003,Niben101Scf04407g01010,Niben101Scf02041g04034	3	Niben101Scf02227g01008,Niben101Scf16246g00002,Niben101Scf00063g11003
GO:0032934	sterol binding	molecular_function	0.13632	0.90744	2	3122	8	38483	1	Niben101Scf00270g15015	1	Niben101Scf03104g03020
GO:0043178	alcohol binding	molecular_function	0.13632	0.90744	2	3122	8	38483	1	Niben101Scf00270g15015	1	Niben101Scf03104g03020
GO:0046872	metal ion binding	molecular_function	0.13657	0.90744	478	3122	5652	38483	204	Niben101Scf00567g04007,Niben101Scf04772g00008,Niben101Scf03506g03002,Niben101Scf08041g02010,Niben101Scf06397g04009,Niben101Scf07294g00015,Niben101Scf04233g00009,Niben101Scf00448g18002,Niben101Scf05245g02003,Niben101Scf04804g01015,Niben101Scf08774g00013,Niben101Scf04911g00004,Niben101Scf16651g00003,Niben101Scf02509g10007,Niben101Scf07586g00004,Niben101Scf01433g05003,Niben101Scf01856g02005,Niben101…	274	Niben101Scf01433g08025,Niben101Scf05555g00008,Niben101Scf00337g07012,Niben101Scf02289g10020,Niben101Scf03455g01002,Niben101Scf06371g00007,Niben101Scf02514g01004,Niben101Scf02502g11005,Niben101Scf05437g04013,Niben101Scf02569g00027,Niben101Scf01732g02007,Niben101Scf06826g08015,Niben101Scf07817g01017,Niben101Scf00245g03004,Niben101Scf06603g03015,Niben101Scf01970g01021,Niben101Scf04641g00012,Niben101…
GO:0048284	organelle fusion	biological_process	0.13671	0.90744	6	3122	41	38483	1	Niben101Scf02725g02025	5	Niben101Scf15158g00007,Niben101Scf09778g00011,Niben101Scf07515g01007,Niben101Scf04786g01004,Niben101Scf03076g02006
GO:0006914	autophagy	biological_process	0.13716	0.90764	35	3122	340	38483	17	Niben101Scf00577g02007,Niben101Scf01319g01002,Niben101Scf04955g07012,Niben101Scf00551g04006,Niben101Scf03693g08007,Niben101Scf01319g02012,Niben101Scf00326g01023,Niben101Scf04240g02010,Niben101Scf10712g00036,Niben101Scf04240g02011,Niben101Scf31493g00002,Niben101Scf02522g01005,Niben101Scf02300g00025,Niben101Scf01442g01009,Niben101Scf06836g01002,Niben101Scf02175g05002,Niben101Scf07549g02001	18	Niben101Scf02030g01002,Niben101Scf08044g00005,Niben101Scf00820g03003,Niben101Scf08041g01021,Niben101Scf09778g00011,Niben101Scf01005g07009,Niben101Scf04003g10014,Niben101Scf01063g11028,Niben101Scf04804g01002,Niben101Scf04786g01004,Niben101Scf03843g00003,Niben101Scf02910g01040,Niben101Scf10203g00008,Niben101Scf01553g02001,Niben101Scf05912g02006,Niben101Scf01432g03007,Niben101Scf09144g00003,Niben101…
GO:0009605	response to external stimulus	biological_process	0.13725	0.90764	32	3122	303	38483	18	Niben101Scf01775g01014,Niben101Scf09928g01023,Niben101Scf00864g00004,Niben101Scf12715g00001,Niben101Scf02771g03017,Niben101Scf03114g09011,Niben101Scf04886g04001,Niben101Scf07623g01033,Niben101Scf06684g01008,Niben101Scf06836g01002,Niben101Scf07680g02001,Niben101Scf01184g16001,Niben101Scf03018g11001,Niben101Scf07182g00017,Niben101Scf00063g10001,Niben101Scf03561g00002,Niben101Scf01320g01003,Niben101…	14	Niben101Scf08294g03012,Niben101Scf08488g02011,Niben101Scf08191g02001,Niben101Scf07377g00001,Niben101Scf02836g01004,Niben101Scf05912g02006,Niben101Scf06025g02001,Niben101Scf05692g07035,Niben101Scf01727g05001,Niben101Scf10999g00004,Niben101Scf17137g00006,Niben101Scf01284g02011,Niben101Scf01785g01009,Niben101Scf08264g00008
GO:0016070	RNA metabolic process	biological_process	0.13736	0.90764	470	3122	5366	38483	263	Niben101Scf03689g01013,Niben101Scf01192g02002,Niben101Scf07549g02001,Niben101Scf01006g01007,Niben101Scf06869g00004,Niben101Scf01721g08007,Niben101Scf06153g01005,Niben101Scf00526g00018,Niben101Scf18061g00011,Niben101Scf00046g02008,Niben101Scf00163g22002,Niben101Scf10389g01005,Niben101Scf12789g00028,Niben101Scf02540g00009,Niben101Scf10213g00009,Niben101Scf28593g00003,Niben101Scf00457g02012,Niben101…	207	Niben101Scf02543g04010,Niben101Ctg03218g00004,Niben101Scf01124g22007,Niben101Scf07221g00001,Niben101Scf05764g04013,Niben101Scf06537g00004,Niben101Scf03548g02030,Niben101Scf09456g00020,Niben101Scf01205g00003,Niben101Scf01209g04002,Niben101Scf06349g02015,Niben101Scf07073g02007,Niben101Scf02034g02001,Niben101Scf01075g01015,Niben101Scf05972g02009,Niben101Scf00279g10001,Niben101Scf00461g04004,Niben101…
GO:0000334	3-hydroxyanthranilate 3,4-dioxygenase activity	molecular_function	0.13762	0.90802	1	3122	2	38483	0		1	Niben101Scf05972g02009
GO:0043022	ribosome binding	molecular_function	0.13879	0.91236	3	3122	17	38483	3	Niben101Scf05928g03010,Niben101Scf06537g00009,Niben101Scf00063g03007	0
GO:0015105	arsenite transmembrane transporter activity	molecular_function	0.13916	0.91236	2	3122	7	38483	0		2	Niben101Scf03565g03005,Niben101Scf12148g03001
GO:0015700	arsenite transport	biological_process	0.13916	0.91236	2	3122	7	38483	0		2	Niben101Scf03565g03005,Niben101Scf12148g03001
GO:0015099	nickel cation transmembrane transporter activity	molecular_function	0.13931	0.91236	3	3122	16	38483	1	Niben101Scf02423g03009	2	Niben101Scf01169g04004,Niben101Scf03188g06006
GO:0015675	nickel cation transport	biological_process	0.13931	0.91236	3	3122	16	38483	1	Niben101Scf02423g03009	2	Niben101Scf01169g04004,Niben101Scf03188g06006
GO:0043603	cellular amide metabolic process	biological_process	0.13962	0.913	154	3122	1923	38483	46	Niben101Scf04570g06007,Niben101Scf01589g00002,Niben101Scf00573g01003,Niben101Scf16244g02026,Niben101Scf02637g01005,Niben101Scf15022g00017,Niben101Scf03595g10007,Niben101Scf01899g06004,Niben101Scf13776g01016,Niben101Scf03706g03010,Niben101Scf06223g00003,Niben101Scf00078g02005,Niben101Scf00063g03007,Niben101Scf06825g03009,Niben101Scf02450g01001,Niben101Scf09276g00002,Niben101Scf05732g00015,Niben101…	108	Niben101Scf00854g01012,Niben101Scf06570g03019,Niben101Scf07510g00016,Niben101Scf04316g02003,Niben101Scf02172g06027,Niben101Scf03864g01002,Niben101Scf02318g02002,Niben101Scf04509g02012,Niben101Scf01291g04005,Niben101Scf00568g04023,Niben101Scf02351g08011,Niben101Scf00577g02003,Niben101Scf07935g00006,Niben101Scf02479g02013,Niben101Scf01538g04011,Niben101Scf02891g04008,Niben101Scf00167g03013,Niben101…
GO:0016868	intramolecular transferase activity, phosphotransferases	molecular_function	0.13986	0.91323	6	3122	40	38483	0		6	Niben101Scf05822g06017,Niben101Scf01582g08011,Niben101Scf07459g00017,Niben101Scf05552g00008,Niben101Scf01582g08010,Niben101Scf01697g23018
GO:0046933	proton-transporting ATP synthase activity, rotational mechanism	molecular_function	0.14013	0.91367	6	3122	49	38483	0		6	Niben101Scf15372g00003,Niben101Scf02825g00007,Niben101Scf13411g00007,Niben101Scf01399g00012,Niben101Scf14955g00009,Niben101Scf00960g03015
GO:0015937	coenzyme A biosynthetic process	biological_process	0.14109	0.91453	4	3122	22	38483	0		4	Niben101Scf00675g01003,Niben101Scf21107g00019,Niben101Scf04847g03022,Niben101Scf06700g02002
GO:0033866	nucleoside bisphosphate biosynthetic process	biological_process	0.14109	0.91453	4	3122	22	38483	0		4	Niben101Scf00675g01003,Niben101Scf21107g00019,Niben101Scf04847g03022,Niben101Scf06700g02002
GO:0034030	ribonucleoside bisphosphate biosynthetic process	biological_process	0.14109	0.91453	4	3122	22	38483	0		4	Niben101Scf04847g03022,Niben101Scf06700g02002,Niben101Scf21107g00019,Niben101Scf00675g01003
GO:0034033	purine nucleoside bisphosphate biosynthetic process	biological_process	0.14109	0.91453	4	3122	22	38483	0		4	Niben101Scf21107g00019,Niben101Scf00675g01003,Niben101Scf06700g02002,Niben101Scf04847g03022
GO:0005664	nuclear origin of replication recognition complex	cellular_component	0.14208	0.91811	4	3122	26	38483	4	Niben101Scf03114g09011,Niben101Scf04473g01003,Niben101Scf02423g03009,Niben101Scf05229g00003	0
GO:0044802	single-organism membrane organization	biological_process	0.14223	0.91811	26	3122	239	38483	5	Niben101Scf03325g01017,Niben101Scf05112g00010,Niben101Scf02725g02025,Niben101Scf00138g03003,Niben101Scf02829g03017	21	Niben101Scf04073g00006,Niben101Scf03731g02021,Niben101Scf00853g04007,Niben101Scf10188g02005,Niben101Scf00472g06014,Niben101Scf13206g02016,Niben101Scf18107g00014,Niben101Scf06654g02002,Niben101Scf00119g02012,Niben101Scf04786g01004,Niben101Scf07515g01007,Niben101Scf08142g01002,Niben101Scf04561g00005,Niben101Scf12680g03014,Niben101Scf09778g00011,Niben101Scf02572g03008,Niben101Scf03076g02006,Niben101…
GO:0010467	gene expression	biological_process	0.14227	0.91811	562	3122	6706	38483	285	Niben101Scf01281g02006,Niben101Scf02430g03006,Niben101Scf03400g02004,Niben101Scf01833g00002,Niben101Scf02819g02011,Niben101Scf12789g00028,Niben101Scf02540g00009,Niben101Scf01006g01007,Niben101Scf03150g03007,Niben101Scf01192g02002,Niben101Scf03689g01013,Niben101Scf04181g00025,Niben101Scf00046g02008,Niben101Scf18061g00011,Niben101Scf06621g01005,Niben101Scf03883g05010,Niben101Scf05565g02013,Niben101…	277	Niben101Scf00461g04004,Niben101Scf01412g00017,Niben101Scf17701g01017,Niben101Scf03736g00002,Niben101Scf17834g00014,Niben101Scf05972g02009,Niben101Scf00108g01009,Niben101Scf15543g01021,Niben101Scf01256g00007,Niben101Scf02228g04005,Niben101Scf01436g03010,Niben101Scf02543g04010,Niben101Scf06840g00009,Niben101Scf07221g00001,Niben101Scf01209g04002,Niben101Scf02034g02001,Niben101Scf10002g00006,Niben101…
GO:0019238	cyclohydrolase activity	molecular_function	0.14317	0.92256	5	3122	30	38483	1	Niben101Scf04554g06017	4	Niben101Scf00934g01008,Niben101Scf39395g00004,Niben101Scf00491g04007,Niben101Scf01866g03012
GO:0004719	protein-L-isoaspartate (D-aspartate) O-methyltransferase activity	molecular_function	0.14481	0.93109	8	3122	58	38483	3	Niben101Scf10431g00032,Niben101Scf10064g00003,Niben101Scf00439g04015	5	Niben101Scf04028g02017,Niben101Scf07935g00006,Niben101Scf03573g00017,Niben101Scf10450g00012,Niben101Scf07451g01013
GO:0003879	ATP phosphoribosyltransferase activity	molecular_function	0.14498	0.93109	2	3122	8	38483	0		2	Niben101Scf01970g01025,Niben101Scf03053g00001
GO:0008028	monocarboxylic acid transmembrane transporter activity	molecular_function	0.14513	0.93109	3	3122	14	38483	0		3	Niben101Scf00688g00002,Niben101Scf08334g03002,Niben101Scf01993g07002
GO:0044724	single-organism carbohydrate catabolic process	biological_process	0.14594	0.93494	20	3122	174	38483	3	Niben101Scf05697g02007,Niben101Scf02622g10003,Niben101Scf04024g00009	17	Niben101Scf02659g01005,Niben101Scf00675g01003,Niben101Scf05135g01007,Niben101Scf06700g02002,Niben101Scf01025g01013,Niben101Scf14803g00004,Niben101Scf01852g04029,Niben101Scf02864g04008,Niben101Scf01966g02001,Niben101Scf01433g08025,Niben101Scf01529g00020,Niben101Scf00276g07001,Niben101Scf13103g01029,Niben101Scf00135g03022,Niben101Scf01433g08029,Niben101Scf02461g00004,Niben101Scf05688g08010
GO:0042624	ATPase activity, uncoupled	molecular_function	0.14671	0.93854	2	3122	8	38483	1	Niben101Scf02945g01006	1	Niben101Scf05615g03001
GO:0006471	protein ADP-ribosylation	biological_process	0.14725	0.94058	3	3122	15	38483	2	Niben101Scf03619g04005,Niben101Scf01388g00004	1	Niben101Scf02029g00004
GO:0033647	host intracellular organelle	cellular_component	0.14785	0.94058	14	3122	125	38483	4	Niben101Scf02423g03009,Niben101Scf01341g02007,Niben101Scf13886g01021,Niben101Scf05360g00003	10	Niben101Scf09658g00030,Niben101Scf06535g02008,Niben101Scf06235g03014,Niben101Scf02517g06004,Niben101Scf01205g00003,Niben101Scf34590g00006,Niben101Scf00949g03003,Niben101Scf03435g00008,Niben101Scf12177g00003,Niben101Scf09372g04009
GO:0033648	host intracellular membrane-bounded organelle	cellular_component	0.14785	0.94058	14	3122	125	38483	4	Niben101Scf05360g00003,Niben101Scf13886g01021,Niben101Scf01341g02007,Niben101Scf02423g03009	10	Niben101Scf09372g04009,Niben101Scf12177g00003,Niben101Scf03435g00008,Niben101Scf00949g03003,Niben101Scf34590g00006,Niben101Scf01205g00003,Niben101Scf06535g02008,Niben101Scf06235g03014,Niben101Scf02517g06004,Niben101Scf09658g00030
GO:0016748	succinyltransferase activity	molecular_function	0.14794	0.94058	3	3122	15	38483	2	Niben101Scf10360g00014,Niben101Scf10637g00003	1	Niben101Scf07875g00001
GO:0032774	RNA biosynthetic process	biological_process	0.14814	0.94058	364	3122	4184	38483	228	Niben101Scf04350g04004,Niben101Scf04233g00009,Niben101Scf03506g03002,Niben101Scf00163g22004,Niben101Scf08321g01005,Niben101Scf00846g02001,Niben101Scf00870g05003,Niben101Scf24082g00005,Niben101Scf05849g00002,Niben101Scf01977g00001,Niben101Scf00793g04011,Niben101Scf02108g01025,Niben101Scf01433g05003,Niben101Scf00109g02027,Niben101Scf09512g02006,Niben101Scf11424g01001,Niben101Scf07945g00008,Niben101…	136	Niben101Scf06677g00006,Niben101Scf01463g08011,Niben101Scf00570g03008,Niben101Scf15067g04002,Niben101Scf02585g00014,Niben101Scf17513g00008,Niben101Scf00397g11005,Niben101Scf02804g00010,Niben101Scf04372g00012,Niben101Scf08723g02015,Niben101Scf00883g09008,Niben101Scf01633g00036,Niben101Scf04422g06002,Niben101Scf01785g01009,Niben101Scf07437g05009,Niben101Scf34590g00006,Niben101Scf08134g02008,Niben101…
GO:0005576	extracellular region	cellular_component	0.14831	0.94058	125	3122	1378	38483	60	Niben101Scf08510g01006,Niben101Scf04182g02003,Niben101Scf02300g00025,Niben101Scf03282g05005,Niben101Scf00539g05012,Niben101Scf11105g01005,Niben101Scf17607g00005,Niben101Scf28100g00004,Niben101Scf02408g00017,Niben101Scf01350g07007,Niben101Scf07451g00013,Niben101Scf02175g05002,Niben101Scf00711g02004,Niben101Scf02451g10027,Niben101Scf16376g00006,Niben101Scf04133g02009,Niben101Scf27265g00006,Niben101…	65	Niben101Scf03671g02013,Niben101Scf03009g01006,Niben101Scf06621g01003,Niben101Scf00980g07019,Niben101Scf00819g11005,Niben101Scf01284g02011,Niben101Scf00920g00002,Niben101Scf04494g00018,Niben101Scf07515g01007,Niben101Scf01374g01003,Niben101Scf25021g00015,Niben101Scf04786g01004,Niben101Scf00063g06042,Niben101Scf04528g09004,Niben101Scf04191g04030,Niben101Scf00369g05011,Niben101Scf12954g01001,Niben101…
GO:0010035	response to inorganic substance	biological_process	0.14863	0.94124	7	3122	53	38483	4	Niben101Scf01750g12001,Niben101Scf05385g04007,Niben101Scf03231g00007,Niben101Scf03634g03007	3	Niben101Scf15367g00001,Niben101Scf01553g02001,Niben101Scf10785g01016
GO:0007005	mitochondrion organization	biological_process	0.15013	0.9491	15	3122	132	38483	3	Niben101Scf01281g02006,Niben101Scf02725g02025,Niben101Scf01500g01006	12	Niben101Scf03842g08003,Niben101Scf01256g00007,Niben101Scf07515g01007,Niben101Scf04786g01004,Niben101Scf03076g02006,Niben101Scf11480g00009,Niben101Scf15158g00007,Niben101Scf03563g00036,Niben101Scf09778g00011,Niben101Scf00332g10003,Niben101Scf01318g01008,Niben101Scf00773g07001
GO:0009059	macromolecule biosynthetic process	biological_process	0.1503	0.9491	604	3122	7160	38483	331	Niben101Scf02045g04006,Niben101Scf00905g04003,Niben101Scf01827g01001,Niben101Scf09704g02001,Niben101Scf02139g02009,Niben101Scf06603g03002,Niben101Scf03114g09011,Niben101Scf03728g00001,Niben101Scf03595g10007,Niben101Scf00298g00001,Niben101Scf00173g09005,Niben101Scf06467g01006,Niben101Scf07465g01007,Niben101Scf04570g06007,Niben101Scf10384g02008,Niben101Scf04217g04003,Niben101Scf10438g01002,Niben101…	273	Niben101Scf02085g10001,Niben101Scf00381g09001,Niben101Scf12983g01008,Niben101Scf03435g00008,Niben101Scf00296g02008,Niben101Scf00425g03030,Niben101Scf01148g02006,Niben101Scf02479g02013,Niben101Scf01538g04011,Niben101Scf02077g04009,Niben101Scf00207g01005,Niben101Scf00170g05007,Niben101Scf02360g03003,Niben101Scf04316g02003,Niben101Scf06976g00016,Niben101Scf03113g03018,Niben101Scf03576g01034,Niben101…
GO:0016765	transferase activity, transferring alkyl or aryl (other than methyl) groups	molecular_function	0.15092	0.94926	20	3122	185	38483	2	Niben101Scf01861g00002,Niben101Scf02654g00001	18	Niben101Scf03110g02006,Niben101Scf02821g04003,Niben101Scf01450g00005,Niben101Scf07798g03010,Niben101Scf00063g06042,Niben101Scf03856g03009,Niben101Scf01005g11010,Niben101Scf04174g05001,Niben101Scf01728g00004,Niben101Scf00929g03016,Niben101Scf00613g02007,Niben101Scf00519g00010,Niben101Scf00484g03011,Niben101Scf00897g02011,Niben101Scf00795g00009,Niben101Scf11361g00005,Niben101Scf01820g00025,Niben101…
GO:0007623	circadian rhythm	biological_process	0.15099	0.94926	2	3122	9	38483	0		2	Niben101Scf08020g06003,Niben101Scf08975g01010
GO:0006308	DNA catabolic process	biological_process	0.15107	0.94926	3	3122	17	38483	1	Niben101Scf14900g00003	2	Niben101Scf04727g02010,Niben101Scf01100g00004
GO:0008773	[protein-PII] uridylyltransferase activity	molecular_function	0.15118	0.94926	1	3122	2	38483	1	Niben101Scf29588g00002	0
GO:0009292	genetic transfer	biological_process	0.15462	0.96935	3	3122	16	38483	0		3	Niben101Scf01633g00031,Niben101Scf00168g06001,Niben101Scf01054g13007
GO:0030915	Smc5-Smc6 complex	cellular_component	0.15492	0.96935	1	3122	2	38483	1	Niben101Scf07182g02004	0
GO:0004318	enoyl-[acyl-carrier-protein] reductase (NADH) activity	molecular_function	0.15504	0.96935	1	3122	3	38483	0		1	Niben101Scf02972g08002
GO:0016641	oxidoreductase activity, acting on the CH-NH2 group of donors, oxygen as acceptor	molecular_function	0.15733	0.98228	6	3122	43	38483	0		6	Niben101Scf05484g01017,Niben101Scf01732g01011,Niben101Scf02569g00027,Niben101Scf04422g17008,Niben101Scf02937g06005,Niben101Scf05858g00001
GO:0098805	whole membrane	cellular_component	0.15879	0.98898	41	3122	396	38483	20	Niben101Scf03534g00006,Niben101Scf00961g01024,Niben101Scf08351g04015,Niben101Scf06233g01004,Niben101Scf03819g02007,Niben101Scf02725g02025,Niben101Scf08088g02003,Niben101Scf06030g00002,Niben101Scf03282g05005,Niben101Scf04300g03002,Niben101Scf00815g00012,Niben101Scf04418g08005,Niben101Scf00327g01037,Niben101Ctg12626g00002,Niben101Scf01818g08020,Niben101Scf16706g01002,Niben101Scf08876g00022,Niben101…	21	Niben101Scf15158g00007,Niben101Scf01822g13004,Niben101Scf02436g00004,Niben101Scf05216g09026,Niben101Scf03563g00036,Niben101Scf02602g01016,Niben101Scf04786g01004,Niben101Scf07515g01007,Niben101Scf03710g11042,Niben101Scf03865g05006,Niben101Scf01375g02012,Niben101Scf01318g01008,Niben101Scf11480g00009,Niben101Scf01529g03006,Niben101Scf03076g02006,Niben101Scf03374g09004,Niben101Scf09778g00011,Niben101…
GO:0004852	uroporphyrinogen-III synthase activity	molecular_function	0.15886	0.98898	2	3122	9	38483	0		2	Niben101Scf01385g01012,Niben101Scf01154g19004
GO:0032101	regulation of response to external stimulus	biological_process	0.16035	0.99164	6	3122	42	38483	4	Niben101Scf00864g00004,Niben101Scf03561g00002,Niben101Scf03114g09011,Niben101Scf01775g01014	2	Niben101Scf17137g00006,Niben101Scf07377g00001
GO:0017172	cysteine dioxygenase activity	molecular_function	0.16079	0.99164	2	3122	10	38483	2	Niben101Scf01580g00001,Niben101Scf01326g09002	0
GO:0046439	L-cysteine metabolic process	biological_process	0.16079	0.99164	2	3122	10	38483	2	Niben101Scf01580g00001,Niben101Scf01326g09002	0
GO:0009259	ribonucleotide metabolic process	biological_process	0.16098	0.99164	63	3122	711	38483	14	Niben101Scf08137g02022,Niben101Scf04113g17021,Niben101Scf00436g00003,Niben101Scf03850g02024,Niben101Scf05697g02007,Niben101Scf03917g00017,Niben101Scf04024g00009,Niben101Scf02622g10003,Niben101Scf06589g00009,Niben101Scf00920g09015,Niben101Scf04107g01003,Niben101Scf00887g01007,Niben101Scf03644g01007,Niben101Scf00271g05016	49	Niben101Scf03822g00014,Niben101Scf15372g00003,Niben101Scf03702g03012,Niben101Scf01433g08029,Niben101Scf13103g01029,Niben101Scf01399g00012,Niben101Scf04174g05001,Niben101Scf00960g03015,Niben101Scf03039g01017,Niben101Scf04847g03022,Niben101Scf06042g00001,Niben101Scf03843g00003,Niben101Scf02461g00004,Niben101Scf04958g00013,Niben101Scf04786g01004,Niben101Scf07515g01007,Niben101Scf21107g00019,Niben101…
GO:0098519	nucleotide phosphatase activity, acting on free nucleotides	molecular_function	0.16117	0.99164	17	3122	141	38483	8	Niben101Scf13308g01011,Niben101Scf06736g08001,Niben101Scf03638g00009,Niben101Scf02139g02009,Niben101Scf10626g00007,Niben101Scf06621g01005,Niben101Scf02315g01009,Niben101Scf05112g00010	9	Niben101Scf02517g06004,Niben101Scf03576g01039,Niben101Scf06535g02008,Niben101Scf04958g00013,Niben101Scf03426g02006,Niben101Scf08142g01002,Niben101Scf07783g01013,Niben101Scf01817g02003,Niben101Scf02246g00003
GO:0016872	intramolecular lyase activity	molecular_function	0.16219	0.99164	4	3122	23	38483	0		4	Niben101Scf01916g00004,Niben101Scf06016g08006,Niben101Scf23113g00012,Niben101Scf05989g01008
GO:0046789	host cell surface receptor binding	molecular_function	0.1622	0.99164	3	3122	17	38483	2	Niben101Scf06358g00012,Niben101Scf04024g02025	1	Niben101Scf00229g01002
GO:0004788	thiamine diphosphokinase activity	molecular_function	0.16281	0.99164	3	3122	16	38483	3	Niben101Scf10316g03003,Niben101Scf08130g00014,Niben101Scf08130g00016	0
GO:0009229	thiamine diphosphate biosynthetic process	biological_process	0.16281	0.99164	3	3122	16	38483	3	Niben101Scf08130g00014,Niben101Scf10316g03003,Niben101Scf08130g00016	0
GO:0042357	thiamine diphosphate metabolic process	biological_process	0.16281	0.99164	3	3122	16	38483	3	Niben101Scf08130g00016,Niben101Scf08130g00014,Niben101Scf10316g03003	0
GO:0006518	peptide metabolic process	biological_process	0.16384	0.99164	141	3122	1794	38483	38	Niben101Scf12789g00028,Niben101Scf10431g00014,Niben101Scf03150g03007,Niben101Scf02249g02011,Niben101Scf04181g00025,Niben101Scf02814g02014,Niben101Scf01430g01004,Niben101Scf16651g00003,Niben101Scf01478g00014,Niben101Scf08820g01004,Niben101Scf01426g05012,Niben101Scf19230g01011,Niben101Scf03906g05012,Niben101Scf05928g03010,Niben101Scf38997g00004,Niben101Scf03714g03012,Niben101Scf06348g00042,Niben101…	103	Niben101Scf10002g00006,Niben101Scf06349g02015,Niben101Scf00428g15006,Niben101Scf02104g00003,Niben101Scf02757g01001,Niben101Scf03563g00036,Niben101Scf02145g07001,Niben101Scf02228g04005,Niben101Scf12404g00002,Niben101Scf11408g01030,Niben101Scf01436g03010,Niben101Scf02894g00005,Niben101Scf01912g01003,Niben101Scf00551g02008,Niben101Scf02543g04010,Niben101Scf00419g01007,Niben101Scf06840g00009,Niben101…
GO:0009260	ribonucleotide biosynthetic process	biological_process	0.16396	0.99164	39	3122	434	38483	10	Niben101Scf03644g01007,Niben101Scf00271g05016,Niben101Scf00920g09015,Niben101Scf04107g01003,Niben101Scf00887g01007,Niben101Scf06589g00009,Niben101Scf03917g00017,Niben101Scf00436g00003,Niben101Scf03850g02024,Niben101Scf08137g02022	29	Niben101Scf00338g00016,Niben101Scf03768g03025,Niben101Scf09869g01021,Niben101Scf13411g00007,Niben101Scf06700g02002,Niben101Scf02825g00007,Niben101Scf00675g01003,Niben101Scf00897g02011,Niben101Scf07638g01001,Niben101Scf07798g03010,Niben101Scf02340g07012,Niben101Scf11383g03008,Niben101Scf01559g01002,Niben101Scf05060g02003,Niben101Scf04786g01004,Niben101Scf07515g01007,Niben101Scf21107g00019,Niben101…
GO:0046390	ribose phosphate biosynthetic process	biological_process	0.16396	0.99164	39	3122	434	38483	10	Niben101Scf03917g00017,Niben101Scf06589g00009,Niben101Scf00920g09015,Niben101Scf04107g01003,Niben101Scf00887g01007,Niben101Scf03644g01007,Niben101Scf00271g05016,Niben101Scf08137g02022,Niben101Scf00436g00003,Niben101Scf03850g02024	29	Niben101Scf02340g07012,Niben101Scf11383g03008,Niben101Scf07638g01001,Niben101Scf07798g03010,Niben101Scf06700g02002,Niben101Scf02825g00007,Niben101Scf00675g01003,Niben101Scf00897g02011,Niben101Scf00338g00016,Niben101Scf03768g03025,Niben101Scf09869g01021,Niben101Scf13411g00007,Niben101Scf03822g00014,Niben101Scf03702g03012,Niben101Scf15372g00003,Niben101Scf13103g01029,Niben101Scf01399g00012,Niben101…
GO:0015931	nucleobase-containing compound transport	biological_process	0.16512	0.99164	6	3122	42	38483	2	Niben101Scf13886g01021,Niben101Scf06348g00042	4	Niben101Scf03576g01039,Niben101Scf09230g04007,Niben101Scf02778g03003,Niben101Scf01451g04016
GO:0008131	primary amine oxidase activity	molecular_function	0.16525	0.99164	4	3122	26	38483	0		4	Niben101Scf05858g00001,Niben101Scf02937g06005,Niben101Scf01732g01011,Niben101Scf02569g00027
GO:0000077	DNA damage checkpoint	biological_process	0.16565	0.99164	2	3122	10	38483	2	Niben101Scf07672g00014,Niben101Scf10384g02008	0
GO:0030896	checkpoint clamp complex	cellular_component	0.16565	0.99164	2	3122	10	38483	2	Niben101Scf10384g02008,Niben101Scf07672g00014	0
GO:0031570	DNA integrity checkpoint	biological_process	0.16565	0.99164	2	3122	10	38483	2	Niben101Scf10384g02008,Niben101Scf07672g00014	0
GO:0003916	DNA topoisomerase activity	molecular_function	0.16576	0.99164	9	3122	77	38483	5	Niben101Scf01228g04007,Niben101Scf07564g01016,Niben101Scf15373g00007,Niben101Scf09454g00001,Niben101Scf00167g03010	4	Niben101Scf01295g00008,Niben101Scf09150g02003,Niben101Scf08157g02007,Niben101Scf00905g16001
GO:0007622	rhythmic behavior	biological_process	0.16588	0.99164	1	3122	2	38483	0		1	Niben101Scf08975g01010
GO:0016499	orexin receptor activity	molecular_function	0.16588	0.99164	1	3122	2	38483	0		1	Niben101Scf08975g01010
GO:0022410	circadian sleep/wake cycle process	biological_process	0.16588	0.99164	1	3122	2	38483	0		1	Niben101Scf08975g01010
GO:0042745	circadian sleep/wake cycle	biological_process	0.16588	0.99164	1	3122	2	38483	0		1	Niben101Scf08975g01010
GO:0048512	circadian behavior	biological_process	0.16588	0.99164	1	3122	2	38483	0		1	Niben101Scf08975g01010
GO:0004789	thiamine-phosphate diphosphorylase activity	molecular_function	0.16626	0.99164	3	3122	17	38483	0		3	Niben101Scf00519g00010,Niben101Scf04174g05001,Niben101Scf00897g02011
GO:0009378	four-way junction helicase activity	molecular_function	0.16634	0.99164	31	3122	268	38483	15	Niben101Scf13308g01011,Niben101Scf05931g00003,Niben101Scf01281g02006,Niben101Scf04556g02003,Niben101Scf01006g07009,Niben101Scf02139g02009,Niben101Scf10626g00007,Niben101Scf13394g00013,Niben101Scf06621g01005,Niben101Scf09301g00003,Niben101Scf03710g11002,Niben101Scf04036g04007,Niben101Scf00815g00012,Niben101Scf02315g01009,Niben101Scf00383g03001	16	Niben101Scf00463g00016,Niben101Scf00837g00017,Niben101Scf05912g01016,Niben101Scf03858g00029,Niben101Scf00296g02008,Niben101Scf04518g00008,Niben101Scf02175g03014,Niben101Scf01259g05006,Niben101Scf06621g01003,Niben101Scf02360g03003,Niben101Scf01375g02012,Niben101Scf04958g00013,Niben101Scf02685g00006,Niben101Scf06535g02008,Niben101Scf02246g00003,Niben101Scf08142g01002
GO:0006824	cobalt ion transport	biological_process	0.16756	0.99164	3	3122	18	38483	1	Niben101Scf02423g03009	2	Niben101Scf01169g04004,Niben101Scf03188g06006
GO:0015087	cobalt ion transmembrane transporter activity	molecular_function	0.16756	0.99164	3	3122	18	38483	1	Niben101Scf02423g03009	2	Niben101Scf03188g06006,Niben101Scf01169g04004
GO:0004743	pyruvate kinase activity	molecular_function	0.16777	0.99164	5	3122	33	38483	2	Niben101Scf05697g02007,Niben101Scf02622g10003	3	Niben101Scf00135g03022,Niben101Scf01966g02001,Niben101Scf00276g07001
GO:0006568	tryptophan metabolic process	biological_process	0.16797	0.99164	3	3122	16	38483	0		3	Niben101Scf00247g04007,Niben101Scf06847g02001,Niben101Scf12680g03014
GO:0006586	indolalkylamine metabolic process	biological_process	0.16797	0.99164	3	3122	16	38483	0		3	Niben101Scf00247g04007,Niben101Scf06847g02001,Niben101Scf12680g03014
GO:0042430	indole-containing compound metabolic process	biological_process	0.16797	0.99164	3	3122	16	38483	0		3	Niben101Scf00247g04007,Niben101Scf12680g03014,Niben101Scf06847g02001
GO:0031329	regulation of cellular catabolic process	biological_process	0.16857	0.99164	20	3122	183	38483	9	Niben101Scf02300g00025,Niben101Scf04955g07012,Niben101Scf02522g01005,Niben101Scf01319g01002,Niben101Scf00577g02007,Niben101Scf07549g02001,Niben101Scf02175g05002,Niben101Scf00326g01023,Niben101Scf01319g02012	11	Niben101Scf04786g01004,Niben101Scf04804g01002,Niben101Scf04316g02003,Niben101Scf00820g03003,Niben101Scf02030g01002,Niben101Scf01005g07009,Niben101Scf01553g02001,Niben101Scf10627g02003,Niben101Scf10203g00008,Niben101Scf02910g01040,Niben101Scf03843g00003
GO:0030515	snoRNA binding	molecular_function	0.16932	0.99164	1	3122	3	38483	1	Niben101Scf09792g03014	0
GO:0072588	box H/ACA RNP complex	cellular_component	0.16932	0.99164	1	3122	3	38483	1	Niben101Scf09792g03014	0
GO:0015385	sodium:proton antiporter activity	molecular_function	0.17014	0.99164	1	3122	2	38483	0		1	Niben101Scf03565g03005
GO:0042060	wound healing	biological_process	0.17018	0.99164	14	3122	120	38483	6	Niben101Scf00551g04006,Niben101Scf01775g01014,Niben101Scf02300g00025,Niben101Scf01553g02020,Niben101Scf04011g06010,Niben101Scf01319g02012	8	Niben101Scf07030g07004,Niben101Scf02836g01004,Niben101Scf01111g06004,Niben101Scf04786g01004,Niben101Scf07515g01007,Niben101Scf01775g00007,Niben101Scf03790g00015,Niben101Scf04528g09004
GO:0006077	(1->6)-beta-D-glucan metabolic process	biological_process	0.17028	0.99164	2	3122	10	38483	1	Niben101Scf00504g03003	1	Niben101Scf01818g04009
GO:0006078	(1->6)-beta-D-glucan biosynthetic process	biological_process	0.17028	0.99164	2	3122	10	38483	1	Niben101Scf00504g03003	1	Niben101Scf01818g04009
GO:0019439	aromatic compound catabolic process	biological_process	0.17041	0.99164	18	3122	164	38483	9	Niben101Scf15965g00016,Niben101Scf14900g00003,Niben101Scf15156g01016,Niben101Scf03016g00008,Niben101Scf01626g04008,Niben101Scf06556g07017,Niben101Scf05830g03003,Niben101Scf00862g00010,Niben101Scf00577g01002	9	Niben101Scf05437g03003,Niben101Scf08470g06007,Niben101Scf01276g05006,Niben101Scf02408g04020,Niben101Scf04727g02010,Niben101Scf08723g02020,Niben101Scf06347g04017,Niben101Scf01100g00004,Niben101Scf07229g02002
GO:0090305	nucleic acid phosphodiester bond hydrolysis	biological_process	0.17047	0.99164	3	3122	18	38483	1	Niben101Scf19766g00001	2	Niben101Scf10608g00009,Niben101Scf02853g06020
GO:0004483	mRNA (nucleoside-2'-O-)-methyltransferase activity	molecular_function	0.17052	0.99164	1	3122	3	38483	0		1	Niben101Scf02917g00004
GO:0000808	origin recognition complex	cellular_component	0.17073	0.99164	5	3122	36	38483	4	Niben101Scf02423g03009,Niben101Scf05229g00003,Niben101Scf04473g01003,Niben101Scf03114g09011	1	Niben101Scf02319g06001
GO:0008191	metalloendopeptidase inhibitor activity	molecular_function	0.17107	0.99164	1	3122	2	38483	0		1	Niben101Scf01937g02005
GO:0010576	metalloenzyme regulator activity	molecular_function	0.17107	0.99164	1	3122	2	38483	0		1	Niben101Scf01937g02005
GO:0048551	metalloenzyme inhibitor activity	molecular_function	0.17107	0.99164	1	3122	2	38483	0		1	Niben101Scf01937g02005
GO:0004664	prephenate dehydratase activity	molecular_function	0.17123	0.99164	2	3122	8	38483	0		2	Niben101Scf05382g00001,Niben101Scf05438g02004
GO:0009094	L-phenylalanine biosynthetic process	biological_process	0.17123	0.99164	2	3122	8	38483	0		2	Niben101Scf05438g02004,Niben101Scf05382g00001
GO:1902223	erythrose 4-phosphate/phosphoenolpyruvate family amino acid biosynthetic process	biological_process	0.17123	0.99164	2	3122	8	38483	0		2	Niben101Scf05382g00001,Niben101Scf05438g02004
GO:0006801	superoxide metabolic process	biological_process	0.17134	0.99164	4	3122	27	38483	0		4	Niben101Scf00860g03018,Niben101Scf11604g00006,Niben101Ctg14566g00003,Niben101Scf03679g03009
GO:0009991	response to extracellular stimulus	biological_process	0.17179	0.99164	8	3122	64	38483	5	Niben101Scf03561g00002,Niben101Scf10671g00009,Niben101Scf12715g00001,Niben101Scf07680g02001,Niben101Scf06836g01002	3	Niben101Scf05912g02006,Niben101Scf08488g02011,Niben101Scf05692g07035
GO:0031668	cellular response to extracellular stimulus	biological_process	0.17179	0.99164	8	3122	64	38483	5	Niben101Scf12715g00001,Niben101Scf07680g02001,Niben101Scf06836g01002,Niben101Scf10671g00009,Niben101Scf03561g00002	3	Niben101Scf05692g07035,Niben101Scf08488g02011,Niben101Scf05912g02006
GO:0071496	cellular response to external stimulus	biological_process	0.17179	0.99164	8	3122	64	38483	5	Niben101Scf03561g00002,Niben101Scf10671g00009,Niben101Scf12715g00001,Niben101Scf07680g02001,Niben101Scf06836g01002	3	Niben101Scf05912g02006,Niben101Scf08488g02011,Niben101Scf05692g07035
GO:0004806	triglyceride lipase activity	molecular_function	0.17213	0.99164	16	3122	138	38483	7	Niben101Scf00161g01007,Niben101Scf01553g02020,Niben101Scf04187g01012,Niben101Scf03309g04010,Niben101Scf01228g02012,Niben101Scf01789g04012,Niben101Scf05674g04004	9	Niben101Scf03894g02023,Niben101Scf01032g02005,Niben101Scf00349g02005,Niben101Scf08194g02029,Niben101Scf10219g00027,Niben101Scf37170g00003,Niben101Scf03952g00003,Niben101Scf01620g02013,Niben101Scf05565g00001
GO:0019842	vitamin binding	molecular_function	0.17235	0.99164	10	3122	78	38483	0		10	Niben101Scf01386g02004,Niben101Scf06933g02041,Niben101Scf12550g00002,Niben101Scf00246g04005,Niben101Scf09544g00007,Niben101Scf01818g04009,Niben101Scf02399g01011,Niben101Scf01491g00004,Niben101Scf00491g04007,Niben101Scf01641g01011
GO:0040008	regulation of growth	biological_process	0.17385	0.99164	2	3122	10	38483	1	Niben101Scf01189g02001	1	Niben101Scf03736g00004
GO:0004126	cytidine deaminase activity	molecular_function	0.17411	0.99164	1	3122	3	38483	0		1	Niben101Scf07229g02002
GO:0006216	cytidine catabolic process	biological_process	0.17411	0.99164	1	3122	3	38483	0		1	Niben101Scf07229g02002
GO:0009164	nucleoside catabolic process	biological_process	0.17411	0.99164	1	3122	3	38483	0		1	Niben101Scf07229g02002
GO:0009972	cytidine deamination	biological_process	0.17411	0.99164	1	3122	3	38483	0		1	Niben101Scf07229g02002
GO:0042454	ribonucleoside catabolic process	biological_process	0.17411	0.99164	1	3122	3	38483	0		1	Niben101Scf07229g02002
GO:0046087	cytidine metabolic process	biological_process	0.17411	0.99164	1	3122	3	38483	0		1	Niben101Scf07229g02002
GO:0046133	pyrimidine ribonucleoside catabolic process	biological_process	0.17411	0.99164	1	3122	3	38483	0		1	Niben101Scf07229g02002
GO:0046135	pyrimidine nucleoside catabolic process	biological_process	0.17411	0.99164	1	3122	3	38483	0		1	Niben101Scf07229g02002
GO:0072529	pyrimidine-containing compound catabolic process	biological_process	0.17411	0.99164	1	3122	3	38483	0		1	Niben101Scf07229g02002
GO:1901658	glycosyl compound catabolic process	biological_process	0.17411	0.99164	1	3122	3	38483	0		1	Niben101Scf07229g02002
GO:0005319	lipid transporter activity	molecular_function	0.17465	0.99342	5	3122	34	38483	1	Niben101Scf06348g00042	4	Niben101Scf01066g05009,Niben101Scf00688g00002,Niben101Scf01993g07002,Niben101Scf08334g03002
GO:0016645	oxidoreductase activity, acting on the CH-NH group of donors	molecular_function	0.17715	1	12	3122	102	38483	4	Niben101Scf00158g06011,Niben101Scf01589g00002,Niben101Scf02290g01001,Niben101Scf01899g06004	8	Niben101Scf03050g06003,Niben101Scf18951g00022,Niben101Scf09136g00004,Niben101Scf02608g03004,Niben101Scf03360g01004,Niben101Scf02738g01016,Niben101Scf00361g02004,Niben101Scf02287g00002
GO:0018142	protein-DNA covalent cross-linking	biological_process	0.17754	1	2	3122	9	38483	1	Niben101Scf02945g01006	1	Niben101Scf05615g03001
GO:0004373	glycogen (starch) synthase activity	molecular_function	0.17778	1	1	3122	2	38483	0		1	Niben101Scf06410g01001
GO:0004482	mRNA (guanine-N7-)-methyltransferase activity	molecular_function	0.17821	1	2	3122	10	38483	0		2	Niben101Scf02917g00004,Niben101Scf00483g03004
GO:0008174	mRNA methyltransferase activity	molecular_function	0.17821	1	2	3122	10	38483	0		2	Niben101Scf00483g03004,Niben101Scf02917g00004
GO:0005975	carbohydrate metabolic process	biological_process	0.17917	1	234	3122	2495	38483	83	Niben101Scf07680g04002,Niben101Scf03488g03004,Niben101Scf07244g00001,Niben101Scf00953g05005,Niben101Scf00304g02002,Niben101Scf05060g07008,Niben101Ctg11091g00003,Niben101Scf04869g03002,Niben101Scf09711g00005,Niben101Scf01718g09027,Niben101Scf05407g00001,Niben101Scf07182g00017,Niben101Scf07640g01009,Niben101Scf01413g01004,Niben101Scf01181g01007,Niben101Scf04289g01010,Niben101Scf02236g00001,Niben101…	151	Niben101Scf01433g08029,Niben101Scf20614g00015,Niben101Scf01399g00012,Niben101Scf00745g00018,Niben101Scf04294g00011,Niben101Scf01225g02010,Niben101Scf02405g02003,Niben101Scf06326g00032,Niben101Scf01413g01001,Niben101Scf03113g03018,Niben101Scf01822g16001,Niben101Scf10268g00007,Niben101Ctg13703g00001,Niben101Scf14803g00004,Niben101Ctg14008g00002,Niben101Scf05688g08010,Niben101Scf02361g08011,Niben101…
GO:0015977	carbon fixation	biological_process	0.17937	1	5	3122	38	38483	1	Niben101Scf00831g02021	4	Niben101Scf08191g02001,Niben101Scf00312g03005,Niben101Scf05797g01010,Niben101Scf25430g00015
GO:0005044	scavenger receptor activity	molecular_function	0.1799	1	2	3122	8	38483	0		2	Niben101Scf07321g00016,Niben101Scf00705g04001
GO:0038024	cargo receptor activity	molecular_function	0.1799	1	2	3122	8	38483	0		2	Niben101Scf07321g00016,Niben101Scf00705g04001
GO:0009611	response to wounding	biological_process	0.18032	1	15	3122	141	38483	7	Niben101Scf04011g06010,Niben101Scf00372g00003,Niben101Scf01319g02012,Niben101Scf01553g02020,Niben101Scf01775g01014,Niben101Scf00551g04006,Niben101Scf02300g00025	8	Niben101Scf04528g09004,Niben101Scf01775g00007,Niben101Scf03790g00015,Niben101Scf07515g01007,Niben101Scf04786g01004,Niben101Scf02836g01004,Niben101Scf01111g06004,Niben101Scf07030g07004
GO:0061025	membrane fusion	biological_process	0.18069	1	11	3122	95	38483	5	Niben101Scf04024g02025,Niben101Scf02829g03017,Niben101Scf03325g01017,Niben101Scf02725g02025,Niben101Scf06358g00012	6	Niben101Scf09778g00011,Niben101Scf15158g00007,Niben101Scf07515g01007,Niben101Scf03076g02006,Niben101Scf04786g01004,Niben101Scf00229g01002
GO:0005618	cell wall	cellular_component	0.18078	1	24	3122	241	38483	9	Niben101Scf07244g00001,Niben101Scf09334g02006,Niben101Scf09817g02004,Niben101Scf00953g05005,Niben101Scf21138g01011,Niben101Scf05702g02010,Niben101Scf09711g00005,Niben101Scf04392g04008,Niben101Scf01070g04010	15	Niben101Scf02290g09003,Niben101Scf10541g00018,Niben101Scf12954g01001,Niben101Scf00369g05011,Niben101Scf00176g10001,Niben101Scf09075g03002,Niben101Scf00996g02009,Niben101Scf07466g06001,Niben101Scf01721g07006,Niben101Scf00980g07019,Niben101Scf06412g03016,Niben101Scf01559g01002,Niben101Scf11177g00009,Niben101Ctg10156g00002,Niben101Scf09665g01003
GO:0009678	hydrogen-translocating pyrophosphatase activity	molecular_function	0.18081	1	3	3122	16	38483	0		3	Niben101Scf06190g02007,Niben101Scf05220g00005,Niben101Scf04918g05001
GO:0005315	inorganic phosphate transmembrane transporter activity	molecular_function	0.18098	1	2	3122	8	38483	1	Niben101Scf00328g04017	1	Niben101Scf03839g12003
GO:0052689	carboxylic ester hydrolase activity	molecular_function	0.18105	1	45	3122	502	38483	20	Niben101Scf04217g04003,Niben101Scf00577g01002,Niben101Scf21138g01011,Niben101Scf15965g00016,Niben101Scf09817g02004,Niben101Scf01228g02012,Niben101Scf04187g01012,Niben101Scf06556g07017,Niben101Scf15156g01016,Niben101Scf03016g00008,Niben101Scf00161g01007,Niben101Scf01626g04008,Niben101Scf01553g02020,Niben101Scf18293g00003,Niben101Scf05674g04004,Niben101Scf01789g04012,Niben101Scf08627g00002,Niben101…	25	Niben101Scf01620g02013,Niben101Scf01500g00011,Niben101Scf01559g01002,Niben101Scf37170g00003,Niben101Scf11177g00009,Niben101Scf03952g00003,Niben101Scf02145g07001,Niben101Scf07677g00010,Niben101Scf10219g00027,Niben101Scf00349g02005,Niben101Scf00176g10001,Niben101Scf02290g09003,Niben101Scf01032g02005,Niben101Scf10541g00018,Niben101Ctg10156g00002,Niben101Scf09665g01003,Niben101Scf05565g00001,Niben101…
GO:0016052	carbohydrate catabolic process	biological_process	0.18219	1	24	3122	221	38483	4	Niben101Scf05697g02007,Niben101Scf08293g00013,Niben101Scf02622g10003,Niben101Scf04024g00009	20	Niben101Scf02864g04008,Niben101Scf10268g00007,Niben101Scf01966g02001,Niben101Scf01433g08025,Niben101Scf01025g01013,Niben101Scf14803g00004,Niben101Scf01852g04029,Niben101Scf05135g01007,Niben101Scf06700g02002,Niben101Scf02659g01005,Niben101Scf00675g01003,Niben101Scf05286g00002,Niben101Scf02461g00004,Niben101Scf05688g08010,Niben101Scf07214g00015,Niben101Scf00135g03022,Niben101Scf13103g01029,Niben101…
GO:0044461	bacterial-type flagellum part	cellular_component	0.18225	1	4	3122	27	38483	2	Niben101Scf31493g00002,Niben101Scf04614g07006	2	Niben101Scf05330g02007,Niben101Scf08191g02001
GO:0019299	rhamnose metabolic process	biological_process	0.18231	1	1	3122	2	38483	0		1	Niben101Scf04191g04030
GO:0015171	amino acid transmembrane transporter activity	molecular_function	0.18313	1	8	3122	60	38483	1	Niben101Scf02648g04009	7	Niben101Scf02359g00008,Niben101Scf01281g08031,Niben101Scf06767g00013,Niben101Scf11483g00010,Niben101Scf19062g00009,Niben101Scf03607g01010,Niben101Scf02908g03013
GO:0051705	multi-organism behavior	biological_process	0.18407	1	5	3122	34	38483	2	Niben101Scf04212g00014,Niben101Scf04802g01014	3	Niben101Scf05797g01010,Niben101Scf12258g01006,Niben101Scf05343g03003
GO:0039526	modulation by virus of host apoptotic process	biological_process	0.18494	1	2	3122	11	38483	1	Niben101Ctg14233g00001	1	Niben101Scf06235g03014
GO:0044531	modulation of programmed cell death in other organism	biological_process	0.18494	1	2	3122	11	38483	1	Niben101Ctg14233g00001	1	Niben101Scf06235g03014
GO:0044532	modulation of apoptotic process in other organism	biological_process	0.18494	1	2	3122	11	38483	1	Niben101Ctg14233g00001	1	Niben101Scf06235g03014
GO:0052040	modulation by symbiont of host programmed cell death	biological_process	0.18494	1	2	3122	11	38483	1	Niben101Ctg14233g00001	1	Niben101Scf06235g03014
GO:0052150	modulation by symbiont of host apoptotic process	biological_process	0.18494	1	2	3122	11	38483	1	Niben101Ctg14233g00001	1	Niben101Scf06235g03014
GO:0052248	modulation of programmed cell death in other organism involved in symbiotic interaction	biological_process	0.18494	1	2	3122	11	38483	1	Niben101Ctg14233g00001	1	Niben101Scf06235g03014
GO:0052433	modulation by organism of apoptotic process in other organism involved in symbiotic interaction	biological_process	0.18494	1	2	3122	11	38483	1	Niben101Ctg14233g00001	1	Niben101Scf06235g03014
GO:0004674	protein serine/threonine kinase activity	molecular_function	0.18511	1	24	3122	218	38483	13	Niben101Scf01433g05003,Niben101Scf04953g05009,Niben101Scf01478g00014,Niben101Scf02522g01005,Niben101Scf00577g02007,Niben101Scf05676g06014,Niben101Scf07294g00015,Niben101Scf02411g00017,Niben101Scf04099g08003,Niben101Scf01005g01017,Niben101Scf08341g00020,Niben101Scf01073g04022,Niben101Scf02305g01018	11	Niben101Scf02411g00015,Niben101Scf05776g01035,Niben101Scf04903g01009,Niben101Scf01922g08015,Niben101Scf09116g04010,Niben101Scf06661g00007,Niben101Scf10846g00017,Niben101Scf02605g10008,Niben101Scf09792g02010,Niben101Scf01432g03007,Niben101Scf00245g03004
GO:0015159	polysaccharide transmembrane transporter activity	molecular_function	0.18545	1	2	3122	11	38483	2	Niben101Scf05565g02013,Niben101Scf16833g00004	0
GO:0042168	heme metabolic process	biological_process	0.18723	1	11	3122	90	38483	4	Niben101Scf04122g06005,Niben101Scf05245g02003,Niben101Scf18214g00004,Niben101Scf04906g00010	7	Niben101Scf06349g02016,Niben101Scf13186g03006,Niben101Scf03068g00024,Niben101Scf10063g00003,Niben101Scf06347g04017,Niben101Scf06727g00025,Niben101Scf09136g00004
GO:0009896	positive regulation of catabolic process	biological_process	0.18827	1	15	3122	136	38483	7	Niben101Scf00326g01023,Niben101Scf00577g02007,Niben101Scf01319g02012,Niben101Scf04955g07012,Niben101Scf02522g01005,Niben101Scf07549g02001,Niben101Scf02300g00025	8	Niben101Scf02910g01040,Niben101Scf00820g03003,Niben101Scf03843g00003,Niben101Scf02030g01002,Niben101Scf04804g01002,Niben101Scf01553g02001,Niben101Scf10203g00008,Niben101Scf04786g01004
GO:0010508	positive regulation of autophagy	biological_process	0.18827	1	15	3122	136	38483	7	Niben101Scf07549g02001,Niben101Scf02300g00025,Niben101Scf00326g01023,Niben101Scf01319g02012,Niben101Scf00577g02007,Niben101Scf04955g07012,Niben101Scf02522g01005	8	Niben101Scf04786g01004,Niben101Scf00820g03003,Niben101Scf02910g01040,Niben101Scf03843g00003,Niben101Scf02030g01002,Niben101Scf01553g02001,Niben101Scf04804g01002,Niben101Scf10203g00008
GO:0031331	positive regulation of cellular catabolic process	biological_process	0.18827	1	15	3122	136	38483	7	Niben101Scf00326g01023,Niben101Scf00577g02007,Niben101Scf01319g02012,Niben101Scf04955g07012,Niben101Scf02522g01005,Niben101Scf07549g02001,Niben101Scf02300g00025	8	Niben101Scf02910g01040,Niben101Scf00820g03003,Niben101Scf03843g00003,Niben101Scf02030g01002,Niben101Scf01553g02001,Niben101Scf04804g01002,Niben101Scf10203g00008,Niben101Scf04786g01004
GO:0004071	aspartate-ammonia ligase activity	molecular_function	0.18832	1	1	3122	2	38483	0		1	Niben101Scf02435g01007
GO:0046812	host cell surface binding	molecular_function	0.18847	1	3	3122	18	38483	2	Niben101Scf06358g00012,Niben101Scf04024g02025	1	Niben101Scf00229g01002
GO:0007292	female gamete generation	biological_process	0.18903	1	3	3122	18	38483	2	Niben101Scf00539g05012,Niben101Scf03282g05005	1	Niben101Scf11689g01017
GO:0048477	oogenesis	biological_process	0.18903	1	3	3122	18	38483	2	Niben101Scf03282g05005,Niben101Scf00539g05012	1	Niben101Scf11689g01017
GO:0043021	ribonucleoprotein complex binding	molecular_function	0.19082	1	4	3122	29	38483	4	Niben101Scf00063g03007,Niben101Scf03345g00007,Niben101Scf06537g00009,Niben101Scf05928g03010	0
GO:0050790	regulation of catalytic activity	biological_process	0.19127	1	17	3122	156	38483	8	Niben101Scf04216g07018,Niben101Scf04212g00015,Niben101Scf01500g01006,Niben101Scf02930g00008,Niben101Scf09116g02017,Niben101Scf16244g02033,Niben101Scf03561g00002,Niben101Scf00726g02006	9	Niben101Scf09071g00010,Niben101Scf07663g00009,Niben101Scf08195g06016,Niben101Scf03456g00004,Niben101Scf12205g02003,Niben101Scf06094g06005,Niben101Scf04316g02003,Niben101Scf00182g01003,Niben101Scf00709g07008
GO:0003684	damaged DNA binding	molecular_function	0.19149	1	10	3122	77	38483	6	Niben101Scf01859g09002,Niben101Scf02115g04004,Niben101Scf03191g04001,Niben101Scf02248g00001,Niben101Scf01520g01001,Niben101Scf01341g02007	4	Niben101Scf15158g00007,Niben101Scf10063g00003,Niben101Scf01553g02001,Niben101Scf01842g06006
GO:0005615	extracellular space	cellular_component	0.19177	1	18	3122	166	38483	7	Niben101Scf02300g00025,Niben101Scf00551g04006,Niben101Scf03561g00002,Niben101Scf01319g01002,Niben101Scf02175g05002,Niben101Scf01319g02012,Niben101Scf04011g06010	11	Niben101Scf01111g06004,Niben101Scf05665g00012,Niben101Scf07515g01007,Niben101Scf01374g01003,Niben101Scf04786g01004,Niben101Scf03671g02013,Niben101Scf37365g00007,Niben101Scf06603g03015,Niben101Scf01005g07009,Niben101Scf04528g09004,Niben101Scf05437g03003
GO:0072593	reactive oxygen species metabolic process	biological_process	0.1924	1	4	3122	28	38483	0		4	Niben101Scf00860g03018,Niben101Ctg14566g00003,Niben101Scf03679g03009,Niben101Scf11604g00006
GO:0034654	nucleobase-containing compound biosynthetic process	biological_process	0.19272	1	404	3122	4719	38483	241	Niben101Scf05392g01005,Niben101Scf02315g01009,Niben101Scf01320g01003,Niben101Scf03510g06011,Niben101Scf03850g02024,Niben101Scf02979g04005,Niben101Scf03739g05005,Niben101Scf06117g01012,Niben101Scf19344g00001,Niben101Scf02437g08005,Niben101Scf01611g00004,Niben101Scf01442g01009,Niben101Scf03716g04007,Niben101Scf23241g00003,Niben101Scf03169g04009,Niben101Scf32851g00038,Niben101Scf10785g01013,Niben101…	163	Niben101Scf07515g01007,Niben101Scf08782g02016,Niben101Scf00539g07034,Niben101Scf00920g00002,Niben101Scf05269g04001,Niben101Scf06621g01003,Niben101Scf08020g06003,Niben101Scf01283g01001,Niben101Scf07851g03001,Niben101Scf06042g00001,Niben101Scf11724g01006,Niben101Scf02825g00007,Niben101Scf12639g01001,Niben101Scf00063g11003,Niben101Scf03768g03025,Niben101Scf01259g05006,Niben101Scf02375g06001,Niben101…
GO:0005868	cytoplasmic dynein complex	cellular_component	0.19342	1	1	3122	2	38483	0		1	Niben101Scf05191g00014
GO:0030286	dynein complex	cellular_component	0.19342	1	1	3122	2	38483	0		1	Niben101Scf05191g00014
GO:0031490	chromatin DNA binding	molecular_function	0.19343	1	1	3122	2	38483	1	Niben101Scf02370g00006	0
GO:0031492	nucleosomal DNA binding	molecular_function	0.19343	1	1	3122	2	38483	1	Niben101Scf02370g00006	0
GO:0006364	rRNA processing	biological_process	0.19352	1	19	3122	169	38483	6	Niben101Scf00864g00004,Niben101Scf10064g00003,Niben101Scf06869g00004,Niben101Scf08833g03002,Niben101Scf03114g09011,Niben101Scf10431g00032	13	Niben101Scf00167g03015,Niben101Scf00584g03014,Niben101Scf00745g00018,Niben101Scf02608g01008,Niben101Scf08134g02008,Niben101Scf02073g01008,Niben101Scf02608g01007,Niben101Scf07451g01013,Niben101Scf10450g00012,Niben101Scf12017g03006,Niben101Scf03573g00017,Niben101Scf07935g00006,Niben101Scf01538g04011
GO:0016072	rRNA metabolic process	biological_process	0.19352	1	19	3122	169	38483	6	Niben101Scf00864g00004,Niben101Scf10064g00003,Niben101Scf06869g00004,Niben101Scf08833g03002,Niben101Scf03114g09011,Niben101Scf10431g00032	13	Niben101Scf00167g03015,Niben101Scf00584g03014,Niben101Scf00745g00018,Niben101Scf02608g01008,Niben101Scf08134g02008,Niben101Scf02073g01008,Niben101Scf02608g01007,Niben101Scf10450g00012,Niben101Scf07451g01013,Niben101Scf12017g03006,Niben101Scf03573g00017,Niben101Scf07935g00006,Niben101Scf01538g04011
GO:0008880	glucuronate isomerase activity	molecular_function	0.1938	1	1	3122	2	38483	0		1	Niben101Scf01529g00020
GO:0004476	mannose-6-phosphate isomerase activity	molecular_function	0.19385	1	2	3122	9	38483	0		2	Niben101Scf02381g03005,Niben101Scf01991g02022
GO:0006458	'de novo' protein folding	biological_process	0.19419	1	6	3122	42	38483	1	Niben101Scf00801g03002	5	Niben101Scf05912g01016,Niben101Scf01653g02013,Niben101Scf08488g02011,Niben101Scf06621g01003,Niben101Scf05368g03015
GO:0051084	'de novo' posttranslational protein folding	biological_process	0.19419	1	6	3122	42	38483	1	Niben101Scf00801g03002	5	Niben101Scf05912g01016,Niben101Scf08488g02011,Niben101Scf01653g02013,Niben101Scf06621g01003,Niben101Scf05368g03015
GO:0051085	chaperone mediated protein folding requiring cofactor	biological_process	0.19419	1	6	3122	42	38483	1	Niben101Scf00801g03002	5	Niben101Scf05912g01016,Niben101Scf01653g02013,Niben101Scf05368g03015,Niben101Scf06621g01003,Niben101Scf08488g02011
GO:0061077	chaperone-mediated protein folding	biological_process	0.19419	1	6	3122	42	38483	1	Niben101Scf00801g03002	5	Niben101Scf05912g01016,Niben101Scf01653g02013,Niben101Scf05368g03015,Niben101Scf06621g01003,Niben101Scf08488g02011
GO:0031386	protein tag	molecular_function	0.19425	1	2	3122	9	38483	2	Niben101Scf02910g01033,Niben101Scf01319g02012	0
GO:0004866	endopeptidase inhibitor activity	molecular_function	0.19436	1	10	3122	109	38483	7	Niben101Scf12983g01058,Niben101Scf21813g00014,Niben101Scf00372g00003,Niben101Scf00831g00002,Niben101Scf01534g02027,Niben101Scf13391g00007,Niben101Scf06171g02035	3	Niben101Scf01937g02005,Niben101Scf01491g00004,Niben101Scf00447g01010
GO:0061135	endopeptidase regulator activity	molecular_function	0.19436	1	10	3122	109	38483	7	Niben101Scf12983g01058,Niben101Scf21813g00014,Niben101Scf00372g00003,Niben101Scf01534g02027,Niben101Scf00831g00002,Niben101Scf13391g00007,Niben101Scf06171g02035	3	Niben101Scf01491g00004,Niben101Scf01937g02005,Niben101Scf00447g01010
GO:0015658	branched-chain amino acid transmembrane transporter activity	molecular_function	0.19465	1	1	3122	2	38483	0		1	Niben101Scf02359g00008
GO:0015803	branched-chain amino acid transport	biological_process	0.19465	1	1	3122	2	38483	0		1	Niben101Scf02359g00008
GO:0031854	orexigenic neuropeptide QRFP receptor binding	molecular_function	0.19471	1	1	3122	2	38483	0		1	Niben101Scf12522g01002
GO:0031109	microtubule polymerization or depolymerization	biological_process	0.1949	1	1	3122	3	38483	1	Niben101Scf05229g00003	0
GO:0031110	regulation of microtubule polymerization or depolymerization	biological_process	0.1949	1	1	3122	3	38483	1	Niben101Scf05229g00003	0
GO:0000105	histidine biosynthetic process	biological_process	0.19504	1	8	3122	63	38483	0		8	Niben101Scf03053g00001,Niben101Scf01970g01025,Niben101Scf00934g01008,Niben101Scf00897g02011,Niben101Ctg13721g00007,Niben101Scf04174g05001,Niben101Scf07798g03010,Niben101Scf00491g04007
GO:0006729	tetrahydrobiopterin biosynthetic process	biological_process	0.19509	1	2	3122	10	38483	0		2	Niben101Scf04926g04006,Niben101Scf00163g08019
GO:0008124	4-alpha-hydroxytetrahydrobiopterin dehydratase activity	molecular_function	0.19509	1	2	3122	10	38483	0		2	Niben101Scf04926g04006,Niben101Scf00163g08019
GO:0046146	tetrahydrobiopterin metabolic process	biological_process	0.19509	1	2	3122	10	38483	0		2	Niben101Scf00163g08019,Niben101Scf04926g04006
GO:0009119	ribonucleoside metabolic process	biological_process	0.19527	1	62	3122	711	38483	15	Niben101Scf03917g00017,Niben101Scf04024g00009,Niben101Scf02622g10003,Niben101Scf06589g00009,Niben101Scf00920g09015,Niben101Scf04107g01003,Niben101Scf00887g01007,Niben101Scf01861g00002,Niben101Scf03644g01007,Niben101Scf00271g05016,Niben101Scf08137g02022,Niben101Scf04113g17021,Niben101Scf00436g00003,Niben101Scf03850g02024,Niben101Scf05697g02007	47	Niben101Scf02340g07012,Niben101Scf00135g03022,Niben101Scf00125g01016,Niben101Scf00276g07001,Niben101Scf07638g01001,Niben101Scf00096g04015,Niben101Scf05688g08010,Niben101Scf07798g03010,Niben101Scf03341g03020,Niben101Scf01101g04010,Niben101Scf05135g01007,Niben101Scf06700g02002,Niben101Scf01623g02016,Niben101Scf02825g00007,Niben101Scf02659g01005,Niben101Scf00897g02011,Niben101Scf00675g01003,Niben101…
GO:0006534	cysteine metabolic process	biological_process	0.19538	1	3	3122	19	38483	3	Niben101Scf01326g09002,Niben101Scf12789g00028,Niben101Scf01580g00001	0
GO:0004402	histone acetyltransferase activity	molecular_function	0.196	1	5	3122	33	38483	4	Niben101Scf00482g00004,Niben101Scf04028g02018,Niben101Scf05112g00012,Niben101Scf03307g08018	1	Niben101Scf13926g01003
GO:0005694	chromosome	cellular_component	0.19623	1	44	3122	451	38483	22	Niben101Scf00109g05016,Niben101Scf02045g04006,Niben101Scf00158g06011,Niben101Scf08111g02008,Niben101Scf02510g05023,Niben101Scf07182g02004,Niben101Scf01281g02006,Niben101Scf03114g09011,Niben101Scf04473g01003,Niben101Scf07034g00004,Niben101Scf07672g00014,Niben101Scf06080g00002,Niben101Scf01802g02001,Niben101Scf02175g05002,Niben101Scf05229g00003,Niben101Scf00161g01007,Niben101Scf02370g00006,Niben101…	22	Niben101Scf01520g04005,Niben101Scf09150g02003,Niben101Scf01295g00008,Niben101Scf02227g01008,Niben101Scf03435g00008,Niben101Scf09778g00011,Niben101Scf08178g00010,Niben101Scf00218g03012,Niben101Scf20097g00011,Niben101Scf03840g02006,Niben101Scf08157g02007,Niben101Scf06677g00006,Niben101Scf01256g00007,Niben101Scf01727g05001,Niben101Scf03710g06004,Niben101Scf02319g06001,Niben101Scf03865g05006,Niben101…
GO:0009150	purine ribonucleotide metabolic process	biological_process	0.1966	1	60	3122	688	38483	14	Niben101Scf03917g00017,Niben101Scf06589g00009,Niben101Scf04024g00009,Niben101Scf02622g10003,Niben101Scf04107g01003,Niben101Scf00887g01007,Niben101Scf00920g09015,Niben101Scf00271g05016,Niben101Scf03644g01007,Niben101Scf08137g02022,Niben101Scf04113g17021,Niben101Scf00436g00003,Niben101Scf03850g02024,Niben101Scf05697g02007	46	Niben101Scf00276g07001,Niben101Scf00125g01016,Niben101Scf11383g03008,Niben101Scf02340g07012,Niben101Scf00135g03022,Niben101Scf05688g08010,Niben101Scf03341g03020,Niben101Scf01101g04010,Niben101Scf00096g04015,Niben101Scf07638g01001,Niben101Scf02659g01005,Niben101Scf00675g01003,Niben101Scf05135g01007,Niben101Scf06700g02002,Niben101Scf02825g00007,Niben101Scf01623g02016,Niben101Scf13411g00007,Niben101…
GO:0006820	anion transport	biological_process	0.19673	1	31	3122	292	38483	8	Niben101Scf04477g02006,Niben101Scf03766g02001,Niben101Scf00872g00005,Niben101Scf10989g00004,Niben101Scf01826g03013,Niben101Scf02648g04009,Niben101Scf08044g00001,Niben101Scf00328g04017	23	Niben101Scf30418g00019,Niben101Scf01063g10010,Niben101Scf00654g04001,Niben101Scf09716g01001,Niben101Scf01281g08031,Niben101Scf02829g04008,Niben101Scf03607g01010,Niben101Scf15077g01012,Niben101Scf02908g03013,Niben101Scf12148g03001,Niben101Scf03565g03005,Niben101Scf03839g12003,Niben101Scf11483g00010,Niben101Scf06767g00013,Niben101Scf03341g03020,Niben101Scf03484g05007,Niben101Scf02359g00008,Niben101…
GO:0005991	trehalose metabolic process	biological_process	0.19769	1	8	3122	60	38483	4	Niben101Scf19517g00004,Niben101Scf05407g00001,Niben101Scf10966g03004,Niben101Scf04289g01010	4	Niben101Scf20614g00017,Niben101Scf03853g03012,Niben101Scf00745g00018,Niben101Scf08195g07027
GO:0016879	ligase activity, forming carbon-nitrogen bonds	molecular_function	0.19844	1	32	3122	325	38483	16	Niben101Scf02910g01033,Niben101Scf00573g01003,Niben101Scf01036g04001,Niben101Scf15022g00017,Niben101Scf07250g00002,Niben101Scf11860g00013,Niben101Scf08030g04004,Niben101Scf16706g01002,Niben101Scf00936g00004,Niben101Scf00837g12027,Niben101Scf01718g01006,Niben101Scf03281g01003,Niben101Scf05118g08003,Niben101Scf06589g00009,Niben101Scf01319g02012,Niben101Scf01190g00012	16	Niben101Scf02330g00012,Niben101Scf07365g01021,Niben101Scf00345g01021,Niben101Scf05269g04001,Niben101Scf05060g02003,Niben101Scf02435g01007,Niben101Scf17243g01017,Niben101Scf07365g01031,Niben101Scf00219g07015,Niben101Scf06866g00001,Niben101Scf04899g03004,Niben101Scf14394g01013,Niben101Scf01980g02001,Niben101Scf00952g03003,Niben101Scf06410g01001,Niben101Scf03240g01006
GO:0046782	regulation of viral transcription	biological_process	0.19862	1	2	3122	10	38483	1	Niben101Scf08137g05017	1	Niben101Scf02513g04004
GO:1903900	regulation of viral life cycle	biological_process	0.19862	1	2	3122	10	38483	1	Niben101Scf08137g05017	1	Niben101Scf02513g04004
GO:0002161	aminoacyl-tRNA editing activity	molecular_function	0.19903	1	3	3122	17	38483	0		3	Niben101Scf02145g07001,Niben101Scf01256g00007,Niben101Scf07677g00010
GO:0016742	hydroxymethyl-, formyl- and related transferase activity	molecular_function	0.19903	1	5	3122	37	38483	0		5	Niben101Scf01048g00005,Niben101Scf07073g02007,Niben101Scf00069g12017,Niben101Scf02122g02019,Niben101Scf03710g06004
GO:1901575	organic substance catabolic process	biological_process	0.19993	1	99	3122	1066	38483	35	Niben101Scf06008g00001,Niben101Scf03376g00009,Niben101Scf14872g00008,Niben101Scf04993g05001,Niben101Scf01626g04008,Niben101Scf03016g00008,Niben101Scf01006g01007,Niben101Scf04187g01012,Niben101Scf00577g01002,Niben101Scf08804g02014,Niben101Scf08293g00013,Niben101Scf18214g00004,Niben101Scf14900g00003,Niben101Scf33342g00003,Niben101Scf09706g00008,Niben101Scf05323g02009,Niben101Scf00238g09004,Niben101…	64	Niben101Scf03839g04019,Niben101Scf05438g05014,Niben101Scf00653g01010,Niben101Scf06347g04017,Niben101Scf01980g02001,Niben101Scf06153g00010,Niben101Scf08470g06007,Niben101Scf05688g08010,Niben101Scf01732g02007,Niben101Scf06700g02002,Niben101Scf07229g02002,Niben101Scf20325g00006,Niben101Scf01818g02002,Niben101Scf01433g08025,Niben101Scf04727g02010,Niben101Scf01433g08029,Niben101Scf10627g02003,Niben101…
GO:0031099	regeneration	biological_process	0.20113	1	2	3122	9	38483	1	Niben101Scf01553g02020	1	Niben101Scf07030g07004
GO:0042246	tissue regeneration	biological_process	0.20113	1	2	3122	9	38483	1	Niben101Scf01553g02020	1	Niben101Scf07030g07004
GO:0048589	developmental growth	biological_process	0.20113	1	2	3122	9	38483	1	Niben101Scf01553g02020	1	Niben101Scf07030g07004
GO:0000394	RNA splicing, via endonucleolytic cleavage and ligation	biological_process	0.20128	1	3	3122	20	38483	3	Niben101Scf03240g00008,Niben101Scf19517g00004,Niben101Scf07442g00008	0
GO:0006388	tRNA splicing, via endonucleolytic cleavage and ligation	biological_process	0.20128	1	3	3122	20	38483	3	Niben101Scf19517g00004,Niben101Scf07442g00008,Niben101Scf03240g00008	0
GO:0016888	endodeoxyribonuclease activity, producing 5'-phosphomonoesters	molecular_function	0.20281	1	9	3122	77	38483	6	Niben101Scf02725g02025,Niben101Scf02945g01006,Niben101Scf02045g04006,Niben101Scf04003g04002,Niben101Scf19766g00001,Niben101Scf10381g01012	3	Niben101Scf05615g03001,Niben101Scf18951g00022,Niben101Scf17891g02004
GO:0003933	GTP cyclohydrolase activity	molecular_function	0.20284	1	3	3122	17	38483	1	Niben101Scf04554g06017	2	Niben101Scf39395g00004,Niben101Scf01866g03012
GO:0003935	GTP cyclohydrolase II activity	molecular_function	0.20284	1	3	3122	17	38483	1	Niben101Scf04554g06017	2	Niben101Scf39395g00004,Niben101Scf01866g03012
GO:0006351	transcription, DNA-templated	biological_process	0.20296	1	356	3122	4132	38483	224	Niben101Scf12141g00009,Niben101Scf11308g00002,Niben101Scf03263g04009,Niben101Scf01830g01022,Niben101Scf10122g01005,Niben101Scf05674g00010,Niben101Scf03885g02001,Niben101Scf02398g02001,Niben101Scf05206g03015,Niben101Scf02439g00023,Niben101Scf01847g08012,Niben101Scf00911g01004,Niben101Scf08034g00003,Niben101Ctg16385g00003,Niben101Scf11694g01005,Niben101Scf00282g02006,Niben101Scf04099g08003,Niben101…	132	Niben101Scf08604g00003,Niben101Scf00496g02009,Niben101Scf01284g02011,Niben101Scf02531g02002,Niben101Scf32649g00006,Niben101Scf03952g00003,Niben101Scf03858g00029,Niben101Scf02319g06001,Niben101Scf02139g07001,Niben101Scf01729g01002,Niben101Scf01048g00005,Niben101Scf00135g03007,Niben101Scf00463g00016,Niben101Scf07393g00029,Niben101Scf00776g02002,Niben101Scf02145g10005,Niben101Scf01005g11010,Niben101…
GO:0097659	nucleic acid-templated transcription	biological_process	0.20296	1	356	3122	4132	38483	224	Niben101Scf00870g05003,Niben101Scf00846g02001,Niben101Scf05849g00002,Niben101Scf24082g00005,Niben101Scf08321g01005,Niben101Scf00163g22004,Niben101Scf03506g03002,Niben101Scf04350g04004,Niben101Scf04233g00009,Niben101Scf07880g02009,Niben101Scf16833g00004,Niben101Scf02842g00023,Niben101Scf05551g03011,Niben101Scf02362g02014,Niben101Scf08546g05002,Niben101Scf01507g00004,Niben101Ctg14233g00001,Niben101…	132	Niben101Scf04372g00012,Niben101Scf02804g00010,Niben101Scf00397g11005,Niben101Scf17513g00008,Niben101Scf02585g00014,Niben101Scf15067g04002,Niben101Scf00570g03008,Niben101Scf06677g00006,Niben101Scf01463g08011,Niben101Scf08134g02008,Niben101Scf34590g00006,Niben101Scf07437g05009,Niben101Scf01785g01009,Niben101Scf08723g02015,Niben101Scf01633g00036,Niben101Scf04422g06002,Niben101Scf00883g09008,Niben101…
GO:0006449	regulation of translational termination	biological_process	0.20486	1	2	3122	12	38483	2	Niben101Scf05928g03010,Niben101Scf00063g03007	0
GO:0006452	translational frameshifting	biological_process	0.20486	1	2	3122	12	38483	2	Niben101Scf00063g03007,Niben101Scf05928g03010	0
GO:0034250	positive regulation of cellular amide metabolic process	biological_process	0.20486	1	2	3122	12	38483	2	Niben101Scf00063g03007,Niben101Scf05928g03010	0
GO:0043243	positive regulation of protein complex disassembly	biological_process	0.20486	1	2	3122	12	38483	2	Niben101Scf05928g03010,Niben101Scf00063g03007	0
GO:0045727	positive regulation of translation	biological_process	0.20486	1	2	3122	12	38483	2	Niben101Scf05928g03010,Niben101Scf00063g03007	0
GO:0045901	positive regulation of translational elongation	biological_process	0.20486	1	2	3122	12	38483	2	Niben101Scf00063g03007,Niben101Scf05928g03010	0
GO:0045905	positive regulation of translational termination	biological_process	0.20486	1	2	3122	12	38483	2	Niben101Scf05928g03010,Niben101Scf00063g03007	0
GO:0009894	regulation of catabolic process	biological_process	0.20546	1	20	3122	188	38483	9	Niben101Scf02300g00025,Niben101Scf00577g02007,Niben101Scf01319g01002,Niben101Scf02522g01005,Niben101Scf04955g07012,Niben101Scf02175g05002,Niben101Scf07549g02001,Niben101Scf01319g02012,Niben101Scf00326g01023	11	Niben101Scf04786g01004,Niben101Scf02030g01002,Niben101Scf00820g03003,Niben101Scf04316g02003,Niben101Scf04804g01002,Niben101Scf01005g07009,Niben101Scf03843g00003,Niben101Scf02910g01040,Niben101Scf10627g02003,Niben101Scf10203g00008,Niben101Scf01553g02001
GO:0016746	transferase activity, transferring acyl groups	molecular_function	0.20601	1	66	3122	709	38483	24	Niben101Scf21557g01029,Niben101Scf14939g01008,Niben101Scf11305g01017,Niben101Scf00109g10003,Niben101Scf03973g00008,Niben101Scf03986g01003,Niben101Scf08123g00001,Niben101Scf06650g03009,Niben101Scf03326g02002,Niben101Scf04177g00006,Niben101Scf00482g00004,Niben101Scf31818g00003,Niben101Scf00873g02007,Niben101Scf05112g00012,Niben101Scf04028g02018,Niben101Scf07640g01009,Niben101Scf02282g01014,Niben101…	42	Niben101Scf00905g16001,Niben101Scf07875g00001,Niben101Scf00573g02015,Niben101Scf02869g10003,Niben101Scf02893g00001,Niben101Scf05712g03021,Niben101Scf01822g13004,Niben101Scf03121g04010,Niben101Scf06042g00001,Niben101Scf00876g02002,Niben101Scf02562g01010,Niben101Scf10780g00002,Niben101Scf02844g03013,Niben101Scf02972g08002,Niben101Scf35412g00009,Niben101Scf17267g00001,Niben101Scf03790g00015,Niben101…
GO:0004379	glycylpeptide N-tetradecanoyltransferase activity	molecular_function	0.20633	1	2	3122	13	38483	2	Niben101Scf14939g01008,Niben101Scf00109g10003	0
GO:0019107	myristoyltransferase activity	molecular_function	0.20633	1	2	3122	13	38483	2	Niben101Scf14939g01008,Niben101Scf00109g10003	0
GO:0051225	spindle assembly	biological_process	0.20745	1	2	3122	10	38483	2	Niben101Scf00317g01004,Niben101Scf03772g02014	0
GO:0019031	viral envelope	cellular_component	0.20752	1	35	3122	360	38483	16	Niben101Scf06763g00018,Niben101Scf10542g00013,Niben101Scf06358g00012,Niben101Scf04024g02025,Niben101Scf06684g01008,Niben101Scf05245g01007,Niben101Scf04788g00018,Niben101Scf07231g02018,Niben101Scf31493g00002,Niben101Scf04287g00001,Niben101Scf03714g03012,Niben101Scf00482g09010,Niben101Scf04535g02019,Niben101Scf02393g01014,Niben101Scf03644g01007,Niben101Scf03906g05012	19	Niben101Scf01664g00015,Niben101Scf04786g01004,Niben101Scf07515g01007,Niben101Scf02778g03003,Niben101Scf03952g00003,Niben101Scf03888g00002,Niben101Scf32649g00006,Niben101Scf01329g00002,Niben101Scf08975g02018,Niben101Scf08157g02012,Niben101Scf00080g02007,Niben101Scf02429g06006,Niben101Scf02420g05001,Niben101Scf00229g01002,Niben101Scf06677g00006,Niben101Scf06862g00001,Niben101Scf10608g01005,Niben101…
GO:0036338	viral membrane	cellular_component	0.20752	1	35	3122	360	38483	16	Niben101Scf02393g01014,Niben101Scf04535g02019,Niben101Scf03906g05012,Niben101Scf03644g01007,Niben101Scf04287g00001,Niben101Scf00482g09010,Niben101Scf03714g03012,Niben101Scf31493g00002,Niben101Scf07231g02018,Niben101Scf04788g00018,Niben101Scf05245g01007,Niben101Scf10542g00013,Niben101Scf06358g00012,Niben101Scf06763g00018,Niben101Scf06684g01008,Niben101Scf04024g02025	19	Niben101Scf10608g01005,Niben101Scf06862g00001,Niben101Scf00229g01002,Niben101Scf06677g00006,Niben101Scf02420g05001,Niben101Scf02429g06006,Niben101Scf00080g02007,Niben101Scf02658g05007,Niben101Scf07576g04015,Niben101Scf01329g00002,Niben101Scf08157g02012,Niben101Scf08975g02018,Niben101Scf02778g03003,Niben101Scf07515g01007,Niben101Scf04786g01004,Niben101Scf32649g00006,Niben101Scf03888g00002,Niben101…
GO:0005802	trans-Golgi network	cellular_component	0.20759	1	3	3122	17	38483	0		3	Niben101Scf05950g00001,Niben101Scf04561g00005,Niben101Scf08443g00019
GO:0006892	post-Golgi vesicle-mediated transport	biological_process	0.20759	1	3	3122	17	38483	0		3	Niben101Scf05950g00001,Niben101Scf08443g00019,Niben101Scf04561g00005
GO:0006893	Golgi to plasma membrane transport	biological_process	0.20759	1	3	3122	17	38483	0		3	Niben101Scf08443g00019,Niben101Scf04561g00005,Niben101Scf05950g00001
GO:0007009	plasma membrane organization	biological_process	0.20759	1	3	3122	17	38483	0		3	Niben101Scf05950g00001,Niben101Scf04561g00005,Niben101Scf08443g00019
GO:0032386	regulation of intracellular transport	biological_process	0.20759	1	3	3122	17	38483	0		3	Niben101Scf08443g00019,Niben101Scf04561g00005,Niben101Scf05950g00001
GO:0032388	positive regulation of intracellular transport	biological_process	0.20759	1	3	3122	17	38483	0		3	Niben101Scf04561g00005,Niben101Scf08443g00019,Niben101Scf05950g00001
GO:0033157	regulation of intracellular protein transport	biological_process	0.20759	1	3	3122	17	38483	0		3	Niben101Scf08443g00019,Niben101Scf04561g00005,Niben101Scf05950g00001
GO:0042996	regulation of Golgi to plasma membrane protein transport	biological_process	0.20759	1	3	3122	17	38483	0		3	Niben101Scf05950g00001,Niben101Scf04561g00005,Niben101Scf08443g00019
GO:0042998	positive regulation of Golgi to plasma membrane protein transport	biological_process	0.20759	1	3	3122	17	38483	0		3	Niben101Scf08443g00019,Niben101Scf04561g00005,Niben101Scf05950g00001
GO:0043001	Golgi to plasma membrane protein transport	biological_process	0.20759	1	3	3122	17	38483	0		3	Niben101Scf05950g00001,Niben101Scf08443g00019,Niben101Scf04561g00005
GO:0051050	positive regulation of transport	biological_process	0.20759	1	3	3122	17	38483	0		3	Niben101Scf05950g00001,Niben101Scf04561g00005,Niben101Scf08443g00019
GO:0051222	positive regulation of protein transport	biological_process	0.20759	1	3	3122	17	38483	0		3	Niben101Scf08443g00019,Niben101Scf04561g00005,Niben101Scf05950g00001
GO:0071253	connexin binding	molecular_function	0.20759	1	3	3122	17	38483	0		3	Niben101Scf05950g00001,Niben101Scf08443g00019,Niben101Scf04561g00005
GO:0072659	protein localization to plasma membrane	biological_process	0.20759	1	3	3122	17	38483	0		3	Niben101Scf04561g00005,Niben101Scf08443g00019,Niben101Scf05950g00001
GO:0090002	establishment of protein localization to plasma membrane	biological_process	0.20759	1	3	3122	17	38483	0		3	Niben101Scf08443g00019,Niben101Scf04561g00005,Niben101Scf05950g00001
GO:0090003	regulation of establishment of protein localization to plasma membrane	biological_process	0.20759	1	3	3122	17	38483	0		3	Niben101Scf05950g00001,Niben101Scf08443g00019,Niben101Scf04561g00005
GO:0090004	positive regulation of establishment of protein localization to plasma membrane	biological_process	0.20759	1	3	3122	17	38483	0		3	Niben101Scf04561g00005,Niben101Scf08443g00019,Niben101Scf05950g00001
GO:0090316	positive regulation of intracellular protein transport	biological_process	0.20759	1	3	3122	17	38483	0		3	Niben101Scf05950g00001,Niben101Scf04561g00005,Niben101Scf08443g00019
GO:1903076	regulation of protein localization to plasma membrane	biological_process	0.20759	1	3	3122	17	38483	0		3	Niben101Scf04561g00005,Niben101Scf08443g00019,Niben101Scf05950g00001
GO:1903078	positive regulation of protein localization to plasma membrane	biological_process	0.20759	1	3	3122	17	38483	0		3	Niben101Scf04561g00005,Niben101Scf08443g00019,Niben101Scf05950g00001
GO:1903649	regulation of cytoplasmic transport	biological_process	0.20759	1	3	3122	17	38483	0		3	Niben101Scf04561g00005,Niben101Scf08443g00019,Niben101Scf05950g00001
GO:1903651	positive regulation of cytoplasmic transport	biological_process	0.20759	1	3	3122	17	38483	0		3	Niben101Scf05950g00001,Niben101Scf08443g00019,Niben101Scf04561g00005
GO:1903729	regulation of plasma membrane organization	biological_process	0.20759	1	3	3122	17	38483	0		3	Niben101Scf05950g00001,Niben101Scf08443g00019,Niben101Scf04561g00005
GO:1903827	regulation of cellular protein localization	biological_process	0.20759	1	3	3122	17	38483	0		3	Niben101Scf05950g00001,Niben101Scf08443g00019,Niben101Scf04561g00005
GO:1903829	positive regulation of cellular protein localization	biological_process	0.20759	1	3	3122	17	38483	0		3	Niben101Scf05950g00001,Niben101Scf08443g00019,Niben101Scf04561g00005
GO:1904375	regulation of protein localization to cell periphery	biological_process	0.20759	1	3	3122	17	38483	0		3	Niben101Scf08443g00019,Niben101Scf04561g00005,Niben101Scf05950g00001
GO:1904377	positive regulation of protein localization to cell periphery	biological_process	0.20759	1	3	3122	17	38483	0		3	Niben101Scf05950g00001,Niben101Scf08443g00019,Niben101Scf04561g00005
GO:1990778	protein localization to cell periphery	biological_process	0.20759	1	3	3122	17	38483	0		3	Niben101Scf04561g00005,Niben101Scf08443g00019,Niben101Scf05950g00001
GO:0033646	host intracellular part	cellular_component	0.20786	1	14	3122	133	38483	4	Niben101Scf02423g03009,Niben101Scf05360g00003,Niben101Scf13886g01021,Niben101Scf01341g02007	10	Niben101Scf00949g03003,Niben101Scf34590g00006,Niben101Scf01205g00003,Niben101Scf06535g02008,Niben101Scf02517g06004,Niben101Scf06235g03014,Niben101Scf09658g00030,Niben101Scf09372g04009,Niben101Scf12177g00003,Niben101Scf03435g00008
GO:0043656	intracellular region of host	cellular_component	0.20786	1	14	3122	133	38483	4	Niben101Scf02423g03009,Niben101Scf01341g02007,Niben101Scf13886g01021,Niben101Scf05360g00003	10	Niben101Scf09658g00030,Niben101Scf02517g06004,Niben101Scf06535g02008,Niben101Scf06235g03014,Niben101Scf01205g00003,Niben101Scf34590g00006,Niben101Scf00949g03003,Niben101Scf03435g00008,Niben101Scf12177g00003,Niben101Scf09372g04009
GO:0015774	polysaccharide transport	biological_process	0.20808	1	2	3122	12	38483	2	Niben101Scf05565g02013,Niben101Scf16833g00004	0
GO:0033037	polysaccharide localization	biological_process	0.20808	1	2	3122	12	38483	2	Niben101Scf16833g00004,Niben101Scf05565g02013	0
GO:0006547	histidine metabolic process	biological_process	0.2082	1	8	3122	65	38483	0		8	Niben101Scf07798g03010,Niben101Scf00491g04007,Niben101Scf03053g00001,Niben101Scf01970g01025,Niben101Scf00934g01008,Niben101Ctg13721g00007,Niben101Scf00897g02011,Niben101Scf04174g05001
GO:0052803	imidazole-containing compound metabolic process	biological_process	0.2082	1	8	3122	65	38483	0		8	Niben101Scf00934g01008,Niben101Scf01970g01025,Niben101Scf03053g00001,Niben101Scf04174g05001,Niben101Scf00897g02011,Niben101Ctg13721g00007,Niben101Scf00491g04007,Niben101Scf07798g03010
GO:0009152	purine ribonucleotide biosynthetic process	biological_process	0.20947	1	36	3122	411	38483	10	Niben101Scf03917g00017,Niben101Scf06589g00009,Niben101Scf00920g09015,Niben101Scf04107g01003,Niben101Scf00887g01007,Niben101Scf03644g01007,Niben101Scf00271g05016,Niben101Scf08137g02022,Niben101Scf00436g00003,Niben101Scf03850g02024	26	Niben101Scf02340g07012,Niben101Scf11383g03008,Niben101Scf07638g01001,Niben101Scf06700g02002,Niben101Scf02825g00007,Niben101Scf00675g01003,Niben101Scf03768g03025,Niben101Scf00338g00016,Niben101Scf13411g00007,Niben101Scf09869g01021,Niben101Scf13103g01029,Niben101Scf03822g00014,Niben101Scf03702g03012,Niben101Scf15372g00003,Niben101Scf01399g00012,Niben101Scf00960g03015,Niben101Scf04847g03022,Niben101…
GO:0016805	dipeptidase activity	molecular_function	0.20992	1	1	3122	3	38483	1	Niben101Scf01070g04010	0
GO:0046649	lymphocyte activation	biological_process	0.2115	1	2	3122	9	38483	0		2	Niben101Scf10041g00013,Niben101Scf02757g01001
GO:0008290	F-actin capping protein complex	cellular_component	0.21181	1	2	3122	10	38483	1	Niben101Scf06382g03012	1	Niben101Scf04195g01002
GO:0004834	tryptophan synthase activity	molecular_function	0.2121	1	2	3122	9	38483	0		2	Niben101Scf00247g04007,Niben101Scf12680g03014
GO:0016840	carbon-nitrogen lyase activity	molecular_function	0.21216	1	7	3122	61	38483	0		7	Niben101Scf04090g02003,Niben101Scf12881g00010,Niben101Scf06823g02010,Niben101Scf04652g00007,Niben101Scf01200g02006,Niben101Scf05442g03015,Niben101Scf05617g00005
GO:0005351	sugar:proton symporter activity	molecular_function	0.21238	1	7	3122	56	38483	2	Niben101Scf10465g00013,Niben101Scf10542g00013	5	Niben101Scf02316g00016,Niben101Scf08433g00014,Niben101Scf15109g00018,Niben101Scf08178g00010,Niben101Scf02442g00014
GO:0015295	solute:proton symporter activity	molecular_function	0.21238	1	7	3122	56	38483	2	Niben101Scf10465g00013,Niben101Scf10542g00013	5	Niben101Scf08433g00014,Niben101Scf02316g00016,Niben101Scf02442g00014,Niben101Scf08178g00010,Niben101Scf15109g00018
GO:0010340	carboxyl-O-methyltransferase activity	molecular_function	0.21276	1	9	3122	76	38483	4	Niben101Scf11091g00001,Niben101Scf00439g04015,Niben101Scf10064g00003,Niben101Scf10431g00032	5	Niben101Scf10450g00012,Niben101Scf07451g01013,Niben101Scf04028g02017,Niben101Scf03573g00017,Niben101Scf07935g00006
GO:0051998	protein carboxyl O-methyltransferase activity	molecular_function	0.21276	1	9	3122	76	38483	4	Niben101Scf10431g00032,Niben101Scf11091g00001,Niben101Scf00439g04015,Niben101Scf10064g00003	5	Niben101Scf04028g02017,Niben101Scf03573g00017,Niben101Scf07935g00006,Niben101Scf07451g01013,Niben101Scf10450g00012
GO:0044702	single organism reproductive process	biological_process	0.21285	1	9	3122	77	38483	6	Niben101Scf03325g01017,Niben101Scf02829g03017,Niben101Scf00161g01007,Niben101Scf00539g05012,Niben101Scf05955g00002,Niben101Scf03282g05005	3	Niben101Scf00063g06042,Niben101Scf00519g00010,Niben101Scf11689g01017
GO:0043086	negative regulation of catalytic activity	biological_process	0.21296	1	11	3122	96	38483	5	Niben101Scf09116g02017,Niben101Scf04216g07018,Niben101Scf04212g00015,Niben101Scf16244g02033,Niben101Scf00726g02006	6	Niben101Scf09071g00010,Niben101Scf04316g02003,Niben101Scf08195g06016,Niben101Scf03456g00004,Niben101Scf12205g02003,Niben101Scf00709g07008
GO:0044092	negative regulation of molecular function	biological_process	0.21296	1	11	3122	96	38483	5	Niben101Scf00726g02006,Niben101Scf04212g00015,Niben101Scf16244g02033,Niben101Scf09116g02017,Niben101Scf04216g07018	6	Niben101Scf00709g07008,Niben101Scf12205g02003,Niben101Scf03456g00004,Niben101Scf04316g02003,Niben101Scf08195g06016,Niben101Scf09071g00010
GO:0044272	sulfur compound biosynthetic process	biological_process	0.2134	1	16	3122	147	38483	6	Niben101Scf10316g03003,Niben101Scf08130g00014,Niben101Scf12789g00028,Niben101Scf08130g00016,Niben101Scf10360g00014,Niben101Scf01861g00002	10	Niben101Scf04174g05001,Niben101Scf12676g00006,Niben101Scf07438g04014,Niben101Scf06410g01001,Niben101Scf07798g03010,Niben101Scf09725g00022,Niben101Scf07875g00001,Niben101Scf00519g00010,Niben101Scf00897g02011,Niben101Scf01820g00025
GO:0006163	purine nucleotide metabolic process	biological_process	0.21409	1	61	3122	703	38483	15	Niben101Scf03917g00017,Niben101Scf06589g00009,Niben101Scf02622g10003,Niben101Scf04024g00009,Niben101Scf00887g01007,Niben101Scf16706g01002,Niben101Scf04107g01003,Niben101Scf00920g09015,Niben101Scf00271g05016,Niben101Scf03644g01007,Niben101Scf08137g02022,Niben101Scf04113g17021,Niben101Scf03850g02024,Niben101Scf00436g00003,Niben101Scf05697g02007	46	Niben101Scf11383g03008,Niben101Scf00276g07001,Niben101Scf00125g01016,Niben101Scf02340g07012,Niben101Scf00135g03022,Niben101Scf03341g03020,Niben101Scf01101g04010,Niben101Scf05688g08010,Niben101Scf07638g01001,Niben101Scf00096g04015,Niben101Scf00675g01003,Niben101Scf02659g01005,Niben101Scf02825g00007,Niben101Scf01623g02016,Niben101Scf06700g02002,Niben101Scf05135g01007,Niben101Scf09869g01021,Niben101…
GO:0009147	pyrimidine nucleoside triphosphate metabolic process	biological_process	0.21478	1	4	3122	31	38483	3	Niben101Scf00652g01007,Niben101Scf11383g00018,Niben101Scf03850g02024	1	Niben101Scf03107g01011
GO:0050664	oxidoreductase activity, acting on NAD(P)H, oxygen as acceptor	molecular_function	0.21508	1	3	3122	17	38483	1	Niben101Scf02261g01002	2	Niben101Scf02772g01013,Niben101Scf12954g02010
GO:0003714	transcription corepressor activity	molecular_function	0.21534	1	2	3122	10	38483	2	Niben101Scf07945g00008,Niben101Scf03716g04007	0
GO:0016702	oxidoreductase activity, acting on single donors with incorporation of molecular oxygen, incorporation of two atoms of oxygen	molecular_function	0.21823	1	9	3122	90	38483	5	Niben101Scf05407g00001,Niben101Scf01326g09002,Niben101Scf01506g02001,Niben101Scf01580g00001,Niben101Scf08869g00002	4	Niben101Scf05972g02009,Niben101Scf06364g00003,Niben101Scf01434g03006,Niben101Scf00493g00020
GO:0044270	cellular nitrogen compound catabolic process	biological_process	0.21986	1	16	3122	150	38483	8	Niben101Scf00577g01002,Niben101Scf14900g00003,Niben101Scf01626g04008,Niben101Scf15156g01016,Niben101Scf03016g00008,Niben101Scf06556g07017,Niben101Scf05830g03003,Niben101Scf15965g00016	8	Niben101Scf01100g00004,Niben101Scf07229g02002,Niben101Scf04727g02010,Niben101Scf06347g04017,Niben101Scf08723g02020,Niben101Scf08470g06007,Niben101Scf01276g05006,Niben101Scf02408g04020
GO:0016892	endoribonuclease activity, producing 3'-phosphomonoesters	molecular_function	0.22083	1	3	3122	22	38483	0		3	Niben101Scf01991g01021,Niben101Scf07539g00001,Niben101Scf05712g03007
GO:0000746	conjugation	biological_process	0.22086	1	6	3122	48	38483	4	Niben101Scf07677g00011,Niben101Scf05323g02009,Niben101Scf02174g03009,Niben101Scf08047g01012	2	Niben101Scf04024g02024,Niben101Scf01054g13007
GO:0004367	glycerol-3-phosphate dehydrogenase [NAD+] activity	molecular_function	0.22101	1	2	3122	9	38483	0		2	Niben101Scf11084g02005,Niben101Scf01634g06003
GO:0004499	N,N-dimethylaniline monooxygenase activity	molecular_function	0.22102	1	6	3122	49	38483	2	Niben101Scf18214g00004,Niben101Scf03263g04009	4	Niben101Scf15979g01004,Niben101Ctg13721g00007,Niben101Scf04294g03001,Niben101Scf02201g00012
GO:0006817	phosphate ion transport	biological_process	0.22113	1	3	3122	18	38483	2	Niben101Scf00328g04017,Niben101Scf08044g00001	1	Niben101Scf03839g12003
GO:0003842	1-pyrroline-5-carboxylate dehydrogenase activity	molecular_function	0.22276	1	1	3122	3	38483	0		1	Niben101Scf02608g03004
GO:0019835	cytolysis	biological_process	0.2244	1	5	3122	39	38483	1	Niben101Scf05011g01019	4	Niben101Scf04388g00011,Niben101Scf00119g02012,Niben101Scf01281g08031,Niben101Scf08995g00017
GO:0019008	molybdopterin synthase complex	cellular_component	0.22485	1	2	3122	10	38483	1	Niben101Scf04096g02015	1	Niben101Scf04779g01006
GO:0009116	nucleoside metabolic process	biological_process	0.22517	1	65	3122	752	38483	16	Niben101Scf08137g02022,Niben101Scf04113g17021,Niben101Scf06589g00009,Niben101Scf00920g09015,Niben101Scf03644g01007,Niben101Scf00436g00003,Niben101Scf01396g02011,Niben101Scf03850g02024,Niben101Scf05697g02007,Niben101Scf03917g00017,Niben101Scf04024g00009,Niben101Scf02622g10003,Niben101Scf04107g01003,Niben101Scf00887g01007,Niben101Scf01861g00002,Niben101Scf00271g05016	49	Niben101Scf01433g08029,Niben101Scf03702g03012,Niben101Scf15372g00003,Niben101Scf01399g00012,Niben101Scf00960g03015,Niben101Scf04174g05001,Niben101Scf02280g04013,Niben101Scf03039g01017,Niben101Scf03843g00003,Niben101Scf21107g00019,Niben101Scf14955g00009,Niben101Scf06976g00016,Niben101Scf01966g02001,Niben101Scf02864g04008,Niben101Scf01025g01013,Niben101Scf00125g01016,Niben101Scf00096g04015,Niben101…
GO:0004383	guanylate cyclase activity	molecular_function	0.2259	1	2	3122	10	38483	0		2	Niben101Scf11383g03008,Niben101Scf03822g00014
GO:0006182	cGMP biosynthetic process	biological_process	0.2259	1	2	3122	10	38483	0		2	Niben101Scf11383g03008,Niben101Scf03822g00014
GO:0046068	cGMP metabolic process	biological_process	0.2259	1	2	3122	10	38483	0		2	Niben101Scf11383g03008,Niben101Scf03822g00014
GO:0006749	glutathione metabolic process	biological_process	0.22605	1	3	3122	18	38483	0		3	Niben101Scf00551g02008,Niben101Scf06410g01001,Niben101Scf01927g07001
GO:0009073	aromatic amino acid family biosynthetic process	biological_process	0.2265	1	6	3122	46	38483	1	Niben101Scf10126g00007	5	Niben101Scf05438g02004,Niben101Scf01005g11010,Niben101Scf05382g00001,Niben101Scf01450g00005,Niben101Scf09150g02003
GO:0009620	response to fungus	biological_process	0.22651	1	2	3122	13	38483	1	Niben101Scf01184g16001	1	Niben101Scf08294g03012
GO:0050832	defense response to fungus	biological_process	0.22651	1	2	3122	13	38483	1	Niben101Scf01184g16001	1	Niben101Scf08294g03012
GO:0005402	cation:sugar symporter activity	molecular_function	0.22768	1	7	3122	57	38483	2	Niben101Scf10465g00013,Niben101Scf10542g00013	5	Niben101Scf02316g00016,Niben101Scf08433g00014,Niben101Scf15109g00018,Niben101Scf02442g00014,Niben101Scf08178g00010
GO:0042126	nitrate metabolic process	biological_process	0.22794	1	1	3122	3	38483	1	Niben101Scf02740g03011	0
GO:0042128	nitrate assimilation	biological_process	0.22794	1	1	3122	3	38483	1	Niben101Scf02740g03011	0
GO:0007126	meiotic nuclear division	biological_process	0.22856	1	8	3122	70	38483	4	Niben101Scf05955g00002,Niben101Scf00436g00003,Niben101Scf07965g02016,Niben101Scf02621g04025	4	Niben101Scf02853g06020,Niben101Scf10608g00009,Niben101Scf01727g05001,Niben101Scf04706g01026
GO:0051321	meiotic cell cycle	biological_process	0.22856	1	8	3122	70	38483	4	Niben101Scf07965g02016,Niben101Scf02621g04025,Niben101Scf05955g00002,Niben101Scf00436g00003	4	Niben101Scf01727g05001,Niben101Scf04706g01026,Niben101Scf02853g06020,Niben101Scf10608g00009
GO:1903046	meiotic cell cycle process	biological_process	0.22856	1	8	3122	70	38483	4	Niben101Scf02621g04025,Niben101Scf07965g02016,Niben101Scf05955g00002,Niben101Scf00436g00003	4	Niben101Scf01727g05001,Niben101Scf04706g01026,Niben101Scf02853g06020,Niben101Scf10608g00009
GO:1901618	organic hydroxy compound transmembrane transporter activity	molecular_function	0.22929	1	3	3122	18	38483	0		3	Niben101Scf08334g03002,Niben101Scf01993g07002,Niben101Scf00688g00002
GO:0000154	rRNA modification	biological_process	0.23042	1	8	3122	63	38483	1	Niben101Scf10431g00032	7	Niben101Scf07451g01013,Niben101Scf10450g00012,Niben101Scf00584g03014,Niben101Scf00167g03015,Niben101Scf07935g00006,Niben101Scf03573g00017,Niben101Scf08134g02008
GO:0030551	cyclic nucleotide binding	molecular_function	0.23071	1	2	3122	11	38483	0		2	Niben101Scf03142g02005,Niben101Scf02757g01001
GO:0051130	positive regulation of cellular component organization	biological_process	0.23074	1	5	3122	40	38483	2	Niben101Scf05928g03010,Niben101Scf00063g03007	3	Niben101Scf05950g00001,Niben101Scf08443g00019,Niben101Scf04561g00005
GO:0042278	purine nucleoside metabolic process	biological_process	0.23137	1	58	3122	675	38483	15	Niben101Scf04107g01003,Niben101Scf00887g01007,Niben101Scf00920g09015,Niben101Scf00271g05016,Niben101Scf01861g00002,Niben101Scf03644g01007,Niben101Scf03917g00017,Niben101Scf06589g00009,Niben101Scf04024g00009,Niben101Scf02622g10003,Niben101Scf00436g00003,Niben101Scf03850g02024,Niben101Scf05697g02007,Niben101Scf08137g02022,Niben101Scf04113g17021	43	Niben101Scf00675g01003,Niben101Scf02659g01005,Niben101Scf06700g02002,Niben101Scf05135g01007,Niben101Scf02825g00007,Niben101Scf01623g02016,Niben101Scf01852g04029,Niben101Scf09869g01021,Niben101Scf09716g01001,Niben101Scf13411g00007,Niben101Scf01433g08025,Niben101Scf00338g00016,Niben101Scf03768g03025,Niben101Scf00125g01016,Niben101Scf00276g07001,Niben101Scf02340g07012,Niben101Scf00135g03022,Niben101…
GO:0046128	purine ribonucleoside metabolic process	biological_process	0.23137	1	58	3122	675	38483	15	Niben101Scf03644g01007,Niben101Scf01861g00002,Niben101Scf00271g05016,Niben101Scf00920g09015,Niben101Scf00887g01007,Niben101Scf04107g01003,Niben101Scf02622g10003,Niben101Scf04024g00009,Niben101Scf06589g00009,Niben101Scf03917g00017,Niben101Scf05697g02007,Niben101Scf03850g02024,Niben101Scf00436g00003,Niben101Scf04113g17021,Niben101Scf08137g02022	43	Niben101Scf03768g03025,Niben101Scf01433g08025,Niben101Scf00338g00016,Niben101Scf13411g00007,Niben101Scf09716g01001,Niben101Scf09869g01021,Niben101Scf01852g04029,Niben101Scf02825g00007,Niben101Scf01623g02016,Niben101Scf05135g01007,Niben101Scf06700g02002,Niben101Scf02659g01005,Niben101Scf00675g01003,Niben101Scf07638g01001,Niben101Scf00096g04015,Niben101Scf03341g03020,Niben101Scf01101g04010,Niben101…
GO:0008671	2-dehydro-3-deoxygalactonokinase activity	molecular_function	0.23199	1	1	3122	3	38483	0		1	Niben101Scf14803g00004
GO:0019520	aldonic acid metabolic process	biological_process	0.23199	1	1	3122	3	38483	0		1	Niben101Scf14803g00004
GO:0019583	galactonate metabolic process	biological_process	0.23199	1	1	3122	3	38483	0		1	Niben101Scf14803g00004
GO:0019584	galactonate catabolic process	biological_process	0.23199	1	1	3122	3	38483	0		1	Niben101Scf14803g00004
GO:0034192	D-galactonate metabolic process	biological_process	0.23199	1	1	3122	3	38483	0		1	Niben101Scf14803g00004
GO:0034194	D-galactonate catabolic process	biological_process	0.23199	1	1	3122	3	38483	0		1	Niben101Scf14803g00004
GO:0046176	aldonic acid catabolic process	biological_process	0.23199	1	1	3122	3	38483	0		1	Niben101Scf14803g00004
GO:0005759	mitochondrial matrix	cellular_component	0.23293	1	5	3122	39	38483	4	Niben101Scf10637g00003,Niben101Scf06910g04004,Niben101Scf02653g04017,Niben101Scf01281g02006	1	Niben101Scf01256g00007
GO:0009267	cellular response to starvation	biological_process	0.23301	1	3	3122	22	38483	2	Niben101Scf03561g00002,Niben101Scf06836g01002	1	Niben101Scf05912g02006
GO:0031667	response to nutrient levels	biological_process	0.23301	1	3	3122	22	38483	2	Niben101Scf06836g01002,Niben101Scf03561g00002	1	Niben101Scf05912g02006
GO:0031669	cellular response to nutrient levels	biological_process	0.23301	1	3	3122	22	38483	2	Niben101Scf03561g00002,Niben101Scf06836g01002	1	Niben101Scf05912g02006
GO:0042594	response to starvation	biological_process	0.23301	1	3	3122	22	38483	2	Niben101Scf06836g01002,Niben101Scf03561g00002	1	Niben101Scf05912g02006
GO:0006772	thiamine metabolic process	biological_process	0.23339	1	5	3122	39	38483	0		5	Niben101Scf12676g00006,Niben101Scf00519g00010,Niben101Scf07798g03010,Niben101Scf00897g02011,Niben101Scf04174g05001
GO:0009228	thiamine biosynthetic process	biological_process	0.23339	1	5	3122	39	38483	0		5	Niben101Scf00897g02011,Niben101Scf07798g03010,Niben101Scf04174g05001,Niben101Scf00519g00010,Niben101Scf12676g00006
GO:0042723	thiamine-containing compound metabolic process	biological_process	0.23339	1	5	3122	39	38483	0		5	Niben101Scf07798g03010,Niben101Scf00897g02011,Niben101Scf04174g05001,Niben101Scf12676g00006,Niben101Scf00519g00010
GO:0042724	thiamine-containing compound biosynthetic process	biological_process	0.23339	1	5	3122	39	38483	0		5	Niben101Scf04174g05001,Niben101Scf07798g03010,Niben101Scf00897g02011,Niben101Scf12676g00006,Niben101Scf00519g00010
GO:0006164	purine nucleotide biosynthetic process	biological_process	0.23394	1	37	3122	426	38483	11	Niben101Scf00436g00003,Niben101Scf03850g02024,Niben101Scf08137g02022,Niben101Scf00920g09015,Niben101Scf04107g01003,Niben101Scf16706g01002,Niben101Scf00887g01007,Niben101Scf03644g01007,Niben101Scf00271g05016,Niben101Scf03917g00017,Niben101Scf06589g00009	26	Niben101Scf07515g01007,Niben101Scf04786g01004,Niben101Scf21107g00019,Niben101Scf14955g00009,Niben101Scf06976g00016,Niben101Scf01559g01002,Niben101Scf05060g02003,Niben101Scf13103g01029,Niben101Scf03822g00014,Niben101Scf15372g00003,Niben101Scf03702g03012,Niben101Scf01399g00012,Niben101Scf00960g03015,Niben101Scf04847g03022,Niben101Scf06042g00001,Niben101Scf03843g00003,Niben101Scf06700g02002,Niben101…
GO:0006783	heme biosynthetic process	biological_process	0.23471	1	10	3122	85	38483	4	Niben101Scf04906g00010,Niben101Scf18214g00004,Niben101Scf05245g02003,Niben101Scf04122g06005	6	Niben101Scf09136g00004,Niben101Scf06727g00025,Niben101Scf03068g00024,Niben101Scf10063g00003,Niben101Scf13186g03006,Niben101Scf06349g02016
GO:1901657	glycosyl compound metabolic process	biological_process	0.23528	1	65	3122	756	38483	16	Niben101Scf03644g01007,Niben101Scf00920g09015,Niben101Scf06589g00009,Niben101Scf04113g17021,Niben101Scf08137g02022,Niben101Scf01861g00002,Niben101Scf00271g05016,Niben101Scf04107g01003,Niben101Scf00887g01007,Niben101Scf04024g00009,Niben101Scf02622g10003,Niben101Scf03917g00017,Niben101Scf05697g02007,Niben101Scf01396g02011,Niben101Scf00436g00003,Niben101Scf03850g02024	49	Niben101Scf01433g08025,Niben101Scf09716g01001,Niben101Scf13411g00007,Niben101Scf06700g02002,Niben101Scf10919g01012,Niben101Scf01623g02016,Niben101Scf00897g02011,Niben101Scf07229g02002,Niben101Scf00096g04015,Niben101Scf05688g08010,Niben101Scf00125g01016,Niben101Scf01966g02001,Niben101Scf02864g04008,Niben101Scf01025g01013,Niben101Scf21107g00019,Niben101Scf06976g00016,Niben101Scf14955g00009,Niben101…
GO:0060627	regulation of vesicle-mediated transport	biological_process	0.23554	1	3	3122	18	38483	0		3	Niben101Scf04561g00005,Niben101Scf08443g00019,Niben101Scf05950g00001
GO:0009141	nucleoside triphosphate metabolic process	biological_process	0.23665	1	53	3122	626	38483	15	Niben101Scf03850g02024,Niben101Scf00436g00003,Niben101Scf05697g02007,Niben101Scf08137g02022,Niben101Scf04113g17021,Niben101Scf00920g09015,Niben101Scf00887g01007,Niben101Scf04107g01003,Niben101Scf11383g00018,Niben101Scf03644g01007,Niben101Scf00271g05016,Niben101Scf00652g01007,Niben101Scf03917g00017,Niben101Scf02622g10003,Niben101Scf04024g00009	38	Niben101Scf07515g01007,Niben101Scf04786g01004,Niben101Scf04958g00013,Niben101Scf14955g00009,Niben101Scf06976g00016,Niben101Scf02864g04008,Niben101Scf01966g02001,Niben101Scf01025g01013,Niben101Scf01433g08029,Niben101Scf13103g01029,Niben101Scf03702g03012,Niben101Scf15372g00003,Niben101Scf00960g03015,Niben101Scf01399g00012,Niben101Scf03039g01017,Niben101Scf02461g00004,Niben101Scf03843g00003,Niben101…
GO:0016810	hydrolase activity, acting on carbon-nitrogen (but not peptide) bonds	molecular_function	0.23742	1	16	3122	151	38483	3	Niben101Scf04772g00008,Niben101Scf10671g00009,Niben101Scf04554g06017	13	Niben101Scf00991g13023,Niben101Scf07229g02002,Niben101Scf01633g00036,Niben101Scf15543g01021,Niben101Scf00491g04007,Niben101Scf02414g02013,Niben101Scf01358g01002,Niben101Scf27001g00003,Niben101Scf01866g03012,Niben101Scf00934g01008,Niben101Scf39395g00004,Niben101Scf13103g01029,Niben101Scf14394g01013
GO:0006808	regulation of nitrogen utilization	biological_process	0.24128	1	1	3122	3	38483	0		1	Niben101Scf00687g00014
GO:0019740	nitrogen utilization	biological_process	0.24128	1	1	3122	3	38483	0		1	Niben101Scf00687g00014
GO:0019953	sexual reproduction	biological_process	0.24196	1	12	3122	108	38483	8	Niben101Scf03325g01017,Niben101Scf02829g03017,Niben101Scf00161g01007,Niben101Scf04212g00014,Niben101Scf00539g05012,Niben101Scf05955g00002,Niben101Scf03985g03008,Niben101Scf03282g05005	4	Niben101Scf05797g01010,Niben101Scf00063g06042,Niben101Scf00519g00010,Niben101Scf11689g01017
GO:0032270	positive regulation of cellular protein metabolic process	biological_process	0.24211	1	4	3122	30	38483	4	Niben101Scf00063g03007,Niben101Scf03561g00002,Niben101Scf01500g01006,Niben101Scf05928g03010	0
GO:0051247	positive regulation of protein metabolic process	biological_process	0.24211	1	4	3122	30	38483	4	Niben101Scf00063g03007,Niben101Scf05928g03010,Niben101Scf01500g01006,Niben101Scf03561g00002	0
GO:0071705	nitrogen compound transport	biological_process	0.24341	1	27	3122	267	38483	5	Niben101Scf00872g00005,Niben101Scf06348g00042,Niben101Scf13886g01021,Niben101Scf08088g02003,Niben101Scf02648g04009	22	Niben101Scf11483g00010,Niben101Scf02137g00006,Niben101Scf03607g01010,Niben101Scf01451g04016,Niben101Scf02908g03013,Niben101Scf02778g03003,Niben101Scf02366g03007,Niben101Scf01281g08031,Niben101Scf00654g04001,Niben101Scf09230g04007,Niben101Scf04875g05009,Niben101Scf03046g01003,Niben101Scf03576g01039,Niben101Scf19062g00009,Niben101Scf02563g03006,Niben101Scf01520g03002,Niben101Scf00594g00001,Niben101…
GO:0007596	blood coagulation	biological_process	0.24408	1	11	3122	99	38483	5	Niben101Scf02300g00025,Niben101Scf00551g04006,Niben101Scf01775g01014,Niben101Scf01319g02012,Niben101Scf04011g06010	6	Niben101Scf04786g01004,Niben101Scf01775g00007,Niben101Scf07515g01007,Niben101Scf03790g00015,Niben101Scf01111g06004,Niben101Scf04528g09004
GO:0032504	multicellular organism reproduction	biological_process	0.24416	1	9	3122	79	38483	7	Niben101Scf02829g03017,Niben101Scf03325g01017,Niben101Scf03282g05005,Niben101Scf05955g00002,Niben101Scf00539g05012,Niben101Scf00161g01007,Niben101Scf04212g00014	2	Niben101Scf05797g01010,Niben101Scf11689g01017
GO:0043207	response to external biotic stimulus	biological_process	0.2449	1	18	3122	176	38483	11	Niben101Scf03114g09011,Niben101Scf04886g04001,Niben101Scf00063g10001,Niben101Scf03018g11001,Niben101Scf07182g00017,Niben101Scf01184g16001,Niben101Scf02771g03017,Niben101Scf07623g01033,Niben101Scf06684g01008,Niben101Scf09928g01023,Niben101Scf00864g00004	7	Niben101Scf01284g02011,Niben101Scf02836g01004,Niben101Scf17137g00006,Niben101Scf01727g05001,Niben101Scf06025g02001,Niben101Scf10999g00004,Niben101Scf08294g03012
GO:0051707	response to other organism	biological_process	0.2449	1	18	3122	176	38483	11	Niben101Scf03114g09011,Niben101Scf04886g04001,Niben101Scf03018g11001,Niben101Scf07182g00017,Niben101Scf00063g10001,Niben101Scf01184g16001,Niben101Scf02771g03017,Niben101Scf06684g01008,Niben101Scf07623g01033,Niben101Scf09928g01023,Niben101Scf00864g00004	7	Niben101Scf02836g01004,Niben101Scf17137g00006,Niben101Scf01284g02011,Niben101Scf01727g05001,Niben101Scf06025g02001,Niben101Scf10999g00004,Niben101Scf08294g03012
GO:0030704	vitelline membrane formation	biological_process	0.24577	1	1	3122	3	38483	0		1	Niben101Scf11689g01017
GO:0035803	egg coat formation	biological_process	0.24577	1	1	3122	3	38483	0		1	Niben101Scf11689g01017
GO:0085029	extracellular matrix assembly	biological_process	0.24577	1	1	3122	3	38483	0		1	Niben101Scf11689g01017
GO:0031023	microtubule organizing center organization	biological_process	0.24607	1	2	3122	11	38483	2	Niben101Scf00317g01004,Niben101Scf03772g02014	0
GO:0072521	purine-containing compound metabolic process	biological_process	0.24674	1	63	3122	733	38483	16	Niben101Scf08137g02022,Niben101Scf04113g17021,Niben101Scf00436g00003,Niben101Scf03850g02024,Niben101Scf05697g02007,Niben101Scf03917g00017,Niben101Scf04024g00009,Niben101Scf02622g10003,Niben101Scf06589g00009,Niben101Scf00920g09015,Niben101Scf04107g01003,Niben101Scf00887g01007,Niben101Scf16706g01002,Niben101Scf01861g00002,Niben101Scf03644g01007,Niben101Scf00271g05016	47	Niben101Scf03822g00014,Niben101Scf15372g00003,Niben101Scf03702g03012,Niben101Scf01433g08029,Niben101Scf13103g01029,Niben101Scf01399g00012,Niben101Scf00960g03015,Niben101Scf03039g01017,Niben101Scf04847g03022,Niben101Scf06042g00001,Niben101Scf03843g00003,Niben101Scf02461g00004,Niben101Scf04958g00013,Niben101Scf04786g01004,Niben101Scf07515g01007,Niben101Scf21107g00019,Niben101Scf06976g00016,Niben101…
GO:0006558	L-phenylalanine metabolic process	biological_process	0.24716	1	2	3122	10	38483	0		2	Niben101Scf05382g00001,Niben101Scf05438g02004
GO:1902221	erythrose 4-phosphate/phosphoenolpyruvate family amino acid metabolic process	biological_process	0.24716	1	2	3122	10	38483	0		2	Niben101Scf05438g02004,Niben101Scf05382g00001
GO:0009496	plastoquinol--plastocyanin reductase activity	molecular_function	0.24779	1	2	3122	11	38483	0		2	Niben101Scf21348g00006,Niben101Scf03929g04002
GO:0052880	oxidoreductase activity, acting on diphenols and related substances as donors, with copper protein as acceptor	molecular_function	0.24779	1	2	3122	11	38483	0		2	Niben101Scf21348g00006,Niben101Scf03929g04002
GO:0030248	cellulose binding	molecular_function	0.24792	1	2	3122	11	38483	2	Niben101Scf02450g01001,Niben101Scf07182g00017	0
GO:0016799	hydrolase activity, hydrolyzing N-glycosyl compounds	molecular_function	0.24814	1	5	3122	39	38483	5	Niben101Scf03964g04029,Niben101Scf01520g01001,Niben101Scf01859g09002,Niben101Scf03191g04001,Niben101Scf02115g04004	0
GO:0032880	regulation of protein localization	biological_process	0.24977	1	3	3122	19	38483	0		3	Niben101Scf05950g00001,Niben101Scf04561g00005,Niben101Scf08443g00019
GO:0051223	regulation of protein transport	biological_process	0.24977	1	3	3122	19	38483	0		3	Niben101Scf08443g00019,Niben101Scf04561g00005,Niben101Scf05950g00001
GO:0060341	regulation of cellular localization	biological_process	0.24977	1	3	3122	19	38483	0		3	Niben101Scf04561g00005,Niben101Scf08443g00019,Niben101Scf05950g00001
GO:0070201	regulation of establishment of protein localization	biological_process	0.24977	1	3	3122	19	38483	0		3	Niben101Scf05950g00001,Niben101Scf04561g00005,Niben101Scf08443g00019
GO:0001522	pseudouridine synthesis	biological_process	0.25165	1	6	3122	49	38483	6	Niben101Scf12318g00006,Niben101Scf09792g03014,Niben101Scf00504g03003,Niben101Scf05402g02003,Niben101Scf07048g02008,Niben101Scf02015g01022	0
GO:0000990	transcription factor activity, core RNA polymerase binding	molecular_function	0.25184	1	11	3122	99	38483	1	Niben101Scf02398g02001	10	Niben101Scf12983g01008,Niben101Scf03253g01020,Niben101Scf00471g00013,Niben101Scf05483g01007,Niben101Scf00530g06012,Niben101Scf02511g05005,Niben101Scf03576g01034,Niben101Scf06677g00006,Niben101Scf08149g01007,Niben101Scf00104g04002
GO:0000996	core DNA-dependent RNA polymerase binding promoter specificity activity	molecular_function	0.25184	1	11	3122	99	38483	1	Niben101Scf02398g02001	10	Niben101Scf06677g00006,Niben101Scf08149g01007,Niben101Scf00104g04002,Niben101Scf03576g01034,Niben101Scf00471g00013,Niben101Scf00530g06012,Niben101Scf02511g05005,Niben101Scf05483g01007,Niben101Scf03253g01020,Niben101Scf12983g01008
GO:0016987	sigma factor activity	molecular_function	0.25184	1	11	3122	99	38483	1	Niben101Scf02398g02001	10	Niben101Scf03253g01020,Niben101Scf12983g01008,Niben101Scf00471g00013,Niben101Scf00530g06012,Niben101Scf02511g05005,Niben101Scf05483g01007,Niben101Scf03576g01034,Niben101Scf06677g00006,Niben101Scf08149g01007,Niben101Scf00104g04002
GO:0004612	phosphoenolpyruvate carboxykinase (ATP) activity	molecular_function	0.25213	1	2	3122	11	38483	1	Niben101Scf03638g00009	1	Niben101Scf15153g02001
GO:0006790	sulfur compound metabolic process	biological_process	0.25312	1	23	3122	225	38483	8	Niben101Scf01326g09002,Niben101Scf10316g03003,Niben101Scf12789g00028,Niben101Scf08130g00014,Niben101Scf10360g00014,Niben101Scf08130g00016,Niben101Scf01580g00001,Niben101Scf01861g00002	15	Niben101Scf04174g05001,Niben101Scf00551g02008,Niben101Scf09725g00022,Niben101Scf02139g07001,Niben101Scf06410g01001,Niben101Scf07798g03010,Niben101Scf12676g00006,Niben101Scf07438g04014,Niben101Scf01820g00025,Niben101Scf01284g02011,Niben101Scf00897g02011,Niben101Scf00519g00010,Niben101Scf07875g00001,Niben101Scf00853g04007,Niben101Scf01927g07001
GO:0009190	cyclic nucleotide biosynthetic process	biological_process	0.25393	1	3	3122	20	38483	0		3	Niben101Scf11383g03008,Niben101Scf03822g00014,Niben101Scf01559g01002
GO:0000439	core TFIIH complex	cellular_component	0.25553	1	3	3122	20	38483	0		3	Niben101Scf32649g00006,Niben101Scf00108g01009,Niben101Scf05449g03005
GO:0034618	arginine binding	molecular_function	0.25559	1	1	3122	3	38483	0		1	Niben101Scf05188g03030
GO:0009314	response to radiation	biological_process	0.25566	1	3	3122	18	38483	0		3	Niben101Scf08264g00008,Niben101Scf01785g01009,Niben101Scf04518g00008
GO:0009416	response to light stimulus	biological_process	0.25566	1	3	3122	18	38483	0		3	Niben101Scf04518g00008,Niben101Scf01785g01009,Niben101Scf08264g00008
GO:0034212	peptide N-acetyltransferase activity	molecular_function	0.25574	1	5	3122	37	38483	4	Niben101Scf03307g08018,Niben101Scf05112g00012,Niben101Scf00482g00004,Niben101Scf04028g02018	1	Niben101Scf13926g01003
GO:0061733	peptide-lysine-N-acetyltransferase activity	molecular_function	0.25574	1	5	3122	37	38483	4	Niben101Scf00482g00004,Niben101Scf04028g02018,Niben101Scf03307g08018,Niben101Scf05112g00012	1	Niben101Scf13926g01003
GO:0009317	acetyl-CoA carboxylase complex	cellular_component	0.25639	1	2	3122	11	38483	0		2	Niben101Scf07515g01007,Niben101Scf04786g01004
GO:0046131	pyrimidine ribonucleoside metabolic process	biological_process	0.2565	1	5	3122	43	38483	1	Niben101Scf03850g02024	4	Niben101Scf04174g05001,Niben101Scf07229g02002,Niben101Scf07798g03010,Niben101Scf00897g02011
GO:0003755	peptidyl-prolyl cis-trans isomerase activity	molecular_function	0.25662	1	7	3122	61	38483	0		7	Niben101Scf01091g00017,Niben101Scf02730g01006,Niben101Scf06513g00009,Niben101Scf04724g03012,Niben101Scf12541g00004,Niben101Scf01091g00033,Niben101Scf01852g02002
[truncated: 2,049 more rows]
