# Supplementary material for: Transcriptome analysis of Nicotiana benthamiana infected by Tobacco curly shoot virus
Source: Virol J. 2018 Sep 3;15:138. doi: 10.1186/s12985-018-1044-1 (PMC6122796; doi:10.1186/s12985-018-1044-1)
Supplement: Supplementary file 5 — Table S5. Enriched GO terms of DEGs between Y35A vs CK. (XLS 2.83 mb) [file 12985_2018_1044_MOESM5_ESM.xls]

## Sheet: Y35AvsCK_35.DEG_GO_enrichment_r
GO_accession	Description	Term_type	Over_represented_pValue	Corrected_pValue	DEG_item	DEG_list	Bg_item	Bg_list	Up	Up_Gene_names	Down	Down_Gene_names
GO:0003735	structural constituent of ribosome	molecular_function	4.5229e-73	1.4539e-69	243	2541	1260	38483	203	Niben101Scf00597g08019,Niben101Scf02614g00010,Niben101Scf02582g00003,Niben101Scf03534g01011,Niben101Scf06980g00003,Niben101Scf01250g01002,Niben101Scf05892g00003,Niben101Scf32453g00001,Niben101Scf01430g01004,Niben101Scf04436g13024,Niben101Scf07203g03007,Niben101Scf03824g02002,Niben101Scf01339g02017,Niben101Scf32746g00006,Niben101Scf05750g04010,Niben101Scf01185g02002,Niben101Scf00078g02005,Niben101…	40	Niben101Scf06840g00013,Niben101Scf22792g00002,Niben101Scf06840g00010,Niben101Scf02172g06027,Niben101Scf22665g00001,Niben101Scf08684g03004,Niben101Scf08783g01002,Niben101Scf01538g04011,Niben101Scf03882g04001,Niben101Scf00028g03009,Niben101Scf14294g01005,Niben101Scf00568g04019,Niben101Scf00568g04020,Niben101Scf06089g00012,Niben101Scf02479g02013,Niben101Scf02104g00003,Niben101Scf08522g02011,Niben101…
GO:0005840	ribosome	cellular_component	6.5875e-73	1.4539e-69	243	2541	1262	38483	203	Niben101Scf04448g02007,Niben101Scf00110g01011,Niben101Scf01285g04011,Niben101Scf02249g02011,Niben101Scf05298g05002,Niben101Scf01232g02002,Niben101Scf05413g01015,Niben101Scf03523g01022,Niben101Scf02182g18008,Niben101Scf01166g09006,Niben101Scf02613g02007,Niben101Scf12414g01019,Niben101Scf03150g03007,Niben101Scf11937g02001,Niben101Scf25768g00009,Niben101Scf19230g01011,Niben101Scf06081g02016,Niben101…	40	Niben101Scf06089g00012,Niben101Scf00568g04020,Niben101Scf02479g02013,Niben101Scf02104g00003,Niben101Scf08522g02011,Niben101Scf09304g00002,Niben101Scf06840g00009,Niben101Scf05697g02017,Niben101Scf07673g01012,Niben101Scf12017g05016,Niben101Scf06840g00013,Niben101Scf06840g00010,Niben101Scf22792g00002,Niben101Scf02172g06027,Niben101Scf22665g00001,Niben101Scf08684g03004,Niben101Scf08783g01002,Niben101…
GO:0030529	ribonucleoprotein complex	cellular_component	4.1398e-61	6.091e-58	254	2541	1488	38483	211	Niben101Scf00496g01001,Niben101Scf08544g01001,Niben101Scf01339g06010,Niben101Scf04387g01036,Niben101Scf00078g02001,Niben101Scf16114g01009,Niben101Scf09436g05005,Niben101Scf08721g01019,Niben101Scf02381g08015,Niben101Scf00850g00005,Niben101Scf02073g04012,Niben101Scf05545g00003,Niben101Scf02802g00009,Niben101Scf03848g09003,Niben101Scf01374g03036,Niben101Scf10747g00012,Niben101Scf06876g01025,Niben101…	43	Niben101Scf00288g14003,Niben101Scf06840g00011,Niben101Scf08613g02006,Niben101Scf37758g00003,Niben101Scf08333g07021,Niben101Scf03108g12002,Niben101Scf00854g01012,Niben101Scf03374g00002,Niben101Scf02172g06026,Niben101Scf03732g00001,Niben101Scf02155g03008,Niben101Scf03374g00001,Niben101Scf00764g02011,Niben101Scf01721g07006,Niben101Scf05697g02016,Niben101Scf07798g03010,Niben101Scf00713g02004,Niben101…
GO:0005198	structural molecule activity	molecular_function	2.0058e-59	2.2134e-56	316	2541	1971	38483	232	Niben101Scf12159g00012,Niben101Scf01249g06002,Niben101Scf02459g09004,Niben101Scf02637g02013,Niben101Scf00360g01005,Niben101Scf03113g02002,Niben101Scf17290g00008,Niben101Scf00428g05013,Niben101Scf05926g01002,Niben101Scf19719g00009,Niben101Scf04028g02002,Niben101Scf06902g00007,Niben101Scf00626g01002,Niben101Ctg12381g00001,Niben101Scf08724g04008,Niben101Scf01711g00010,Niben101Scf13776g01016,Niben101…	84	Niben101Scf07798g03010,Niben101Scf00425g03030,Niben101Scf05776g01052,Niben101Scf06999g00009,Niben101Scf02172g06026,Niben101Scf05107g00009,Niben101Scf02069g02008,Niben101Scf03374g00001,Niben101Scf02082g00005,Niben101Scf00764g02011,Niben101Scf03374g09004,Niben101Scf04103g09001,Niben101Scf02139g07001,Niben101Scf05881g01004,Niben101Scf06019g01026,Niben101Scf17629g00004,Niben101Scf37758g00003,Niben101…
GO:0043232	intracellular non-membrane-bounded organelle	cellular_component	3.275e-52	2.8912e-49	316	2541	2105	38483	234	Niben101Scf08721g01019,Niben101Scf02381g08015,Niben101Scf05545g00003,Niben101Scf00496g01001,Niben101Scf08544g01001,Niben101Scf04387g01036,Niben101Scf16114g01009,Niben101Scf00078g02001,Niben101Scf01171g06004,Niben101Scf01478g00014,Niben101Scf01444g02009,Niben101Scf01374g03036,Niben101Scf07034g00004,Niben101Scf05974g00006,Niben101Scf02494g08002,Niben101Scf03944g02013,Niben101Scf00749g04013,Niben101…	82	Niben101Scf06840g00011,Niben101Scf00288g14003,Niben101Scf00089g02001,Niben101Scf01414g01005,Niben101Scf05895g02017,Niben101Scf08613g02006,Niben101Scf00854g01012,Niben101Scf09778g00011,Niben101Scf03374g00002,Niben101Scf12725g00008,Niben101Scf02155g03008,Niben101Scf01721g07006,Niben101Scf09161g01012,Niben101Scf00972g00009,Niben101Scf00233g00015,Niben101Scf05697g02016,Niben101Scf10749g00007,Niben101…
GO:0006412	translation	biological_process	5.7817e-52	4.2534e-49	266	2541	1714	38483	213	Niben101Scf03824g02002,Niben101Scf01339g02017,Niben101Scf00078g02005,Niben101Scf00369g12009,Niben101Scf08272g00019,Niben101Scf00381g08004,Niben101Scf02626g00011,Niben101Scf00574g03004,Niben101Scf03534g01011,Niben101Scf06980g00003,Niben101Scf07203g03007,Niben101Scf32453g00001,Niben101Scf01430g01004,Niben101Scf05892g00003,Niben101Scf02736g07003,Niben101Scf00571g00006,Niben101Scf05051g03020,Niben101…	53	Niben101Scf22665g00001,Niben101Scf06840g00010,Niben101Scf03882g04001,Niben101Scf00028g03009,Niben101Scf14294g01005,Niben101Scf03913g01042,Niben101Scf04225g02007,Niben101Scf00568g04020,Niben101Scf05697g02017,Niben101Scf12017g05016,Niben101Scf02479g02013,Niben101Scf08522g02011,Niben101Scf09304g00002,Niben101Scf06840g00009,Niben101Scf02351g08011,Niben101Scf00854g01012,Niben101Scf03374g00002,Niben101…
GO:0043043	peptide biosynthetic process	biological_process	2.1978e-51	1.3859e-48	269	2541	1748	38483	214	Niben101Scf06902g00007,Niben101Scf04028g02002,Niben101Scf19719g00009,Niben101Scf17290g00008,Niben101Scf00428g05013,Niben101Scf05926g01002,Niben101Scf00447g02008,Niben101Scf02459g09004,Niben101Scf12159g00012,Niben101Scf01249g06002,Niben101Scf00360g01005,Niben101Scf02637g02013,Niben101Scf03113g02002,Niben101Scf05732g00015,Niben101Scf19315g00013,Niben101Scf00736g04011,Niben101Scf02471g06005,Niben101…	55	Niben101Scf00425g03030,Niben101Scf05776g01052,Niben101Scf07798g03010,Niben101Scf00764g02011,Niben101Scf03374g00001,Niben101Scf02172g06026,Niben101Scf03108g12002,Niben101Scf37758g00003,Niben101Scf05750g00006,Niben101Scf06089g00012,Niben101Scf07510g00016,Niben101Scf07673g01012,Niben101Scf11767g01009,Niben101Scf02104g00003,Niben101Scf01037g09012,Niben101Scf04220g07005,Niben101Scf08684g03004,Niben101…
GO:0006518	peptide metabolic process	biological_process	5.6161e-50	3.0987e-47	271	2541	1794	38483	216	Niben101Scf01171g06004,Niben101Scf01478g00014,Niben101Scf01444g02009,Niben101Scf02494g08002,Niben101Scf01374g03036,Niben101Scf02381g08015,Niben101Scf05545g00003,Niben101Scf08721g01019,Niben101Scf00078g02001,Niben101Scf16114g01009,Niben101Scf04387g01036,Niben101Scf05928g03010,Niben101Scf08544g01001,Niben101Scf00496g01001,Niben101Scf10431g00014,Niben101Scf00551g05013,Niben101Scf21171g00004,Niben101…	55	Niben101Scf00715g04003,Niben101Scf08613g02006,Niben101Scf06840g00011,Niben101Scf02543g04010,Niben101Scf00288g14003,Niben101Scf02351g08011,Niben101Scf03374g00002,Niben101Scf00854g01012,Niben101Scf07935g00006,Niben101Scf01721g07006,Niben101Scf02155g03008,Niben101Scf04377g00005,Niben101Scf02622g12006,Niben101Scf00568g04021,Niben101Scf05372g05017,Niben101Scf00713g02004,Niben101Scf05697g02016,Niben101…
GO:0043604	amide biosynthetic process	biological_process	6.9314e-50	3.3995e-47	277	2541	1845	38483	221	Niben101Scf04436g13024,Niben101Scf01250g01002,Niben101Scf02582g00003,Niben101Scf02614g00010,Niben101Scf00597g08019,Niben101Scf05435g01001,Niben101Scf05551g00009,Niben101Scf13857g00011,Niben101Scf03203g07006,Niben101Scf10524g02005,Niben101Scf00015g01003,Niben101Scf10314g01001,Niben101Scf10015g09020,Niben101Scf00849g01017,Niben101Scf01185g02002,Niben101Scf05750g04010,Niben101Scf32746g00006,Niben101…	56	Niben101Scf02172g06027,Niben101Scf22792g00002,Niben101Scf06840g00013,Niben101Scf08684g03004,Niben101Scf08783g01002,Niben101Scf00568g04019,Niben101Scf01538g04011,Niben101Scf06089g00012,Niben101Scf05750g00006,Niben101Scf04220g07005,Niben101Scf01037g09012,Niben101Scf02104g00003,Niben101Scf11767g01009,Niben101Scf07673g01012,Niben101Scf07510g00016,Niben101Scf37758g00003,Niben101Scf03108g12002,Niben101…
GO:0043228	non-membrane-bounded organelle	cellular_component	2.8192e-49	1.2444e-46	317	2541	2172	38483	234	Niben101Scf00646g04009,Niben101Scf03121g01001,Niben101Scf04436g06002,Niben101Scf03595g10007,Niben101Scf02098g02013,Niben101Scf10158g01037,Niben101Scf09501g00007,Niben101Scf04614g08001,Niben101Scf11936g01021,Niben101Scf07320g00021,Niben101Scf07325g00004,Niben101Scf05955g00013,Niben101Scf03779g07007,Niben101Scf06761g01029,Niben101Scf01285g04011,Niben101Scf00110g01011,Niben101Scf04448g02007,Niben101…	83	Niben101Scf02479g02013,Niben101Scf09304g00002,Niben101Scf08522g02011,Niben101Scf06840g00009,Niben101Scf03435g00008,Niben101Scf05697g02017,Niben101Scf12017g05016,Niben101Scf02425g04005,Niben101Scf00568g04020,Niben101Scf08157g02001,Niben101Scf02031g08011,Niben101Scf03882g04001,Niben101Scf00028g03009,Niben101Scf14294g01005,Niben101Scf03985g02025,Niben101Scf02030g01002,Niben101Scf00200g00021,Niben101…
GO:0043603	cellular amide metabolic process	biological_process	4.6401e-47	1.8619e-44	280	2541	1923	38483	224	Niben101Scf04448g02007,Niben101Scf00110g01011,Niben101Scf01285g04011,Niben101Scf01673g01007,Niben101Scf05298g05002,Niben101Scf03523g01022,Niben101Scf02182g18008,Niben101Scf02613g02007,Niben101Scf03150g03007,Niben101Scf12414g01019,Niben101Scf04077g07004,Niben101Scf01818g07004,Niben101Scf04624g00012,Niben101Scf00338g08013,Niben101Scf03121g01001,Niben101Scf00646g04009,Niben101Scf04436g06002,Niben101…	56	Niben101Scf03913g01042,Niben101Scf04225g02007,Niben101Scf00568g04020,Niben101Scf02479g02013,Niben101Scf09304g00002,Niben101Scf08522g02011,Niben101Scf06840g00009,Niben101Scf05697g02017,Niben101Scf12017g05016,Niben101Scf06840g00010,Niben101Scf22665g00001,Niben101Scf00482g10003,Niben101Scf03882g04001,Niben101Scf00028g03009,Niben101Scf14294g01005,Niben101Scf05697g02016,Niben101Scf02622g12006,Niben101…
GO:1901566	organonitrogen compound biosynthetic process	biological_process	8.1846e-37	3.0106e-34	395	2541	3276	38483	275	Niben101Scf23111g00011,Niben101Scf01956g01003,Niben101Scf14636g02013,Niben101Scf02597g00003,Niben101Scf23557g00013,Niben101Scf00966g01002,Niben101Scf02693g02014,Niben101Scf03293g01006,Niben101Scf03885g05013,Niben101Scf00063g03007,Niben101Scf09097g00009,Niben101Scf25794g00004,Niben101Scf07579g00003,Niben101Scf11936g01017,Niben101Scf07165g01002,Niben101Scf01623g02014,Niben101Scf14010g01001,Niben101…	120	Niben101Scf14955g00009,Niben101Scf03108g12002,Niben101Scf03734g02011,Niben101Scf37758g00003,Niben101Scf01005g11010,Niben101Scf03702g03012,Niben101Scf01513g01010,Niben101Scf00425g03030,Niben101Scf01012g01015,Niben101Scf05776g01052,Niben101Scf04126g05024,Niben101Scf07798g03010,Niben101Scf02246g00003,Niben101Scf11383g03008,Niben101Scf01143g09016,Niben101Scf08443g00019,Niben101Scf00764g02011,Niben101…
GO:1901564	organonitrogen compound metabolic process	biological_process	9.6484e-37	3.276e-34	484	2541	4255	38483	308	Niben101Scf01250g01002,Niben101Scf04436g13024,Niben101Scf13002g02004,Niben101Scf02582g00003,Niben101Scf02614g00010,Niben101Scf08130g00014,Niben101Scf00597g08019,Niben101Scf05551g00009,Niben101Scf05435g01001,Niben101Scf03203g07006,Niben101Scf10524g02005,Niben101Scf00015g01003,Niben101Scf13857g00011,Niben101Scf18000g00026,Niben101Scf00849g01017,Niben101Scf10015g09020,Niben101Scf10314g01001,Niben101…	176	Niben101Scf10919g01012,Niben101Scf10063g00003,Niben101Scf02172g06027,Niben101Scf22792g00002,Niben101Scf00519g00010,Niben101Scf06840g00013,Niben101Scf08684g03004,Niben101Scf02825g00007,Niben101Scf07515g01007,Niben101Scf02429g02004,Niben101Scf03068g00011,Niben101Scf01628g02006,Niben101Scf08783g01002,Niben101Scf02041g01013,Niben101Scf05438g02004,Niben101Scf02480g02012,Niben101Scf09186g00006,Niben101…
GO:0044444	cytoplasmic part	cellular_component	1.3309e-27	4.1961e-25	369	2541	3349	38483	259	Niben101Scf04028g02002,Niben101Scf06902g00007,Niben101Scf00901g06008,Niben101Scf19719g00009,Niben101Scf05926g01002,Niben101Scf02622g08012,Niben101Scf17290g00008,Niben101Scf00428g05013,Niben101Scf02637g02013,Niben101Scf00360g01005,Niben101Scf03113g02002,Niben101Scf04436g15042,Niben101Scf12159g00012,Niben101Scf01249g06002,Niben101Scf02459g09004,Niben101Scf03906g01002,Niben101Scf00736g04011,Niben101…	110	Niben101Scf35628g00001,Niben101Scf05319g05007,Niben101Scf00425g03030,Niben101Scf05776g01052,Niben101Scf01171g04001,Niben101Scf07798g03010,Niben101Scf02804g00010,Niben101Scf11383g03008,Niben101Scf08443g00019,Niben101Scf03374g09004,Niben101Scf00764g02011,Niben101Scf01822g13004,Niben101Scf04785g01021,Niben101Scf03374g00001,Niben101Scf02436g00004,Niben101Scf02172g06026,Niben101Scf05107g00009,Niben101…
GO:0009058	biosynthetic process	biological_process	1.302e-21	3.8312e-19	860	2541	9597	38483	436	Niben101Scf02945g01006,Niben101Scf21589g00002,Niben101Scf00912g04004,Niben101Scf01948g00002,Niben101Scf07829g04011,Niben101Scf03710g11002,Niben101Scf13167g02003,Niben101Scf26775g00013,Niben101Scf06603g03002,Niben101Scf09089g01036,Niben101Scf00085g01007,Niben101Scf06008g00001,Niben101Scf06909g04006,Niben101Scf00089g04004,Niben101Scf01863g04003,Niben101Scf08921g02018,Niben101Scf01789g02014,Niben101…	424	Niben101Scf01721g07006,Niben101Scf01505g02004,Niben101Scf09372g04009,Niben101Scf03000g00011,Niben101Scf00972g00009,Niben101Scf02340g07012,Niben101Scf02575g00005,Niben101Scf05617g00005,Niben101Scf02155g03008,Niben101Scf00883g13017,Niben101Scf04967g01005,Niben101Scf00180g11008,Niben101Scf00288g03003,Niben101Scf04377g00005,Niben101Scf08604g00003,Niben101Scf05674g04003,Niben101Scf03952g00003,Niben101…
GO:0005737	cytoplasm	cellular_component	7.4273e-21	2.049e-18	441	2541	4475	38483	295	Niben101Scf05732g00015,Niben101Scf08618g01002,Niben101Scf10476g02018,Niben101Scf09262g01013,Niben101Scf19315g00013,Niben101Scf00736g04011,Niben101Scf02471g06005,Niben101Scf02744g00014,Niben101Scf01519g03009,Niben101Scf02115g04004,Niben101Scf07826g04012,Niben101Scf04081g02005,Niben101Scf13099g00013,Niben101Scf01818g09008,Niben101Scf06589g00009,Niben101Scf01711g00010,Niben101Scf08724g04008,Niben101…	146	Niben101Scf03374g09004,Niben101Scf11383g03008,Niben101Scf08443g00019,Niben101Scf00764g02011,Niben101Scf04785g01021,Niben101Scf01822g13004,Niben101Scf03374g00001,Niben101Scf02023g01002,Niben101Scf02172g06026,Niben101Scf03865g05006,Niben101Scf05107g00009,Niben101Scf02436g00004,Niben101Scf00425g03030,Niben101Scf05776g01052,Niben101Scf35628g00001,Niben101Scf05319g05007,Niben101Scf01513g01010,Niben101…
GO:0044271	cellular nitrogen compound biosynthetic process	biological_process	1.9011e-20	4.9361e-18	629	2541	6836	38483	366	Niben101Scf05135g06001,Niben101Scf00117g00006,Niben101Scf02182g18003,Niben101Scf02111g11033,Niben101Scf04407g01010,Niben101Scf02383g00003,Niben101Scf02354g02009,Niben101Scf08665g02009,Niben101Scf07532g02022,Niben101Scf10524g02005,Niben101Scf00015g01003,Niben101Scf01090g05027,Niben101Scf01500g01020,Niben101Scf32746g00006,Niben101Scf01185g02002,Niben101Scf05750g04010,Niben101Scf23113g00023,Niben101…	263	Niben101Scf02738g02001,Niben101Scf03157g00007,Niben101Scf04398g06018,Niben101Scf01538g04011,Niben101Scf02627g01025,Niben101Scf09282g00004,Niben101Scf00938g01003,Niben101Scf07863g00013,Niben101Scf01594g02011,Niben101Scf00245g04007,Niben101Scf08783g01002,Niben101Scf03068g00011,Niben101Scf22792g00002,Niben101Scf03419g10007,Niben101Scf00135g03007,Niben101Scf01539g00001,Niben101Scf02172g06027,Niben101…
GO:1901576	organic substance biosynthetic process	biological_process	1.442e-19	3.5362e-17	812	2541	9123	38483	433	Niben101Scf03850g02024,Niben101Scf16244g02026,Niben101Scf04181g00025,Niben101Scf20506g01027,Niben101Scf01304g13012,Niben101Scf07050g00006,Niben101Scf07672g00014,Niben101Scf01942g04001,Niben101Scf03307g08008,Niben101Scf04943g01010,Niben101Scf02558g00020,Niben101Scf09467g02007,Niben101Scf01429g00010,Niben101Scf11491g02007,Niben101Scf01911g02007,Niben101Scf01375g08013,Niben101Scf05392g01005,Niben101…	379	Niben101Scf24330g00001,Niben101Scf00296g02008,Niben101Scf04407g02024,Niben101Scf00799g00011,Niben101Scf00193g03004,Niben101Scf05615g03001,Niben101Scf02290g02021,Niben101Scf12383g01019,Niben101Scf07851g03001,Niben101Scf11137g01017,Niben101Scf03422g02008,Niben101Scf00592g06001,Niben101Scf00390g01010,Niben101Scf07073g02007,Niben101Scf06998g01005,Niben101Scf09416g03005,Niben101Scf00713g02004,Niben101…
GO:0044249	cellular biosynthetic process	biological_process	1.6376e-19	3.8045e-17	798	2541	8933	38483	423	Niben101Scf06876g01025,Niben101Scf05845g03009,Niben101Scf05583g00011,Niben101Scf09116g01011,Niben101Scf04653g02007,Niben101Scf02452g01003,Niben101Scf02665g12003,Niben101Scf05584g02016,Niben101Scf09878g01002,Niben101Scf14010g01001,Niben101Scf11491g02037,Niben101Scf00858g05001,Niben101Scf03321g04018,Niben101Scf00850g00005,Niben101Scf02802g00009,Niben101Scf03848g09003,Niben101Scf00966g01002,Niben101…	375	Niben101Scf03702g03012,Niben101Scf03115g03025,Niben101Scf37758g00003,Niben101Scf03734g02011,Niben101Scf10228g00007,Niben101Scf03108g12002,Niben101Scf07027g00009,Niben101Scf02085g10001,Niben101Scf37335g00005,Niben101Scf03576g01033,Niben101Scf10630g02001,Niben101Scf01954g01024,Niben101Scf01124g22007,Niben101Scf14955g00009,Niben101Scf02210g10009,Niben101Scf18643g00018,Niben101Scf01211g04003,Niben101…
GO:0008152	metabolic process	biological_process	5.4214e-17	1.1965e-14	1641	2541	21301	38483	717	Niben101Scf12928g01005,Niben101Scf00652g01007,Niben101Scf04036g04007,Niben101Scf01444g02009,Niben101Scf03766g09005,Niben101Scf07564g01016,Niben101Scf00176g06017,Niben101Scf01502g02018,Niben101Scf01146g13004,Niben101Scf08721g01019,Niben101Scf05545g00003,Niben101Scf15694g00007,Niben101Scf05928g03010,Niben101Scf04387g01036,Niben101Scf16114g01009,Niben101Scf04528g11009,Niben101Scf00595g04003,Niben101…	924	Niben101Scf07008g00032,Niben101Scf25069g01006,Niben101Scf07231g07005,Niben101Scf01723g00007,Niben101Scf00595g08039,Niben101Scf01785g10007,Niben101Scf09869g01021,Niben101Scf02793g06004,Niben101Scf00304g06001,Niben101Scf31398g00007,Niben101Scf06091g07004,Niben101Scf01236g00014,Niben101Scf02543g04010,Niben101Scf01249g01002,Niben101Scf02232g00001,Niben101Scf02476g03009,Niben101Scf03068g00024,Niben101…
GO:0006807	nitrogen compound metabolic process	biological_process	1.3818e-16	2.9043e-14	878	2541	10274	38483	485	Niben101Scf01339g02017,Niben101Scf03824g02002,Niben101Scf01977g00001,Niben101Scf03009g03002,Niben101Scf01718g07005,Niben101Scf05565g02013,Niben101Scf10431g00032,Niben101Scf01190g00012,Niben101Scf00983g02001,Niben101Scf19766g00001,Niben101Scf15120g00002,Niben101Scf06916g01011,Niben101Scf05506g02016,Niben101Scf06980g00003,Niben101Scf03534g01011,Niben101Scf05892g00003,Niben101Scf04296g00029,Niben101…	393	Niben101Scf22665g00001,Niben101Scf08186g00012,Niben101Scf03764g05013,Niben101Scf01284g02011,Niben101Scf07231g05006,Niben101Scf05688g08010,Niben101Scf03953g06003,Niben101Scf09828g00004,Niben101Scf07714g00008,Niben101Scf00961g00001,Niben101Scf10688g03004,Niben101Scf00247g04007,Niben101Scf39208g00007,Niben101Scf05822g05011,Niben101Scf06106g01007,Niben101Scf02139g05001,Niben101Scf04840g01004,Niben101…
GO:0034645	cellular macromolecule biosynthetic process	biological_process	2.263e-16	4.5404e-14	636	2541	7080	38483	371	Niben101Scf02073g04012,Niben101Scf01339g06010,Niben101Scf09436g05005,Niben101Scf00377g02007,Niben101Scf01718g09027,Niben101Scf10747g00012,Niben101Scf13029g03022,Niben101Scf07798g03026,Niben101Scf03293g01006,Niben101Scf02693g02014,Niben101Scf02714g06023,Niben101Scf03885g05013,Niben101Scf01956g01003,Niben101Scf01109g04021,Niben101Scf02073g00005,Niben101Scf02597g00003,Niben101Scf14636g02013,Niben101…	265	Niben101Scf11137g00006,Niben101Scf00170g05007,Niben101Scf01716g00024,Niben101Scf02237g04007,Niben101Scf01005g11010,Niben101Scf01959g00004,Niben101Scf06621g02006,Niben101Scf02287g00002,Niben101Scf00246g04005,Niben101Scf16278g00004,Niben101Scf02034g02001,Niben101Scf00108g01009,Niben101Scf03374g00001,Niben101Scf02172g06026,Niben101Scf02699g02013,Niben101Scf06249g04003,Niben101Scf01463g04006,Niben101…
GO:0009059	macromolecule biosynthetic process	biological_process	8.8429e-16	1.6971e-13	639	2541	7160	38483	371	Niben101Scf10431g00014,Niben101Scf00414g09001,Niben101Scf21171g00004,Niben101Scf02171g00001,Niben101Scf01148g02008,Niben101Scf03944g02013,Niben101Scf01623g18016,Niben101Scf01249g06003,Niben101Scf01478g00014,Niben101Scf25633g00014,Niben101Scf01171g06004,Niben101Scf02494g08002,Niben101Scf04739g00023,Niben101Scf01278g09008,Niben101Scf07728g02014,Niben101Ctg15836g00002,Niben101Scf00496g01001,Niben101…	268	Niben101Scf00207g01005,Niben101Scf00104g04002,Niben101Scf02351g08011,Niben101Scf09774g03004,Niben101Scf09778g00011,Niben101Scf09550g01005,Niben101Scf10330g00002,Niben101Scf00854g01012,Niben101Scf09672g02018,Niben101Scf01414g01005,Niben101Scf01775g01019,Niben101Scf06840g00011,Niben101Scf07247g00004,Niben101Scf02622g12006,Niben101Scf06535g02008,Niben101Scf07584g00005,Niben101Scf02511g05005,Niben101…
GO:0010467	gene expression	biological_process	9.7352e-16	1.7905e-13	598	2541	6706	38483	350	Niben101Scf01500g01020,Niben101Scf01090g05027,Niben101Scf00015g01003,Niben101Scf10524g02005,Niben101Scf07532g02022,Niben101Scf10015g09020,Niben101Scf10314g01001,Niben101Scf01185g02002,Niben101Scf05750g04010,Niben101Scf23113g00023,Niben101Scf32746g00006,Niben101Scf04436g13024,Niben101Scf01250g01002,Niben101Scf00597g08019,Niben101Scf00117g00006,Niben101Scf05135g06001,Niben101Scf04407g01010,Niben101…	248	Niben101Scf02172g06027,Niben101Scf01539g00001,Niben101Scf00135g03007,Niben101Scf03419g10007,Niben101Scf22792g00002,Niben101Scf04398g06018,Niben101Scf03157g00007,Niben101Scf09282g00004,Niben101Scf00980g07019,Niben101Scf01538g04011,Niben101Scf07863g00013,Niben101Scf00938g01003,Niben101Scf08783g01002,Niben101Scf00245g04007,Niben101Scf01594g02011,Niben101Scf06089g00012,Niben101Scf38001g00011,Niben101…
GO:0032991	macromolecular complex	cellular_component	1.0224e-15	1.8051e-13	488	2541	5430	38483	289	Niben101Scf02597g00003,Niben101Scf14636g02013,Niben101Scf23557g00013,Niben101Scf00966g01002,Niben101Scf24249g00001,Niben101Scf00681g01005,Niben101Scf01956g01003,Niben101Scf23111g00011,Niben101Scf07165g01002,Niben101Scf01623g02014,Niben101Scf09097g00009,Niben101Scf03885g05013,Niben101Scf03293g01006,Niben101Scf07798g03026,Niben101Scf02450g03009,Niben101Scf11636g01014,Niben101Scf10747g00012,Niben101…	199	Niben101Scf14955g00009,Niben101Scf07899g00011,Niben101Scf03028g01016,Niben101Scf05948g05001,Niben101Scf01102g03004,Niben101Scf05943g00002,Niben101Scf01959g00004,Niben101Scf02429g01002,Niben101Scf03702g03012,Niben101Scf37758g00003,Niben101Scf08333g07021,Niben101Scf11108g00002,Niben101Scf03108g12002,Niben101Scf02829g05006,Niben101Scf00321g05003,Niben101Scf07044g03013,Niben101Scf02319g06001,Niben101…
GO:0034641	cellular nitrogen compound metabolic process	biological_process	2.5388e-15	4.3101e-13	826	2541	9686	38483	470	Niben101Scf00901g06008,Niben101Scf00046g02008,Niben101Scf25537g00002,Niben101Scf04028g02002,Niben101Scf03842g05002,Niben101Scf01072g03005,Niben101Scf02589g04005,Niben101Scf01035g04005,Niben101Scf19719g00009,Niben101Scf03455g05018,Niben101Scf32212g00015,Niben101Scf07709g00004,Niben101Scf06923g00002,Niben101Scf12159g00012,Niben101Scf01249g06002,Niben101Scf00447g02008,Niben101Scf05506g00009,Niben101…	356	Niben101Scf19016g00005,Niben101Scf06493g00022,Niben101Scf02319g06001,Niben101Scf05222g04012,Niben101Scf15836g00006,Niben101Scf06969g00003,Niben101Scf02246g00003,Niben101Scf02581g00006,Niben101Scf06249g04003,Niben101Scf01463g04006,Niben101Scf11383g03008,Niben101Scf06019g01023,Niben101Scf02838g06004,Niben101Scf00108g01009,Niben101Scf04785g01021,Niben101Scf03374g00001,Niben101Scf02023g01002,Niben101…
GO:0044267	cellular protein metabolic process	biological_process	1.9944e-14	3.2605e-12	527	2541	5554	38483	307	Niben101Scf00110g01011,Niben101Scf01285g04011,Niben101Scf04448g02007,Niben101Scf02182g18008,Niben101Scf03150g03007,Niben101Scf12414g01019,Niben101Scf04046g00002,Niben101Scf00539g05012,Niben101Scf01818g07004,Niben101Scf17983g00001,Niben101Scf01984g00024,Niben101Scf03121g01001,Niben101Scf00173g00010,Niben101Scf02098g02013,Niben101Scf00582g01036,Niben101Scf01789g02045,Niben101Scf07320g00021,Niben101…	220	Niben101Scf11991g00002,Niben101Scf10210g01004,Niben101Scf07681g01013,Niben101Scf00388g00001,Niben101Scf04225g02007,Niben101Scf01992g01013,Niben101Scf02479g02013,Niben101Scf09304g00002,Niben101Scf03905g01008,Niben101Scf03739g02012,Niben101Scf05697g02017,Niben101Scf12017g05016,Niben101Scf04779g01006,Niben101Scf03385g00005,Niben101Scf00960g15006,Niben101Scf06840g00010,Niben101Scf13831g00008,Niben101…
GO:0008150	biological_process	biological_process	2.9408e-14	4.636e-12	2030	2541	27740	38483	854	Niben101Scf02804g00003,Niben101Scf18000g00026,Niben101Scf00849g01017,Niben101Scf05279g05006,Niben101Scf01432g06023,Niben101Scf17839g01006,Niben101Scf04473g01003,Niben101Scf05301g05001,Niben101Scf00918g04012,Niben101Scf02582g00003,Niben101Scf03012g03021,Niben101Scf06358g00012,Niben101Scf00640g04023,Niben101Scf03026g01009,Niben101Scf04286g01031,Niben101Scf10671g00009,Niben101Scf02621g04025,Niben101…	1176	Niben101Scf09417g01008,Niben101Scf05706g01014,Niben101Scf06249g00005,Niben101Scf02525g03002,Niben101Scf09822g00004,Niben101Scf04172g02006,Niben101Scf28650g00001,Niben101Scf02972g08002,Niben101Scf10122g00007,Niben101Scf05961g02011,Niben101Scf08149g01007,Niben101Scf00397g11005,Niben101Scf10063g00003,Niben101Scf02902g02003,Niben101Scf04084g00005,Niben101Scf02124g00016,Niben101Scf00919g07002,Niben101…
GO:0044238	primary metabolic process	biological_process	3.4914e-14	5.3142e-12	1313	2541	16331	38483	626	Niben101Scf01212g03005,Niben101Scf03348g00010,Niben101Scf07035g08003,Niben101Scf02041g04034,Niben101Scf08679g00011,Niben101Scf01899g06004,Niben101Scf12394g02002,Niben101Scf02319g06012,Niben101Scf02243g00009,Niben101Scf00815g00012,Niben101Scf00369g12009,Niben101Scf00381g08004,Niben101Scf00212g01017,Niben101Scf02626g00011,Niben101Scf07650g02006,Niben101Scf00366g01013,Niben101Scf02242g01006,Niben101…	687	Niben101Scf14294g01005,Niben101Scf04109g01009,Niben101Scf01167g05010,Niben101Scf08804g03006,Niben101Scf15870g00001,Niben101Scf03882g04001,Niben101Scf00734g00002,Niben101Scf20614g00015,Niben101Scf00570g03008,Niben101Scf01192g00009,Niben101Scf03169g00006,Niben101Scf05188g03028,Niben101Scf02173g00001,Niben101Scf13404g00002,Niben101Scf02108g02018,Niben101Scf10796g00009,Niben101Scf01048g00005,Niben101…
GO:0071704	organic substance metabolic process	biological_process	2.3391e-13	3.4416e-11	1356	2541	17068	38483	643	Niben101Scf11071g02017,Niben101Scf04096g04008,Niben101Scf00595g04003,Niben101Scf18985g01003,Niben101Scf01927g09005,Niben101Scf00749g04013,Niben101Scf01677g04003,Niben101Scf01502g02018,Niben101Scf07564g01016,Niben101Scf03766g09005,Niben101Scf04036g04007,Niben101Scf12928g01005,Niben101Scf00652g01007,Niben101Scf01444g02009,Niben101Scf05928g03010,Niben101Scf15694g00007,Niben101Scf16114g01009,Niben101…	713	Niben101Scf02603g01013,Niben101Scf03068g00024,Niben101Scf03576g01034,Niben101Scf00317g08004,Niben101Scf07573g00003,Niben101Scf37170g00003,Niben101Scf04198g01001,Niben101Scf03374g00002,Niben101Scf01723g00007,Niben101Scf07008g00032,Niben101Scf09869g01021,Niben101Scf00595g08039,Niben101Scf06091g07004,Niben101Scf01249g01002,Niben101Scf01236g00014,Niben101Scf02543g04010,Niben101Scf02793g06004,Niben101…
GO:0043229	intracellular organelle	cellular_component	2.7196e-13	3.8723e-11	584	2541	6651	38483	345	Niben101Scf07165g01002,Niben101Scf01623g02014,Niben101Scf05929g04005,Niben101Scf09097g00009,Niben101Scf02450g03009,Niben101Scf00663g02007,Niben101Scf15979g02002,Niben101Scf23557g00013,Niben101Scf00966g01002,Niben101Ctg13736g00004,Niben101Scf08088g02003,Niben101Scf24249g00001,Niben101Scf14412g00015,Niben101Scf23111g00011,Niben101Scf02585g00002,Niben101Scf02073g00008,Niben101Scf03824g02001,Niben101…	239	Niben101Scf00578g07005,Niben101Ctg16210g00009,Niben101Scf38945g00001,Niben101Scf02139g07001,Niben101Scf09577g00005,Niben101Scf02210g10009,Niben101Scf03028g01016,Niben101Scf08433g00014,Niben101Scf07899g00011,Niben101Scf04706g01026,Niben101Scf01036g05013,Niben101Scf07044g03013,Niben101Scf03702g03012,Niben101Scf03852g00025,Niben101Scf37758g00003,Niben101Scf07027g00009,Niben101Scf03108g12002,Niben101…
GO:0044237	cellular metabolic process	biological_process	3.2609e-13	4.498e-11	1250	2541	15619	38483	599	Niben101Scf13002g03013,Niben101Scf06467g01002,Niben101Scf01789g02014,Niben101Scf07491g00006,Niben101Scf08921g02018,Niben101Scf00089g04004,Niben101Scf06909g04006,Niben101Scf03216g00001,Niben101Scf00085g01007,Niben101Scf09089g01036,Niben101Scf03710g11002,Niben101Scf00912g04004,Niben101Scf01008g01008,Niben101Scf01927g09005,Niben101Scf18985g01003,Niben101Scf01677g04003,Niben101Scf00749g04013,Niben101…	651	Niben101Scf06144g00013,Niben101Scf05697g02016,Niben101Scf07158g00017,Niben101Scf00705g01010,Niben101Scf00233g00015,Niben101Scf01063g01004,Niben101Scf05938g01049,Niben101Scf05372g05017,Niben101Scf30946g00024,Niben101Scf01817g00019,Niben101Scf05542g00010,Niben101Scf08604g00003,Niben101Scf01276g05013,Niben101Scf03952g00003,Niben101Scf05674g04003,Niben101Scf04967g01005,Niben101Scf02155g03008,Niben101…
GO:0043226	organelle	cellular_component	1.4409e-12	1.9273e-10	589	2541	6769	38483	348	Niben101Scf03121g01001,Niben101Scf00173g00010,Niben101Scf02098g02013,Niben101Scf09501g00007,Niben101Scf08526g01012,Niben101Scf00582g01036,Niben101Scf07320g00021,Niben101Scf05183g04013,Niben101Scf05955g00013,Niben101Scf07325g00004,Niben101Scf06761g01029,Niben101Scf00110g01011,Niben101Scf01285g04011,Niben101Scf04448g02007,Niben101Scf04955g07012,Niben101Scf02182g18008,Niben101Scf02031g07001,Niben101…	241	Niben101Scf02479g02013,Niben101Scf09304g00002,Niben101Scf03169g06001,Niben101Scf05697g02017,Niben101Scf12017g05016,Niben101Scf10210g01004,Niben101Scf03918g00008,Niben101Scf00388g00001,Niben101Scf05188g03028,Niben101Scf13393g00004,Niben101Scf00570g03008,Niben101Scf02031g08011,Niben101Scf15870g00001,Niben101Scf03882g04001,Niben101Scf00028g03009,Niben101Scf14294g01005,Niben101Scf03985g02025,Niben101…
GO:0005622	intracellular	cellular_component	1.6218e-11	2.1055e-09	779	2541	9476	38483	424	Niben101Scf14412g00015,Niben101Scf23111g00011,Niben101Scf23557g00013,Niben101Scf00966g01002,Niben101Scf08088g02003,Niben101Ctg13736g00004,Niben101Scf24249g00001,Niben101Scf05391g02005,Niben101Scf02450g03009,Niben101Scf00663g02007,Niben101Scf15979g02002,Niben101Scf01623g02014,Niben101Scf07165g01002,Niben101Scf05929g04005,Niben101Scf09097g00009,Niben101Scf10476g01010,Niben101Scf02452g01003,Niben101…	355	Niben101Scf03028g01016,Niben101Scf05948g05001,Niben101Scf07899g00011,Niben101Scf08433g00014,Niben101Scf04706g01026,Niben101Scf14955g00009,Niben101Scf17276g00006,Niben101Scf02210g10009,Niben101Scf38945g00001,Niben101Scf02139g07001,Niben101Scf09577g00005,Niben101Scf00578g07005,Niben101Scf08191g02001,Niben101Ctg16210g00009,Niben101Scf01102g03004,Niben101Scf00341g09008,Niben101Scf09387g03016,Niben101…
GO:0019538	protein metabolic process	biological_process	1.84e-11	2.3205e-09	596	2541	6697	38483	333	Niben101Scf04077g07004,Niben101Scf00338g08013,Niben101Scf04624g00012,Niben101Scf05298g05002,Niben101Scf01673g01007,Niben101Scf02613g02007,Niben101Scf03523g01022,Niben101Scf04614g08001,Niben101Scf10158g01037,Niben101Scf03779g07007,Niben101Scf11936g01021,Niben101Scf04436g06002,Niben101Scf00369g21009,Niben101Scf00646g04009,Niben101Scf03595g10007,Niben101Scf01718g07005,Niben101Scf01731g10001,Niben101…	263	Niben101Scf11235g01007,Niben101Scf00568g04020,Niben101Scf08488g02011,Niben101Scf03913g01042,Niben101Scf04995g00014,Niben101Scf02062g04009,Niben101Scf01412g00017,Niben101Scf01750g15002,Niben101Scf00721g00010,Niben101Scf06840g00009,Niben101Scf05912g01016,Niben101Scf05078g04001,Niben101Scf08522g02011,Niben101Scf05565g00001,Niben101Scf08186g00012,Niben101Scf06562g02013,Niben101Scf22665g00001,Niben101…
GO:0005623	cell	cellular_component	1.6745e-10	1.9976e-08	815	2541	10066	38483	442	Niben101Ctg14644g00001,Niben101Scf08373g00009,Niben101Scf06819g02006,Niben101Scf06825g03009,Niben101Scf01658g02008,Niben101Scf01409g12028,Niben101Scf12017g00012,Niben101Scf04212g00014,Niben101Scf01689g06004,Niben101Scf07244g00009,Niben101Scf09523g00007,Niben101Scf00790g00004,Niben101Scf16092g00001,Niben101Scf04109g07002,Niben101Scf00927g02017,Niben101Scf02240g02009,Niben101Scf06545g00010,Niben101…	373	Niben101Scf01749g02007,Niben101Scf07875g00001,Niben101Scf14594g00004,Niben101Scf07673g01012,Niben101Scf09253g00007,Niben101Scf00813g01007,Niben101Scf07510g00016,Niben101Scf00672g04011,Niben101Scf17701g01020,Niben101Scf04191g04030,Niben101Scf11767g01009,Niben101Scf06065g02003,Niben101Scf02622g07001,Niben101Scf11084g02005,Niben101Scf23355g00004,Niben101Scf02104g00003,Niben101Scf02359g00008,Niben101…
GO:0044464	cell part	cellular_component	1.6745e-10	1.9976e-08	815	2541	10066	38483	442	Niben101Scf05413g01015,Niben101Scf01628g00003,Niben101Scf02902g00007,Niben101Scf05373g02004,Niben101Scf06545g00010,Niben101Scf02240g02009,Niben101Scf00927g02017,Niben101Scf01978g01006,Niben101Scf01689g06004,Niben101Scf04212g00014,Niben101Scf09523g00007,Niben101Scf07244g00009,Niben101Scf04109g07002,Niben101Scf00790g00004,Niben101Scf16092g00001,Niben101Scf06819g02006,Niben101Scf08373g00009,Niben101…	373	Niben101Scf04964g00002,Niben101Scf11447g02004,Niben101Scf04134g01007,Niben101Scf08157g02007,Niben101Scf03595g00003,Niben101Scf06089g00012,Niben101Scf10713g00055,Niben101Scf00270g07005,Niben101Scf01283g01015,Niben101Scf03287g02004,Niben101Scf01727g05001,Niben101Scf03842g08003,Niben101Scf08446g03001,Niben101Scf08975g01001,Niben101Scf04191g04030,Niben101Scf00672g04011,Niben101Scf17701g01020,Niben101…
GO:0044424	intracellular part	cellular_component	9.5852e-09	1.1134e-06	707	2541	8833	38483	383	Niben101Scf07278g00010,Niben101Scf05449g02001,Niben101Scf20010g00001,Niben101Scf04406g07002,Niben101Scf07203g03007,Niben101Scf02839g02012,Niben101Scf02207g05012,Niben101Scf07893g00003,Niben101Scf00078g02005,Niben101Scf01802g02001,Niben101Scf07650g02006,Niben101Scf02626g00011,Niben101Scf00212g01017,Niben101Scf00381g08004,Niben101Scf08272g00019,Niben101Scf00369g12009,Niben101Scf06139g00001,Niben101…	324	Niben101Scf07236g00011,Niben101Scf01888g09015,Niben101Scf02381g05007,Niben101Scf07883g02005,Niben101Scf02156g05001,Niben101Scf01318g01008,Niben101Scf04539g04014,Niben101Scf06840g00010,Niben101Scf03106g02016,Niben101Scf13831g00008,Niben101Scf02608g03021,Niben101Scf06462g01001,Niben101Scf13393g00004,Niben101Scf06016g08006,Niben101Scf05188g03028,Niben101Scf00570g03008,Niben101Scf00028g03009,Niben101…
GO:0009987	cellular process	biological_process	2.1181e-08	2.3973e-06	1525	2541	20313	38483	691	Niben101Scf03944g02013,Niben101Scf04173g03010,Niben101Scf05767g02003,Niben101Scf01249g06003,Niben101Scf07741g02005,Niben101Scf21171g00004,Niben101Scf08137g04001,Niben101Scf08266g00003,Niben101Scf01148g02008,Niben101Scf04182g02003,Niben101Scf02852g00013,Niben101Ctg15836g00002,Niben101Scf01218g01026,Niben101Scf01171g06004,Niben101Scf25633g00014,Niben101Scf01478g00014,Niben101Scf07728g02014,Niben101…	834	Niben101Scf28395g00001,Niben101Scf00854g01012,Niben101Scf00303g00002,Niben101Scf10330g00002,Niben101Scf09778g00011,Niben101Scf09550g01005,Niben101Scf04871g08010,Niben101Scf04123g01012,Niben101Scf05123g01005,Niben101Scf03679g04002,Niben101Scf11305g01007,Niben101Scf00927g13002,Niben101Scf05238g01012,Niben101Scf13103g01029,Niben101Scf02471g05006,Niben101Scf00207g01005,Niben101Scf03240g01006,Niben101…
GO:0044260	cellular macromolecule metabolic process	biological_process	3.162e-08	3.4893e-06	955	2541	11896	38483	512	Niben101Scf07798g03026,Niben101Scf03293g01006,Niben101Scf02693g02014,Niben101Scf06050g01009,Niben101Scf02072g01011,Niben101Scf02714g06023,Niben101Scf13916g00002,Niben101Scf03885g05013,Niben101Scf06583g03008,Niben101Scf02073g00005,Niben101Scf01956g01003,Niben101Scf01109g04021,Niben101Scf02597g00003,Niben101Scf14636g02013,Niben101Scf02073g04012,Niben101Scf03241g00014,Niben101Scf01339g06010,Niben101…	443	Niben101Scf01959g00004,Niben101Scf02452g01002,Niben101Scf02287g00002,Niben101Scf06621g02006,Niben101Scf01276g05011,Niben101Scf00246g04005,Niben101Scf02316g03019,Niben101Scf10384g01007,Niben101Scf16278g00004,Niben101Scf02034g02001,Niben101Scf00170g05007,Niben101Scf11137g00006,Niben101Scf01716g00024,Niben101Scf08333g07021,Niben101Scf02752g05009,Niben101Scf05977g01008,Niben101Scf10889g01016,Niben101…
GO:0006720	isoprenoid metabolic process	biological_process	3.6605e-07	3.847e-05	34	2541	176	38483	4	Niben101Scf01236g05019,Niben101Scf02802g00009,Niben101Scf11490g00008,Niben101Scf10336g03007	30	Niben101Scf00705g01010,Niben101Scf02078g04009,Niben101Scf10330g00002,Niben101Scf01553g01001,Niben101Scf00519g00010,Niben101Scf06266g00002,Niben101Scf03422g02008,Niben101Scf12550g00002,Niben101Scf02831g08009,Niben101Scf09264g00009,Niben101Scf00246g04005,Niben101Scf00063g13014,Niben101Scf01386g02004,Niben101Scf01012g01015,Niben101Scf10974g01005,Niben101Scf03110g02006,Niben101Scf10575g00008,Niben101…
GO:0008299	isoprenoid biosynthetic process	biological_process	3.6605e-07	3.847e-05	34	2541	176	38483	4	Niben101Scf01236g05019,Niben101Scf02802g00009,Niben101Scf11490g00008,Niben101Scf10336g03007	30	Niben101Scf10330g00002,Niben101Scf01553g01001,Niben101Scf00705g01010,Niben101Scf02078g04009,Niben101Scf09264g00009,Niben101Scf00246g04005,Niben101Scf06266g00002,Niben101Scf00519g00010,Niben101Scf02831g08009,Niben101Scf03422g02008,Niben101Scf12550g00002,Niben101Scf10974g01005,Niben101Scf03110g02006,Niben101Scf00063g13014,Niben101Scf01012g01015,Niben101Scf01386g02004,Niben101Scf00926g01011,Niben101…
GO:0006721	terpenoid metabolic process	biological_process	6.0547e-07	6.074e-05	28	2541	131	38483	4	Niben101Scf01236g05019,Niben101Scf11490g00008,Niben101Scf10336g03007,Niben101Scf02802g00009	24	Niben101Scf01505g02004,Niben101Scf11366g02020,Niben101Scf00980g07019,Niben101Scf10974g01005,Niben101Scf01012g01015,Niben101Scf00472g05009,Niben101Scf01386g02004,Niben101Scf00063g13014,Niben101Scf06249g03002,Niben101Scf00926g01011,Niben101Scf01553g01001,Niben101Scf02078g04009,Niben101Scf02399g01011,Niben101Scf16082g00007,Niben101Scf00246g04005,Niben101Scf09264g00009,Niben101Scf12550g00002,Niben101…
GO:0016114	terpenoid biosynthetic process	biological_process	6.0547e-07	6.074e-05	28	2541	131	38483	4	Niben101Scf02802g00009,Niben101Scf10336g03007,Niben101Scf01236g05019,Niben101Scf11490g00008	24	Niben101Scf00519g00010,Niben101Scf06266g00002,Niben101Scf09544g00007,Niben101Ctg15093g00004,Niben101Scf02831g08009,Niben101Scf01205g03001,Niben101Scf12550g00002,Niben101Scf03422g02008,Niben101Scf09264g00009,Niben101Scf16082g00007,Niben101Scf00246g04005,Niben101Scf02399g01011,Niben101Scf02078g04009,Niben101Scf01553g01001,Niben101Scf00926g01011,Niben101Scf06249g03002,Niben101Scf00063g13014,Niben101…
GO:0043170	macromolecule metabolic process	biological_process	2.0033e-06	0.00019651	1021	2541	13032	38483	537	Niben101Scf02078g06002,Niben101Scf07672g00014,Niben101Scf04375g11007,Niben101Scf01304g13012,Niben101Scf07050g00006,Niben101Scf01795g04036,Niben101Scf04943g01010,Niben101Scf03307g08008,Niben101Scf01942g04001,Niben101Scf00618g05002,Niben101Scf04181g00025,Niben101Scf16244g02026,Niben101Scf20506g01027,Niben101Scf04040g08009,Niben101Scf02919g04006,Niben101Scf05078g05001,Niben101Scf02041g00002,Niben101…	484	Niben101Scf02290g02021,Niben101Scf06205g02006,Niben101Scf02426g01007,Niben101Scf05615g03001,Niben101Scf00193g03004,Niben101Scf03098g00011,Niben101Scf04878g00030,Niben101Scf07851g03001,Niben101Scf12383g01019,Niben101Scf04407g02024,Niben101Scf02408g02007,Niben101Scf24330g00001,Niben101Scf00296g02008,Niben101Scf05202g00005,Niben101Scf12205g02003,Niben101Scf00799g00011,Niben101Scf09416g03005,Niben101…
GO:0006414	translational elongation	biological_process	1.0797e-05	0.001036	23	2541	144	38483	20	Niben101Scf04624g00012,Niben101Scf04081g02005,Niben101Scf05732g00015,Niben101Scf11937g02001,Niben101Scf01478g00014,Niben101Scf02383g00003,Niben101Scf06081g02016,Niben101Scf04077g07004,Niben101Scf00571g00006,Niben101Scf03595g10007,Niben101Scf02370g02007,Niben101Scf02582g00003,Niben101Scf05928g03010,Niben101Scf03150g03007,Niben101Scf00063g03007,Niben101Scf00085g01007,Niben101Scf17290g00008,Niben101…	3	Niben101Scf02351g08011,Niben101Scf07510g00016,Niben101Scf11767g01009
GO:0032787	monocarboxylic acid metabolic process	biological_process	2.0741e-05	0.0019479	64	2541	526	38483	14	Niben101Scf07515g02006,Niben101Scf22058g00004,Niben101Scf26775g00013,Niben101Scf03734g04015,Niben101Scf02622g10003,Niben101Scf07391g04030,Niben101Scf05712g02003,Niben101Scf05697g02007,Niben101Scf01899g06004,Niben101Scf02291g03004,Niben101Scf01236g05019,Niben101Scf07402g00014,Niben101Scf04024g00009,Niben101Scf05245g02003	50	Niben101Scf04301g02007,Niben101Scf33689g00006,Niben101Scf02613g03001,Niben101Scf01433g08029,Niben101Scf05269g04001,Niben101Scf17380g00003,Niben101Scf01808g01002,Niben101Scf06249g03002,Niben101Scf02023g01002,Niben101Scf02659g01005,Niben101Scf10780g00002,Niben101Scf05712g03021,Niben101Scf02156g00008,Niben101Scf00063g13014,Niben101Scf04786g01004,Niben101Scf01433g08025,Niben101Scf09516g00012,Niben101…
GO:0016829	lyase activity	molecular_function	7.4618e-05	0.0068617	87	2541	853	38483	23	Niben101Scf01073g07006,Niben101Scf00173g00010,Niben101Scf07244g00009,Niben101Scf02622g10003,Niben101Scf01948g00002,Niben101Scf03638g00009,Niben101Scf01409g12028,Niben101Scf04287g00001,Niben101Scf03779g07007,Niben101Scf07320g00021,Niben101Scf02115g04004,Niben101Scf04845g00010,Niben101Scf01859g09002,Niben101Scf01506g03004,Niben101Scf13995g01012,Niben101Scf08679g00011,Niben101Scf05697g02007,Niben101…	64	Niben101Scf04174g05001,Niben101Scf02122g02019,Niben101Scf02340g07012,Niben101Scf01200g02006,Niben101Scf05617g00005,Niben101Scf02191g00016,Niben101Scf05442g03015,Niben101Scf17701g01020,Niben101Scf01433g08029,Niben101Scf11383g03008,Niben101Scf00069g12017,Niben101Scf03857g04002,Niben101Scf02937g04001,Niben101Scf05035g02005,Niben101Scf09658g00026,Niben101Scf10162g00004,Niben101Scf03839g04019,Niben101…
GO:0046429	4-hydroxy-3-methylbut-2-en-1-yl diphosphate synthase activity	molecular_function	0.00010425	0.0092033	5	2541	8	38483	1	Niben101Scf02802g00009	4	Niben101Scf03422g02008,Niben101Scf00519g00010,Niben101Scf11366g02020,Niben101Scf09264g00009
GO:0052592	oxidoreductase activity, acting on CH or CH2 groups, with an iron-sulfur protein as acceptor	molecular_function	0.00010425	0.0092033	5	2541	8	38483	1	Niben101Scf02802g00009	4	Niben101Scf00519g00010,Niben101Scf03422g02008,Niben101Scf09264g00009,Niben101Scf11366g02020
GO:0006629	lipid metabolic process	biological_process	0.00013282	0.011496	201	2541	2178	38483	56	Niben101Scf26775g00013,Niben101Scf01304g13012,Niben101Scf10336g03007,Niben101Scf05731g00018,Niben101Scf01521g00004,Niben101Scf07515g02006,Niben101Scf04943g01010,Niben101Scf14996g00010,Niben101Scf00447g03012,Niben101Scf01220g03014,Niben101Scf02919g04006,Niben101Scf05712g02003,Niben101Scf10189g02009,Niben101Scf00698g00008,Niben101Scf02802g00009,Niben101Scf01609g00001,Niben101Scf00454g02005,Niben101…	145	Niben101Scf14325g00002,Niben101Scf00288g03003,Niben101Ctg15093g00004,Niben101Scf01620g02013,Niben101Scf04967g01005,Niben101Scf02023g01002,Niben101Scf01017g03006,Niben101Scf10268g00007,Niben101Scf06205g02006,Niben101Scf01505g02004,Niben101Scf33689g00006,Niben101Scf01998g10004,Niben101Scf10219g00027,Niben101Scf06375g05001,Niben101Scf03422g02008,Niben101Scf04871g08011,Niben101Scf01764g02024,Niben101…
GO:0015930	glutamate synthase activity	molecular_function	0.00014457	0.012272	9	2541	25	38483	1	Niben101Scf18000g00026	8	Niben101Scf04198g01001,Niben101Scf12966g00006,Niben101Scf05674g04003,Niben101Scf07798g03010,Niben101Scf04174g05001,Niben101Scf04198g01002,Niben101Scf02290g02021,Niben101Scf12966g00016
GO:0019752	carboxylic acid metabolic process	biological_process	0.0002006	0.016707	148	2541	1529	38483	44	Niben101Scf08137g04001,Niben101Scf08304g04014,Niben101Scf25794g00004,Niben101Scf05697g02007,Niben101Scf01383g05022,Niben101Scf05712g02003,Niben101Scf08618g01002,Niben101Scf07515g02006,Niben101Scf01948g00002,Niben101Scf08721g01033,Niben101Scf26775g00013,Niben101Scf06589g00009,Niben101Scf11689g00009,Niben101Scf06008g00001,Niben101Scf05750g04010,Niben101Scf17839g01006,Niben101Scf07402g00014,Niben101…	104	Niben101Scf02864g04008,Niben101Scf03068g00024,Niben101Scf01211g04003,Niben101Scf05438g05014,Niben101Scf06371g00007,Niben101Scf25430g00015,Niben101Scf13103g01029,Niben101Scf03240g01006,Niben101Scf07573g00003,Niben101Scf04198g01001,Niben101Scf06008g01017,Niben101Scf05536g01001,Niben101Scf03679g04002,Niben101Scf08191g02001,Niben101Scf22589g00001,Niben101Scf00276g07001,Niben101Scf01025g01013,Niben101…
GO:0043436	oxoacid metabolic process	biological_process	0.00021641	0.01769	148	2541	1532	38483	44	Niben101Scf08721g01033,Niben101Scf01948g00002,Niben101Scf08618g01002,Niben101Scf07515g02006,Niben101Scf06008g00001,Niben101Scf11689g00009,Niben101Scf26775g00013,Niben101Scf06589g00009,Niben101Scf05712g02003,Niben101Scf01383g05022,Niben101Scf05697g02007,Niben101Scf08304g04014,Niben101Scf08137g04001,Niben101Scf25794g00004,Niben101Scf13167g02002,Niben101Scf15022g00017,Niben101Scf02114g00010,Niben101…	104	Niben101Scf02290g02021,Niben101Scf01143g09016,Niben101Scf01433g08029,Niben101Scf33689g00006,Niben101Scf02937g04001,Niben101Scf04967g01005,Niben101Scf02023g01002,Niben101Scf04174g05001,Niben101Scf14803g00004,Niben101Scf05674g04003,Niben101Scf01513g01010,Niben101Scf01433g08025,Niben101Scf04786g01004,Niben101Scf06375g05001,Niben101Scf07073g02007,Niben101Scf07798g03010,Niben101Scf01005g11010,Niben101…
GO:0006082	organic acid metabolic process	biological_process	0.00024886	0.019972	148	2541	1539	38483	44	Niben101Scf02291g03004,Niben101Scf01899g06004,Niben101Scf04639g06007,Niben101Scf08665g02009,Niben101Scf18000g00026,Niben101Scf13857g00011,Niben101Scf05750g04010,Niben101Scf17839g01006,Niben101Scf01236g05019,Niben101Scf07402g00014,Niben101Scf05245g02003,Niben101Scf13002g02004,Niben101Scf07203g03007,Niben101Scf01190g00012,Niben101Scf04024g00009,Niben101Scf02114g00010,Niben101Scf15022g00017,Niben101…	104	Niben101Scf00018g02003,Niben101Scf00472g05009,Niben101Scf00980g07019,Niben101Scf00247g04007,Niben101Scf02893g00001,Niben101Scf05438g02004,Niben101Scf02480g02012,Niben101Scf02041g01013,Niben101Scf07515g01007,Niben101Scf02525g03002,Niben101Scf00926g01011,Niben101Scf02825g00007,Niben101Scf05813g07008,Niben101Scf01284g02011,Niben101Scf01048g00005,Niben101Scf02429g02004,Niben101Scf05688g08010,Niben101…
GO:0016053	organic acid biosynthetic process	biological_process	0.00027045	0.020944	69	2541	632	38483	22	Niben101Scf18000g00026,Niben101Scf08304g04014,Niben101Scf05750g04010,Niben101Scf07203g03007,Niben101Scf13002g02004,Niben101Scf25794g00004,Niben101Scf01190g00012,Niben101Scf08665g02009,Niben101Scf01899g06004,Niben101Scf02291g03004,Niben101Scf04639g06007,Niben101Scf05712g02003,Niben101Scf00927g02017,Niben101Scf08721g01033,Niben101Scf02114g00010,Niben101Scf15022g00017,Niben101Scf01948g00002,Niben101…	47	Niben101Scf03240g01006,Niben101Scf02525g03002,Niben101Scf07515g01007,Niben101Scf06371g00007,Niben101Scf01211g04003,Niben101Scf10063g00003,Niben101Scf01586g00004,Niben101Scf22589g00001,Niben101Scf00960g15006,Niben101Scf01980g02001,Niben101Scf04198g01002,Niben101Scf06008g01017,Niben101Scf04198g01001,Niben101Scf07573g00003,Niben101Scf01005g11010,Niben101Scf12966g00016,Niben101Scf08523g00022,Niben101…
GO:0046394	carboxylic acid biosynthetic process	biological_process	0.00027045	0.020944	69	2541	632	38483	22	Niben101Scf01190g00012,Niben101Scf13002g02004,Niben101Scf07203g03007,Niben101Scf25794g00004,Niben101Scf05750g04010,Niben101Scf18000g00026,Niben101Scf08304g04014,Niben101Scf08665g02009,Niben101Scf02291g03004,Niben101Scf01899g06004,Niben101Scf04639g06007,Niben101Scf05712g02003,Niben101Scf00927g02017,Niben101Scf06589g00009,Niben101Scf26775g00013,Niben101Scf11689g00009,Niben101Scf01948g00002,Niben101…	47	Niben101Scf06008g01017,Niben101Scf04198g01002,Niben101Scf07573g00003,Niben101Scf04198g01001,Niben101Scf01586g00004,Niben101Scf10063g00003,Niben101Scf00960g15006,Niben101Scf22589g00001,Niben101Scf01980g02001,Niben101Scf06371g00007,Niben101Scf01211g04003,Niben101Scf03240g01006,Niben101Scf02525g03002,Niben101Scf07515g01007,Niben101Scf05438g02004,Niben101Scf02041g01013,Niben101Scf02893g00001,Niben101…
GO:0044281	small molecule metabolic process	biological_process	0.00030469	0.023188	223	2541	2583	38483	78	Niben101Scf02291g03004,Niben101Scf01899g06004,Niben101Scf04639g06007,Niben101Ctg15473g00004,Niben101Scf08665g02009,Niben101Scf04024g00009,Niben101Scf01190g00012,Niben101Scf19766g00001,Niben101Scf15120g00002,Niben101Scf00109g10003,Niben101Scf05245g02003,Niben101Scf13002g02004,Niben101Scf07203g03007,Niben101Scf05750g04010,Niben101Scf17839g01006,Niben101Scf01236g05019,Niben101Scf07402g00014,Niben101…	145	Niben101Scf00247g04007,Niben101Scf02893g00001,Niben101Scf39208g00007,Niben101Scf05438g02004,Niben101Scf06016g08006,Niben101Scf02480g02012,Niben101Scf02041g01013,Niben101Scf16254g00008,Niben101Scf00173g09006,Niben101Scf00472g05009,Niben101Scf00980g07019,Niben101Scf06042g00001,Niben101Scf00018g02003,Niben101Scf09186g00006,Niben101Scf07714g00008,Niben101Scf04198g01002,Niben101Scf00960g15006,Niben101…
GO:0044710	single-organism metabolic process	biological_process	0.00034237	0.025614	696	2541	9009	38483	246	Niben101Scf04943g01010,Niben101Scf07515g02006,Niben101Scf04316g04001,Niben101Scf05731g00018,Niben101Scf01521g00004,Niben101Scf07050g00006,Niben101Scf01304g13012,Niben101Scf07672g00014,Niben101Scf03850g02024,Niben101Scf04739g00001,Niben101Scf02919g04006,Niben101Scf00447g03012,Niben101Scf01818g08020,Niben101Scf00411g00006,Niben101Scf25633g00014,Niben101Scf07728g02014,Niben101Scf00321g02012,Niben101…	450	Niben101Scf02937g04001,Niben101Scf01998g10004,Niben101Scf03839g09002,Niben101Scf01433g08029,Niben101Scf12383g01019,Niben101Scf01383g09009,Niben101Scf05615g03001,Niben101Scf02349g03001,Niben101Scf02290g02021,Niben101Scf06205g02006,Niben101Scf07103g03015,Niben101Scf00687g04018,Niben101Scf00296g02008,Niben101Scf06117g01005,Niben101Scf04786g01004,Niben101Scf01716g00010,Niben101Scf06535g02008,Niben101…
GO:0044283	small molecule biosynthetic process	biological_process	0.00035207	0.0259	80	2541	775	38483	29	Niben101Scf08665g02009,Niben101Scf02291g03004,Niben101Scf01899g06004,Niben101Scf04639g06007,Niben101Scf13002g02004,Niben101Scf07203g03007,Niben101Scf25794g00004,Niben101Scf01190g00012,Niben101Scf19766g00001,Niben101Scf18000g00026,Niben101Scf08304g04014,Niben101Scf05750g04010,Niben101Scf11689g00009,Niben101Scf26775g00013,Niben101Scf06589g00009,Niben101Scf08721g01033,Niben101Scf02114g00010,Niben101…	51	Niben101Scf16254g00008,Niben101Scf06016g08006,Niben101Scf05438g02004,Niben101Scf02041g01013,Niben101Scf02893g00001,Niben101Scf12966g00016,Niben101Scf01005g11010,Niben101Scf08523g00022,Niben101Scf03734g02011,Niben101Scf01586g00004,Niben101Scf10063g00003,Niben101Scf00519g00010,Niben101Scf00960g15006,Niben101Scf22589g00001,Niben101Scf01980g02001,Niben101Scf06008g01017,Niben101Scf04198g01002,Niben101…
GO:0005575	cellular_component	cellular_component	0.00036629	0.026505	1247	2541	17028	38483	562	Niben101Scf00646g04009,Niben101Scf00369g21009,Niben101Scf04436g06002,Niben101Scf11936g01021,Niben101Scf02114g00010,Niben101Scf04772g00008,Niben101Scf10158g01037,Niben101Scf04614g08001,Niben101Scf03523g01022,Niben101Scf01673g01007,Niben101Scf05298g05002,Niben101Scf00338g08013,Niben101Scf03281g01003,Niben101Scf02291g03004,Niben101Scf05203g05001,Niben101Scf03209g00029,Niben101Scf01182g01002,Niben101…	685	Niben101Scf04664g00021,Niben101Scf05912g01016,Niben101Scf08566g06001,Niben101Scf01623g18032,Niben101Scf06840g00009,Niben101Scf02156g00008,Niben101Scf04561g00005,Niben101Scf03362g00002,Niben101Scf04607g07006,Niben101Scf02425g04005,Niben101Scf01063g08022,Niben101Scf02613g03001,Niben101Scf00581g00002,Niben101Scf05269g04001,Niben101Scf02062g04009,Niben101Scf10785g01016,Niben101Scf11008g04010,Niben101…
GO:0006537	glutamate biosynthetic process	biological_process	0.00041324	0.028953	9	2541	29	38483	1	Niben101Scf18000g00026	8	Niben101Scf02290g02021,Niben101Scf12966g00016,Niben101Scf04198g01001,Niben101Scf12966g00006,Niben101Scf05674g04003,Niben101Scf07798g03010,Niben101Scf04174g05001,Niben101Scf04198g01002
GO:0043650	dicarboxylic acid biosynthetic process	biological_process	0.00041324	0.028953	9	2541	29	38483	1	Niben101Scf18000g00026	8	Niben101Scf02290g02021,Niben101Scf12966g00016,Niben101Scf12966g00006,Niben101Scf04198g01001,Niben101Scf04198g01002,Niben101Scf04174g05001,Niben101Scf07798g03010,Niben101Scf05674g04003
GO:0004332	fructose-bisphosphate aldolase activity	molecular_function	0.00046993	0.03241	7	2541	20	38483	1	Niben101Scf04024g00009	6	Niben101Scf01025g01013,Niben101Scf01433g08025,Niben101Scf05536g01001,Niben101Scf01433g08029,Niben101Scf02864g04008,Niben101Scf13103g01029
GO:0016108	tetraterpenoid metabolic process	biological_process	0.00052175	0.033868	18	2541	97	38483	3	Niben101Scf10336g03007,Niben101Scf01236g05019,Niben101Scf11490g00008	15	Niben101Scf16082g00007,Niben101Scf06266g00002,Niben101Scf02831g08009,Niben101Scf01205g03001,Niben101Ctg15093g00004,Niben101Scf01553g01001,Niben101Scf02078g04009,Niben101Scf00926g01011,Niben101Scf06249g03002,Niben101Scf00980g07019,Niben101Scf10974g01005,Niben101Scf01505g02004,Niben101Scf00063g13014,Niben101Scf01012g01015,Niben101Scf00472g05009
GO:0016109	tetraterpenoid biosynthetic process	biological_process	0.00052175	0.033868	18	2541	97	38483	3	Niben101Scf01236g05019,Niben101Scf11490g00008,Niben101Scf10336g03007	15	Niben101Scf01505g02004,Niben101Scf10974g01005,Niben101Scf00980g07019,Niben101Scf00472g05009,Niben101Scf01012g01015,Niben101Scf00063g13014,Niben101Scf06249g03002,Niben101Scf00926g01011,Niben101Scf01553g01001,Niben101Scf02078g04009,Niben101Scf16082g00007,Niben101Ctg15093g00004,Niben101Scf01205g03001,Niben101Scf02831g08009,Niben101Scf06266g00002
GO:0016116	carotenoid metabolic process	biological_process	0.00052175	0.033868	18	2541	97	38483	3	Niben101Scf10336g03007,Niben101Scf01236g05019,Niben101Scf11490g00008	15	Niben101Scf02831g08009,Niben101Scf01205g03001,Niben101Ctg15093g00004,Niben101Scf06266g00002,Niben101Scf16082g00007,Niben101Scf02078g04009,Niben101Scf01553g01001,Niben101Scf06249g03002,Niben101Scf00926g01011,Niben101Scf01012g01015,Niben101Scf00472g05009,Niben101Scf00063g13014,Niben101Scf01505g02004,Niben101Scf00980g07019,Niben101Scf10974g01005
GO:0016117	carotenoid biosynthetic process	biological_process	0.00052175	0.033868	18	2541	97	38483	3	Niben101Scf01236g05019,Niben101Scf11490g00008,Niben101Scf10336g03007	15	Niben101Scf01553g01001,Niben101Scf02078g04009,Niben101Scf16082g00007,Niben101Scf06266g00002,Niben101Ctg15093g00004,Niben101Scf02831g08009,Niben101Scf01205g03001,Niben101Scf10974g01005,Niben101Scf00980g07019,Niben101Scf01505g02004,Niben101Scf00063g13014,Niben101Scf00472g05009,Niben101Scf01012g01015,Niben101Scf00926g01011,Niben101Scf06249g03002
GO:0016725	oxidoreductase activity, acting on CH or CH2 groups	molecular_function	0.00053192	0.034027	8	2541	31	38483	4	Niben101Scf10438g01002,Niben101Scf11706g00006,Niben101Scf02242g01006,Niben101Scf02802g00009	4	Niben101Scf00519g00010,Niben101Scf03422g02008,Niben101Scf09264g00009,Niben101Scf11366g02020
GO:0009084	glutamine family amino acid biosynthetic process	biological_process	0.00059716	0.037655	11	2541	45	38483	1	Niben101Scf18000g00026	10	Niben101Scf12966g00016,Niben101Scf03240g01006,Niben101Scf02290g02021,Niben101Scf05674g04003,Niben101Scf07798g03010,Niben101Scf04174g05001,Niben101Scf04198g01002,Niben101Scf04198g01001,Niben101Scf12966g00006,Niben101Scf03734g02011
GO:0006544	glycine metabolic process	biological_process	0.00066567	0.040174	12	2541	58	38483	2	Niben101Scf06008g00001,Niben101Scf07325g00030	10	Niben101Scf00069g12017,Niben101Scf01048g00005,Niben101Scf05438g05014,Niben101Scf02480g02012,Niben101Scf07073g02007,Niben101Scf02122g02019,Niben101Scf04840g01004,Niben101Scf00472g05009,Niben101Scf02145g10005,Niben101Scf03839g04019
GO:0006633	fatty acid biosynthetic process	biological_process	0.00066899	0.040174	26	2541	183	38483	3	Niben101Scf22058g00004,Niben101Scf05712g02003,Niben101Scf26775g00013	23	Niben101Scf04301g02007,Niben101Scf01211g04003,Niben101Scf02613g03001,Niben101Scf04786g01004,Niben101Scf09516g00012,Niben101Scf05269g04001,Niben101Scf08523g00022,Niben101Scf03437g01014,Niben101Scf06371g00007,Niben101Scf07515g01007,Niben101Scf17380g00003,Niben101Scf04417g00033,Niben101Scf02525g03002,Niben101Scf02893g00001,Niben101Scf22589g00001,Niben101Scf00960g15006,Niben101Scf01980g02001,Niben101…
GO:0005133	interferon-gamma receptor binding	molecular_function	0.000672	0.040174	3	2541	3	38483	2	Niben101Scf12983g01058,Niben101Scf06909g04006	1	Niben101Scf11355g01023
GO:0006631	fatty acid metabolic process	biological_process	0.00067351	0.040174	42	2541	348	38483	9	Niben101Scf26775g00013,Niben101Scf01899g06004,Niben101Scf07515g02006,Niben101Scf22058g00004,Niben101Scf05245g02003,Niben101Scf01236g05019,Niben101Scf07402g00014,Niben101Scf07391g04030,Niben101Scf05712g02003	33	Niben101Scf02893g00001,Niben101Scf10780g00002,Niben101Scf02156g00008,Niben101Scf05712g03021,Niben101Scf04301g02007,Niben101Scf02613g03001,Niben101Scf05269g04001,Niben101Scf00980g07019,Niben101Scf08523g00022,Niben101Scf17380g00003,Niben101Scf06249g03002,Niben101Scf06266g00002,Niben101Scf00960g15006,Niben101Scf22589g00001,Niben101Scf01980g02001,Niben101Scf06375g05001,Niben101Scf01586g00004,Niben101…
GO:0048522	positive regulation of cellular process	biological_process	0.00070552	0.041522	37	2541	292	38483	17	Niben101Scf05928g03010,Niben101Scf15694g00007,Niben101Scf01779g05002,Niben101Scf00111g03006,Niben101Scf07244g00009,Niben101Scf03734g04015,Niben101Scf00326g01023,Niben101Scf04535g02012,Niben101Scf05417g02009,Niben101Scf05974g00006,Niben101Scf02502g15014,Niben101Scf00360g01005,Niben101Scf00063g03007,Niben101Scf00574g03004,Niben101Scf04955g07012,Niben101Scf05392g01005,Niben101Scf04077g07004	20	Niben101Scf00647g02002,Niben101Scf02575g00005,Niben101Scf04561g00005,Niben101Scf10074g00002,Niben101Scf02164g04001,Niben101Scf02082g00005,Niben101Scf08443g00019,Niben101Scf00784g00007,Niben101Scf00776g02002,Niben101Scf01154g18013,Niben101Scf02030g01002,Niben101Scf11891g01022,Niben101Scf01752g10014,Niben101Scf02910g01040,Niben101Scf03776g00015,Niben101Scf07313g00002,Niben101Scf04786g01004,Niben101…
GO:0044255	cellular lipid metabolic process	biological_process	0.00075908	0.044087	136	2541	1375	38483	33	Niben101Scf02802g00009,Niben101Scf01718g09027,Niben101Scf13029g03022,Niben101Scf00454g02005,Niben101Scf26775g00013,Niben101Scf04943g01010,Niben101Scf07515g02006,Niben101Scf01521g00004,Niben101Scf01304g13012,Niben101Scf10336g03007,Niben101Scf14996g00010,Niben101Scf05712g02003,Niben101Scf01899g06004,Niben101Scf01553g02020,Niben101Scf11490g00008,Niben101Scf10050g01001,Niben101Scf03012g03021,Niben101…	103	Niben101Scf01619g00017,Niben101Scf10630g02001,Niben101Scf00113g06004,Niben101Scf01414g01005,Niben101Scf08523g00022,Niben101Scf02078g04009,Niben101Scf00303g00002,Niben101Scf10330g00002,Niben101Scf05278g05007,Niben101Scf02429g01002,Niben101Scf03693g07011,Niben101Scf04871g08010,Niben101Scf22589g00001,Niben101Scf00246g04005,Niben101Scf03068g00024,Niben101Scf01211g04003,Niben101Scf02122g00006,Niben101…
GO:0016491	oxidoreductase activity	molecular_function	0.00089736	0.051441	323	2541	4238	38483	105	Niben101Scf00082g05001,Niben101Scf04991g00004,Niben101Scf02752g07008,Niben101Scf00927g02017,Niben101Scf07391g04030,Niben101Scf01066g05008,Niben101Scf07242g07006,Niben101Scf00318g09010,Niben101Scf15049g00002,Niben101Scf07677g00011,Niben101Scf01027g01010,Niben101Scf01166g09006,Niben101Scf17839g01006,Niben101Scf17594g00006,Niben101Scf00918g04012,Niben101Scf18000g00026,Niben101Scf01102g02004,Niben101…	218	Niben101Scf00543g00008,Niben101Scf01374g03037,Niben101Scf03437g01014,Niben101Scf09516g00012,Niben101Scf32649g00006,Niben101Scf00063g13014,Niben101Scf00258g02006,Niben101Scf06089g00012,Niben101Scf04375g08025,Niben101Scf12954g02010,Niben101Scf01849g03012,Niben101Scf03679g03009,Niben101Scf02910g01040,Niben101Scf02264g06012,Niben101Scf01696g06050,Niben101Scf07034g04008,Niben101Scf02408g01007,Niben101…
GO:0043565	sequence-specific DNA binding	molecular_function	0.00094794	0.053182	91	2541	1011	38483	58	Niben101Scf02216g02012,Niben101Scf07244g00009,Niben101Scf02526g02006,Niben101Scf10940g04024,Niben101Scf06603g03002,Niben101Scf02441g01009,Niben101Scf04395g00022,Niben101Scf01696g06033,Niben101Scf08149g00015,Niben101Scf08833g01006,Niben101Scf00223g03023,Niben101Scf05543g01003,Niben101Scf01942g04001,Niben101Scf07829g04011,Niben101Scf09523g01007,Niben101Scf01372g09016,Niben101Scf01611g00004,Niben101…	33	Niben101Scf11471g00009,Niben101Scf00883g13017,Niben101Scf04664g00021,Niben101Scf04407g02024,Niben101Scf02413g03030,Niben101Ctg03218g00004,Niben101Scf00108g01009,Niben101Scf08871g01002,Niben101Scf04000g01027,Niben101Scf05449g03005,Niben101Scf11137g01017,Niben101Scf00592g06001,Niben101Scf04103g03014,Niben101Scf08604g00003,Niben101Scf37335g00005,Niben101Scf02622g12016,Niben101Scf06106g01007,Niben101…
GO:0006536	glutamate metabolic process	biological_process	0.00095182	0.053182	9	2541	32	38483	1	Niben101Scf18000g00026	8	Niben101Scf12966g00006,Niben101Scf04198g01001,Niben101Scf04198g01002,Niben101Scf04174g05001,Niben101Scf07798g03010,Niben101Scf05674g04003,Niben101Scf02290g02021,Niben101Scf12966g00016
GO:0009584	detection of visible light	biological_process	0.0010437	0.056614	6	2541	11	38483	0		6	Niben101Scf01775g01019,Niben101Scf03905g01008,Niben101Scf01785g01009,Niben101Scf03291g00003,Niben101Scf02714g04004,Niben101Scf16329g00020
GO:0018298	protein-chromophore linkage	biological_process	0.0010437	0.056614	6	2541	11	38483	0		6	Niben101Scf02714g04004,Niben101Scf16329g00020,Niben101Scf01775g01019,Niben101Scf01785g01009,Niben101Scf03905g01008,Niben101Scf03291g00003
GO:1901068	guanosine-containing compound metabolic process	biological_process	0.0010517	0.056614	8	2541	31	38483	4	Niben101Scf11689g00009,Niben101Scf03850g02024,Niben101Scf06589g00009,Niben101Scf15120g00002	4	Niben101Scf03341g03020,Niben101Scf01236g00014,Niben101Scf01063g08022,Niben101Scf12103g00012
GO:0019843	rRNA binding	molecular_function	0.0011239	0.059772	9	2541	55	38483	6	Niben101Scf00168g08008,Niben101Scf06545g00010,Niben101Scf03113g02002,Niben101Scf00078g02001,Niben101Scf00272g11021,Niben101Scf03321g04018	3	Niben101Scf08684g03004,Niben101Scf02059g06011,Niben101Scf00558g00006
GO:0072330	monocarboxylic acid biosynthetic process	biological_process	0.0011831	0.06217	28	2541	212	38483	4	Niben101Scf22058g00004,Niben101Scf05712g02003,Niben101Scf26775g00013,Niben101Scf02291g03004	24	Niben101Scf03437g01014,Niben101Scf08523g00022,Niben101Scf06371g00007,Niben101Scf09516g00012,Niben101Scf05269g04001,Niben101Scf02613g03001,Niben101Scf04786g01004,Niben101Scf01211g04003,Niben101Scf04301g02007,Niben101Scf04417g00033,Niben101Scf02525g03002,Niben101Scf17380g00003,Niben101Scf07515g01007,Niben101Scf02023g01002,Niben101Scf02893g00001,Niben101Scf02156g00008,Niben101Scf01586g00004,Niben101…
GO:0016841	ammonia-lyase activity	molecular_function	0.00122	0.063355	7	2541	27	38483	0		7	Niben101Scf05617g00005,Niben101Scf12881g00010,Niben101Scf01200g02006,Niben101Scf04652g00007,Niben101Scf12017g05002,Niben101Scf05442g03015,Niben101Scf04090g02003
GO:0004372	glycine hydroxymethyltransferase activity	molecular_function	0.0012377	0.063528	6	2541	19	38483	0		6	Niben101Scf00069g12017,Niben101Scf01048g00005,Niben101Scf07073g02007,Niben101Scf02122g02019,Niben101Scf04840g01004,Niben101Scf00472g05009
GO:0016872	intramolecular lyase activity	molecular_function	0.0013631	0.06916	7	2541	23	38483	1	Niben101Scf03766g09005	6	Niben101Scf05989g01008,Niben101Scf06412g01004,Niben101Scf16254g00008,Niben101Scf06016g08006,Niben101Scf01916g00004,Niben101Scf02023g01002
GO:0031325	positive regulation of cellular metabolic process	biological_process	0.001535	0.075294	30	2541	236	38483	16	Niben101Scf04077g07004,Niben101Scf02502g15014,Niben101Scf05417g02009,Niben101Scf04535g02012,Niben101Scf05392g01005,Niben101Scf04955g07012,Niben101Scf00574g03004,Niben101Scf00326g01023,Niben101Scf03734g04015,Niben101Scf07244g00009,Niben101Scf00063g03007,Niben101Scf00111g03006,Niben101Scf00360g01005,Niben101Scf01779g05002,Niben101Scf15694g00007,Niben101Scf05928g03010	14	Niben101Scf03918g00008,Niben101Scf03952g00003,Niben101Scf10210g01004,Niben101Scf04786g01004,Niben101Scf03776g00015,Niben101Scf02082g00005,Niben101Scf02910g01040,Niben101Scf10074g00002,Niben101Scf11891g01022,Niben101Scf01154g18013,Niben101Scf02030g01002,Niben101Scf02575g00005,Niben101Scf00776g02002,Niben101Scf00784g00007
GO:0009581	detection of external stimulus	biological_process	0.0015684	0.075294	6	2541	12	38483	0		6	Niben101Scf01775g01019,Niben101Scf03291g00003,Niben101Scf01785g01009,Niben101Scf03905g01008,Niben101Scf02714g04004,Niben101Scf16329g00020
GO:0009582	detection of abiotic stimulus	biological_process	0.0015684	0.075294	6	2541	12	38483	0		6	Niben101Scf01775g01019,Niben101Scf01785g01009,Niben101Scf03905g01008,Niben101Scf03291g00003,Niben101Scf02714g04004,Niben101Scf16329g00020
GO:0009583	detection of light stimulus	biological_process	0.0015684	0.075294	6	2541	12	38483	0		6	Niben101Scf02714g04004,Niben101Scf16329g00020,Niben101Scf01775g01019,Niben101Scf03905g01008,Niben101Scf01785g01009,Niben101Scf03291g00003
GO:0009069	serine family amino acid metabolic process	biological_process	0.0015693	0.075294	14	2541	84	38483	2	Niben101Scf06008g00001,Niben101Scf07325g00030	12	Niben101Scf02145g10005,Niben101Scf07875g00001,Niben101Scf03839g04019,Niben101Scf01048g00005,Niben101Scf00069g12017,Niben101Scf02041g01013,Niben101Scf02122g02019,Niben101Scf02480g02012,Niben101Scf05438g05014,Niben101Scf07073g02007,Niben101Scf04840g01004,Niben101Scf00472g05009
GO:0003942	N-acetyl-gamma-glutamyl-phosphate reductase activity	molecular_function	0.0016019	0.076028	4	2541	8	38483	4	Niben101Scf04639g06007,Niben101Scf08618g01002,Niben101Scf00927g02017,Niben101Scf02114g00010	0
GO:0046933	proton-transporting ATP synthase activity, rotational mechanism	molecular_function	0.0017167	0.080611	9	2541	49	38483	2	Niben101Scf00454g05005,Niben101Scf07741g02005	7	Niben101Scf00173g09006,Niben101Scf03068g00011,Niben101Scf01326g08017,Niben101Scf07103g01015,Niben101Scf14955g00009,Niben101Scf01399g00012,Niben101Scf02825g00007
GO:0003674	molecular_function	molecular_function	0.0017452	0.081088	2325	2541	34134	38483	977	Niben101Scf05262g00019,Niben101Scf00304g07020,Niben101Scf00465g07001,Niben101Scf17290g00008,Niben101Scf00089g02006,Niben101Scf03113g02002,Niben101Scf06902g00007,Niben101Scf00732g07002,Niben101Scf04567g00003,Niben101Scf04040g09014,Niben101Scf10189g02009,Niben101Scf01494g05019,Niben101Scf01374g10019,Niben101Scf00864g00004,Niben101Scf06589g00009,Niben101Ctg12381g00001,Niben101Scf01073g07006,Niben101…	1348	Niben101Scf01764g02024,Niben101Scf02572g00014,Niben101Scf11891g01022,Niben101Scf09296g00007,Niben101Scf02804g00010,Niben101Scf01842g06006,Niben101Scf00712g09029,Niben101Scf35628g00001,Niben101Scf00273g08002,Niben101Scf00425g03030,Niben101Scf06578g00015,Niben101Scf07508g08001,Niben101Scf04174g05001,Niben101Scf01695g03013,Niben101Scf04903g01016,Niben101Scf14325g00002,Niben101Scf11471g00009,Niben101…
GO:0009132	nucleoside diphosphate metabolic process	biological_process	0.0017833	0.081994	20	2541	143	38483	8	Niben101Scf02622g10003,Niben101Scf00109g10003,Niben101Scf03850g02024,Niben101Scf14939g01008,Niben101Scf04024g00009,Niben101Scf03734g04015,Niben101Scf15120g00002,Niben101Scf05697g02007	12	Niben101Scf01966g02001,Niben101Scf02659g01005,Niben101Scf01025g01013,Niben101Scf00276g07001,Niben101Scf05536g01001,Niben101Scf01543g06030,Niben101Scf13103g01029,Niben101Scf01808g01002,Niben101Scf02864g04008,Niben101Scf01433g08025,Niben101Scf01433g08029,Niben101Scf05688g08010
GO:0043022	ribosome binding	molecular_function	0.0020637	0.09391	5	2541	17	38483	5	Niben101Scf00574g03004,Niben101Scf04077g07004,Niben101Scf00063g03007,Niben101Scf07027g04006,Niben101Scf05928g03010	0
GO:0009628	response to abiotic stimulus	biological_process	0.0021598	0.097224	10	2541	39	38483	1	Niben101Scf05262g00019	9	Niben101Scf03291g00003,Niben101Scf01785g01009,Niben101Scf03905g01008,Niben101Scf16329g00020,Niben101Scf02714g04004,Niben101Scf06869g03007,Niben101Scf00383g04013,Niben101Scf01775g01019,Niben101Scf15367g00001
GO:0006563	L-serine metabolic process	biological_process	0.0021806	0.097224	7	2541	28	38483	0		7	Niben101Scf04840g01004,Niben101Scf00472g05009,Niben101Scf00069g12017,Niben101Scf01048g00005,Niben101Scf07073g02007,Niben101Scf02122g02019,Niben101Scf02041g01013
GO:0042025	host cell nucleus	cellular_component	0.0022082	0.097472	17	2541	112	38483	3	Niben101Ctg14644g00001,Niben101Scf02423g03009,Niben101Scf13886g01021	14	Niben101Scf00784g00007,Niben101Scf02517g06004,Niben101Scf00949g03003,Niben101Scf10630g02001,Niben101Scf03157g00007,Niben101Scf03435g00008,Niben101Scf09372g04009,Niben101Scf01752g10014,Niben101Scf10074g00002,Niben101Scf12177g00003,Niben101Scf34590g00006,Niben101Scf10210g01004,Niben101Scf12372g01014,Niben101Scf06535g02008
GO:0008094	DNA-dependent ATPase activity	molecular_function	0.0022802	0.097516	16	2541	95	38483	9	Niben101Scf09516g00022,Niben101Scf00383g03001,Niben101Scf17442g00002,Niben101Scf03949g00023,Niben101Scf07564g01016,Niben101Scf24249g00001,Niben101Scf25633g00014,Niben101Scf00167g03010,Niben101Scf01072g03005	7	Niben101Scf00672g04011,Niben101Scf00108g01009,Niben101Scf02413g03030,Niben101Scf01749g02007,Niben101Scf05449g03005,Niben101Scf12103g00012,Niben101Scf00073g00008
GO:0006090	pyruvate metabolic process	biological_process	0.0023089	0.097516	18	2541	123	38483	4	Niben101Scf05697g02007,Niben101Scf02622g10003,Niben101Scf04024g00009,Niben101Scf03734g04015	14	Niben101Scf10575g00008,Niben101Scf01808g01002,Niben101Scf13103g01029,Niben101Scf05688g08010,Niben101Scf01433g08029,Niben101Scf01433g08025,Niben101Scf33689g00006,Niben101Scf02864g04008,Niben101Scf00276g07001,Niben101Scf02659g01005,Niben101Scf01025g01013,Niben101Scf01966g02001,Niben101Scf01543g06030,Niben101Scf05536g01001
GO:0048518	positive regulation of biological process	biological_process	0.0024337	0.097516	37	2541	313	38483	17	Niben101Scf04077g07004,Niben101Scf00063g03007,Niben101Scf00360g01005,Niben101Scf05392g01005,Niben101Scf04955g07012,Niben101Scf00574g03004,Niben101Scf05974g00006,Niben101Scf05417g02009,Niben101Scf04535g02012,Niben101Scf02502g15014,Niben101Scf07244g00009,Niben101Scf00111g03006,Niben101Scf01779g05002,Niben101Scf15694g00007,Niben101Scf05928g03010,Niben101Scf00326g01023,Niben101Scf03734g04015	20	Niben101Scf03776g00015,Niben101Scf02910g01040,Niben101Scf01752g10014,Niben101Scf03918g00008,Niben101Scf03952g00003,Niben101Scf10210g01004,Niben101Scf04786g01004,Niben101Scf07313g00002,Niben101Scf00784g00007,Niben101Scf11891g01022,Niben101Scf02030g01002,Niben101Scf01154g18013,Niben101Scf00776g02002,Niben101Scf02082g00005,Niben101Scf10074g00002,Niben101Scf02164g04001,Niben101Scf08443g00019,Niben101…
GO:0016638	oxidoreductase activity, acting on the CH-NH2 group of donors	molecular_function	0.0024419	0.097516	15	2541	86	38483	1	Niben101Scf18000g00026	14	Niben101Scf05858g00001,Niben101Scf02937g06005,Niben101Scf02290g02021,Niben101Scf03839g04019,Niben101Scf04287g08001,Niben101Scf12966g00016,Niben101Scf12966g00006,Niben101Scf04198g01001,Niben101Scf04198g01002,Niben101Scf04174g05001,Niben101Scf07798g03010,Niben101Scf00543g00008,Niben101Scf05674g04003,Niben101Scf02480g02012
GO:0055086	nucleobase-containing small molecule metabolic process	biological_process	0.0024537	0.097516	91	2541	1028	38483	34	Niben101Scf02665g12003,Niben101Scf05697g02007,Niben101Scf00652g01007,Niben101Ctg15473g00004,Niben101Scf05706g00002,Niben101Scf00454g05005,Niben101Scf04558g01013,Niben101Scf00212g01017,Niben101Scf18000g00026,Niben101Scf15120g00002,Niben101Scf04024g00009,Niben101Scf07741g02005,Niben101Scf05245g02003,Niben101Scf00109g10003,Niben101Scf05767g02003,Niben101Scf01091g00041,Niben101Scf01409g12028,Niben101…	57	Niben101Scf06042g00001,Niben101Scf09716g01001,Niben101Scf09869g01021,Niben101Scf00173g09006,Niben101Scf09186g00006,Niben101Scf03702g03012,Niben101Scf01543g06030,Niben101Scf07229g02002,Niben101Scf00247g04007,Niben101Scf39208g00007,Niben101Scf01236g00014,Niben101Scf07103g01015,Niben101Scf03764g05013,Niben101Scf05688g08010,Niben101Scf03068g00024,Niben101Scf03068g00011,Niben101Scf02864g04008,Niben101…
GO:0010628	positive regulation of gene expression	biological_process	0.0025532	0.097516	14	2541	81	38483	7	Niben101Scf00574g03004,Niben101Scf04077g07004,Niben101Scf05392g01005,Niben101Scf15694g00007,Niben101Scf05928g03010,Niben101Scf00111g03006,Niben101Scf00063g03007	7	Niben101Scf02575g00005,Niben101Scf00776g02002,Niben101Scf10210g01004,Niben101Scf11891g01022,Niben101Scf03952g00003,Niben101Scf03918g00008,Niben101Scf03776g00015
GO:0009314	response to radiation	biological_process	0.0025785	0.097516	7	2541	18	38483	1	Niben101Scf05262g00019	6	Niben101Scf03905g01008,Niben101Scf01785g01009,Niben101Scf03291g00003,Niben101Scf01775g01019,Niben101Scf16329g00020,Niben101Scf02714g04004
GO:0009416	response to light stimulus	biological_process	0.0025785	0.097516	7	2541	18	38483	1	Niben101Scf05262g00019	6	Niben101Scf16329g00020,Niben101Scf02714g04004,Niben101Scf03291g00003,Niben101Scf03905g01008,Niben101Scf01785g01009,Niben101Scf01775g01019
GO:0006449	regulation of translational termination	biological_process	0.0025975	0.097516	4	2541	12	38483	4	Niben101Scf04077g07004,Niben101Scf00574g03004,Niben101Scf00063g03007,Niben101Scf05928g03010	0
GO:0006452	translational frameshifting	biological_process	0.0025975	0.097516	4	2541	12	38483	4	Niben101Scf05928g03010,Niben101Scf00063g03007,Niben101Scf00574g03004,Niben101Scf04077g07004	0
GO:0034250	positive regulation of cellular amide metabolic process	biological_process	0.0025975	0.097516	4	2541	12	38483	4	Niben101Scf05928g03010,Niben101Scf04077g07004,Niben101Scf00574g03004,Niben101Scf00063g03007	0
GO:0043243	positive regulation of protein complex disassembly	biological_process	0.0025975	0.097516	4	2541	12	38483	4	Niben101Scf04077g07004,Niben101Scf00574g03004,Niben101Scf00063g03007,Niben101Scf05928g03010	0
GO:0045727	positive regulation of translation	biological_process	0.0025975	0.097516	4	2541	12	38483	4	Niben101Scf05928g03010,Niben101Scf00063g03007,Niben101Scf04077g07004,Niben101Scf00574g03004	0
GO:0045901	positive regulation of translational elongation	biological_process	0.0025975	0.097516	4	2541	12	38483	4	Niben101Scf05928g03010,Niben101Scf00063g03007,Niben101Scf00574g03004,Niben101Scf04077g07004	0
GO:0045905	positive regulation of translational termination	biological_process	0.0025975	0.097516	4	2541	12	38483	4	Niben101Scf04077g07004,Niben101Scf00574g03004,Niben101Scf00063g03007,Niben101Scf05928g03010	0
GO:0009891	positive regulation of biosynthetic process	biological_process	0.002629	0.097516	14	2541	83	38483	7	Niben101Scf00063g03007,Niben101Scf00111g03006,Niben101Scf05928g03010,Niben101Scf15694g00007,Niben101Scf05392g01005,Niben101Scf00574g03004,Niben101Scf04077g07004	7	Niben101Scf03776g00015,Niben101Scf03952g00003,Niben101Scf03918g00008,Niben101Scf10210g01004,Niben101Scf11891g01022,Niben101Scf02575g00005,Niben101Scf00776g02002
GO:0010557	positive regulation of macromolecule biosynthetic process	biological_process	0.002629	0.097516	14	2541	83	38483	7	Niben101Scf00063g03007,Niben101Scf00111g03006,Niben101Scf05928g03010,Niben101Scf15694g00007,Niben101Scf05392g01005,Niben101Scf00574g03004,Niben101Scf04077g07004	7	Niben101Scf03776g00015,Niben101Scf03952g00003,Niben101Scf03918g00008,Niben101Scf11891g01022,Niben101Scf10210g01004,Niben101Scf02575g00005,Niben101Scf00776g02002
GO:0031328	positive regulation of cellular biosynthetic process	biological_process	0.002629	0.097516	14	2541	83	38483	7	Niben101Scf05928g03010,Niben101Scf15694g00007,Niben101Scf00063g03007,Niben101Scf00111g03006,Niben101Scf05392g01005,Niben101Scf00574g03004,Niben101Scf04077g07004	7	Niben101Scf03776g00015,Niben101Scf00776g02002,Niben101Scf02575g00005,Niben101Scf03952g00003,Niben101Scf03918g00008,Niben101Scf10210g01004,Niben101Scf11891g01022
GO:0051173	positive regulation of nitrogen compound metabolic process	biological_process	0.002629	0.097516	14	2541	83	38483	7	Niben101Scf15694g00007,Niben101Scf05928g03010,Niben101Scf00063g03007,Niben101Scf00111g03006,Niben101Scf05392g01005,Niben101Scf04077g07004,Niben101Scf00574g03004	7	Niben101Scf03776g00015,Niben101Scf02575g00005,Niben101Scf00776g02002,Niben101Scf03952g00003,Niben101Scf03918g00008,Niben101Scf10210g01004,Niben101Scf11891g01022
GO:0016830	carbon-carbon lyase activity	molecular_function	0.0027014	0.099028	36	2541	315	38483	10	Niben101Scf01073g07006,Niben101Scf07244g00009,Niben101Scf02622g10003,Niben101Scf01948g00002,Niben101Scf03638g00009,Niben101Scf04287g00001,Niben101Scf05697g02007,Niben101Scf00983g02001,Niben101Scf04024g00009,Niben101Scf18000g00026	26	Niben101Scf02537g15006,Niben101Scf04174g05001,Niben101Scf02191g00016,Niben101Scf04410g04003,Niben101Scf01433g08029,Niben101Scf00018g02003,Niben101Scf09658g00026,Niben101Scf01167g05010,Niben101Scf02738g02001,Niben101Scf00390g01010,Niben101Scf02751g04010,Niben101Scf05536g01001,Niben101Scf07798g03010,Niben101Scf01025g01013,Niben101Scf18172g01007,Niben101Scf39395g00004,Niben101Scf01318g01008,Niben101…
GO:0020037	heme binding	molecular_function	0.0027146	0.099028	72	2541	846	38483	15	Niben101Scf17594g00006,Niben101Scf09223g00001,Niben101Scf13316g00002,Niben101Scf02393g01014,Niben101Scf04627g05002,Niben101Scf09878g01002,Niben101Scf00321g02012,Niben101Scf11215g00030,Niben101Scf07242g07006,Niben101Scf04953g07001,Niben101Scf01166g09006,Niben101Scf01133g11002,Niben101Scf07050g00006,Niben101Scf00596g02004,Niben101Scf00326g01008	57	Niben101Scf02576g00035,Niben101Scf00481g04007,Niben101Scf07817g01017,Niben101Scf08196g01007,Niben101Scf00225g07012,Niben101Scf00262g05006,Niben101Scf13259g00025,Niben101Scf09097g00008,Niben101Scf00919g07002,Niben101Scf01497g03008,Niben101Scf01453g06001,Niben101Scf10032g00002,Niben101Scf01276g05011,Niben101Scf03839g12003,Niben101Scf07008g00032,Niben101Scf05492g03003,Niben101Scf07825g06017,Niben101…
GO:0072527	pyrimidine-containing compound metabolic process	biological_process	0.0027684	0.10016	19	2541	140	38483	15	Niben101Scf03842g05002,Niben101Scf00652g01007,Niben101Scf03281g01003,Niben101Scf02665g12003,Niben101Scf28503g00002,Niben101Scf18000g00026,Niben101Scf13167g02002,Niben101Scf35444g00004,Niben101Scf15120g00002,Niben101Scf00369g21009,Niben101Scf08130g00014,Niben101Scf05373g02004,Niben101Scf12676g00006,Niben101Scf11383g00018,Niben101Scf03850g02024	4	Niben101Scf07798g03010,Niben101Scf04174g05001,Niben101Scf07229g02002,Niben101Scf00519g00010
GO:0009538	photosystem I reaction center	cellular_component	0.0030896	0.11087	8	2541	42	38483	0		8	Niben101Scf04964g00002,Niben101Scf02156g05001,Niben101Scf04172g02006,Niben101Scf03287g02004,Niben101Scf06016g08006,Niben101Scf00271g04024,Niben101Scf03263g02006,Niben101Scf04494g00018
GO:0006260	DNA replication	biological_process	0.0031779	0.11312	68	2541	652	38483	45	Niben101Scf07728g02014,Niben101Scf02423g03009,Niben101Ctg15143g00004,Niben101Scf02041g04034,Niben101Scf25633g00014,Niben101Scf04407g01010,Niben101Scf05229g00003,Niben101Scf06369g00003,Niben101Scf13695g01002,Niben101Scf00377g02007,Niben101Scf24249g00001,Niben101Scf00366g01013,Niben101Scf02242g01006,Niben101Scf01802g02001,Niben101Scf04473g01003,Niben101Scf11936g01017,Niben101Scf01623g18016,Niben101…	23	Niben101Scf03157g00007,Niben101Scf02517g06004,Niben101Scf16246g00002,Niben101Scf06081g04017,Niben101Scf10630g02001,Niben101Scf07515g01007,Niben101Scf05948g05001,Niben101Scf02658g03022,Niben101Scf09372g04009,Niben101Scf05615g03001,Niben101Scf12103g00012,Niben101Scf00063g11003,Niben101Scf01752g10014,Niben101Scf04528g09004,Niben101Scf02319g06001,Niben101Scf00270g07005,Niben101Scf06535g02008,Niben101…
GO:0009893	positive regulation of metabolic process	biological_process	0.0032794	0.11556	30	2541	247	38483	16	Niben101Scf01779g05002,Niben101Scf05928g03010,Niben101Scf15694g00007,Niben101Scf07244g00009,Niben101Scf00063g03007,Niben101Scf00360g01005,Niben101Scf00111g03006,Niben101Scf00326g01023,Niben101Scf03734g04015,Niben101Scf05392g01005,Niben101Scf00574g03004,Niben101Scf04955g07012,Niben101Scf04535g02012,Niben101Scf05417g02009,Niben101Scf02502g15014,Niben101Scf04077g07004	14	Niben101Scf00784g00007,Niben101Scf01154g18013,Niben101Scf02030g01002,Niben101Scf00776g02002,Niben101Scf02575g00005,Niben101Scf11891g01022,Niben101Scf02082g00005,Niben101Scf02910g01040,Niben101Scf10074g00002,Niben101Scf03776g00015,Niben101Scf04786g01004,Niben101Scf03918g00008,Niben101Scf03952g00003,Niben101Scf10210g01004
GO:0009064	glutamine family amino acid metabolic process	biological_process	0.0032986	0.11556	16	2541	100	38483	6	Niben101Scf11689g00009,Niben101Scf06589g00009,Niben101Scf18000g00026,Niben101Scf13167g02002,Niben101Scf03281g01003,Niben101Scf03891g01004	10	Niben101Scf04198g01002,Niben101Scf04174g05001,Niben101Scf07798g03010,Niben101Scf04198g01001,Niben101Scf03240g01006,Niben101Scf12966g00016,Niben101Scf02290g02021,Niben101Scf05674g04003,Niben101Scf12966g00006,Niben101Scf03734g02011
GO:0008610	lipid biosynthetic process	biological_process	0.0038082	0.1298	112	2541	1192	38483	31	Niben101Scf02908g06009,Niben101Scf10189g02009,Niben101Scf07391g04030,Niben101Scf02919g04006,Niben101Scf05712g02003,Niben101Scf36191g00003,Niben101Scf04024g01004,Niben101Scf00698g00008,Niben101Scf00539g05012,Niben101Scf00873g02007,Niben101Scf04882g00001,Niben101Scf26775g00013,Niben101Scf01304g13012,Niben101Scf10336g03007,Niben101Scf06819g02006,Niben101Scf22058g00004,Niben101Scf04943g01010,Niben101…	81	Niben101Scf03422g02008,Niben101Scf01146g13015,Niben101Scf09264g00009,Niben101Scf06375g05001,Niben101Scf00705g01010,Niben101Scf04220g07001,Niben101Scf01696g06050,Niben101Scf01764g02024,Niben101Scf00876g02002,Niben101Scf10575g00008,Niben101Scf04417g00033,Niben101Scf05644g01006,Niben101Scf05938g01049,Niben101Scf04786g01004,Niben101Scf01012g01015,Niben101Scf00063g13014,Niben101Scf03110g02006,Niben101…
GO:0009200	deoxyribonucleoside triphosphate metabolic process	biological_process	0.003823	0.1298	4	2541	13	38483	4	Niben101Scf00369g21009,Niben101Scf11383g00018,Niben101Scf05373g02004,Niben101Scf00652g01007	0
GO:0009211	pyrimidine deoxyribonucleoside triphosphate metabolic process	biological_process	0.003823	0.1298	4	2541	13	38483	4	Niben101Scf00369g21009,Niben101Scf11383g00018,Niben101Scf05373g02004,Niben101Scf00652g01007	0
GO:0046080	dUTP metabolic process	biological_process	0.003823	0.1298	4	2541	13	38483	4	Niben101Scf00369g21009,Niben101Scf11383g00018,Niben101Scf05373g02004,Niben101Scf00652g01007	0
GO:0033647	host intracellular organelle	cellular_component	0.0039368	0.13164	18	2541	125	38483	3	Niben101Scf13886g01021,Niben101Scf02423g03009,Niben101Ctg14644g00001	15	Niben101Scf06535g02008,Niben101Scf12372g01014,Niben101Scf10210g01004,Niben101Scf34590g00006,Niben101Scf12177g00003,Niben101Scf10074g00002,Niben101Scf01752g10014,Niben101Scf09372g04009,Niben101Scf03435g00008,Niben101Scf03157g00007,Niben101Scf00477g00010,Niben101Scf10630g02001,Niben101Scf00949g03003,Niben101Scf02517g06004,Niben101Scf00784g00007
GO:0033648	host intracellular membrane-bounded organelle	cellular_component	0.0039368	0.13164	18	2541	125	38483	3	Niben101Scf13886g01021,Niben101Scf02423g03009,Niben101Ctg14644g00001	15	Niben101Scf12372g01014,Niben101Scf06535g02008,Niben101Scf10210g01004,Niben101Scf34590g00006,Niben101Scf12177g00003,Niben101Scf03157g00007,Niben101Scf00477g00010,Niben101Scf10074g00002,Niben101Scf01752g10014,Niben101Scf03435g00008,Niben101Scf09372g04009,Niben101Scf10630g02001,Niben101Scf00949g03003,Niben101Scf02517g06004,Niben101Scf00784g00007
GO:0046148	pigment biosynthetic process	biological_process	0.0039713	0.1318	52	2541	423	38483	26	Niben101Scf01063g05019,Niben101Scf10122g01005,Niben101Scf03710g11002,Niben101Scf01789g02045,Niben101Scf07728g02014,Niben101Scf15022g00017,Niben101Scf10336g03007,Niben101Scf13167g02003,Niben101Scf03341g00002,Niben101Scf11490g00008,Niben101Scf11491g02037,Niben101Scf07579g00003,Niben101Scf11936g01017,Niben101Scf00383g03001,Niben101Scf10785g01013,Niben101Scf01623g18016,Niben101Scf05245g02003,Niben101…	26	Niben101Scf01259g05006,Niben101Scf01205g03001,Niben101Ctg15093g00004,Niben101Scf05912g01016,Niben101Scf16082g00007,Niben101Scf06621g01003,Niben101Scf00296g02008,Niben101Scf02290g02021,Niben101Scf06249g03002,Niben101Scf02627g01025,Niben101Scf02581g05002,Niben101Scf00472g05009,Niben101Scf00980g07019,Niben101Scf01505g02004,Niben101Scf06266g00002,Niben101Scf02831g08009,Niben101Scf10063g00003,Niben101…
GO:0042602	riboflavin reductase (NADPH) activity	molecular_function	0.0042744	0.14052	3	2541	6	38483	0		3	Niben101Scf02287g00002,Niben101Scf11471g00009,Niben101Scf02360g03024
GO:0006220	pyrimidine nucleotide metabolic process	biological_process	0.0042978	0.14052	12	2541	76	38483	10	Niben101Scf00652g01007,Niben101Scf03281g01003,Niben101Scf05373g02004,Niben101Scf11383g00018,Niben101Scf02665g12003,Niben101Scf15120g00002,Niben101Scf00369g21009,Niben101Scf18000g00026,Niben101Scf13167g02002,Niben101Scf03850g02024	2	Niben101Scf07798g03010,Niben101Scf04174g05001
GO:0004512	inositol-3-phosphate synthase activity	molecular_function	0.0044005	0.14075	3	2541	5	38483	0		3	Niben101Scf16254g00008,Niben101Scf06016g08006,Niben101Scf02023g01002
GO:0006021	inositol biosynthetic process	biological_process	0.0044005	0.14075	3	2541	5	38483	0		3	Niben101Scf06016g08006,Niben101Scf16254g00008,Niben101Scf02023g01002
GO:0046173	polyol biosynthetic process	biological_process	0.0044005	0.14075	3	2541	5	38483	0		3	Niben101Scf02023g01002,Niben101Scf16254g00008,Niben101Scf06016g08006
GO:0004089	carbonate dehydratase activity	molecular_function	0.0044566	0.14152	4	2541	12	38483	2	Niben101Scf07739g00010,Niben101Scf13995g01012	2	Niben101Scf03766g09001,Niben101Scf01155g01009
GO:0004047	aminomethyltransferase activity	molecular_function	0.0050639	0.15966	4	2541	10	38483	2	Niben101Scf07325g00030,Niben101Scf06008g00001	2	Niben101Scf02145g10005,Niben101Scf05438g05014
GO:0003989	acetyl-CoA carboxylase activity	molecular_function	0.0051799	0.15989	6	2541	16	38483	0		6	Niben101Scf07515g01007,Niben101Scf00960g15006,Niben101Scf01980g02001,Niben101Scf04786g01004,Niben101Scf06375g05001,Niben101Scf05269g04001
GO:0016421	CoA carboxylase activity	molecular_function	0.0051799	0.15989	6	2541	16	38483	0		6	Niben101Scf05269g04001,Niben101Scf06375g05001,Niben101Scf04786g01004,Niben101Scf01980g02001,Niben101Scf07515g01007,Niben101Scf00960g15006
GO:0016885	ligase activity, forming carbon-carbon bonds	molecular_function	0.0051799	0.15989	6	2541	16	38483	0		6	Niben101Scf05269g04001,Niben101Scf06375g05001,Niben101Scf04786g01004,Niben101Scf01980g02001,Niben101Scf00960g15006,Niben101Scf07515g01007
GO:0008677	2-dehydropantoate 2-reductase activity	molecular_function	0.0052379	0.16056	9	2541	50	38483	1	Niben101Scf03263g04009	8	Niben101Scf01634g06003,Niben101Scf11084g02005,Niben101Scf01513g01010,Niben101Scf11960g02012,Niben101Scf03068g00024,Niben101Scf00926g01011,Niben101Scf10063g00003,Niben101Scf07288g05013
GO:0046906	tetrapyrrole binding	molecular_function	0.005328	0.16111	74	2541	908	38483	15	Niben101Scf07050g00006,Niben101Scf01133g11002,Niben101Scf00326g01008,Niben101Scf00596g02004,Niben101Scf04953g07001,Niben101Scf01166g09006,Niben101Scf07242g07006,Niben101Scf00321g02012,Niben101Scf04627g05002,Niben101Scf09878g01002,Niben101Scf02393g01014,Niben101Scf11215g00030,Niben101Scf17594g00006,Niben101Scf13316g00002,Niben101Scf09223g00001	59	Niben101Scf00313g08016,Niben101Scf07103g03015,Niben101Scf01808g01002,Niben101Scf02349g03001,Niben101Scf07842g00010,Niben101Scf05615g03001,Niben101Scf01655g04005,Niben101Scf01998g10004,Niben101Scf02041g04015,Niben101Scf06310g00007,Niben101Scf07070g02002,Niben101Ctg13560g00003,Niben101Scf05372g05017,Niben101Scf13762g01008,Niben101Scf01374g03037,Niben101Scf06195g00002,Niben101Scf01716g00010,Niben101…
GO:0009116	nucleoside metabolic process	biological_process	0.005335	0.16111	66	2541	752	38483	19	Niben101Scf05706g00002,Niben101Scf00454g05005,Niben101Scf00212g01017,Niben101Scf18000g00026,Niben101Scf15120g00002,Niben101Scf04024g00009,Niben101Scf07741g02005,Niben101Scf05697g02007,Niben101Ctg15473g00004,Niben101Scf06467g01002,Niben101Scf03644g01007,Niben101Scf00135g00025,Niben101Ctg14644g00001,Niben101Scf05183g04013,Niben101Scf06589g00009,Niben101Scf03734g04015,Niben101Scf03850g02024,Niben101…	47	Niben101Scf05688g08010,Niben101Scf03068g00011,Niben101Scf02864g04008,Niben101Scf02825g00007,Niben101Scf13103g01029,Niben101Scf07515g01007,Niben101Scf14955g00009,Niben101Scf05536g01001,Niben101Scf02280g04013,Niben101Scf10919g01012,Niben101Scf01025g01013,Niben101Scf00276g07001,Niben101Scf06909g04007,Niben101Scf06042g00001,Niben101Scf09716g01001,Niben101Scf09869g01021,Niben101Scf00173g09006,Niben101…
GO:0015969	guanosine tetraphosphate metabolic process	biological_process	0.0054018	0.16111	4	2541	9	38483	0		4	Niben101Scf03341g03020,Niben101Scf01236g00014,Niben101Scf01063g08022,Niben101Scf12103g00012
GO:0034035	purine ribonucleoside bisphosphate metabolic process	biological_process	0.0054018	0.16111	4	2541	9	38483	0		4	Niben101Scf01236g00014,Niben101Scf03341g03020,Niben101Scf01063g08022,Niben101Scf12103g00012
GO:1901657	glycosyl compound metabolic process	biological_process	0.0057789	0.16836	66	2541	756	38483	19	Niben101Scf05183g04013,Niben101Ctg14644g00001,Niben101Scf06589g00009,Niben101Scf03734g04015,Niben101Scf02622g10003,Niben101Scf11689g00009,Niben101Scf03850g02024,Niben101Scf00135g00025,Niben101Scf03644g01007,Niben101Scf06467g01002,Niben101Scf05697g02007,Niben101Ctg15473g00004,Niben101Scf00454g05005,Niben101Scf05706g00002,Niben101Scf18000g00026,Niben101Scf00212g01017,Niben101Scf04024g00009,Niben101…	47	Niben101Scf01063g08022,Niben101Scf12103g00012,Niben101Scf01433g08029,Niben101Scf03768g03025,Niben101Scf01808g01002,Niben101Scf06019g01023,Niben101Scf04963g04005,Niben101Scf03341g03020,Niben101Scf01656g00015,Niben101Scf01101g04010,Niben101Scf02340g07012,Niben101Scf04174g05001,Niben101Scf02659g01005,Niben101Scf01391g04001,Niben101Scf01399g00012,Niben101Scf04786g01004,Niben101Scf05750g00006,Niben101…
GO:0043021	ribonucleoprotein complex binding	molecular_function	0.0058015	0.16836	6	2541	29	38483	6	Niben101Scf07027g04006,Niben101Scf03345g00007,Niben101Scf05928g03010,Niben101Scf00574g03004,Niben101Scf04077g07004,Niben101Scf00063g03007	0
GO:0009240	isopentenyl diphosphate biosynthetic process	biological_process	0.0058359	0.16836	2	2541	2	38483	0		2	Niben101Scf10575g00008,Niben101Scf33689g00006
GO:0019288	isopentenyl diphosphate biosynthetic process, methylerythritol 4-phosphate pathway	biological_process	0.0058359	0.16836	2	2541	2	38483	0		2	Niben101Scf33689g00006,Niben101Scf10575g00008
GO:0046490	isopentenyl diphosphate metabolic process	biological_process	0.0058359	0.16836	2	2541	2	38483	0		2	Niben101Scf10575g00008,Niben101Scf33689g00006
GO:0019637	organophosphate metabolic process	biological_process	0.0061964	0.17739	118	2541	1361	38483	39	Niben101Scf01409g12028,Niben101Scf01091g00041,Niben101Scf05183g04013,Niben101Scf01521g00004,Niben101Scf13167g02002,Niben101Ctg14644g00001,Niben101Scf06819g02006,Niben101Scf03734g04015,Niben101Scf06589g00009,Niben101Scf11383g00018,Niben101Scf00369g21009,Niben101Scf11689g00009,Niben101Scf02622g10003,Niben101Scf14939g01008,Niben101Scf03850g02024,Niben101Scf03281g01003,Niben101Scf04024g01004,Niben101…	79	Niben101Scf01063g08022,Niben101Scf12103g00012,Niben101Scf33689g00006,Niben101Scf12383g01019,Niben101Scf08443g00019,Niben101Scf01412g00017,Niben101Scf11383g03008,Niben101Scf03768g03025,Niben101Scf01433g08029,Niben101Scf01808g01002,Niben101Scf02290g02021,Niben101Scf04963g04005,Niben101Scf06019g01023,Niben101Scf04779g01006,Niben101Scf01656g00015,Niben101Scf03341g03020,Niben101Scf02479g02013,Niben101…
GO:0055114	oxidation-reduction process	biological_process	0.0062291	0.17739	303	2541	4062	38483	96	Niben101Scf01899g06004,Niben101Scf00317g00011,Niben101Scf11215g00030,Niben101Scf04535g02012,Niben101Scf02393g01014,Niben101Scf11490g00008,Niben101Scf00109g10003,Niben101Scf05245g02003,Niben101Scf02891g00012,Niben101Scf13316g00002,Niben101Scf13595g00004,Niben101Scf02849g01009,Niben101Scf09223g00001,Niben101Scf00983g02001,Niben101Scf02242g01006,Niben101Scf07402g00014,Niben101Scf01236g05019,Niben101…	207	Niben101Scf03804g01017,Niben101Scf20614g00015,Niben101Scf31181g00005,Niben101Scf04287g08001,Niben101Scf16888g00010,Niben101Scf07817g02001,Niben101Scf00247g04007,Niben101Scf12197g03017,Niben101Scf07790g02006,Niben101Scf39473g00004,Niben101Scf03133g00003,Niben101Scf11366g02020,Niben101Scf16278g00003,Niben101Scf37733g00002,Niben101Scf05492g03003,Niben101Scf02831g08009,Niben101Scf07187g01002,Niben101…
GO:0030258	lipid modification	biological_process	0.0064858	0.18351	20	2541	157	38483	3	Niben101Scf14996g00010,Niben101Scf03012g03021,Niben101Scf07515g02006	17	Niben101Scf14325g00002,Niben101Scf00113g06004,Niben101Scf02479g02013,Niben101Scf01017g03006,Niben101Scf04871g08011,Niben101Scf02173g00001,Niben101Scf04871g08010,Niben101Scf06112g01008,Niben101Scf00303g00002,Niben101Scf01862g02013,Niben101Scf00788g02014,Niben101Scf09822g00004,Niben101Scf06846g04002,Niben101Ctg13703g00001,Niben101Scf18589g00011,Niben101Scf01276g05013,Niben101Scf06326g00032
GO:0051606	detection of stimulus	biological_process	0.0065491	0.18413	6	2541	15	38483	0		6	Niben101Scf16329g00020,Niben101Scf02714g04004,Niben101Scf03291g00003,Niben101Scf03905g01008,Niben101Scf01785g01009,Niben101Scf01775g01019
GO:0016903	oxidoreductase activity, acting on the aldehyde or oxo group of donors	molecular_function	0.0068501	0.19046	20	2541	150	38483	6	Niben101Scf04639g06007,Niben101Scf06482g03003,Niben101Scf00927g02017,Niben101Scf02114g00010,Niben101Scf08304g04014,Niben101Scf08618g01002	14	Niben101Scf10063g00003,Niben101Scf00246g04005,Niben101Scf04967g01005,Niben101Scf09544g00007,Niben101Scf00712g09029,Niben101Scf12550g00002,Niben101Scf00938g01003,Niben101Scf02399g01011,Niben101Scf01764g03022,Niben101Scf00449g04003,Niben101Scf03133g00003,Niben101Scf03068g00024,Niben101Scf10366g00014,Niben101Scf01386g02004
GO:0006753	nucleoside phosphate metabolic process	biological_process	0.0068607	0.19046	81	2541	941	38483	29	Niben101Scf00454g05005,Niben101Scf18000g00026,Niben101Scf00212g01017,Niben101Scf04558g01013,Niben101Scf04024g00009,Niben101Scf15120g00002,Niben101Scf05767g02003,Niben101Scf00109g10003,Niben101Scf05245g02003,Niben101Scf07741g02005,Niben101Scf05697g02007,Niben101Scf00652g01007,Niben101Scf02665g12003,Niben101Scf03281g01003,Niben101Scf05373g02004,Niben101Scf03644g01007,Niben101Scf01409g12028,Niben101…	52	Niben101Scf02864g04008,Niben101Scf03068g00011,Niben101Scf03068g00024,Niben101Scf05688g08010,Niben101Scf03764g05013,Niben101Scf14955g00009,Niben101Scf07515g01007,Niben101Scf13103g01029,Niben101Scf02825g00007,Niben101Scf05536g01001,Niben101Scf00276g07001,Niben101Scf06909g04007,Niben101Scf10063g00003,Niben101Scf01025g01013,Niben101Scf00173g09006,Niben101Scf09716g01001,Niben101Scf06042g00001,Niben101…
GO:0042440	pigment metabolic process	biological_process	0.0069118	0.19068	56	2541	494	38483	28	Niben101Scf03455g05018,Niben101Scf07391g04030,Niben101Scf01236g05019,Niben101Scf00918g04012,Niben101Scf10737g00028,Niben101Scf05245g02003,Niben101Scf00383g03001,Niben101Scf10785g01013,Niben101Scf01623g18016,Niben101Scf07579g00003,Niben101Scf11936g01017,Niben101Scf02693g02014,Niben101Scf01818g08020,Niben101Scf01677g04003,Niben101Scf01190g00012,Niben101Scf07709g00004,Niben101Scf10336g03007,Niben101…	28	Niben101Scf00926g01011,Niben101Scf10974g01005,Niben101Scf01012g01015,Niben101Scf00063g13014,Niben101Scf03068g00024,Niben101Scf10063g00003,Niben101Scf02246g00003,Niben101Scf02831g08009,Niben101Scf06266g00002,Niben101Scf01553g01001,Niben101Scf02078g04009,Niben101Scf02636g04010,Niben101Scf06249g03002,Niben101Scf02290g02021,Niben101Scf00595g08039,Niben101Scf01505g02004,Niben101Scf00980g07019,Niben101…
GO:0004003	ATP-dependent DNA helicase activity	molecular_function	0.007003	0.192	10	2541	49	38483	4	Niben101Scf25633g00014,Niben101Scf09516g00022,Niben101Scf00383g03001,Niben101Scf24249g00001	6	Niben101Scf00108g01009,Niben101Scf12103g00012,Niben101Scf00073g00008,Niben101Scf00672g04011,Niben101Scf05449g03005,Niben101Scf01749g02007
GO:0006165	nucleoside diphosphate phosphorylation	biological_process	0.0072313	0.19582	18	2541	139	38483	6	Niben101Scf05697g02007,Niben101Scf15120g00002,Niben101Scf03734g04015,Niben101Scf04024g00009,Niben101Scf03850g02024,Niben101Scf02622g10003	12	Niben101Scf01433g08029,Niben101Scf01433g08025,Niben101Scf05688g08010,Niben101Scf02864g04008,Niben101Scf13103g01029,Niben101Scf01808g01002,Niben101Scf05536g01001,Niben101Scf01543g06030,Niben101Scf01025g01013,Niben101Scf02659g01005,Niben101Scf00276g07001,Niben101Scf01966g02001
GO:0046939	nucleotide phosphorylation	biological_process	0.0072313	0.19582	18	2541	139	38483	6	Niben101Scf15120g00002,Niben101Scf04024g00009,Niben101Scf03734g04015,Niben101Scf03850g02024,Niben101Scf02622g10003,Niben101Scf05697g02007	12	Niben101Scf01543g06030,Niben101Scf05536g01001,Niben101Scf00276g07001,Niben101Scf02659g01005,Niben101Scf01025g01013,Niben101Scf01966g02001,Niben101Scf05688g08010,Niben101Scf01433g08025,Niben101Scf01433g08029,Niben101Scf02864g04008,Niben101Scf01808g01002,Niben101Scf13103g01029
GO:0002200	somatic diversification of immune receptors	biological_process	0.0074444	0.19676	2	2541	2	38483	2	Niben101Scf00317g00011,Niben101Scf02526g02006	0
GO:0002562	somatic diversification of immune receptors via germline recombination within a single locus	biological_process	0.0074444	0.19676	2	2541	2	38483	2	Niben101Scf02526g02006,Niben101Scf00317g00011	0
GO:0016444	somatic cell DNA recombination	biological_process	0.0074444	0.19676	2	2541	2	38483	2	Niben101Scf00317g00011,Niben101Scf02526g02006	0
GO:0033151	V(D)J recombination	biological_process	0.0074444	0.19676	2	2541	2	38483	2	Niben101Scf00317g00011,Niben101Scf02526g02006	0
GO:0008716	D-alanine-D-alanine ligase activity	molecular_function	0.0076531	0.20108	7	2541	23	38483	1	Niben101Scf07709g00004	6	Niben101Scf06375g05001,Niben101Scf05269g04001,Niben101Scf01980g02001,Niben101Scf05372g05017,Niben101Scf00960g15006,Niben101Scf00482g10003
GO:0016624	oxidoreductase activity, acting on the aldehyde or oxo group of donors, disulfide as acceptor	molecular_function	0.0076994	0.20109	7	2541	29	38483	0		7	Niben101Scf00449g04003,Niben101Scf00246g04005,Niben101Scf09544g00007,Niben101Scf12550g00002,Niben101Scf00938g01003,Niben101Scf02399g01011,Niben101Scf01386g02004
GO:0046165	alcohol biosynthetic process	biological_process	0.0077843	0.20212	3	2541	7	38483	0		3	Niben101Scf02023g01002,Niben101Scf16254g00008,Niben101Scf06016g08006
GO:0016742	hydroxymethyl-, formyl- and related transferase activity	molecular_function	0.008024	0.20712	7	2541	37	38483	1	Niben101Scf02291g03004	6	Niben101Scf00472g05009,Niben101Scf04840g01004,Niben101Scf07073g02007,Niben101Scf02122g02019,Niben101Scf00069g12017,Niben101Scf01048g00005
GO:0009147	pyrimidine nucleoside triphosphate metabolic process	biological_process	0.0080932	0.2077	6	2541	31	38483	6	Niben101Scf00652g01007,Niben101Scf11383g00018,Niben101Scf05373g02004,Niben101Scf15120g00002,Niben101Scf00369g21009,Niben101Scf03850g02024	0
GO:0033646	host intracellular part	cellular_component	0.0090339	0.22917	18	2541	133	38483	3	Niben101Ctg14644g00001,Niben101Scf02423g03009,Niben101Scf13886g01021	15	Niben101Scf00784g00007,Niben101Scf02517g06004,Niben101Scf00949g03003,Niben101Scf10630g02001,Niben101Scf00477g00010,Niben101Scf03157g00007,Niben101Scf09372g04009,Niben101Scf03435g00008,Niben101Scf01752g10014,Niben101Scf10074g00002,Niben101Scf12177g00003,Niben101Scf34590g00006,Niben101Scf10210g01004,Niben101Scf12372g01014,Niben101Scf06535g02008
GO:0043656	intracellular region of host	cellular_component	0.0090339	0.22917	18	2541	133	38483	3	Niben101Scf13886g01021,Niben101Scf02423g03009,Niben101Ctg14644g00001	15	Niben101Scf06535g02008,Niben101Scf12372g01014,Niben101Scf10210g01004,Niben101Scf34590g00006,Niben101Scf12177g00003,Niben101Scf01752g10014,Niben101Scf10074g00002,Niben101Scf09372g04009,Niben101Scf03435g00008,Niben101Scf03157g00007,Niben101Scf00477g00010,Niben101Scf10630g02001,Niben101Scf00949g03003,Niben101Scf02517g06004,Niben101Scf00784g00007
GO:1901605	alpha-amino acid metabolic process	biological_process	0.0096211	0.24267	51	2541	501	38483	20	Niben101Scf06008g00001,Niben101Scf08665g02009,Niben101Scf01899g06004,Niben101Scf11689g00009,Niben101Scf06589g00009,Niben101Scf08721g01033,Niben101Scf13167g02002,Niben101Scf15022g00017,Niben101Scf01948g00002,Niben101Scf07203g03007,Niben101Scf13002g02004,Niben101Scf07325g00030,Niben101Scf01190g00012,Niben101Scf08304g04014,Niben101Scf18000g00026,Niben101Scf04024g01004,Niben101Scf03281g01003,Niben101…	31	Niben101Scf04967g01005,Niben101Scf04174g05001,Niben101Scf02041g01013,Niben101Scf02122g02019,Niben101Scf05438g02004,Niben101Scf02480g02012,Niben101Scf00247g04007,Niben101Scf12966g00016,Niben101Scf14594g00004,Niben101Scf02145g10005,Niben101Scf02290g02021,Niben101Scf07875g00001,Niben101Scf03839g04019,Niben101Scf00069g12017,Niben101Scf01696g00010,Niben101Scf12966g00006,Niben101Scf03734g02011,Niben101…
GO:0044711	single-organism biosynthetic process	biological_process	0.0097532	0.24461	250	2541	2967	38483	98	Niben101Scf10785g01013,Niben101Scf00383g03001,Niben101Scf01818g08020,Niben101Scf07709g00004,Niben101Scf05712g02003,Niben101Scf02919g04006,Niben101Scf03455g05018,Niben101Scf10189g02009,Niben101Scf00698g00008,Niben101Scf04138g00005,Niben101Scf04739g00001,Niben101Scf03842g05002,Niben101Scf03850g02024,Niben101Scf11689g00009,Niben101Scf26775g00013,Niben101Scf06589g00009,Niben101Scf01073g07006,Niben101…	152	Niben101Scf06375g05001,Niben101Scf02246g00003,Niben101Scf03422g02008,Niben101Scf01764g02024,Niben101Scf07798g03010,Niben101Scf00705g01010,Niben101Scf05938g01049,Niben101Scf00876g02002,Niben101Scf01513g01010,Niben101Scf05674g04003,Niben101Scf03110g02006,Niben101Scf01012g01015,Niben101Scf04786g01004,Niben101Scf00288g03003,Niben101Scf01399g00012,Niben101Scf14325g00002,Niben101Scf00296g02008,Niben101…
GO:0033691	sialic acid binding	molecular_function	0.0099891	0.24521	2	2541	3	38483	0		2	Niben101Scf17701g01020,Niben101Scf35628g00001
GO:0010604	positive regulation of macromolecule metabolic process	biological_process	0.010025	0.24521	15	2541	103	38483	8	Niben101Scf00574g03004,Niben101Scf04077g07004,Niben101Scf05392g01005,Niben101Scf00111g03006,Niben101Scf00063g03007,Niben101Scf05928g03010,Niben101Scf04535g02012,Niben101Scf15694g00007	7	Niben101Scf10210g01004,Niben101Scf11891g01022,Niben101Scf03952g00003,Niben101Scf03918g00008,Niben101Scf02575g00005,Niben101Scf00776g02002,Niben101Scf03776g00015
GO:0006096	glycolytic process	biological_process	0.010267	0.24521	16	2541	121	38483	4	Niben101Scf05697g02007,Niben101Scf02622g10003,Niben101Scf04024g00009,Niben101Scf03734g04015	12	Niben101Scf01808g01002,Niben101Scf13103g01029,Niben101Scf02864g04008,Niben101Scf05688g08010,Niben101Scf01433g08025,Niben101Scf01433g08029,Niben101Scf01966g02001,Niben101Scf00276g07001,Niben101Scf02659g01005,Niben101Scf01025g01013,Niben101Scf01543g06030,Niben101Scf05536g01001
GO:0006757	ATP generation from ADP	biological_process	0.010267	0.24521	16	2541	121	38483	4	Niben101Scf05697g02007,Niben101Scf02622g10003,Niben101Scf03734g04015,Niben101Scf04024g00009	12	Niben101Scf13103g01029,Niben101Scf01808g01002,Niben101Scf01433g08025,Niben101Scf01433g08029,Niben101Scf05688g08010,Niben101Scf02864g04008,Niben101Scf01025g01013,Niben101Scf02659g01005,Niben101Scf00276g07001,Niben101Scf01966g02001,Niben101Scf05536g01001,Niben101Scf01543g06030
GO:0009135	purine nucleoside diphosphate metabolic process	biological_process	0.010267	0.24521	16	2541	121	38483	4	Niben101Scf03734g04015,Niben101Scf04024g00009,Niben101Scf02622g10003,Niben101Scf05697g02007	12	Niben101Scf05536g01001,Niben101Scf01543g06030,Niben101Scf01025g01013,Niben101Scf02659g01005,Niben101Scf00276g07001,Niben101Scf01966g02001,Niben101Scf01433g08025,Niben101Scf01433g08029,Niben101Scf05688g08010,Niben101Scf02864g04008,Niben101Scf13103g01029,Niben101Scf01808g01002
GO:0009179	purine ribonucleoside diphosphate metabolic process	biological_process	0.010267	0.24521	16	2541	121	38483	4	Niben101Scf05697g02007,Niben101Scf04024g00009,Niben101Scf03734g04015,Niben101Scf02622g10003	12	Niben101Scf05688g08010,Niben101Scf01433g08025,Niben101Scf01433g08029,Niben101Scf02864g04008,Niben101Scf01808g01002,Niben101Scf13103g01029,Niben101Scf01543g06030,Niben101Scf05536g01001,Niben101Scf00276g07001,Niben101Scf02659g01005,Niben101Scf01025g01013,Niben101Scf01966g02001
GO:0009185	ribonucleoside diphosphate metabolic process	biological_process	0.010267	0.24521	16	2541	121	38483	4	Niben101Scf05697g02007,Niben101Scf03734g04015,Niben101Scf04024g00009,Niben101Scf02622g10003	12	Niben101Scf02864g04008,Niben101Scf01433g08029,Niben101Scf01433g08025,Niben101Scf05688g08010,Niben101Scf13103g01029,Niben101Scf01808g01002,Niben101Scf05536g01001,Niben101Scf01543g06030,Niben101Scf01966g02001,Niben101Scf01025g01013,Niben101Scf02659g01005,Niben101Scf00276g07001
GO:0046031	ADP metabolic process	biological_process	0.010267	0.24521	16	2541	121	38483	4	Niben101Scf02622g10003,Niben101Scf04024g00009,Niben101Scf03734g04015,Niben101Scf05697g02007	12	Niben101Scf02659g01005,Niben101Scf01025g01013,Niben101Scf00276g07001,Niben101Scf01966g02001,Niben101Scf05536g01001,Niben101Scf01543g06030,Niben101Scf13103g01029,Niben101Scf01808g01002,Niben101Scf01433g08025,Niben101Scf01433g08029,Niben101Scf05688g08010,Niben101Scf02864g04008
GO:0008661	1-deoxy-D-xylulose-5-phosphate synthase activity	molecular_function	0.010333	0.24521	5	2541	18	38483	0		5	Niben101Scf00246g04005,Niben101Scf01386g02004,Niben101Scf02399g01011,Niben101Scf12550g00002,Niben101Scf09544g00007
GO:0016744	transferase activity, transferring aldehyde or ketonic groups	molecular_function	0.010333	0.24521	5	2541	18	38483	0		5	Niben101Scf01386g02004,Niben101Scf02399g01011,Niben101Scf12550g00002,Niben101Scf09544g00007,Niben101Scf00246g04005
GO:0016840	carbon-nitrogen lyase activity	molecular_function	0.010453	0.24673	9	2541	61	38483	2	Niben101Scf01409g12028,Niben101Scf04845g00010	7	Niben101Scf04652g00007,Niben101Scf04090g02003,Niben101Scf05617g00005,Niben101Scf01200g02006,Niben101Scf12017g05002,Niben101Scf05442g03015,Niben101Scf12881g00010
GO:0015629	actin cytoskeleton	cellular_component	0.011161	0.26204	20	2541	134	38483	5	Niben101Scf05974g00006,Niben101Scf03906g01002,Niben101Scf07244g00009,Niben101Scf06382g03012,Niben101Scf04955g07012	15	Niben101Scf03985g02025,Niben101Scf11756g03011,Niben101Scf02082g00005,Niben101Scf03595g00003,Niben101Scf02425g04005,Niben101Scf02237g04009,Niben101Scf02031g08011,Niben101Scf09161g01012,Niben101Scf02069g02008,Niben101Scf01478g08021,Niben101Scf00089g02001,Niben101Scf08157g02001,Niben101Scf03064g03010,Niben101Scf00200g00021,Niben101Scf05391g02002
GO:0051130	positive regulation of cellular component organization	biological_process	0.011317	0.2643	7	2541	40	38483	5	Niben101Scf05928g03010,Niben101Scf00063g03007,Niben101Scf05974g00006,Niben101Scf04077g07004,Niben101Scf00574g03004	2	Niben101Scf04561g00005,Niben101Scf08443g00019
GO:0030259	lipid glycosylation	biological_process	0.012041	0.27973	15	2541	118	38483	2	Niben101Scf14996g00010,Niben101Scf03012g03021	13	Niben101Scf00788g02014,Niben101Ctg13703g00001,Niben101Scf06846g04002,Niben101Scf09822g00004,Niben101Scf14325g00002,Niben101Scf00113g06004,Niben101Scf01017g03006,Niben101Scf06326g00032,Niben101Scf04871g08010,Niben101Scf06112g01008,Niben101Scf02173g00001,Niben101Scf04871g08011,Niben101Scf01862g02013
GO:0043648	dicarboxylic acid metabolic process	biological_process	0.01222	0.2824	14	2541	97	38483	3	Niben101Scf08721g01033,Niben101Scf08304g04014,Niben101Scf18000g00026	11	Niben101Scf10063g00003,Niben101Scf12966g00016,Niben101Scf04417g00033,Niben101Scf02290g02021,Niben101Scf04967g01005,Niben101Scf05674g04003,Niben101Scf07798g03010,Niben101Scf04198g01002,Niben101Scf04174g05001,Niben101Scf04198g01001,Niben101Scf12966g00006
GO:0016705	oxidoreductase activity, acting on paired donors, with incorporation or reduction of molecular oxygen	molecular_function	0.012524	0.28784	77	2541	893	38483	20	Niben101Scf07987g01001,Niben101Scf11490g00008,Niben101Scf02918g00003,Niben101Scf11215g00030,Niben101Scf01236g05019,Niben101Scf17594g00006,Niben101Scf00951g00005,Niben101Scf04046g01006,Niben101Scf09223g00001,Niben101Scf10336g03007,Niben101Scf02433g06003,Niben101Scf04316g04001,Niben101Scf04388g02019,Niben101Scf01133g11002,Niben101Scf00326g01008,Niben101Scf00596g02004,Niben101Scf03263g04009,Niben101…	57	Niben101Scf19458g00004,Niben101Scf02322g03009,Niben101Scf00857g01003,Niben101Scf00318g10005,Niben101Scf00980g07019,Niben101Scf05492g03003,Niben101Scf00472g05009,Niben101Scf02232g00001,Niben101Scf01085g04007,Niben101Scf07790g02006,Niben101Scf00077g05015,Niben101Scf00090g07001,Niben101Scf07817g02001,Niben101Scf09417g01008,Niben101Scf00926g01011,Niben101Scf08196g01007,Niben101Scf00481g04007,Niben101…
GO:0009219	pyrimidine deoxyribonucleotide metabolic process	biological_process	0.012781	0.28784	5	2541	22	38483	5	Niben101Scf00369g21009,Niben101Scf00652g01007,Niben101Scf11383g00018,Niben101Scf02665g12003,Niben101Scf05373g02004	0
GO:0009262	deoxyribonucleotide metabolic process	biological_process	0.012781	0.28784	5	2541	22	38483	5	Niben101Scf00369g21009,Niben101Scf02665g12003,Niben101Scf11383g00018,Niben101Scf05373g02004,Niben101Scf00652g01007	0
GO:0009394	2'-deoxyribonucleotide metabolic process	biological_process	0.012781	0.28784	5	2541	22	38483	5	Niben101Scf11383g00018,Niben101Scf02665g12003,Niben101Scf05373g02004,Niben101Scf00652g01007,Niben101Scf00369g21009	0
GO:0019692	deoxyribose phosphate metabolic process	biological_process	0.012781	0.28784	5	2541	22	38483	5	Niben101Scf00369g21009,Niben101Scf00652g01007,Niben101Scf05373g02004,Niben101Scf11383g00018,Niben101Scf02665g12003	0
GO:0009117	nucleotide metabolic process	biological_process	0.013173	0.29516	78	2541	928	38483	27	Niben101Scf01409g12028,Niben101Scf01091g00041,Niben101Scf05183g04013,Niben101Scf13167g02002,Niben101Ctg14644g00001,Niben101Scf00369g21009,Niben101Scf03734g04015,Niben101Scf06589g00009,Niben101Scf11383g00018,Niben101Scf03850g02024,Niben101Scf11689g00009,Niben101Scf02622g10003,Niben101Scf03281g01003,Niben101Scf03644g01007,Niben101Scf05373g02004,Niben101Scf00652g01007,Niben101Scf05697g02007,Niben101…	51	Niben101Scf08443g00019,Niben101Scf12383g01019,Niben101Scf11383g03008,Niben101Scf01433g08029,Niben101Scf03768g03025,Niben101Scf12103g00012,Niben101Scf01063g08022,Niben101Scf01656g00015,Niben101Scf03341g03020,Niben101Scf01808g01002,Niben101Scf06019g01023,Niben101Scf04963g04005,Niben101Scf04174g05001,Niben101Scf01101g04010,Niben101Scf02575g00005,Niben101Scf02340g07012,Niben101Scf01399g00012,Niben101…
GO:0009186	deoxyribonucleoside diphosphate metabolic process	biological_process	0.013414	0.29904	2	2541	4	38483	2	Niben101Scf14939g01008,Niben101Scf00109g10003	0
GO:0009259	ribonucleotide metabolic process	biological_process	0.01382	0.30654	60	2541	711	38483	16	Niben101Scf00454g05005,Niben101Scf18000g00026,Niben101Scf00212g01017,Niben101Scf04024g00009,Niben101Scf15120g00002,Niben101Scf03644g01007,Niben101Scf07741g02005,Niben101Scf05697g02007,Niben101Scf01409g12028,Niben101Scf05183g04013,Niben101Ctg14644g00001,Niben101Scf06589g00009,Niben101Scf03734g04015,Niben101Scf02622g10003,Niben101Scf11689g00009,Niben101Scf03850g02024	44	Niben101Scf02864g04008,Niben101Scf04786g01004,Niben101Scf01559g01002,Niben101Scf03068g00011,Niben101Scf05750g00006,Niben101Scf05688g08010,Niben101Scf03918g00008,Niben101Scf02622g12006,Niben101Scf01433g08025,Niben101Scf14955g00009,Niben101Scf07515g01007,Niben101Scf13103g01029,Niben101Scf02825g00007,Niben101Scf07798g03010,Niben101Scf05536g01001,Niben101Scf01966g02001,Niben101Scf01326g08017,Niben101…
GO:0009119	ribonucleoside metabolic process	biological_process	0.014455	0.31903	60	2541	711	38483	16	Niben101Ctg14644g00001,Niben101Scf05183g04013,Niben101Scf05697g02007,Niben101Scf11689g00009,Niben101Scf02622g10003,Niben101Scf03850g02024,Niben101Ctg15473g00004,Niben101Scf03734g04015,Niben101Scf06589g00009,Niben101Scf18000g00026,Niben101Scf00212g01017,Niben101Scf00454g05005,Niben101Scf07741g02005,Niben101Scf04024g00009,Niben101Scf03644g01007,Niben101Scf15120g00002	44	Niben101Scf04963g04005,Niben101Scf06019g01023,Niben101Scf01808g01002,Niben101Scf03702g03012,Niben101Scf09186g00006,Niben101Scf01656g00015,Niben101Scf03341g03020,Niben101Scf00173g09006,Niben101Scf01063g08022,Niben101Scf12103g00012,Niben101Scf09869g01021,Niben101Scf09716g01001,Niben101Scf01433g08029,Niben101Scf06042g00001,Niben101Scf03768g03025,Niben101Scf07103g01015,Niben101Scf01399g00012,Niben101…
GO:0006448	regulation of translational elongation	biological_process	0.015165	0.33302	4	2541	18	38483	4	Niben101Scf00063g03007,Niben101Scf04077g07004,Niben101Scf00574g03004,Niben101Scf05928g03010	0
GO:0008509	anion transmembrane transporter activity	molecular_function	0.016174	0.34999	22	2541	179	38483	4	Niben101Scf00936g02010,Niben101Scf14636g02013,Niben101Scf03766g02001,Niben101Scf10989g00004	18	Niben101Scf19062g00009,Niben101Scf06008g01017,Niben101Scf02359g00008,Niben101Scf02829g04008,Niben101Scf04820g02009,Niben101Scf00104g04002,Niben101Scf02056g01003,Niben101Scf30418g00019,Niben101Scf03776g00015,Niben101Scf01281g08031,Niben101Scf03000g00011,Niben101Scf06493g00022,Niben101Scf00688g00002,Niben101Scf03434g00005,Niben101Scf02082g00003,Niben101Scf01870g03002,Niben101Scf11483g00010,Niben101…
GO:0006458	'de novo' protein folding	biological_process	0.016334	0.34999	8	2541	42	38483	0		8	Niben101Scf05912g01016,Niben101Scf05368g03015,Niben101Scf08488g02011,Niben101Scf06621g01003,Niben101Scf02583g02013,Niben101Scf02581g05002,Niben101Scf28395g00001,Niben101Scf01653g02013
GO:0051084	'de novo' posttranslational protein folding	biological_process	0.016334	0.34999	8	2541	42	38483	0		8	Niben101Scf05912g01016,Niben101Scf05368g03015,Niben101Scf08488g02011,Niben101Scf06621g01003,Niben101Scf02583g02013,Niben101Scf28395g00001,Niben101Scf02581g05002,Niben101Scf01653g02013
GO:0051085	chaperone mediated protein folding requiring cofactor	biological_process	0.016334	0.34999	8	2541	42	38483	0		8	Niben101Scf28395g00001,Niben101Scf02581g05002,Niben101Scf01653g02013,Niben101Scf05368g03015,Niben101Scf05912g01016,Niben101Scf08488g02011,Niben101Scf06621g01003,Niben101Scf02583g02013
GO:0061077	chaperone-mediated protein folding	biological_process	0.016334	0.34999	8	2541	42	38483	0		8	Niben101Scf02581g05002,Niben101Scf28395g00001,Niben101Scf01653g02013,Niben101Scf08488g02011,Niben101Scf05912g01016,Niben101Scf05368g03015,Niben101Scf02583g02013,Niben101Scf06621g01003
GO:0043086	negative regulation of catalytic activity	biological_process	0.016717	0.35343	13	2541	96	38483	4	Niben101Scf07223g00003,Niben101Scf04216g07018,Niben101Scf07015g00008,Niben101Scf09116g02017	9	Niben101Scf03985g04026,Niben101Scf03676g03012,Niben101Scf03985g02025,Niben101Scf01085g06006,Niben101Scf02749g05035,Niben101Scf03456g00004,Niben101Scf03998g00013,Niben101Scf12205g02003,Niben101Scf00709g07008
GO:0044092	negative regulation of molecular function	biological_process	0.016717	0.35343	13	2541	96	38483	4	Niben101Scf07015g00008,Niben101Scf09116g02017,Niben101Scf04216g07018,Niben101Scf07223g00003	9	Niben101Scf03456g00004,Niben101Scf01085g06006,Niben101Scf02749g05035,Niben101Scf03985g04026,Niben101Scf03985g02025,Niben101Scf03676g03012,Niben101Scf00709g07008,Niben101Scf12205g02003,Niben101Scf03998g00013
GO:0033643	host cell part	cellular_component	0.016934	0.35343	23	2541	194	38483	5	Niben101Scf13886g01021,Niben101Ctg14644g00001,Niben101Scf02423g03009,Niben101Scf05262g00019,Niben101Scf00415g00002	18	Niben101Scf12177g00003,Niben101Scf00477g00010,Niben101Scf03157g00007,Niben101Scf12211g02011,Niben101Scf09372g04009,Niben101Scf03435g00008,Niben101Scf01752g10014,Niben101Scf10074g00002,Niben101Scf10210g01004,Niben101Scf12372g01014,Niben101Scf06535g02008,Niben101Scf00868g07005,Niben101Scf34590g00006,Niben101Scf00949g03003,Niben101Scf06081g04017,Niben101Scf00784g00007,Niben101Scf02517g06004,Niben101…
GO:0006772	thiamine metabolic process	biological_process	0.017171	0.35343	7	2541	39	38483	4	Niben101Scf03842g05002,Niben101Scf18000g00026,Niben101Scf28503g00002,Niben101Scf12676g00006	3	Niben101Scf07798g03010,Niben101Scf04174g05001,Niben101Scf00519g00010
GO:0009228	thiamine biosynthetic process	biological_process	0.017171	0.35343	7	2541	39	38483	4	Niben101Scf28503g00002,Niben101Scf12676g00006,Niben101Scf18000g00026,Niben101Scf03842g05002	3	Niben101Scf00519g00010,Niben101Scf04174g05001,Niben101Scf07798g03010
GO:0042723	thiamine-containing compound metabolic process	biological_process	0.017171	0.35343	7	2541	39	38483	4	Niben101Scf18000g00026,Niben101Scf28503g00002,Niben101Scf12676g00006,Niben101Scf03842g05002	3	Niben101Scf00519g00010,Niben101Scf07798g03010,Niben101Scf04174g05001
GO:0042724	thiamine-containing compound biosynthetic process	biological_process	0.017171	0.35343	7	2541	39	38483	4	Niben101Scf12676g00006,Niben101Scf28503g00002,Niben101Scf18000g00026,Niben101Scf03842g05002	3	Niben101Scf00519g00010,Niben101Scf04174g05001,Niben101Scf07798g03010
GO:0004520	endodeoxyribonuclease activity	molecular_function	0.017275	0.35343	14	2541	97	38483	9	Niben101Scf02115g04004,Niben101Scf01859g09002,Niben101Scf08526g02007,Niben101Scf01413g00003,Niben101Scf19766g00001,Niben101Scf02945g01006,Niben101Scf00790g00004,Niben101Scf05262g00019,Niben101Scf01798g08001	5	Niben101Scf05615g03001,Niben101Scf08419g01005,Niben101Scf17891g02004,Niben101Scf00839g00001,Niben101Scf03734g02011
GO:0004784	superoxide dismutase activity	molecular_function	0.017323	0.35343	4	2541	18	38483	2	Niben101Scf00163g08018,Niben101Scf04926g04007	2	Niben101Scf00860g03018,Niben101Scf03679g03009
GO:0016721	oxidoreductase activity, acting on superoxide radicals as acceptor	molecular_function	0.017323	0.35343	4	2541	18	38483	2	Niben101Scf04926g04007,Niben101Scf00163g08018	2	Niben101Scf03679g03009,Niben101Scf00860g03018
GO:0005506	iron ion binding	molecular_function	0.017647	0.35343	61	2541	727	38483	8	Niben101Scf01133g11002,Niben101Scf11215g00030,Niben101Scf00326g01008,Niben101Scf00596g02004,Niben101Scf17594g00006,Niben101Scf09223g00001,Niben101Scf07242g07006,Niben101Scf07677g00011	53	Niben101Scf05492g03003,Niben101Scf04301g02007,Niben101Scf02322g03009,Niben101Scf08517g00009,Niben101Scf19458g00004,Niben101Scf07103g03015,Niben101Scf00313g08016,Niben101Scf00857g01003,Niben101Scf01808g01002,Niben101Scf17380g00003,Niben101Scf14115g01013,Niben101Scf05615g03001,Niben101Scf03254g04013,Niben101Scf07790g02006,Niben101Scf02413g03030,Niben101Scf00133g01004,Niben101Scf00090g07001,Niben101…
GO:0031406	carboxylic acid binding	molecular_function	0.017648	0.35343	16	2541	125	38483	4	Niben101Scf05821g02010,Niben101Scf02908g06009,Niben101Scf03413g02013,Niben101Scf01718g09027	12	Niben101Scf20316g01001,Niben101Scf00819g11005,Niben101Scf05438g02004,Niben101Scf00821g04002,Niben101Scf00505g07001,Niben101Scf00457g11002,Niben101Scf17701g01020,Niben101Scf06999g00009,Niben101Scf35628g00001,Niben101Scf04113g03011,Niben101Scf28650g00001,Niben101Scf00483g03004
GO:0043177	organic acid binding	molecular_function	0.017648	0.35343	16	2541	125	38483	4	Niben101Scf02908g06009,Niben101Scf05821g02010,Niben101Scf01718g09027,Niben101Scf03413g02013	12	Niben101Scf17701g01020,Niben101Scf00457g11002,Niben101Scf00819g11005,Niben101Scf20316g01001,Niben101Scf00505g07001,Niben101Scf00821g04002,Niben101Scf05438g02004,Niben101Scf28650g00001,Niben101Scf00483g03004,Niben101Scf04113g03011,Niben101Scf35628g00001,Niben101Scf06999g00009
GO:0005882	intermediate filament	cellular_component	0.017695	0.35343	13	2541	90	38483	1	Niben101Scf07244g00009	12	Niben101Scf00089g02001,Niben101Scf01085g06006,Niben101Scf11756g03011,Niben101Scf02069g02008,Niben101Scf05895g02017,Niben101Scf06999g00009,Niben101Scf09778g00011,Niben101Scf01111g06004,Niben101Scf02030g01002,Niben101Scf01269g05002,Niben101Scf12725g00008,Niben101Scf03374g09004
GO:0045111	intermediate filament cytoskeleton	cellular_component	0.017695	0.35343	13	2541	90	38483	1	Niben101Scf07244g00009	12	Niben101Scf12725g00008,Niben101Scf03374g09004,Niben101Scf02030g01002,Niben101Scf01269g05002,Niben101Scf01111g06004,Niben101Scf06999g00009,Niben101Scf09778g00011,Niben101Scf05895g02017,Niben101Scf02069g02008,Niben101Scf11756g03011,Niben101Scf01085g06006,Niben101Scf00089g02001
GO:0009141	nucleoside triphosphate metabolic process	biological_process	0.018765	0.37311	52	2541	626	38483	16	Niben101Scf03850g02024,Niben101Scf02622g10003,Niben101Scf00369g21009,Niben101Scf03734g04015,Niben101Scf11383g00018,Niben101Ctg14644g00001,Niben101Scf05183g04013,Niben101Scf00652g01007,Niben101Scf05697g02007,Niben101Scf07741g02005,Niben101Scf15120g00002,Niben101Scf03644g01007,Niben101Scf05373g02004,Niben101Scf04024g00009,Niben101Scf00212g01017,Niben101Scf00454g05005	36	Niben101Scf01399g00012,Niben101Scf02659g01005,Niben101Scf07103g01015,Niben101Scf01543g06030,Niben101Scf02340g07012,Niben101Scf01101g04010,Niben101Scf09186g00006,Niben101Scf01656g00015,Niben101Scf06019g01023,Niben101Scf04963g04005,Niben101Scf01808g01002,Niben101Scf03702g03012,Niben101Scf09869g01021,Niben101Scf01433g08029,Niben101Scf09716g01001,Niben101Scf06042g00001,Niben101Scf03768g03025,Niben101…
GO:0042030	ATPase inhibitor activity	molecular_function	0.019379	0.38089	5	2541	20	38483	3	Niben101Scf01221g00001,Niben101Scf08272g00021,Niben101Scf05929g04005	2	Niben101Scf18348g00015,Niben101Scf04113g03011
GO:0004190	aspartic-type endopeptidase activity	molecular_function	0.019415	0.38089	25	2541	214	38483	5	Niben101Scf00448g04005,Niben101Scf09088g00001,Niben101Scf09603g04016,Niben101Scf04473g01003,Niben101Scf02115g04004	20	Niben101Scf10940g02001,Niben101Scf06998g01005,Niben101Scf00491g04045,Niben101Scf00317g08004,Niben101Scf00317g08003,Niben101Scf06301g01003,Niben101Scf04084g00005,Niben101Scf02124g00016,Niben101Scf05368g03015,Niben101Scf23495g00002,Niben101Scf03434g00005,Niben101Scf01750g15002,Niben101Scf01653g02013,Niben101Scf00571g04013,Niben101Scf02583g02013,Niben101Scf00193g01002,Niben101Scf04388g00011,Niben101…
GO:0070001	aspartic-type peptidase activity	molecular_function	0.019415	0.38089	25	2541	214	38483	5	Niben101Scf09603g04016,Niben101Scf04473g01003,Niben101Scf09088g00001,Niben101Scf02115g04004,Niben101Scf00448g04005	20	Niben101Scf00571g04013,Niben101Scf23495g00002,Niben101Scf03434g00005,Niben101Scf01750g15002,Niben101Scf01653g02013,Niben101Scf01372g11012,Niben101Scf08488g02011,Niben101Scf06205g02006,Niben101Scf02583g02013,Niben101Scf00193g01002,Niben101Scf04388g00011,Niben101Scf10940g02001,Niben101Scf06998g01005,Niben101Scf00317g08003,Niben101Scf06301g01003,Niben101Scf04084g00005,Niben101Scf02124g00016,Niben101…
GO:0009605	response to external stimulus	biological_process	0.020353	0.39746	32	2541	303	38483	10	Niben101Scf03114g09011,Niben101Scf10671g00009,Niben101Scf01015g01002,Niben101Scf07736g01007,Niben101Scf00864g00004,Niben101Scf07680g02001,Niben101Scf04567g00003,Niben101Scf01184g16001,Niben101Scf00732g07002,Niben101Scf07182g00017	22	Niben101Scf03291g00003,Niben101Scf03905g01008,Niben101Scf01078g00024,Niben101Scf01775g01019,Niben101Scf02739g01002,Niben101Scf02155g00004,Niben101Scf06025g02001,Niben101Scf08157g02001,Niben101Scf00635g00001,Niben101Scf01727g05001,Niben101Scf16329g00020,Niben101Scf01284g02011,Niben101Scf02714g04004,Niben101Scf00477g00010,Niben101Scf08488g02011,Niben101Scf02836g01004,Niben101Scf01785g01009,Niben101…
GO:0048037	cofactor binding	molecular_function	0.020586	0.39746	111	2541	1310	38483	31	Niben101Scf04020g03008,Niben101Scf01027g01010,Niben101Scf01413g02004,Niben101Scf00411g00006,Niben101Scf04991g00004,Niben101Scf00698g00008,Niben101Scf00927g02017,Niben101Scf07391g04030,Niben101Scf03263g04009,Niben101Scf02440g00006,Niben101Scf09832g00002,Niben101Scf01374g10019,Niben101Scf01091g00041,Niben101Scf02114g00010,Niben101Scf10336g03007,Niben101Scf01677g04003,Niben101Scf05245g02003,Niben101…	80	Niben101Scf03045g00010,Niben101Scf01696g06050,Niben101Scf11960g02012,Niben101Scf00461g04004,Niben101Scf02937g06005,Niben101Scf05858g00001,Niben101Scf01578g05008,Niben101Scf00063g13014,Niben101Scf03141g08015,Niben101Scf20932g00007,Niben101Scf01012g01015,Niben101Scf07438g04014,Niben101Scf02892g01012,Niben101Scf01513g01010,Niben101Scf07508g08001,Niben101Scf07123g00001,Niben101Scf01764g03022,Niben101…
GO:0018995	host	cellular_component	0.02089	0.39746	23	2541	197	38483	5	Niben101Scf00415g00002,Niben101Scf05262g00019,Niben101Scf02423g03009,Niben101Ctg14644g00001,Niben101Scf13886g01021	18	Niben101Scf02517g06004,Niben101Scf00784g00007,Niben101Scf00949g03003,Niben101Scf06081g04017,Niben101Scf10630g02001,Niben101Scf03157g00007,Niben101Scf12211g02011,Niben101Scf00477g00010,Niben101Scf01752g10014,Niben101Scf10074g00002,Niben101Scf03435g00008,Niben101Scf09372g04009,Niben101Scf12177g00003,Niben101Scf00868g07005,Niben101Scf34590g00006,Niben101Scf06535g02008,Niben101Scf12372g01014,Niben101…
GO:0043657	host cell	cellular_component	0.02089	0.39746	23	2541	197	38483	5	Niben101Scf00415g00002,Niben101Scf05262g00019,Niben101Ctg14644g00001,Niben101Scf02423g03009,Niben101Scf13886g01021	18	Niben101Scf00784g00007,Niben101Scf02517g06004,Niben101Scf06081g04017,Niben101Scf00949g03003,Niben101Scf10630g02001,Niben101Scf03435g00008,Niben101Scf09372g04009,Niben101Scf01752g10014,Niben101Scf10074g00002,Niben101Scf00477g00010,Niben101Scf03157g00007,Niben101Scf12211g02011,Niben101Scf12177g00003,Niben101Scf34590g00006,Niben101Scf00868g07005,Niben101Scf10210g01004,Niben101Scf12372g01014,Niben101…
GO:0044215	other organism	cellular_component	0.02089	0.39746	23	2541	197	38483	5	Niben101Scf13886g01021,Niben101Scf02423g03009,Niben101Ctg14644g00001,Niben101Scf05262g00019,Niben101Scf00415g00002	18	Niben101Scf06535g02008,Niben101Scf12372g01014,Niben101Scf10210g01004,Niben101Scf34590g00006,Niben101Scf00868g07005,Niben101Scf12177g00003,Niben101Scf10074g00002,Niben101Scf01752g10014,Niben101Scf09372g04009,Niben101Scf03435g00008,Niben101Scf03157g00007,Niben101Scf12211g02011,Niben101Scf00477g00010,Niben101Scf10630g02001,Niben101Scf06081g04017,Niben101Scf00949g03003,Niben101Scf02517g06004,Niben101…
GO:0044216	other organism cell	cellular_component	0.02089	0.39746	23	2541	197	38483	5	Niben101Scf13886g01021,Niben101Scf02423g03009,Niben101Ctg14644g00001,Niben101Scf05262g00019,Niben101Scf00415g00002	18	Niben101Scf12177g00003,Niben101Scf01752g10014,Niben101Scf10074g00002,Niben101Scf03435g00008,Niben101Scf09372g04009,Niben101Scf12211g02011,Niben101Scf03157g00007,Niben101Scf00477g00010,Niben101Scf12372g01014,Niben101Scf06535g02008,Niben101Scf10210g01004,Niben101Scf34590g00006,Niben101Scf00868g07005,Niben101Scf00949g03003,Niben101Scf06081g04017,Niben101Scf02517g06004,Niben101Scf00784g00007,Niben101…
GO:0044217	other organism part	cellular_component	0.02089	0.39746	23	2541	197	38483	5	Niben101Scf00415g00002,Niben101Scf05262g00019,Niben101Ctg14644g00001,Niben101Scf02423g03009,Niben101Scf13886g01021	18	Niben101Scf10630g02001,Niben101Scf00784g00007,Niben101Scf02517g06004,Niben101Scf00949g03003,Niben101Scf06081g04017,Niben101Scf34590g00006,Niben101Scf00868g07005,Niben101Scf10210g01004,Niben101Scf06535g02008,Niben101Scf12372g01014,Niben101Scf09372g04009,Niben101Scf03435g00008,Niben101Scf10074g00002,Niben101Scf01752g10014,Niben101Scf00477g00010,Niben101Scf12211g02011,Niben101Scf03157g00007,Niben101…
GO:0072521	purine-containing compound metabolic process	biological_process	0.021275	0.40304	61	2541	733	38483	17	Niben101Scf00454g05005,Niben101Scf00212g01017,Niben101Scf07709g00004,Niben101Scf04024g00009,Niben101Scf15120g00002,Niben101Scf03644g01007,Niben101Scf07741g02005,Niben101Scf05697g02007,Niben101Scf01409g12028,Niben101Scf05183g04013,Niben101Ctg14644g00001,Niben101Scf03734g04015,Niben101Scf06589g00009,Niben101Scf11689g00009,Niben101Scf02622g10003,Niben101Scf03850g02024,Niben101Ctg15473g00004	44	Niben101Scf01559g01002,Niben101Scf04786g01004,Niben101Scf02864g04008,Niben101Scf03068g00011,Niben101Scf05688g08010,Niben101Scf02622g12006,Niben101Scf03918g00008,Niben101Scf05750g00006,Niben101Scf01433g08025,Niben101Scf14955g00009,Niben101Scf13103g01029,Niben101Scf07515g01007,Niben101Scf02825g00007,Niben101Scf05536g01001,Niben101Scf01326g08017,Niben101Scf01966g02001,Niben101Scf00276g07001,Niben101…
GO:0009150	purine ribonucleotide metabolic process	biological_process	0.02207	0.41624	57	2541	688	38483	15	Niben101Scf06589g00009,Niben101Scf03734g04015,Niben101Scf02622g10003,Niben101Scf11689g00009,Niben101Scf03850g02024,Niben101Scf05697g02007,Niben101Scf01409g12028,Niben101Ctg14644g00001,Niben101Scf05183g04013,Niben101Scf04024g00009,Niben101Scf15120g00002,Niben101Scf03644g01007,Niben101Scf07741g02005,Niben101Scf00454g05005,Niben101Scf00212g01017	42	Niben101Scf02340g07012,Niben101Scf01101g04010,Niben101Scf01543g06030,Niben101Scf07103g01015,Niben101Scf02659g01005,Niben101Scf01399g00012,Niben101Scf01236g00014,Niben101Scf00173g09006,Niben101Scf01063g08022,Niben101Scf12103g00012,Niben101Scf09716g01001,Niben101Scf06042g00001,Niben101Scf01433g08029,Niben101Scf03768g03025,Niben101Scf09869g01021,Niben101Scf11383g03008,Niben101Scf06019g01023,Niben101…
GO:0042802	identical protein binding	molecular_function	0.022327	0.41624	32	2541	295	38483	11	Niben101Scf04216g07018,Niben101Scf02230g02002,Niben101Scf09116g02017,Niben101Scf07015g00008,Niben101Scf06176g02022,Niben101Scf01825g04002,Niben101Scf07244g00009,Niben101Scf00898g01009,Niben101Scf07724g00012,Niben101Scf05417g02009,Niben101Scf07223g00003	21	Niben101Scf01111g06004,Niben101Scf02030g01002,Niben101Scf01154g18013,Niben101Scf02749g05035,Niben101Scf03985g04026,Niben101Scf00709g07008,Niben101Scf01085g06006,Niben101Scf03676g03012,Niben101Scf04528g09004,Niben101Scf02359g00008,Niben101Scf12205g02003,Niben101Scf31181g00005,Niben101Scf03456g00004,Niben101Scf14022g00012,Niben101Scf00647g02002,Niben101Scf17629g00004,Niben101Scf03998g00013,Niben101…
GO:0003922	GMP synthase (glutamine-hydrolyzing) activity	molecular_function	0.022443	0.41624	2	2541	4	38483	2	Niben101Scf06589g00009,Niben101Scf11689g00009	0
GO:0006177	GMP biosynthetic process	biological_process	0.022443	0.41624	2	2541	4	38483	2	Niben101Scf11689g00009,Niben101Scf06589g00009	0
GO:0046037	GMP metabolic process	biological_process	0.022443	0.41624	2	2541	4	38483	2	Niben101Scf06589g00009,Niben101Scf11689g00009	0
GO:0042278	purine nucleoside metabolic process	biological_process	0.023108	0.421	56	2541	675	38483	15	Niben101Scf00454g05005,Niben101Scf00212g01017,Niben101Scf04024g00009,Niben101Scf15120g00002,Niben101Scf03644g01007,Niben101Scf07741g02005,Niben101Scf05697g02007,Niben101Scf05183g04013,Niben101Ctg14644g00001,Niben101Scf03734g04015,Niben101Scf06589g00009,Niben101Scf11689g00009,Niben101Scf02622g10003,Niben101Scf03850g02024,Niben101Ctg15473g00004	41	Niben101Scf02864g04008,Niben101Scf04786g01004,Niben101Scf03068g00011,Niben101Scf05688g08010,Niben101Scf03918g00008,Niben101Scf02622g12006,Niben101Scf05750g00006,Niben101Scf01433g08025,Niben101Scf14955g00009,Niben101Scf07515g01007,Niben101Scf13103g01029,Niben101Scf02825g00007,Niben101Scf05536g01001,Niben101Scf01966g02001,Niben101Scf01326g08017,Niben101Scf06909g04007,Niben101Scf00276g07001,Niben101…
GO:0046128	purine ribonucleoside metabolic process	biological_process	0.023108	0.421	56	2541	675	38483	15	Niben101Scf03734g04015,Niben101Scf06589g00009,Niben101Scf03850g02024,Niben101Ctg15473g00004,Niben101Scf11689g00009,Niben101Scf02622g10003,Niben101Scf05697g02007,Niben101Ctg14644g00001,Niben101Scf05183g04013,Niben101Scf03644g01007,Niben101Scf15120g00002,Niben101Scf04024g00009,Niben101Scf07741g02005,Niben101Scf00454g05005,Niben101Scf00212g01017	41	Niben101Scf01543g06030,Niben101Scf02340g07012,Niben101Scf01101g04010,Niben101Scf01391g04001,Niben101Scf01399g00012,Niben101Scf02659g01005,Niben101Scf01236g00014,Niben101Scf07103g01015,Niben101Scf09869g01021,Niben101Scf06042g00001,Niben101Scf09716g01001,Niben101Scf01433g08029,Niben101Scf03768g03025,Niben101Scf00173g09006,Niben101Scf12103g00012,Niben101Scf01063g08022,Niben101Scf09186g00006,Niben101…
GO:0030976	thiamine pyrophosphate binding	molecular_function	0.023112	0.421	8	2541	45	38483	0		8	Niben101Scf02399g01011,Niben101Scf01386g02004,Niben101Scf02892g01012,Niben101Scf05032g00009,Niben101Scf12550g00002,Niben101Scf09544g00007,Niben101Scf00246g04005,Niben101Scf00258g02006
GO:0019321	pentose metabolic process	biological_process	0.023352	0.421	3	2541	8	38483	2	Niben101Scf00419g00001,Niben101Scf06716g01001	1	Niben101Scf09773g01013
GO:0019566	arabinose metabolic process	biological_process	0.023352	0.421	3	2541	8	38483	2	Niben101Scf06716g01001,Niben101Scf00419g00001	1	Niben101Scf09773g01013
GO:0046373	L-arabinose metabolic process	biological_process	0.023352	0.421	3	2541	8	38483	2	Niben101Scf06716g01001,Niben101Scf00419g00001	1	Niben101Scf09773g01013
GO:0016042	lipid catabolic process	biological_process	0.023368	0.421	11	2541	79	38483	5	Niben101Scf04187g01012,Niben101Scf08531g03027,Niben101Scf07515g02006,Niben101Scf01609g00001,Niben101Scf05674g04004	6	Niben101Scf01620g02013,Niben101Scf05901g02004,Niben101Scf03341g03020,Niben101Scf38001g00011,Niben101Scf08465g03015,Niben101Scf00369g02010
GO:0042555	MCM complex	cellular_component	0.023477	0.42126	2	2541	3	38483	2	Niben101Scf10785g01013,Niben101Scf01818g08020	0
GO:0016052	carbohydrate catabolic process	biological_process	0.023751	0.42353	24	2541	221	38483	7	Niben101Scf04024g00009,Niben101Scf03734g04015,Niben101Scf09808g00013,Niben101Scf02622g10003,Niben101Scf05697g02007,Niben101Scf08797g00012,Niben101Scf01579g01020	17	Niben101Scf01543g06030,Niben101Scf05536g01001,Niben101Scf16888g00010,Niben101Scf00276g07001,Niben101Scf02659g01005,Niben101Scf01025g01013,Niben101Scf01966g02001,Niben101Scf05688g08010,Niben101Scf01433g08025,Niben101Scf01433g08029,Niben101Scf07214g00015,Niben101Scf02864g04008,Niben101Scf03855g04005,Niben101Scf10268g00007,Niben101Scf01808g01002,Niben101Scf14803g00004,Niben101Scf13103g01029
GO:0004789	thiamine-phosphate diphosphorylase activity	molecular_function	0.023796	0.42353	4	2541	17	38483	2	Niben101Scf28503g00002,Niben101Scf18000g00026	2	Niben101Scf04174g05001,Niben101Scf00519g00010
GO:0016459	myosin complex	cellular_component	0.024051	0.42634	16	2541	99	38483	2	Niben101Scf04955g07012,Niben101Scf07244g00009	14	Niben101Scf02031g08011,Niben101Scf02425g04005,Niben101Scf03595g00003,Niben101Scf02237g04009,Niben101Scf02082g00005,Niben101Scf03985g02025,Niben101Scf11756g03011,Niben101Scf00200g00021,Niben101Scf05391g02002,Niben101Scf00089g02001,Niben101Scf08157g02001,Niben101Scf03064g03010,Niben101Scf02069g02008,Niben101Scf01478g08021
GO:0009123	nucleoside monophosphate metabolic process	biological_process	0.024203	0.42733	54	2541	655	38483	15	Niben101Scf06589g00009,Niben101Scf03734g04015,Niben101Scf02622g10003,Niben101Scf11689g00009,Niben101Scf02665g12003,Niben101Scf05697g02007,Niben101Scf01409g12028,Niben101Ctg14644g00001,Niben101Scf05183g04013,Niben101Scf04024g00009,Niben101Scf03644g01007,Niben101Scf07741g02005,Niben101Scf00454g05005,Niben101Scf18000g00026,Niben101Scf00212g01017	39	Niben101Scf02340g07012,Niben101Scf01101g04010,Niben101Scf04174g05001,Niben101Scf01543g06030,Niben101Scf07103g01015,Niben101Scf02659g01005,Niben101Scf01399g00012,Niben101Scf00173g09006,Niben101Scf09716g01001,Niben101Scf06042g00001,Niben101Scf01433g08029,Niben101Scf03768g03025,Niben101Scf09869g01021,Niben101Scf04963g04005,Niben101Scf06019g01023,Niben101Scf03702g03012,Niben101Scf01808g01002,Niben101…
GO:0006163	purine nucleotide metabolic process	biological_process	0.024657	0.43361	58	2541	703	38483	15	Niben101Scf15120g00002,Niben101Scf03644g01007,Niben101Scf04024g00009,Niben101Scf07741g02005,Niben101Scf00454g05005,Niben101Scf00212g01017,Niben101Scf03734g04015,Niben101Scf06589g00009,Niben101Scf03850g02024,Niben101Scf11689g00009,Niben101Scf02622g10003,Niben101Scf01409g12028,Niben101Scf05697g02007,Niben101Ctg14644g00001,Niben101Scf05183g04013	43	Niben101Scf05536g01001,Niben101Scf01025g01013,Niben101Scf06909g04007,Niben101Scf00276g07001,Niben101Scf01326g08017,Niben101Scf01966g02001,Niben101Scf01433g08025,Niben101Scf05688g08010,Niben101Scf03918g00008,Niben101Scf02622g12006,Niben101Scf05750g00006,Niben101Scf03068g00011,Niben101Scf04786g01004,Niben101Scf02864g04008,Niben101Scf01559g01002,Niben101Scf02825g00007,Niben101Scf07515g01007,Niben101…
GO:0008047	enzyme activator activity	molecular_function	0.025655	0.44807	10	2541	66	38483	1	Niben101Scf10910g01019	9	Niben101Scf03341g03020,Niben101Scf38001g00011,Niben101Scf04172g01004,Niben101Scf02910g01040,Niben101Scf03702g03012,Niben101Scf05895g02017,Niben101Scf02173g00001,Niben101Scf05923g05004,Niben101Scf04083g01003
GO:0009161	ribonucleoside monophosphate metabolic process	biological_process	0.025683	0.44807	53	2541	646	38483	14	Niben101Scf07741g02005,Niben101Scf03644g01007,Niben101Scf04024g00009,Niben101Scf00212g01017,Niben101Scf18000g00026,Niben101Scf00454g05005,Niben101Scf11689g00009,Niben101Scf02622g10003,Niben101Scf03734g04015,Niben101Scf06589g00009,Niben101Scf05183g04013,Niben101Ctg14644g00001,Niben101Scf01409g12028,Niben101Scf05697g02007	39	Niben101Scf00276g07001,Niben101Scf06909g04007,Niben101Scf01025g01013,Niben101Scf01966g02001,Niben101Scf01326g08017,Niben101Scf07798g03010,Niben101Scf05536g01001,Niben101Scf02825g00007,Niben101Scf14955g00009,Niben101Scf07515g01007,Niben101Scf13103g01029,Niben101Scf03918g00008,Niben101Scf05688g08010,Niben101Scf02622g12006,Niben101Scf05750g00006,Niben101Scf01433g08025,Niben101Scf03764g05013,Niben101…
GO:0043190	ATP-binding cassette (ABC) transporter complex	cellular_component	0.025921	0.45045	2	2541	4	38483	2	Niben101Scf01188g08018,Niben101Scf09523g00007	0
GO:0019898	extrinsic component of membrane	cellular_component	0.026049	0.45068	12	2541	98	38483	4	Niben101Scf07829g04011,Niben101Scf00815g00012,Niben101Scf07244g00009,Niben101Scf05417g02009	8	Niben101Scf05238g01012,Niben101Scf35628g00001,Niben101Scf02608g03021,Niben101Scf05555g00008,Niben101Scf37335g00005,Niben101Scf05943g00002,Niben101Scf05858g00001,Niben101Scf17701g01020
GO:0008514	organic anion transmembrane transporter activity	molecular_function	0.026138	0.45068	13	2541	94	38483	1	Niben101Scf14636g02013	12	Niben101Scf02056g01003,Niben101Scf04820g02009,Niben101Scf19062g00009,Niben101Scf01281g08031,Niben101Scf03776g00015,Niben101Scf00688g00002,Niben101Scf06493g00022,Niben101Scf03000g00011,Niben101Scf02082g00003,Niben101Scf02359g00008,Niben101Scf02908g03013,Niben101Scf11483g00010
GO:0016832	aldehyde-lyase activity	molecular_function	0.026643	0.4576	7	2541	36	38483	1	Niben101Scf04024g00009	6	Niben101Scf02864g04008,Niben101Scf13103g01029,Niben101Scf01433g08025,Niben101Scf05536g01001,Niben101Scf01433g08029,Niben101Scf01025g01013
GO:0008121	ubiquinol-cytochrome-c reductase activity	molecular_function	0.027221	0.46391	7	2541	40	38483	4	Niben101Scf13595g00004,Niben101Scf02891g00012,Niben101Scf00219g07013,Niben101Scf00949g01013	3	Niben101Scf01658g01018,Niben101Scf18172g01007,Niben101Scf03839g09002
GO:0016681	oxidoreductase activity, acting on diphenols and related substances as donors, cytochrome as acceptor	molecular_function	0.027221	0.46391	7	2541	40	38483	4	Niben101Scf00949g01013,Niben101Scf00219g07013,Niben101Scf02891g00012,Niben101Scf13595g00004	3	Niben101Scf03839g09002,Niben101Scf01658g01018,Niben101Scf18172g01007
GO:0016888	endodeoxyribonuclease activity, producing 5'-phosphomonoesters	molecular_function	0.028476	0.48343	11	2541	77	38483	6	Niben101Scf01413g00003,Niben101Scf08526g02007,Niben101Scf05262g00019,Niben101Scf02945g01006,Niben101Scf00790g00004,Niben101Scf19766g00001	5	Niben101Scf17891g02004,Niben101Scf08419g01005,Niben101Scf05615g03001,Niben101Scf03734g02011,Niben101Scf00839g00001
GO:0016597	amino acid binding	molecular_function	0.028756	0.48631	13	2541	104	38483	3	Niben101Scf03413g02013,Niben101Scf02908g06009,Niben101Scf01718g09027	10	Niben101Scf00819g11005,Niben101Scf06999g00009,Niben101Scf20316g01001,Niben101Scf00505g07001,Niben101Scf00821g04002,Niben101Scf05438g02004,Niben101Scf04113g03011,Niben101Scf00457g11002,Niben101Scf28650g00001,Niben101Scf00483g03004
GO:0019693	ribose phosphate metabolic process	biological_process	0.028902	0.48692	66	2541	813	38483	18	Niben101Scf01091g00041,Niben101Scf01409g12028,Niben101Ctg14644g00001,Niben101Scf05183g04013,Niben101Scf03734g04015,Niben101Scf06589g00009,Niben101Scf03850g02024,Niben101Scf11689g00009,Niben101Scf02622g10003,Niben101Scf03644g01007,Niben101Scf05697g02007,Niben101Scf00454g05005,Niben101Scf00212g01017,Niben101Scf18000g00026,Niben101Scf15120g00002,Niben101Scf04024g00009,Niben101Scf07741g02005,Niben101…	48	Niben101Scf11383g03008,Niben101Scf01433g08029,Niben101Scf03768g03025,Niben101Scf01063g08022,Niben101Scf12103g00012,Niben101Scf01656g00015,Niben101Scf03341g03020,Niben101Scf06019g01023,Niben101Scf04963g04005,Niben101Scf01808g01002,Niben101Scf04174g05001,Niben101Scf02340g07012,Niben101Scf01101g04010,Niben101Scf01399g00012,Niben101Scf02659g01005,Niben101Scf01433g08025,Niben101Scf01513g01010,Niben101…
GO:0070402	NADPH binding	molecular_function	0.029173	0.48963	2	2541	4	38483	0		2	Niben101Scf10366g00014,Niben101Scf01764g03022
GO:0004066	asparagine synthase (glutamine-hydrolyzing) activity	molecular_function	0.029441	0.49224	5	2541	24	38483	5	Niben101Scf15022g00017,Niben101Scf05750g04010,Niben101Scf11689g00009,Niben101Scf01190g00012,Niben101Scf06589g00009	0
GO:0016209	antioxidant activity	molecular_function	0.029644	0.49377	34	2541	407	38483	12	Niben101Scf04926g04007,Niben101Scf04535g02012,Niben101Scf07050g00006,Niben101Scf04627g05002,Niben101Scf09878g01002,Niben101Scf03345g00007,Niben101Scf07006g00006,Niben101Scf04953g07001,Niben101Scf01166g09006,Niben101Scf15049g00002,Niben101Scf13316g00002,Niben101Scf00163g08018	22	Niben101Ctg10591g00003,Niben101Scf02349g03001,Niben101Scf06590g00003,Niben101Scf07008g00032,Niben101Scf37733g00002,Niben101Scf02041g04015,Niben101Scf12197g03017,Niben101Scf05438g03003,Niben101Scf03679g03009,Niben101Scf07070g02002,Niben101Ctg13560g00003,Niben101Scf04375g08025,Niben101Scf00144g02016,Niben101Scf12954g02010,Niben101Scf01374g03037,Niben101Scf06195g00002,Niben101Scf00860g03018,Niben101…
GO:0004057	arginyltransferase activity	molecular_function	0.030883	0.51055	5	2541	18	38483	2	Niben101Scf00618g05002,Niben101Scf04046g00002	3	Niben101Scf00960g15006,Niben101Scf05078g04001,Niben101Scf01980g02001
GO:0016598	protein arginylation	biological_process	0.030883	0.51055	5	2541	18	38483	2	Niben101Scf00618g05002,Niben101Scf04046g00002	3	Niben101Scf00960g15006,Niben101Scf05078g04001,Niben101Scf01980g02001
GO:0045893	positive regulation of transcription, DNA-templated	biological_process	0.03178	0.51763	10	2541	67	38483	3	Niben101Scf15694g00007,Niben101Scf00111g03006,Niben101Scf05392g01005	7	Niben101Scf03776g00015,Niben101Scf00776g02002,Niben101Scf02575g00005,Niben101Scf11891g01022,Niben101Scf10210g01004,Niben101Scf03952g00003,Niben101Scf03918g00008
GO:0051254	positive regulation of RNA metabolic process	biological_process	0.03178	0.51763	10	2541	67	38483	3	Niben101Scf05392g01005,Niben101Scf15694g00007,Niben101Scf00111g03006	7	Niben101Scf00776g02002,Niben101Scf02575g00005,Niben101Scf11891g01022,Niben101Scf10210g01004,Niben101Scf03918g00008,Niben101Scf03952g00003,Niben101Scf03776g00015
GO:1902680	positive regulation of RNA biosynthetic process	biological_process	0.03178	0.51763	10	2541	67	38483	3	Niben101Scf00111g03006,Niben101Scf15694g00007,Niben101Scf05392g01005	7	Niben101Scf03776g00015,Niben101Scf11891g01022,Niben101Scf10210g01004,Niben101Scf03952g00003,Niben101Scf03918g00008,Niben101Scf02575g00005,Niben101Scf00776g02002
GO:1903508	positive regulation of nucleic acid-templated transcription	biological_process	0.03178	0.51763	10	2541	67	38483	3	Niben101Scf00111g03006,Niben101Scf15694g00007,Niben101Scf05392g01005	7	Niben101Scf03776g00015,Niben101Scf03918g00008,Niben101Scf03952g00003,Niben101Scf10210g01004,Niben101Scf11891g01022,Niben101Scf02575g00005,Niben101Scf00776g02002
GO:0044699	single-organism process	biological_process	0.032152	0.52177	1087	2541	14928	38483	387	Niben101Scf04260g00011,Niben101Scf14606g01007,Niben101Scf02393g01014,Niben101Ctg15473g00004,Niben101Scf00317g00011,Niben101Scf05634g00008,Niben101Scf07402g00014,Niben101Scf08011g00013,Niben101Scf02211g03005,Niben101Scf19766g00001,Niben101Scf08390g01002,Niben101Scf00350g04018,Niben101Scf11362g01011,Niben101Scf02325g03023,Niben101Scf04289g01010,Niben101Scf01091g00041,Niben101Scf01696g06033,Niben101…	700	Niben101Scf01830g00008,Niben101Scf18589g00011,Niben101Scf03857g01008,Niben101Scf11366g02020,Niben101Scf00369g02010,Niben101Scf00271g08009,Niben101Scf08194g02029,Niben101Scf39208g00007,Niben101Scf00247g04007,Niben101Scf01640g02004,Niben101Scf12197g03017,Niben101Scf07790g02006,Niben101Scf30418g00019,Niben101Scf01085g06006,Niben101Scf09828g00004,Niben101Scf06326g00032,Niben101Scf03764g05013,Niben101…
GO:0042060	wound healing	biological_process	0.032307	0.52235	15	2541	120	38483	2	Niben101Scf01553g02020,Niben101Scf03895g01008	13	Niben101Scf01111g06004,Niben101Scf02854g09012,Niben101Scf01775g00007,Niben101Scf04786g01004,Niben101Scf00233g00015,Niben101Scf03790g00015,Niben101Scf01085g06006,Niben101Scf02836g01004,Niben101Scf04664g00021,Niben101Scf08465g00003,Niben101Scf08522g02011,Niben101Scf07515g01007,Niben101Scf04528g09004
GO:0051536	iron-sulfur cluster binding	molecular_function	0.032949	0.52887	33	2541	314	38483	12	Niben101Scf03842g05002,Niben101Scf06864g01005,Niben101Scf00414g09001,Niben101Scf09740g00003,Niben101Scf03842g01014,Niben101Scf09365g00029,Niben101Scf12676g00006,Niben101Scf03595g09009,Niben101Scf04739g00023,Niben101Scf00321g02012,Niben101Scf02393g01014,Niben101Scf05821g02010	21	Niben101Scf10528g02002,Niben101Scf06089g00012,Niben101Scf00258g02006,Niben101Scf08156g09004,Niben101Scf05304g02001,Niben101Scf05123g01005,Niben101Scf12983g01048,Niben101Scf00496g00001,Niben101Scf04779g01006,Niben101Scf08517g00009,Niben101Scf17380g00003,Niben101Scf07825g06017,Niben101Scf07875g00001,Niben101Scf06769g02004,Niben101Scf10314g04028,Niben101Scf01721g07006,Niben101Scf07103g03016,Niben101…
GO:0051540	metal cluster binding	molecular_function	0.032949	0.52887	33	2541	314	38483	12	Niben101Scf09740g00003,Niben101Scf06864g01005,Niben101Scf00414g09001,Niben101Scf03842g05002,Niben101Scf12676g00006,Niben101Scf09365g00029,Niben101Scf03842g01014,Niben101Scf02393g01014,Niben101Scf00321g02012,Niben101Scf04739g00023,Niben101Scf03595g09009,Niben101Scf05821g02010	21	Niben101Scf08156g09004,Niben101Scf06089g00012,Niben101Scf00258g02006,Niben101Scf10528g02002,Niben101Scf12983g01048,Niben101Scf00496g00001,Niben101Scf05123g01005,Niben101Scf05304g02001,Niben101Scf10314g04028,Niben101Scf01721g07006,Niben101Scf06769g02004,Niben101Scf07825g06017,Niben101Scf17380g00003,Niben101Scf07875g00001,Niben101Scf08517g00009,Niben101Scf04779g01006,Niben101Scf13393g00004,Niben101…
GO:1901136	carbohydrate derivative catabolic process	biological_process	0.033213	0.53116	12	2541	106	38483	4	Niben101Scf03949g00023,Niben101Scf07491g00003,Niben101Scf02410g00002,Niben101Scf02041g00002	8	Niben101Scf11084g02005,Niben101Scf01634g06003,Niben101Scf01513g01010,Niben101Scf11960g02012,Niben101Scf07229g02002,Niben101Scf00926g01011,Niben101Scf07288g05013,Niben101Scf02290g02021
GO:0006546	glycine catabolic process	biological_process	0.03368	0.5338	6	2541	35	38483	2	Niben101Scf07325g00030,Niben101Scf06008g00001	4	Niben101Scf02145g10005,Niben101Scf03839g04019,Niben101Scf02480g02012,Niben101Scf05438g05014
GO:0009071	serine family amino acid catabolic process	biological_process	0.03368	0.5338	6	2541	35	38483	2	Niben101Scf07325g00030,Niben101Scf06008g00001	4	Niben101Scf03839g04019,Niben101Scf02145g10005,Niben101Scf05438g05014,Niben101Scf02480g02012
GO:0009615	response to virus	biological_process	0.033972	0.5338	9	2541	64	38483	3	Niben101Scf04567g00003,Niben101Scf03114g09011,Niben101Scf00864g00004	6	Niben101Scf10999g00004,Niben101Scf00477g00010,Niben101Scf17137g00006,Niben101Scf01078g00024,Niben101Scf02155g00004,Niben101Scf01727g05001
GO:0018189	pyrroloquinoline quinone biosynthetic process	biological_process	0.033982	0.5338	2	2541	5	38483	0		2	Niben101Scf01143g09016,Niben101Scf06008g01017
GO:0018212	peptidyl-tyrosine modification	biological_process	0.033982	0.5338	2	2541	5	38483	0		2	Niben101Scf06008g01017,Niben101Scf01143g09016
GO:0042132	fructose 1,6-bisphosphate 1-phosphatase activity	molecular_function	0.034891	0.54613	5	2541	27	38483	0		5	Niben101Scf10316g02004,Niben101Scf02479g02013,Niben101Scf02902g02003,Niben101Scf01406g03019,Niben101Scf05017g06019
GO:0016620	oxidoreductase activity, acting on the aldehyde or oxo group of donors, NAD or NADP as acceptor	molecular_function	0.036173	0.56419	13	2541	108	38483	6	Niben101Scf06482g03003,Niben101Scf08618g01002,Niben101Scf04639g06007,Niben101Scf08304g04014,Niben101Scf00927g02017,Niben101Scf02114g00010	7	Niben101Scf10366g00014,Niben101Scf03068g00024,Niben101Scf03133g00003,Niben101Scf10063g00003,Niben101Scf01764g03022,Niben101Scf04967g01005,Niben101Scf00712g09029
GO:0044769	ATPase activity, coupled to transmembrane movement of ions, rotational mechanism	molecular_function	0.036313	0.56439	13	2541	99	38483	3	Niben101Scf04902g00008,Niben101Scf00454g05005,Niben101Scf07741g02005	10	Niben101Scf07044g03013,Niben101Scf03068g00011,Niben101Scf00173g09006,Niben101Scf03028g01016,Niben101Scf01399g00012,Niben101Scf02825g00007,Niben101Scf03710g11042,Niben101Scf01326g08017,Niben101Scf14955g00009,Niben101Scf07103g01015
GO:0045227	capsule polysaccharide biosynthetic process	biological_process	0.037073	0.57217	3	2541	10	38483	1	Niben101Scf01073g07006	2	Niben101Scf11008g04010,Niben101Scf03766g09001
GO:0045230	capsule organization	biological_process	0.037073	0.57217	3	2541	10	38483	1	Niben101Scf01073g07006	2	Niben101Scf11008g04010,Niben101Scf03766g09001
GO:0012506	vesicle membrane	cellular_component	0.037643	0.57895	16	2541	120	38483	10	Niben101Ctg12626g00002,Niben101Scf20261g00003,Niben101Scf01818g08020,Niben101Scf03214g00006,Niben101Scf02073g00008,Niben101Scf01283g02004,Niben101Scf00327g01037,Niben101Scf04260g00011,Niben101Scf06105g01001,Niben101Scf00408g09007	6	Niben101Scf00892g00017,Niben101Scf04664g00021,Niben101Scf01061g08014,Niben101Scf03374g09004,Niben101Scf00664g00021,Niben101Scf05319g05007
GO:0003913	DNA photolyase activity	molecular_function	0.038414	0.58744	4	2541	16	38483	1	Niben101Scf00983g02001	3	Niben101Scf01167g05010,Niben101Scf02751g04010,Niben101Scf02537g15006
GO:0050662	coenzyme binding	molecular_function	0.038462	0.58744	83	2541	994	38483	28	Niben101Scf01091g00041,Niben101Scf10336g03007,Niben101Scf02114g00010,Niben101Scf01374g10019,Niben101Scf02440g00006,Niben101Scf00698g00008,Niben101Scf04991g00004,Niben101Scf03263g04009,Niben101Scf07391g04030,Niben101Scf00927g02017,Niben101Scf04020g03008,Niben101Scf00411g00006,Niben101Scf01027g01010,Niben101Scf01413g02004,Niben101Scf01383g05022,Niben101Scf11490g00008,Niben101Scf02665g12003,Niben101…	55	Niben101Scf01505g02004,Niben101Scf02156g03022,Niben101Scf05032g00009,Niben101Scf10366g00014,Niben101Scf06249g03002,Niben101Scf10268g00007,Niben101Scf02290g02021,Niben101Scf09133g02006,Niben101Scf01063g02002,Niben101Scf11084g02005,Niben101Scf02399g01011,Niben101Scf03113g03018,Niben101Scf02360g03024,Niben101Scf04220g07005,Niben101Scf16082g00007,Niben101Scf01205g03001,Niben101Scf04967g01005,Niben101…
GO:0051537	2 iron, 2 sulfur cluster binding	molecular_function	0.038716	0.58929	10	2541	69	38483	1	Niben101Scf05821g02010	9	Niben101Scf13393g00004,Niben101Scf00496g00001,Niben101Scf12983g01048,Niben101Scf01721g07006,Niben101Scf06089g00012,Niben101Scf05304g02001,Niben101Scf10528g02002,Niben101Scf00687g04018,Niben101Scf03804g01017
GO:0045261	proton-transporting ATP synthase complex, catalytic core F(1)	cellular_component	0.039028	0.59199	7	2541	52	38483	2	Niben101Scf00454g05005,Niben101Scf07741g02005	5	Niben101Scf07103g01015,Niben101Scf14955g00009,Niben101Scf00173g09006,Niben101Scf03068g00011,Niben101Scf01399g00012
GO:0043207	response to external biotic stimulus	biological_process	0.039619	0.5945	19	2541	176	38483	8	Niben101Scf07182g00017,Niben101Scf00864g00004,Niben101Scf01184g16001,Niben101Scf00732g07002,Niben101Scf04567g00003,Niben101Scf01015g01002,Niben101Scf07736g01007,Niben101Scf03114g09011	11	Niben101Scf10999g00004,Niben101Scf08157g02001,Niben101Scf17137g00006,Niben101Scf06025g02001,Niben101Scf02155g00004,Niben101Scf02836g01004,Niben101Scf00477g00010,Niben101Scf01078g00024,Niben101Scf01284g02011,Niben101Scf00635g00001,Niben101Scf01727g05001
GO:0051707	response to other organism	biological_process	0.039619	0.5945	19	2541	176	38483	8	Niben101Scf07182g00017,Niben101Scf00864g00004,Niben101Scf07736g01007,Niben101Scf01015g01002,Niben101Scf03114g09011,Niben101Scf00732g07002,Niben101Scf01184g16001,Niben101Scf04567g00003	11	Niben101Scf06025g02001,Niben101Scf02155g00004,Niben101Scf10999g00004,Niben101Scf08157g02001,Niben101Scf17137g00006,Niben101Scf01284g02011,Niben101Scf01078g00024,Niben101Scf01727g05001,Niben101Scf00635g00001,Niben101Scf02836g01004,Niben101Scf00477g00010
GO:0052646	alditol phosphate metabolic process	biological_process	0.039718	0.5945	8	2541	55	38483	1	Niben101Scf04024g01004	7	Niben101Scf01634g06003,Niben101Scf11084g02005,Niben101Scf11960g02012,Niben101Scf01513g01010,Niben101Scf00926g01011,Niben101Scf07288g05013,Niben101Scf02290g02021
GO:0046556	alpha-L-arabinofuranosidase activity	molecular_function	0.039735	0.5945	3	2541	11	38483	2	Niben101Scf00419g00001,Niben101Scf06716g01001	1	Niben101Scf09773g01013
GO:0072528	pyrimidine-containing compound biosynthetic process	biological_process	0.039867	0.5945	14	2541	120	38483	11	Niben101Scf18000g00026,Niben101Scf13167g02002,Niben101Scf03850g02024,Niben101Scf08130g00014,Niben101Scf03281g01003,Niben101Scf12676g00006,Niben101Scf02665g12003,Niben101Scf28503g00002,Niben101Scf03842g05002,Niben101Scf35444g00004,Niben101Scf15120g00002	3	Niben101Scf00519g00010,Niben101Scf07798g03010,Niben101Scf04174g05001
GO:0009126	purine nucleoside monophosphate metabolic process	biological_process	0.040503	0.59748	50	2541	623	38483	13	Niben101Scf05183g04013,Niben101Ctg14644g00001,Niben101Scf01409g12028,Niben101Scf05697g02007,Niben101Scf02622g10003,Niben101Scf11689g00009,Niben101Scf06589g00009,Niben101Scf03734g04015,Niben101Scf00212g01017,Niben101Scf00454g05005,Niben101Scf07741g02005,Niben101Scf03644g01007,Niben101Scf04024g00009	37	Niben101Scf09186g00006,Niben101Scf01656g00015,Niben101Scf03702g03012,Niben101Scf01808g01002,Niben101Scf06019g01023,Niben101Scf04963g04005,Niben101Scf06042g00001,Niben101Scf09716g01001,Niben101Scf01433g08029,Niben101Scf03768g03025,Niben101Scf09869g01021,Niben101Scf00173g09006,Niben101Scf02659g01005,Niben101Scf01399g00012,Niben101Scf07103g01015,Niben101Scf01543g06030,Niben101Scf01101g04010,Niben101…
GO:0009167	purine ribonucleoside monophosphate metabolic process	biological_process	0.040503	0.59748	50	2541	623	38483	13	Niben101Scf01409g12028,Niben101Scf05697g02007,Niben101Scf05183g04013,Niben101Ctg14644g00001,Niben101Scf03734g04015,Niben101Scf06589g00009,Niben101Scf11689g00009,Niben101Scf02622g10003,Niben101Scf00454g05005,Niben101Scf00212g01017,Niben101Scf03644g01007,Niben101Scf04024g00009,Niben101Scf07741g02005	37	Niben101Scf09869g01021,Niben101Scf09716g01001,Niben101Scf01433g08029,Niben101Scf06042g00001,Niben101Scf03768g03025,Niben101Scf00173g09006,Niben101Scf09186g00006,Niben101Scf01656g00015,Niben101Scf01808g01002,Niben101Scf03702g03012,Niben101Scf06019g01023,Niben101Scf04963g04005,Niben101Scf01543g06030,Niben101Scf01101g04010,Niben101Scf02340g07012,Niben101Scf01399g00012,Niben101Scf02659g01005,Niben101…
GO:0030493	bacteriochlorophyll metabolic process	biological_process	0.040646	0.59748	3	2541	10	38483	0		3	Niben101Scf00296g02008,Niben101Scf02627g01025,Niben101Scf02636g04010
GO:0030494	bacteriochlorophyll biosynthetic process	biological_process	0.040646	0.59748	3	2541	10	38483	0		3	Niben101Scf00296g02008,Niben101Scf02636g04010,Niben101Scf02627g01025
GO:0016703	oxidoreductase activity, acting on single donors with incorporation of molecular oxygen, incorporation of one atom of oxygen (internal monooxygenases or internal mixed function oxidases)	molecular_function	0.040743	0.59748	8	2541	46	38483	1	Niben101Scf18000g00026	7	Niben101Scf03804g01017,Niben101Scf06089g00012,Niben101Scf10528g02002,Niben101Scf05304g02001,Niben101Scf01721g07006,Niben101Scf07798g03010,Niben101Scf04174g05001
GO:0010277	chlorophyllide a oxygenase [overall] activity	molecular_function	0.041816	0.60959	5	2541	18	38483	0		5	Niben101Scf03804g01017,Niben101Scf01721g07006,Niben101Scf10528g02002,Niben101Scf05304g02001,Niben101Scf06089g00012
GO:0004096	catalase activity	molecular_function	0.041846	0.60959	3	2541	10	38483	0		3	Niben101Scf01497g03008,Niben101Ctg10591g00003,Niben101Scf02041g04015
GO:0046915	transition metal ion transmembrane transporter activity	molecular_function	0.042716	0.62022	21	2541	202	38483	6	Niben101Scf04765g00011,Niben101Ctg14644g00001,Niben101Scf02423g03009,Niben101Scf09878g01002,Niben101Scf10476g02018,Niben101Scf07639g06004	15	Niben101Scf07086g00019,Niben101Scf00104g04002,Niben101Scf03188g06006,Niben101Scf04225g02007,Niben101Scf03816g02010,Niben101Scf01169g04004,Niben101Scf01847g07003,Niben101Scf05044g00002,Niben101Scf03857g01008,Niben101Scf00128g05001,Niben101Scf06081g04017,Niben101Scf10785g01016,Niben101Scf03648g02002,Niben101Scf06776g00001,Niben101Scf04223g01022
GO:0045935	positive regulation of nucleobase-containing compound metabolic process	biological_process	0.043259	0.62199	10	2541	71	38483	3	Niben101Scf05392g01005,Niben101Scf15694g00007,Niben101Scf00111g03006	7	Niben101Scf02575g00005,Niben101Scf00776g02002,Niben101Scf03952g00003,Niben101Scf03918g00008,Niben101Scf11891g01022,Niben101Scf10210g01004,Niben101Scf03776g00015
GO:0072511	divalent inorganic cation transport	biological_process	0.043666	0.62199	24	2541	236	38483	8	Niben101Scf09878g01002,Niben101Scf10476g02018,Niben101Scf05583g00011,Niben101Scf01221g00001,Niben101Scf02423g03009,Niben101Scf08272g00021,Niben101Scf07639g06004,Niben101Scf05929g04005	16	Niben101Scf03857g01008,Niben101Scf18348g00015,Niben101Scf04113g03011,Niben101Scf05044g00002,Niben101Scf01847g07003,Niben101Scf01169g04004,Niben101Scf03188g06006,Niben101Scf07086g00019,Niben101Scf04225g02007,Niben101Scf03816g02010,Niben101Scf04223g01022,Niben101Scf06776g00001,Niben101Scf10785g01016,Niben101Scf06081g04017,Niben101Scf07498g02019,Niben101Scf03648g02002
GO:0009607	response to biotic stimulus	biological_process	0.04404	0.62199	25	2541	274	38483	11	Niben101Scf00864g00004,Niben101Scf07182g00017,Niben101Scf04362g00010,Niben101Scf11283g00002,Niben101Scf04567g00003,Niben101Scf00732g07002,Niben101Scf01184g16001,Niben101Scf10989g00004,Niben101Scf03114g09011,Niben101Scf01015g01002,Niben101Scf07736g01007	14	Niben101Scf14320g00010,Niben101Scf17137g00006,Niben101Scf08157g02001,Niben101Scf10999g00004,Niben101Scf03169g06001,Niben101Scf02155g00004,Niben101Scf05250g02013,Niben101Scf06025g02001,Niben101Scf00477g00010,Niben101Scf02836g01004,Niben101Scf00635g00001,Niben101Scf01727g05001,Niben101Scf01078g00024,Niben101Scf01284g02011
GO:0003918	DNA topoisomerase type II (ATP-hydrolyzing) activity	molecular_function	0.044111	0.62199	6	2541	39	38483	5	Niben101Scf17442g00002,Niben101Scf00167g03010,Niben101Scf01072g03005,Niben101Scf03949g00023,Niben101Scf07564g01016	1	Niben101Scf02413g03030
GO:0061505	DNA topoisomerase II activity	molecular_function	0.044111	0.62199	6	2541	39	38483	5	Niben101Scf01072g03005,Niben101Scf17442g00002,Niben101Scf00167g03010,Niben101Scf07564g01016,Niben101Scf03949g00023	1	Niben101Scf02413g03030
GO:0006528	asparagine metabolic process	biological_process	0.044378	0.62199	5	2541	26	38483	5	Niben101Scf11689g00009,Niben101Scf01190g00012,Niben101Scf06589g00009,Niben101Scf15022g00017,Niben101Scf05750g04010	0
GO:0006529	asparagine biosynthetic process	biological_process	0.044378	0.62199	5	2541	26	38483	5	Niben101Scf15022g00017,Niben101Scf05750g04010,Niben101Scf11689g00009,Niben101Scf06589g00009,Niben101Scf01190g00012	0
GO:0008652	cellular amino acid biosynthetic process	biological_process	0.044508	0.62199	39	2541	412	38483	18	Niben101Scf08721g01033,Niben101Scf15022g00017,Niben101Scf02114g00010,Niben101Scf01948g00002,Niben101Scf08618g01002,Niben101Scf08665g02009,Niben101Scf04639g06007,Niben101Scf01899g06004,Niben101Scf11689g00009,Niben101Scf06589g00009,Niben101Scf08304g04014,Niben101Scf18000g00026,Niben101Scf00927g02017,Niben101Scf05750g04010,Niben101Scf07203g03007,Niben101Scf13002g02004,Niben101Scf25794g00004,Niben101…	21	Niben101Scf01005g11010,Niben101Scf14594g00004,Niben101Scf12966g00016,Niben101Scf07875g00001,Niben101Scf02290g02021,Niben101Scf05449g03005,Niben101Scf03734g02011,Niben101Scf12966g00006,Niben101Scf04967g01005,Niben101Scf02041g01013,Niben101Scf05438g02004,Niben101Scf04174g05001,Niben101Scf03240g01006,Niben101Scf01513g01010,Niben101Scf05674g04003,Niben101Scf07438g04014,Niben101Scf10063g00003,Niben101…
GO:0009523	photosystem II	cellular_component	0.044515	0.62199	22	2541	245	38483	3	Niben101Scf08526g02007,Niben101Scf06716g01001,Niben101Scf01008g01008	19	Niben101Scf02469g00016,Niben101Scf05238g01012,Niben101Scf35628g00001,Niben101Scf02790g05008,Niben101Scf11108g00002,Niben101Scf05943g00002,Niben101Scf01102g03004,Niben101Scf04096g07008,Niben101Scf00180g11008,Niben101Scf17701g01020,Niben101Scf11447g02004,Niben101Scf02137g00006,Niben101Scf05858g00001,Niben101Scf04123g01012,Niben101Scf04539g04014,Niben101Scf02429g01002,Niben101Scf02608g03021,Niben101…
GO:0042151	nematocyst	cellular_component	0.044697	0.62199	3	2541	14	38483	3	Niben101Scf01001g00003,Niben101Scf19315g00013,Niben101Ctg13736g00004	0
GO:1901070	guanosine-containing compound biosynthetic process	biological_process	0.04471	0.62199	4	2541	22	38483	4	Niben101Scf06589g00009,Niben101Scf11689g00009,Niben101Scf15120g00002,Niben101Scf03850g02024	0
GO:0004470	malic enzyme activity	molecular_function	0.04481	0.62199	4	2541	21	38483	4	Niben101Scf04046g00008,Niben101Scf05245g02003,Niben101Scf10055g07005,Niben101Scf01374g10019	0
GO:0004471	malate dehydrogenase (decarboxylating) (NAD+) activity	molecular_function	0.04481	0.62199	4	2541	21	38483	4	Niben101Scf05245g02003,Niben101Scf04046g00008,Niben101Scf10055g07005,Niben101Scf01374g10019	0
GO:0016615	malate dehydrogenase activity	molecular_function	0.04481	0.62199	4	2541	21	38483	4	Niben101Scf04046g00008,Niben101Scf05245g02003,Niben101Scf10055g07005,Niben101Scf01374g10019	0
GO:0006890	retrograde vesicle-mediated transport, Golgi to ER	biological_process	0.045731	0.63277	6	2541	33	38483	2	Niben101Scf01825g04002,Niben101Scf06176g02022	4	Niben101Scf10314g04028,Niben101Scf25021g00015,Niben101Scf17629g00004,Niben101Scf05035g02005
GO:0033897	ribonuclease T2 activity	molecular_function	0.045906	0.63322	3	2541	14	38483	1	Niben101Scf01934g04020	2	Niben101Scf00420g05009,Niben101Scf07539g00001
GO:0046131	pyrimidine ribonucleoside metabolic process	biological_process	0.046505	0.63948	6	2541	43	38483	3	Niben101Scf03850g02024,Niben101Scf15120g00002,Niben101Scf18000g00026	3	Niben101Scf04174g05001,Niben101Scf07798g03010,Niben101Scf07229g02002
GO:1901681	sulfur compound binding	molecular_function	0.046702	0.6402	12	2541	90	38483	2	Niben101Scf02385g01005,Niben101Scf05821g02010	10	Niben101Scf12550g00002,Niben101Scf00536g05012,Niben101Scf09544g00007,Niben101Scf00258g02006,Niben101Scf00246g04005,Niben101Scf01386g02004,Niben101Scf02399g01011,Niben101Scf19261g00009,Niben101Scf02892g01012,Niben101Scf05032g00009
GO:0006072	glycerol-3-phosphate metabolic process	biological_process	0.047779	0.65092	7	2541	47	38483	0		7	Niben101Scf07288g05013,Niben101Scf02290g02021,Niben101Scf11084g02005,Niben101Scf01634g06003,Niben101Scf00926g01011,Niben101Scf11960g02012,Niben101Scf01513g01010
GO:0046168	glycerol-3-phosphate catabolic process	biological_process	0.047779	0.65092	7	2541	47	38483	0		7	Niben101Scf07288g05013,Niben101Scf02290g02021,Niben101Scf11960g02012,Niben101Scf01513g01010,Niben101Scf11084g02005,Niben101Scf00926g01011,Niben101Scf01634g06003
GO:0051287	NAD binding	molecular_function	0.049217	0.66684	26	2541	278	38483	11	Niben101Scf10055g07005,Niben101Scf01374g10019,Niben101Scf04046g00008,Niben101Scf05245g02003,Niben101Scf00698g00008,Niben101Scf01236g05019,Niben101Scf01091g00041,Niben101Scf08304g04014,Niben101Scf02114g00010,Niben101Scf07391g04030,Niben101Scf00927g02017	15	Niben101Scf11960g02012,Niben101Scf11084g02005,Niben101Scf02280g04013,Niben101Scf10063g00003,Niben101Scf07288g05013,Niben101Scf04967g01005,Niben101Scf01513g01010,Niben101Scf01634g06003,Niben101Scf03141g08015,Niben101Scf11319g00005,Niben101Scf10366g00014,Niben101Scf03068g00024,Niben101Scf01764g03022,Niben101Scf00926g01011,Niben101Scf02290g02021
GO:0009896	positive regulation of catabolic process	biological_process	0.049777	0.66684	15	2541	136	38483	8	Niben101Scf00360g01005,Niben101Scf05417g02009,Niben101Scf07244g00009,Niben101Scf01779g05002,Niben101Scf04955g07012,Niben101Scf03734g04015,Niben101Scf00326g01023,Niben101Scf02502g15014	7	Niben101Scf00784g00007,Niben101Scf10074g00002,Niben101Scf02082g00005,Niben101Scf02910g01040,Niben101Scf01154g18013,Niben101Scf02030g01002,Niben101Scf04786g01004
GO:0010508	positive regulation of autophagy	biological_process	0.049777	0.66684	15	2541	136	38483	8	Niben101Scf01779g05002,Niben101Scf00360g01005,Niben101Scf07244g00009,Niben101Scf05417g02009,Niben101Scf03734g04015,Niben101Scf02502g15014,Niben101Scf00326g01023,Niben101Scf04955g07012	7	Niben101Scf00784g00007,Niben101Scf10074g00002,Niben101Scf02082g00005,Niben101Scf02910g01040,Niben101Scf04786g01004,Niben101Scf01154g18013,Niben101Scf02030g01002
GO:0031331	positive regulation of cellular catabolic process	biological_process	0.049777	0.66684	15	2541	136	38483	8	Niben101Scf01779g05002,Niben101Scf00360g01005,Niben101Scf07244g00009,Niben101Scf05417g02009,Niben101Scf03734g04015,Niben101Scf02502g15014,Niben101Scf00326g01023,Niben101Scf04955g07012	7	Niben101Scf00784g00007,Niben101Scf10074g00002,Niben101Scf02082g00005,Niben101Scf02910g01040,Niben101Scf01154g18013,Niben101Scf02030g01002,Niben101Scf04786g01004
GO:0006733	oxidoreduction coenzyme metabolic process	biological_process	0.049993	0.66684	27	2541	271	38483	9	Niben101Scf01091g00041,Niben101Scf04138g00005,Niben101Scf05697g02007,Niben101Scf03734g04015,Niben101Scf04024g00009,Niben101Scf19766g00001,Niben101Scf05245g02003,Niben101Scf05767g02003,Niben101Scf02622g10003	18	Niben101Scf01433g08025,Niben101Scf01433g08029,Niben101Scf01513g01010,Niben101Scf05688g08010,Niben101Scf08443g00019,Niben101Scf03068g00024,Niben101Scf02864g04008,Niben101Scf13103g01029,Niben101Scf01808g01002,Niben101Scf05536g01001,Niben101Scf01543g06030,Niben101Scf00247g04007,Niben101Scf02575g00005,Niben101Scf01025g01013,Niben101Scf02659g01005,Niben101Scf10063g00003,Niben101Scf00276g07001,Niben101…
GO:0009636	response to toxic substance	biological_process	0.050443	0.66684	7	2541	47	38483	2	Niben101Scf05368g00004,Niben101Scf04099g08003	5	Niben101Scf00109g09011,Niben101Scf24608g00010,Niben101Scf33781g00006,Niben101Scf10785g01016,Niben101Scf00949g03003
GO:0032270	positive regulation of cellular protein metabolic process	biological_process	0.050485	0.66684	5	2541	30	38483	5	Niben101Scf00574g03004,Niben101Scf04077g07004,Niben101Scf00063g03007,Niben101Scf05928g03010,Niben101Scf04535g02012	0
GO:0051247	positive regulation of protein metabolic process	biological_process	0.050485	0.66684	5	2541	30	38483	5	Niben101Scf00063g03007,Niben101Scf00574g03004,Niben101Scf04077g07004,Niben101Scf04535g02012,Niben101Scf05928g03010	0
GO:0010109	regulation of photosynthesis	biological_process	0.050761	0.66684	4	2541	19	38483	0		4	Niben101Scf01102g03004,Niben101Scf05943g00002,Niben101Scf02608g03021,Niben101Scf05555g00008
GO:0042548	regulation of photosynthesis, light reaction	biological_process	0.050761	0.66684	4	2541	19	38483	0		4	Niben101Scf02608g03021,Niben101Scf05943g00002,Niben101Scf01102g03004,Niben101Scf05555g00008
GO:0042549	photosystem II stabilization	biological_process	0.050761	0.66684	4	2541	19	38483	0		4	Niben101Scf05555g00008,Niben101Scf02608g03021,Niben101Scf05943g00002,Niben101Scf01102g03004
GO:0043467	regulation of generation of precursor metabolites and energy	biological_process	0.050761	0.66684	4	2541	19	38483	0		4	Niben101Scf05555g00008,Niben101Scf02608g03021,Niben101Scf05943g00002,Niben101Scf01102g03004
GO:0044427	chromosomal part	cellular_component	0.051107	0.66939	33	2541	351	38483	19	Niben101Scf09501g00007,Niben101Scf03114g09011,Niben101Scf07672g00014,Niben101Scf07034g00004,Niben101Scf08373g00009,Niben101Scf02423g03009,Niben101Scf14697g02001,Niben101Scf03824g02001,Niben101Scf05229g00003,Niben101Scf05203g05001,Niben101Scf02175g05002,Niben101Scf04473g01003,Niben101Scf01802g02001,Niben101Scf10384g02008,Niben101Scf24249g00001,Niben101Scf08526g02007,Niben101Scf02589g04005,Niben101…	14	Niben101Scf04398g06018,Niben101Scf03435g00008,Niben101Scf23355g00004,Niben101Scf02023g01002,Niben101Scf03865g05006,Niben101Scf04706g01026,Niben101Scf01727g05001,Niben101Scf07899g00011,Niben101Scf02319g06001,Niben101Scf01111g06004,Niben101Scf09778g00011,Niben101Scf01269g05002,Niben101Scf10749g00007,Niben101Scf06375g05001
GO:0050896	response to stimulus	biological_process	0.052013	0.67925	328	2541	4175	38483	125	Niben101Scf06678g04009,Niben101Scf01635g05017,Niben101Scf02078g06002,Niben101Scf03710g11002,Niben101Scf07050g00006,Niben101Scf07672g00014,Niben101Scf05368g00004,Niben101Scf03842g01014,Niben101Scf02245g00008,Niben101Scf11105g01005,Niben101Scf01625g01009,Niben101Scf06909g04006,Niben101Scf02852g00013,Niben101Scf03662g02001,Niben101Scf01278g09008,Niben101Scf04036g04007,Niben101Scf25633g00014,Niben101…	203	Niben101Scf00288g03003,Niben101Scf00296g02008,Niben101Scf04377g00005,Niben101Scf05395g03019,Niben101Scf15367g00001,Niben101Scf02155g00004,Niben101Scf00819g11005,Niben101Scf03000g00011,Niben101Scf02349g03001,Niben101Scf03538g02003,Niben101Scf02030g05008,Niben101Scf00972g00009,Niben101Scf03857g04002,Niben101Scf11355g01023,Niben101Scf07851g03001,Niben101Scf03561g01025,Niben101Scf24608g00010,Niben101…
GO:0003746	translation elongation factor activity	molecular_function	0.052469	0.68008	8	2541	58	38483	5	Niben101Scf00574g03004,Niben101Scf04077g07004,Niben101Scf00063g03007,Niben101Scf04081g02005,Niben101Scf05928g03010	3	Niben101Scf07510g00016,Niben101Scf11767g01009,Niben101Scf02351g08011
GO:0002376	immune system process	biological_process	0.052613	0.68008	21	2541	189	38483	8	Niben101Scf00317g00011,Niben101Scf02526g02006,Niben101Scf00864g00004,Niben101Scf12983g01058,Niben101Scf02171g00001,Niben101Scf06909g04006,Niben101Scf00454g05005,Niben101Scf03114g09011	13	Niben101Scf04331g07008,Niben101Scf17137g00006,Niben101Scf00819g11005,Niben101Scf01847g05003,Niben101Scf02155g00004,Niben101Scf06942g02015,Niben101Scf02836g01004,Niben101Scf04574g05014,Niben101Scf00477g00010,Niben101Scf00271g04024,Niben101Scf00211g00023,Niben101Scf01412g00017,Niben101Scf11355g01023
GO:0004371	glycerone kinase activity	molecular_function	0.053357	0.68008	2	2541	6	38483	1	Niben101Scf00732g07002	1	Niben101Scf01399g00012
GO:0008770	[acyl-carrier-protein] phosphodiesterase activity	molecular_function	0.053367	0.68008	3	2541	13	38483	3	Niben101Scf05712g02003,Niben101Scf26775g00013,Niben101Scf22058g00004	0
GO:0016533	cyclin-dependent protein kinase 5 holoenzyme complex	cellular_component	0.053463	0.68008	3	2541	12	38483	1	Niben101Scf10910g01019	2	Niben101Scf02910g01040,Niben101Scf02173g00001
GO:0016534	cyclin-dependent protein kinase 5 activator activity	molecular_function	0.053463	0.68008	3	2541	12	38483	1	Niben101Scf10910g01019	2	Niben101Scf02173g00001,Niben101Scf02910g01040
GO:0019209	kinase activator activity	molecular_function	0.053463	0.68008	3	2541	12	38483	1	Niben101Scf10910g01019	2	Niben101Scf02910g01040,Niben101Scf02173g00001
GO:0030295	protein kinase activator activity	molecular_function	0.053463	0.68008	3	2541	12	38483	1	Niben101Scf10910g01019	2	Niben101Scf02173g00001,Niben101Scf02910g01040
GO:0043539	protein serine/threonine kinase activator activity	molecular_function	0.053463	0.68008	3	2541	12	38483	1	Niben101Scf10910g01019	2	Niben101Scf02910g01040,Niben101Scf02173g00001
GO:0006816	calcium ion transport	biological_process	0.053719	0.68137	6	2541	38	38483	4	Niben101Scf05929g04005,Niben101Scf08272g00021,Niben101Scf01221g00001,Niben101Scf05583g00011	2	Niben101Scf04113g03011,Niben101Scf18348g00015
GO:0044712	single-organism catabolic process	biological_process	0.054396	0.68797	42	2541	464	38483	12	Niben101Scf07515g02006,Niben101Scf05697g02007,Niben101Scf06008g00001,Niben101Scf02622g10003,Niben101Scf05674g04004,Niben101Scf03734g04015,Niben101Scf01609g00001,Niben101Scf10737g00028,Niben101Scf07325g00030,Niben101Scf04187g01012,Niben101Scf08531g03027,Niben101Scf04024g00009	30	Niben101Scf03341g03020,Niben101Scf02145g10005,Niben101Scf01808g01002,Niben101Scf03985g02025,Niben101Scf03839g04019,Niben101Scf00369g02010,Niben101Scf01433g08029,Niben101Scf01696g00010,Niben101Scf00595g08039,Niben101Scf02659g01005,Niben101Scf01620g02013,Niben101Scf01628g02006,Niben101Scf02480g02012,Niben101Scf01543g06030,Niben101Scf07229g02002,Niben101Scf16888g00010,Niben101Scf38001g00011,Niben101…
GO:0003857	3-hydroxyacyl-CoA dehydrogenase activity	molecular_function	0.054859	0.69185	14	2541	128	38483	5	Niben101Scf01236g05019,Niben101Scf07402g00014,Niben101Scf07391g04030,Niben101Scf01899g06004,Niben101Scf05245g02003	9	Niben101Scf00063g13014,Niben101Scf03068g00024,Niben101Scf05813g07008,Niben101Scf00980g07019,Niben101Scf01513g01010,Niben101Scf06266g00002,Niben101Scf00926g01011,Niben101Scf06249g03002,Niben101Scf10063g00003
GO:0019362	pyridine nucleotide metabolic process	biological_process	0.055185	0.69201	25	2541	249	38483	7	Niben101Scf05697g02007,Niben101Scf01091g00041,Niben101Scf03734g04015,Niben101Scf04024g00009,Niben101Scf05767g02003,Niben101Scf02622g10003,Niben101Scf05245g02003	18	Niben101Scf02864g04008,Niben101Scf03068g00024,Niben101Scf01513g01010,Niben101Scf05688g08010,Niben101Scf08443g00019,Niben101Scf01433g08025,Niben101Scf01433g08029,Niben101Scf01808g01002,Niben101Scf13103g01029,Niben101Scf00247g04007,Niben101Scf02575g00005,Niben101Scf01543g06030,Niben101Scf05536g01001,Niben101Scf01966g02001,Niben101Scf00276g07001,Niben101Scf10063g00003,Niben101Scf01025g01013,Niben101…
GO:0046496	nicotinamide nucleotide metabolic process	biological_process	0.055185	0.69201	25	2541	249	38483	7	Niben101Scf03734g04015,Niben101Scf04024g00009,Niben101Scf05245g02003,Niben101Scf05767g02003,Niben101Scf02622g10003,Niben101Scf01091g00041,Niben101Scf05697g02007	18	Niben101Scf01543g06030,Niben101Scf05536g01001,Niben101Scf00247g04007,Niben101Scf02575g00005,Niben101Scf00276g07001,Niben101Scf10063g00003,Niben101Scf01025g01013,Niben101Scf02659g01005,Niben101Scf01966g02001,Niben101Scf05688g08010,Niben101Scf01513g01010,Niben101Scf08443g00019,Niben101Scf01433g08025,Niben101Scf01433g08029,Niben101Scf02864g04008,Niben101Scf03068g00024,Niben101Scf01808g01002,Niben101…
GO:0002252	immune effector process	biological_process	0.055492	0.69388	6	2541	36	38483	2	Niben101Scf00864g00004,Niben101Scf03114g09011	4	Niben101Scf04574g05014,Niben101Scf17137g00006,Niben101Scf00477g00010,Niben101Scf02155g00004
GO:0044272	sulfur compound biosynthetic process	biological_process	0.056218	0.70019	16	2541	147	38483	7	Niben101Scf18000g00026,Niben101Scf28503g00002,Niben101Scf03842g05002,Niben101Ctg15473g00004,Niben101Scf08130g00014,Niben101Scf12676g00006,Niben101Scf35444g00004	9	Niben101Scf07875g00001,Niben101Scf05372g05017,Niben101Scf00482g10003,Niben101Scf07438g04014,Niben101Scf00519g00010,Niben101Scf01391g04001,Niben101Scf02041g01013,Niben101Scf07798g03010,Niben101Scf04174g05001
GO:0002520	immune system development	biological_process	0.056688	0.70019	2	2541	6	38483	2	Niben101Scf02526g02006,Niben101Scf00317g00011	0
GO:0009144	purine nucleoside triphosphate metabolic process	biological_process	0.056933	0.70019	48	2541	613	38483	12	Niben101Ctg14644g00001,Niben101Scf05183g04013,Niben101Scf05697g02007,Niben101Scf02622g10003,Niben101Scf03850g02024,Niben101Scf03734g04015,Niben101Scf00212g01017,Niben101Scf00454g05005,Niben101Scf07741g02005,Niben101Scf04024g00009,Niben101Scf15120g00002,Niben101Scf03644g01007	36	Niben101Scf06019g01023,Niben101Scf04963g04005,Niben101Scf01808g01002,Niben101Scf03702g03012,Niben101Scf09186g00006,Niben101Scf01656g00015,Niben101Scf00173g09006,Niben101Scf09869g01021,Niben101Scf09716g01001,Niben101Scf06042g00001,Niben101Scf01433g08029,Niben101Scf03768g03025,Niben101Scf07103g01015,Niben101Scf01399g00012,Niben101Scf02659g01005,Niben101Scf02340g07012,Niben101Scf01101g04010,Niben101…
GO:0009199	ribonucleoside triphosphate metabolic process	biological_process	0.056933	0.70019	48	2541	613	38483	12	Niben101Scf00454g05005,Niben101Scf00212g01017,Niben101Scf03644g01007,Niben101Scf15120g00002,Niben101Scf04024g00009,Niben101Scf07741g02005,Niben101Scf05697g02007,Niben101Ctg14644g00001,Niben101Scf05183g04013,Niben101Scf03734g04015,Niben101Scf03850g02024,Niben101Scf02622g10003	36	Niben101Scf01433g08025,Niben101Scf02622g12006,Niben101Scf05688g08010,Niben101Scf03918g00008,Niben101Scf05750g00006,Niben101Scf03068g00011,Niben101Scf04786g01004,Niben101Scf02864g04008,Niben101Scf02825g00007,Niben101Scf07515g01007,Niben101Scf13103g01029,Niben101Scf14955g00009,Niben101Scf05536g01001,Niben101Scf01025g01013,Niben101Scf00276g07001,Niben101Scf06909g04007,Niben101Scf01326g08017,Niben101…
GO:0009205	purine ribonucleoside triphosphate metabolic process	biological_process	0.056933	0.70019	48	2541	613	38483	12	Niben101Scf03734g04015,Niben101Scf02622g10003,Niben101Scf03850g02024,Niben101Scf05697g02007,Niben101Scf05183g04013,Niben101Ctg14644g00001,Niben101Scf04024g00009,Niben101Scf15120g00002,Niben101Scf03644g01007,Niben101Scf07741g02005,Niben101Scf00454g05005,Niben101Scf00212g01017	36	Niben101Scf01101g04010,Niben101Scf02340g07012,Niben101Scf01543g06030,Niben101Scf07103g01015,Niben101Scf01399g00012,Niben101Scf02659g01005,Niben101Scf00173g09006,Niben101Scf09869g01021,Niben101Scf09716g01001,Niben101Scf03768g03025,Niben101Scf06042g00001,Niben101Scf01433g08029,Niben101Scf01808g01002,Niben101Scf03702g03012,Niben101Scf04963g04005,Niben101Scf06019g01023,Niben101Scf09186g00006,Niben101…
GO:0020012	evasion or tolerance of host immune response	biological_process	0.057424	0.70019	5	2541	26	38483	3	Niben101Scf00864g00004,Niben101Scf03114g09011,Niben101Scf07182g00017	2	Niben101Scf02155g00004,Niben101Scf00477g00010
GO:0051805	evasion or tolerance of immune response of other organism involved in symbiotic interaction	biological_process	0.057424	0.70019	5	2541	26	38483	3	Niben101Scf00864g00004,Niben101Scf03114g09011,Niben101Scf07182g00017	2	Niben101Scf02155g00004,Niben101Scf00477g00010
GO:0052564	response to immune response of other organism involved in symbiotic interaction	biological_process	0.057424	0.70019	5	2541	26	38483	3	Niben101Scf03114g09011,Niben101Scf00864g00004,Niben101Scf07182g00017	2	Niben101Scf00477g00010,Niben101Scf02155g00004
GO:0052572	response to host immune response	biological_process	0.057424	0.70019	5	2541	26	38483	3	Niben101Scf07182g00017,Niben101Scf00864g00004,Niben101Scf03114g09011	2	Niben101Scf00477g00010,Niben101Scf02155g00004
GO:0009611	response to wounding	biological_process	0.058236	0.70813	15	2541	141	38483	2	Niben101Scf01553g02020,Niben101Scf03895g01008	13	Niben101Scf04786g01004,Niben101Scf00233g00015,Niben101Scf02854g09012,Niben101Scf01111g06004,Niben101Scf01775g00007,Niben101Scf04664g00021,Niben101Scf04528g09004,Niben101Scf07515g01007,Niben101Scf08522g02011,Niben101Scf08465g00003,Niben101Scf01085g06006,Niben101Scf03790g00015,Niben101Scf02836g01004
GO:0042287	MHC protein binding	molecular_function	0.058699	0.70986	3	2541	16	38483	1	Niben101Scf02171g00001	2	Niben101Scf01847g05003,Niben101Scf00211g00023
GO:0042289	MHC class II protein binding	molecular_function	0.058699	0.70986	3	2541	16	38483	1	Niben101Scf02171g00001	2	Niben101Scf01847g05003,Niben101Scf00211g00023
GO:0004797	thymidine kinase activity	molecular_function	0.059272	0.71094	4	2541	21	38483	3	Niben101Scf04993g05013,Niben101Ctg15143g00004,Niben101Scf01987g01006	1	Niben101Scf02583g02013
GO:0019136	deoxynucleoside kinase activity	molecular_function	0.059272	0.71094	4	2541	21	38483	3	Niben101Scf04993g05013,Niben101Ctg15143g00004,Niben101Scf01987g01006	1	Niben101Scf02583g02013
GO:0019206	nucleoside kinase activity	molecular_function	0.059272	0.71094	4	2541	21	38483	3	Niben101Scf01987g01006,Niben101Scf04993g05013,Niben101Ctg15143g00004	1	Niben101Scf02583g02013
GO:0006835	dicarboxylic acid transport	biological_process	0.05998	0.71748	7	2541	48	38483	0		7	Niben101Scf03484g05007,Niben101Scf00058g03014,Niben101Scf00621g06003,Niben101Scf05706g01014,Niben101Scf09716g01001,Niben101Scf06822g00001,Niben101Scf03776g00015
GO:0019842	vitamin binding	molecular_function	0.061947	0.73363	10	2541	78	38483	0		10	Niben101Scf09544g00007,Niben101Scf05372g05017,Niben101Scf00482g10003,Niben101Scf12550g00002,Niben101Scf00246g04005,Niben101Scf00258g02006,Niben101Scf01386g02004,Niben101Scf02399g01011,Niben101Scf05032g00009,Niben101Scf02892g01012
GO:0030682	evasion or tolerance of host defense response	biological_process	0.062169	0.73363	5	2541	27	38483	3	Niben101Scf07182g00017,Niben101Scf03114g09011,Niben101Scf00864g00004	2	Niben101Scf02155g00004,Niben101Scf00477g00010
GO:0051807	evasion or tolerance of defense response of other organism involved in symbiotic interaction	biological_process	0.062169	0.73363	5	2541	27	38483	3	Niben101Scf07182g00017,Niben101Scf03114g09011,Niben101Scf00864g00004	2	Niben101Scf00477g00010,Niben101Scf02155g00004
GO:0016160	amylase activity	molecular_function	0.06223	0.73363	6	2541	40	38483	3	Niben101Scf01579g01020,Niben101Scf08797g00012,Niben101Scf09808g00013	3	Niben101Scf03855g04005,Niben101Scf07214g00015,Niben101Scf06233g01012
GO:0005342	organic acid transmembrane transporter activity	molecular_function	0.062361	0.73363	10	2541	79	38483	1	Niben101Scf14636g02013	9	Niben101Scf00688g00002,Niben101Scf19062g00009,Niben101Scf02056g01003,Niben101Scf01281g08031,Niben101Scf03776g00015,Niben101Scf11483g00010,Niben101Scf02908g03013,Niben101Scf02359g00008,Niben101Scf02082g00003
GO:0046943	carboxylic acid transmembrane transporter activity	molecular_function	0.062361	0.73363	10	2541	79	38483	1	Niben101Scf14636g02013	9	Niben101Scf02082g00003,Niben101Scf02359g00008,Niben101Scf02908g03013,Niben101Scf11483g00010,Niben101Scf02056g01003,Niben101Scf19062g00009,Niben101Scf03776g00015,Niben101Scf01281g08031,Niben101Scf00688g00002
GO:0004347	glucose-6-phosphate isomerase activity	molecular_function	0.062493	0.73363	3	2541	13	38483	1	Niben101Scf03734g04015	2	Niben101Scf01808g01002,Niben101Scf02659g01005
GO:0007596	blood coagulation	biological_process	0.062839	0.73573	12	2541	99	38483	0		12	Niben101Scf00233g00015,Niben101Scf04786g01004,Niben101Scf01775g00007,Niben101Scf01111g06004,Niben101Scf02854g09012,Niben101Scf04528g09004,Niben101Scf08465g00003,Niben101Scf08522g02011,Niben101Scf07515g01007,Niben101Scf04664g00021,Niben101Scf01085g06006,Niben101Scf03790g00015
GO:0009654	photosystem II oxygen evolving complex	cellular_component	0.063182	0.7378	7	2541	56	38483	0		7	Niben101Scf05238g01012,Niben101Scf35628g00001,Niben101Scf02608g03021,Niben101Scf05943g00002,Niben101Scf05858g00001,Niben101Scf05555g00008,Niben101Scf17701g01020
GO:0030170	pyridoxal phosphate binding	molecular_function	0.064495	0.74533	21	2541	197	38483	2	Niben101Scf08137g04001,Niben101Scf09832g00002	19	Niben101Scf03035g04012,Niben101Scf05977g01008,Niben101Scf09658g00026,Niben101Scf07123g00001,Niben101Scf10162g00004,Niben101Scf03839g04019,Niben101Scf00018g02003,Niben101Scf03530g02009,Niben101Scf01777g00016,Niben101Scf00797g18009,Niben101Scf02937g04001,Niben101Scf20932g00007,Niben101Scf05348g01023,Niben101Scf00069g12017,Niben101Scf02429g02004,Niben101Scf01578g05008,Niben101Scf02191g00016,Niben101…
GO:0015696	ammonium transport	biological_process	0.064512	0.74533	5	2541	34	38483	0		5	Niben101Scf00420g05009,Niben101Scf07539g00001,Niben101Scf01221g20002,Niben101Scf00594g00001,Niben101Scf01520g03002
GO:0010506	regulation of autophagy	biological_process	0.064567	0.74533	16	2541	151	38483	9	Niben101Scf02502g15014,Niben101Scf02175g05002,Niben101Scf05417g02009,Niben101Scf00326g01023,Niben101Scf03734g04015,Niben101Scf04955g07012,Niben101Scf01779g05002,Niben101Scf07244g00009,Niben101Scf00360g01005	7	Niben101Scf04786g01004,Niben101Scf02910g01040,Niben101Scf02082g00005,Niben101Scf10074g00002,Niben101Scf01154g18013,Niben101Scf02030g01002,Niben101Scf00784g00007
GO:0019031	viral envelope	cellular_component	0.064813	0.74533	34	2541	360	38483	8	Niben101Scf03644g01007,Niben101Scf06763g00018,Niben101Scf07829g04011,Niben101Scf00582g01036,Niben101Scf04287g00001,Niben101Scf02393g01014,Niben101Scf06358g00012,Niben101Scf07244g00009	26	Niben101Scf03952g00003,Niben101Scf03764g05013,Niben101Scf32649g00006,Niben101Scf04786g01004,Niben101Scf02658g05007,Niben101Scf08157g02012,Niben101Scf00229g01002,Niben101Scf07515g01007,Niben101Scf01507g01017,Niben101Scf00233g00015,Niben101Scf00573g00013,Niben101Scf03380g01009,Niben101Scf00080g02007,Niben101Scf07008g00032,Niben101Scf03888g00002,Niben101Scf03985g02025,Niben101Scf03203g04003,Niben101…
GO:0036338	viral membrane	cellular_component	0.064813	0.74533	34	2541	360	38483	8	Niben101Scf03644g01007,Niben101Scf07244g00009,Niben101Scf02393g01014,Niben101Scf04287g00001,Niben101Scf00582g01036,Niben101Scf07829g04011,Niben101Scf06763g00018,Niben101Scf06358g00012	26	Niben101Scf00233g00015,Niben101Scf01507g01017,Niben101Scf03380g01009,Niben101Scf00573g00013,Niben101Scf02658g05007,Niben101Scf04786g01004,Niben101Scf03764g05013,Niben101Scf32649g00006,Niben101Scf03952g00003,Niben101Scf07515g01007,Niben101Scf08157g02012,Niben101Scf00229g01002,Niben101Scf01337g01002,Niben101Scf03203g04003,Niben101Scf00883g13017,Niben101Scf08975g02018,Niben101Scf01329g00002,Niben101…
GO:0051169	nuclear transport	biological_process	0.065142	0.74533	18	2541	147	38483	5	Niben101Scf04955g07012,Niben101Scf07244g00009,Niben101Scf11491g02037,Niben101Scf07591g01029,Niben101Scf13886g01021	13	Niben101Scf01111g06004,Niben101Scf02030g01002,Niben101Scf01269g05002,Niben101Scf00233g00015,Niben101Scf03064g03010,Niben101Scf10749g00007,Niben101Scf00883g13017,Niben101Scf00257g02025,Niben101Scf12372g01014,Niben101Scf02425g04005,Niben101Scf06205g02006,Niben101Scf02082g00005,Niben101Scf10074g00002
GO:0046870	cadmium ion binding	molecular_function	0.065543	0.74533	2	2541	6	38483	2	Niben101Scf00887g02006,Niben101Scf02526g02006	0
GO:0044724	single-organism carbohydrate catabolic process	biological_process	0.065843	0.74533	18	2541	174	38483	4	Niben101Scf05697g02007,Niben101Scf03734g04015,Niben101Scf04024g00009,Niben101Scf02622g10003	14	Niben101Scf05688g08010,Niben101Scf01433g08029,Niben101Scf01433g08025,Niben101Scf02864g04008,Niben101Scf01808g01002,Niben101Scf14803g00004,Niben101Scf13103g01029,Niben101Scf01543g06030,Niben101Scf05536g01001,Niben101Scf16888g00010,Niben101Scf00276g07001,Niben101Scf01025g01013,Niben101Scf02659g01005,Niben101Scf01966g02001
GO:0004568	chitinase activity	molecular_function	0.065854	0.74533	4	2541	28	38483	4	Niben101Scf03949g00023,Niben101Scf02410g00002,Niben101Scf02041g00002,Niben101Scf07491g00003	0
GO:0006032	chitin catabolic process	biological_process	0.065854	0.74533	4	2541	28	38483	4	Niben101Scf02041g00002,Niben101Scf02410g00002,Niben101Scf07491g00003,Niben101Scf03949g00023	0
GO:0046348	amino sugar catabolic process	biological_process	0.065854	0.74533	4	2541	28	38483	4	Niben101Scf07491g00003,Niben101Scf02410g00002,Niben101Scf02041g00002,Niben101Scf03949g00023	0
GO:1901072	glucosamine-containing compound catabolic process	biological_process	0.065854	0.74533	4	2541	28	38483	4	Niben101Scf03949g00023,Niben101Scf02041g00002,Niben101Scf02410g00002,Niben101Scf07491g00003	0
GO:0006040	amino sugar metabolic process	biological_process	0.066426	0.74964	6	2541	47	38483	5	Niben101Scf03949g00023,Niben101Scf01948g00002,Niben101Scf02410g00002,Niben101Scf02041g00002,Niben101Scf07491g00003	1	Niben101Scf00519g00010
GO:0006457	protein folding	biological_process	0.066588	0.74964	32	2541	348	38483	15	Niben101Scf02230g02002,Niben101Scf01005g01002,Niben101Scf05078g05001,Niben101Scf01847g03004,Niben101Scf00211g00029,Niben101Scf02852g00013,Niben101Scf01594g05015,Niben101Scf04375g11007,Niben101Scf07001g01011,Niben101Scf02744g00014,Niben101Scf03000g01002,Niben101Scf09262g01013,Niben101Ctg13380g00001,Niben101Scf01795g04036,Niben101Scf10476g01010	17	Niben101Scf05368g03015,Niben101Scf15166g03015,Niben101Scf28395g00001,Niben101Scf02583g02013,Niben101Scf08488g02011,Niben101Scf01653g02013,Niben101Scf10796g00009,Niben101Scf06621g01003,Niben101Scf05536g01010,Niben101Scf00693g02022,Niben101Scf04847g03018,Niben101Scf05912g01016,Niben101Scf05822g05011,Niben101Scf03702g03012,Niben101Scf01027g00003,Niben101Scf05895g02017,Niben101Scf02581g05002
GO:0006213	pyrimidine nucleoside metabolic process	biological_process	0.066923	0.74964	6	2541	47	38483	3	Niben101Scf18000g00026,Niben101Scf03850g02024,Niben101Scf15120g00002	3	Niben101Scf07229g02002,Niben101Scf04174g05001,Niben101Scf07798g03010
GO:0042623	ATPase activity, coupled	molecular_function	0.067039	0.74964	67	2541	631	38483	27	Niben101Scf07741g02005,Niben101Scf05811g00002,Niben101Scf25794g00004,Niben101Scf10910g01019,Niben101Scf24249g00001,Niben101Scf13308g01011,Niben101Scf05610g00002,Niben101Scf00454g05005,Niben101Scf06583g03008,Niben101Scf17442g00002,Niben101Scf07564g01016,Niben101Scf25633g00014,Niben101Scf00167g03010,Niben101Scf06641g01005,Niben101Scf00383g03001,Niben101Scf08272g00021,Niben101Scf02249g02011,Niben101…	40	Niben101Scf00573g00013,Niben101Ctg10609g00004,Niben101Scf08149g01007,Niben101Scf00578g07005,Niben101Scf03710g11042,Niben101Scf00200g00021,Niben101Scf04418g09010,Niben101Scf02139g07001,Niben101Scf02825g00007,Niben101Scf02361g07001,Niben101Scf14955g00009,Niben101Scf25430g00015,Niben101Scf03028g01016,Niben101Scf03068g00011,Niben101Scf07103g01015,Niben101Scf05548g02005,Niben101Scf07044g03013,Niben101…
GO:0047474	long-chain fatty acid luciferin component ligase activity	molecular_function	0.067084	0.74964	1	2541	1	38483	1	Niben101Scf04772g00008	0
GO:0031982	vesicle	cellular_component	0.06766	0.75417	17	2541	141	38483	10	Niben101Scf02073g00008,Niben101Scf03214g00006,Niben101Scf01818g08020,Niben101Scf20261g00003,Niben101Ctg12626g00002,Niben101Scf00408g09007,Niben101Scf06105g01001,Niben101Scf04260g00011,Niben101Scf00327g01037,Niben101Scf01283g02004	7	Niben101Scf01061g08014,Niben101Scf04664g00021,Niben101Scf00892g00017,Niben101Scf03702g03012,Niben101Scf05319g05007,Niben101Scf03374g09004,Niben101Scf00664g00021
GO:0007599	hemostasis	biological_process	0.068497	0.75749	13	2541	111	38483	0		13	Niben101Scf04786g01004,Niben101Scf00233g00015,Niben101Scf02854g09012,Niben101Scf01111g06004,Niben101Scf01775g00007,Niben101Scf04664g00021,Niben101Scf04528g09004,Niben101Scf08522g02011,Niben101Scf08465g00003,Niben101Scf07515g01007,Niben101Scf01085g06006,Niben101Scf03790g00015,Niben101Scf02836g01004
GO:0050817	coagulation	biological_process	0.068497	0.75749	13	2541	111	38483	0		13	Niben101Scf04786g01004,Niben101Scf00233g00015,Niben101Scf02854g09012,Niben101Scf01111g06004,Niben101Scf01775g00007,Niben101Scf04664g00021,Niben101Scf04528g09004,Niben101Scf08522g02011,Niben101Scf07515g01007,Niben101Scf08465g00003,Niben101Scf01085g06006,Niben101Scf03790g00015,Niben101Scf02836g01004
GO:0050878	regulation of body fluid levels	biological_process	0.068497	0.75749	13	2541	111	38483	0		13	Niben101Scf03790g00015,Niben101Scf01085g06006,Niben101Scf02836g01004,Niben101Scf04664g00021,Niben101Scf08465g00003,Niben101Scf08522g02011,Niben101Scf07515g01007,Niben101Scf04528g09004,Niben101Scf02854g09012,Niben101Scf01111g06004,Niben101Scf01775g00007,Niben101Scf04786g01004,Niben101Scf00233g00015
GO:0006820	anion transport	biological_process	0.069004	0.75749	29	2541	292	38483	4	Niben101Scf14636g02013,Niben101Scf03766g02001,Niben101Scf10989g00004,Niben101Scf00936g02010	25	Niben101Scf00058g03014,Niben101Scf06822g00001,Niben101Scf00104g04002,Niben101Scf05706g01014,Niben101Scf03341g03020,Niben101Scf03776g00015,Niben101Scf01281g08031,Niben101Scf30418g00019,Niben101Scf03484g05007,Niben101Scf02908g03013,Niben101Scf01063g08022,Niben101Scf06412g01004,Niben101Scf11483g00010,Niben101Scf03434g00005,Niben101Scf09716g01001,Niben101Scf02082g00003,Niben101Scf01870g03002,Niben101…
GO:0006221	pyrimidine nucleotide biosynthetic process	biological_process	0.069055	0.75749	8	2541	63	38483	6	Niben101Scf15120g00002,Niben101Scf03281g01003,Niben101Scf02665g12003,Niben101Scf03850g02024,Niben101Scf18000g00026,Niben101Scf13167g02002	2	Niben101Scf04174g05001,Niben101Scf07798g03010
GO:0004312	fatty acid synthase activity	molecular_function	0.069253	0.75749	7	2541	56	38483	0		7	Niben101Scf10780g00002,Niben101Scf02156g00008,Niben101Scf01146g13015,Niben101Scf08523g00022,Niben101Scf02972g08002,Niben101Scf02613g03001,Niben101Scf02893g00001
GO:0006020	inositol metabolic process	biological_process	0.070124	0.75749	3	2541	15	38483	0		3	Niben101Scf02023g01002,Niben101Scf06016g08006,Niben101Scf16254g00008
GO:0046677	response to antibiotic	biological_process	0.070171	0.75749	5	2541	31	38483	2	Niben101Scf05368g00004,Niben101Scf04099g08003	3	Niben101Scf24608g00010,Niben101Scf00949g03003,Niben101Scf33781g00006
GO:0019203	carbohydrate phosphatase activity	molecular_function	0.070434	0.75749	5	2541	31	38483	0		5	Niben101Scf05017g06019,Niben101Scf01406g03019,Niben101Scf02902g02003,Niben101Scf10316g02004,Niben101Scf02479g02013
GO:0050308	sugar-phosphatase activity	molecular_function	0.070434	0.75749	5	2541	31	38483	0		5	Niben101Scf01406g03019,Niben101Scf02902g02003,Niben101Scf05017g06019,Niben101Scf10316g02004,Niben101Scf02479g02013
GO:0006415	translational termination	biological_process	0.071187	0.75749	4	2541	25	38483	4	Niben101Scf04077g07004,Niben101Scf00574g03004,Niben101Scf00063g03007,Niben101Scf05928g03010	0
GO:0043624	cellular protein complex disassembly	biological_process	0.071187	0.75749	4	2541	25	38483	4	Niben101Scf00574g03004,Niben101Scf04077g07004,Niben101Scf00063g03007,Niben101Scf05928g03010	0
GO:0008519	ammonium transmembrane transporter activity	molecular_function	0.071317	0.75749	5	2541	35	38483	0		5	Niben101Scf01520g03002,Niben101Scf00594g00001,Niben101Scf01221g20002,Niben101Scf07539g00001,Niben101Scf00420g05009
GO:0007219	Notch signaling pathway	biological_process	0.071589	0.75749	5	2541	26	38483	1	Niben101Scf03842g01014	4	Niben101Scf03287g02004,Niben101Scf11891g01022,Niben101Scf00972g00009,Niben101Scf00536g05012
GO:0016646	oxidoreductase activity, acting on the CH-NH group of donors, NAD or NADP as acceptor	molecular_function	0.071691	0.75749	8	2541	64	38483	4	Niben101Scf08665g02009,Niben101Scf07325g00004,Niben101Scf01899g06004,Niben101Scf17839g01006	4	Niben101Scf02608g03004,Niben101Scf11471g00009,Niben101Scf02287g00002,Niben101Scf02360g03024
GO:0046034	ATP metabolic process	biological_process	0.071967	0.75749	46	2541	595	38483	10	Niben101Scf05697g02007,Niben101Scf05183g04013,Niben101Ctg14644g00001,Niben101Scf03734g04015,Niben101Scf02622g10003,Niben101Scf00454g05005,Niben101Scf00212g01017,Niben101Scf04024g00009,Niben101Scf03644g01007,Niben101Scf07741g02005	36	Niben101Scf00173g09006,Niben101Scf01433g08029,Niben101Scf09716g01001,Niben101Scf06042g00001,Niben101Scf03768g03025,Niben101Scf09869g01021,Niben101Scf03702g03012,Niben101Scf01808g01002,Niben101Scf06019g01023,Niben101Scf04963g04005,Niben101Scf01656g00015,Niben101Scf09186g00006,Niben101Scf01101g04010,Niben101Scf02340g07012,Niben101Scf01543g06030,Niben101Scf07103g01015,Niben101Scf02659g01005,Niben101…
GO:0006606	protein import into nucleus	biological_process	0.072066	0.75749	15	2541	115	38483	4	Niben101Scf11491g02037,Niben101Scf04955g07012,Niben101Scf07244g00009,Niben101Scf07591g01029	11	Niben101Scf01269g05002,Niben101Scf02030g01002,Niben101Scf00233g00015,Niben101Scf01111g06004,Niben101Scf00257g02025,Niben101Scf02082g00005,Niben101Scf06205g02006,Niben101Scf00883g13017,Niben101Scf03064g03010,Niben101Scf02425g04005,Niben101Scf10749g00007
GO:0034504	protein localization to nucleus	biological_process	0.072066	0.75749	15	2541	115	38483	4	Niben101Scf07244g00009,Niben101Scf07591g01029,Niben101Scf04955g07012,Niben101Scf11491g02037	11	Niben101Scf10749g00007,Niben101Scf02425g04005,Niben101Scf03064g03010,Niben101Scf00883g13017,Niben101Scf06205g02006,Niben101Scf02082g00005,Niben101Scf00257g02025,Niben101Scf01111g06004,Niben101Scf00233g00015,Niben101Scf01269g05002,Niben101Scf02030g01002
GO:0044744	protein targeting to nucleus	biological_process	0.072066	0.75749	15	2541	115	38483	4	Niben101Scf04955g07012,Niben101Scf11491g02037,Niben101Scf07244g00009,Niben101Scf07591g01029	11	Niben101Scf00233g00015,Niben101Scf01269g05002,Niben101Scf02030g01002,Niben101Scf00257g02025,Niben101Scf01111g06004,Niben101Scf00883g13017,Niben101Scf02082g00005,Niben101Scf06205g02006,Niben101Scf10749g00007,Niben101Scf02425g04005,Niben101Scf03064g03010
GO:0051170	nuclear import	biological_process	0.072066	0.75749	15	2541	115	38483	4	Niben101Scf04955g07012,Niben101Scf11491g02037,Niben101Scf07244g00009,Niben101Scf07591g01029	11	Niben101Scf00257g02025,Niben101Scf01111g06004,Niben101Scf00233g00015,Niben101Scf02030g01002,Niben101Scf01269g05002,Niben101Scf10749g00007,Niben101Scf02425g04005,Niben101Scf03064g03010,Niben101Scf00883g13017,Niben101Scf06205g02006,Niben101Scf02082g00005
GO:1902593	single-organism nuclear import	biological_process	0.072066	0.75749	15	2541	115	38483	4	Niben101Scf07244g00009,Niben101Scf07591g01029,Niben101Scf04955g07012,Niben101Scf11491g02037	11	Niben101Scf00883g13017,Niben101Scf06205g02006,Niben101Scf02082g00005,Niben101Scf10749g00007,Niben101Scf02425g04005,Niben101Scf03064g03010,Niben101Scf00233g00015,Niben101Scf02030g01002,Niben101Scf01269g05002,Niben101Scf00257g02025,Niben101Scf01111g06004
GO:0006597	spermine biosynthetic process	biological_process	0.072072	0.75749	3	2541	17	38483	0		3	Niben101Scf04126g05024,Niben101Scf00390g01010,Niben101Scf02738g02001
GO:0008215	spermine metabolic process	biological_process	0.072072	0.75749	3	2541	17	38483	0		3	Niben101Scf02738g02001,Niben101Scf00390g01010,Niben101Scf04126g05024
GO:0016755	transferase activity, transferring amino-acyl groups	molecular_function	0.072108	0.75749	7	2541	46	38483	3	Niben101Scf00618g05002,Niben101Scf04046g00002,Niben101Scf04653g02007	4	Niben101Scf05078g04001,Niben101Scf18730g00029,Niben101Scf01980g02001,Niben101Scf00960g15006
GO:0006790	sulfur compound metabolic process	biological_process	0.072399	0.75749	23	2541	225	38483	8	Niben101Scf35444g00004,Niben101Scf08130g00014,Niben101Scf12676g00006,Niben101Ctg15473g00004,Niben101Scf03842g05002,Niben101Scf17839g01006,Niben101Scf28503g00002,Niben101Scf18000g00026	15	Niben101Scf02041g01013,Niben101Scf07798g03010,Niben101Scf04174g05001,Niben101Scf00152g09005,Niben101Scf02139g07001,Niben101Scf00853g04007,Niben101Scf01391g04001,Niben101Scf00519g00010,Niben101Scf01284g02011,Niben101Scf07438g04014,Niben101Scf00449g03001,Niben101Scf17579g00002,Niben101Scf07875g00001,Niben101Scf05372g05017,Niben101Scf00482g10003
GO:0008083	growth factor activity	molecular_function	0.07242	0.75749	10	2541	86	38483	2	Niben101Scf06769g01009,Niben101Scf00454g05005	8	Niben101Scf00397g11005,Niben101Scf03702g03012,Niben101Scf07393g00002,Niben101Scf05895g02017,Niben101Scf00152g09005,Niben101Scf01412g00017,Niben101Scf00271g04024,Niben101Scf08446g03001
GO:0006541	glutamine metabolic process	biological_process	0.073338	0.76528	7	2541	51	38483	5	Niben101Scf13167g02002,Niben101Scf03891g01004,Niben101Scf03281g01003,Niben101Scf11689g00009,Niben101Scf06589g00009	2	Niben101Scf03240g01006,Niben101Scf03734g02011
GO:0031988	membrane-bounded vesicle	cellular_component	0.07384	0.7687	16	2541	132	38483	10	Niben101Scf20261g00003,Niben101Scf01818g08020,Niben101Ctg12626g00002,Niben101Scf02073g00008,Niben101Scf03214g00006,Niben101Scf01283g02004,Niben101Scf00327g01037,Niben101Scf04260g00011,Niben101Scf00408g09007,Niben101Scf06105g01001	6	Niben101Scf00892g00017,Niben101Scf01061g08014,Niben101Scf04664g00021,Niben101Scf05319g05007,Niben101Scf00664g00021,Niben101Scf03374g09004
GO:0000075	cell cycle checkpoint	biological_process	0.075491	0.78404	4	2541	24	38483	2	Niben101Scf10384g02008,Niben101Scf07672g00014	2	Niben101Scf03985g02025,Niben101Scf01085g06006
GO:0042626	ATPase activity, coupled to transmembrane movement of substances	molecular_function	0.076476	0.79055	29	2541	250	38483	8	Niben101Scf04046g00002,Niben101Scf04902g00008,Niben101Scf06583g03008,Niben101Scf00454g05005,Niben101Scf03216g00001,Niben101Scf07741g02005,Niben101Scf02249g02011,Niben101Scf01073g07006	21	Niben101Scf02361g07001,Niben101Scf17579g00002,Niben101Scf02825g00007,Niben101Scf14955g00009,Niben101Scf25430g00015,Niben101Scf06683g01002,Niben101Scf00449g03001,Niben101Scf00173g09006,Niben101Scf03857g04002,Niben101Scf03068g00011,Niben101Scf03028g01016,Niben101Scf01399g00012,Niben101Scf08149g01007,Niben101Ctg10609g00004,Niben101Scf03710g11042,Niben101Scf03561g01025,Niben101Scf01326g08017,Niben101…
GO:0043492	ATPase activity, coupled to movement of substances	molecular_function	0.076476	0.79055	29	2541	250	38483	8	Niben101Scf03216g00001,Niben101Scf07741g02005,Niben101Scf01073g07006,Niben101Scf02249g02011,Niben101Scf06583g03008,Niben101Scf00454g05005,Niben101Scf04046g00002,Niben101Scf04902g00008	21	Niben101Scf03710g11042,Niben101Scf03561g01025,Niben101Scf01326g08017,Niben101Scf07103g01015,Niben101Scf01399g00012,Niben101Scf08149g01007,Niben101Ctg10609g00004,Niben101Scf00233g00015,Niben101Scf02139g07001,Niben101Scf07044g03013,Niben101Scf14955g00009,Niben101Scf02361g07001,Niben101Scf17579g00002,Niben101Scf02825g00007,Niben101Scf06683g01002,Niben101Scf00449g03001,Niben101Scf03068g00011,Niben101…
GO:0030001	metal ion transport	biological_process	0.078136	0.80258	70	2541	847	38483	21	Niben101Scf08272g00021,Niben101Scf03214g00006,Niben101Scf03673g02009,Niben101Scf02517g18010,Niben101Scf01073g07006,Niben101Scf09367g00015,Niben101Scf10476g02018,Niben101Scf04287g00001,Niben101Scf21589g00002,Niben101Ctg14644g00001,Niben101Scf08510g01006,Niben101Scf05929g04005,Niben101Scf07639g06004,Niben101Scf02291g03004,Niben101Scf01899g06004,Niben101Scf09878g01002,Niben101Scf01218g01026,Niben101…	49	Niben101Scf06776g00001,Niben101Scf07466g01002,Niben101Scf00128g05001,Niben101Scf10785g01016,Niben101Scf03648g02002,Niben101Scf05319g05007,Niben101Scf08975g01001,Niben101Scf03141g08015,Niben101Scf02480g00001,Niben101Scf01012g01015,Niben101Scf18348g00015,Niben101Scf00905g06006,Niben101Scf07086g00019,Niben101Scf14166g00013,Niben101Scf00688g00002,Niben101Scf04225g02007,Niben101Scf13762g01008,Niben101…
GO:0009124	nucleoside monophosphate biosynthetic process	biological_process	0.078379	0.80258	32	2541	396	38483	11	Niben101Scf05183g04013,Niben101Ctg14644g00001,Niben101Scf01409g12028,Niben101Scf02665g12003,Niben101Scf11689g00009,Niben101Scf06589g00009,Niben101Scf00212g01017,Niben101Scf18000g00026,Niben101Scf00454g05005,Niben101Scf07741g02005,Niben101Scf03644g01007	21	Niben101Scf09186g00006,Niben101Scf03702g03012,Niben101Scf09869g01021,Niben101Scf06042g00001,Niben101Scf03768g03025,Niben101Scf00173g09006,Niben101Scf01399g00012,Niben101Scf07103g01015,Niben101Scf04174g05001,Niben101Scf02340g07012,Niben101Scf02825g00007,Niben101Scf14955g00009,Niben101Scf07515g01007,Niben101Scf13103g01029,Niben101Scf03918g00008,Niben101Scf03764g05013,Niben101Scf04786g01004,Niben101…
GO:0015099	nickel cation transmembrane transporter activity	molecular_function	0.078624	0.80258	3	2541	16	38483	1	Niben101Scf02423g03009	2	Niben101Scf01169g04004,Niben101Scf03188g06006
GO:0015675	nickel cation transport	biological_process	0.078624	0.80258	3	2541	16	38483	1	Niben101Scf02423g03009	2	Niben101Scf03188g06006,Niben101Scf01169g04004
GO:0044433	cytoplasmic vesicle part	cellular_component	0.078997	0.80258	15	2541	122	38483	9	Niben101Scf01283g02004,Niben101Scf00327g01037,Niben101Ctg12626g00002,Niben101Scf20261g00003,Niben101Scf01818g08020,Niben101Scf02073g00008,Niben101Scf04260g00011,Niben101Scf06105g01001,Niben101Scf00408g09007	6	Niben101Scf03374g09004,Niben101Scf00664g00021,Niben101Scf00892g00017,Niben101Scf05319g05007,Niben101Scf03702g03012,Niben101Scf01061g08014
GO:0000087	mitotic M phase	biological_process	0.079052	0.80258	2	2541	7	38483	0		2	Niben101Scf02359g00008,Niben101Scf05764g05019
GO:0098763	mitotic cell cycle phase	biological_process	0.079052	0.80258	2	2541	7	38483	0		2	Niben101Scf02359g00008,Niben101Scf05764g05019
GO:0030246	carbohydrate binding	molecular_function	0.079094	0.80258	35	2541	372	38483	8	Niben101Scf04096g04008,Niben101Scf17983g00001,Niben101Scf11071g02017,Niben101Scf01054g03001,Niben101Scf07182g00017,Niben101Scf03012g03021,Niben101Scf28115g00001,Niben101Scf10330g02004	27	Niben101Scf00788g02014,Niben101Scf06846g04002,Niben101Scf09822g00004,Niben101Scf06326g00032,Niben101Scf01505g00011,Niben101Scf17137g00006,Niben101Scf10316g01005,Niben101Scf11251g00001,Niben101Scf04871g08010,Niben101Scf06112g01008,Niben101Scf04871g08011,Niben101Scf01862g02013,Niben101Ctg13703g00001,Niben101Scf24238g00010,Niben101Scf00406g05012,Niben101Scf05709g01018,Niben101Scf01656g00015,Niben101…
GO:0006814	sodium ion transport	biological_process	0.079699	0.80686	11	2541	95	38483	5	Niben101Scf02291g03004,Niben101Scf03214g00006,Niben101Scf01073g07006,Niben101Scf04287g00001,Niben101Scf01218g01026	6	Niben101Scf04664g00021,Niben101Scf00688g00002,Niben101Scf02056g01003,Niben101Scf02480g00001,Niben101Scf00905g06006,Niben101Scf03857g04002
GO:0051640	organelle localization	biological_process	0.080477	0.81288	2	2541	6	38483	1	Niben101Scf04535g02012	1	Niben101Scf04574g05014
GO:0016893	endonuclease activity, active with either ribo- or deoxyribonucleic acids and producing 5'-phosphomonoesters	molecular_function	0.08114	0.81672	20	2541	230	38483	12	Niben101Scf08526g02007,Niben101Scf03778g00005,Niben101Scf02945g01006,Niben101Scf01413g00003,Niben101Scf04296g00029,Niben101Scf08272g00021,Niben101Scf05262g00019,Niben101Scf00790g00004,Niben101Scf04629g02001,Niben101Scf19766g00001,Niben101Scf07242g07006,Niben101Scf06382g03012	8	Niben101Scf05615g03001,Niben101Scf01463g04006,Niben101Scf03734g02011,Niben101Scf00839g00001,Niben101Scf08419g01005,Niben101Scf17891g02004,Niben101Scf03898g00001,Niben101Scf03076g00002
GO:0004743	pyruvate kinase activity	molecular_function	0.081371	0.81672	5	2541	33	38483	2	Niben101Scf05697g02007,Niben101Scf02622g10003	3	Niben101Scf00276g07001,Niben101Scf01543g06030,Niben101Scf01966g02001
GO:0016746	transferase activity, transferring acyl groups	molecular_function	0.081413	0.81672	58	2541	709	38483	15	Niben101Ctg15836g00002,Niben101Scf00618g05002,Niben101Scf00873g02007,Niben101Scf14939g01008,Niben101Scf01521g00004,Niben101Scf04177g00006,Niben101Scf01943g09007,Niben101Scf04653g02007,Niben101Scf06641g01005,Niben101Scf00109g10003,Niben101Scf05373g02004,Niben101Scf34790g00005,Niben101Scf10189g02009,Niben101Scf05112g00012,Niben101Scf04046g00002	43	Niben101Scf05078g04001,Niben101Scf02156g00008,Niben101Scf22800g00010,Niben101Scf05712g03021,Niben101Scf10780g00002,Niben101Scf02085g10001,Niben101Scf02436g00004,Niben101Scf02893g00001,Niben101Scf01716g00024,Niben101Scf02562g01010,Niben101Scf02041g01013,Niben101Scf01822g13004,Niben101Scf03038g16002,Niben101Scf18730g00029,Niben101Scf07875g00001,Niben101Scf02982g03003,Niben101Scf06186g03002,Niben101…
GO:1901700	response to oxygen-containing compound	biological_process	0.081942	0.81891	4	2541	23	38483	1	Niben101Scf04535g02012	3	Niben101Scf00383g04013,Niben101Scf06869g03007,Niben101Scf15367g00001
GO:0016894	endonuclease activity, active with either ribo- or deoxyribonucleic acids and producing 3'-phosphomonoesters	molecular_function	0.0823	0.81891	4	2541	27	38483	2	Niben101Scf01934g04020,Niben101Scf01798g08001	2	Niben101Scf07539g00001,Niben101Scf00420g05009
GO:0019829	cation-transporting ATPase activity	molecular_function	0.083766	0.81891	13	2541	115	38483	3	Niben101Scf04902g00008,Niben101Scf00454g05005,Niben101Scf07741g02005	10	Niben101Scf07044g03013,Niben101Scf03028g01016,Niben101Scf00173g09006,Niben101Scf03068g00011,Niben101Scf02825g00007,Niben101Scf01399g00012,Niben101Scf14955g00009,Niben101Scf07103g01015,Niben101Scf03710g11042,Niben101Scf01326g08017
GO:0042625	ATPase activity, coupled to transmembrane movement of ions	molecular_function	0.083766	0.81891	13	2541	115	38483	3	Niben101Scf00454g05005,Niben101Scf04902g00008,Niben101Scf07741g02005	10	Niben101Scf03028g01016,Niben101Scf03068g00011,Niben101Scf00173g09006,Niben101Scf07044g03013,Niben101Scf14955g00009,Niben101Scf07103g01015,Niben101Scf03710g11042,Niben101Scf01326g08017,Niben101Scf02825g00007,Niben101Scf01399g00012
GO:0042908	xenobiotic transport	biological_process	0.083904	0.81891	2	2541	7	38483	0		2	Niben101Scf03341g03020,Niben101Scf01063g08022
GO:0042910	xenobiotic transporter activity	molecular_function	0.083904	0.81891	2	2541	7	38483	0		2	Niben101Scf01063g08022,Niben101Scf03341g03020
GO:0042919	benzoate transport	biological_process	0.083904	0.81891	2	2541	7	38483	0		2	Niben101Scf01063g08022,Niben101Scf03341g03020
GO:0042925	benzoate transporter activity	molecular_function	0.083904	0.81891	2	2541	7	38483	0		2	Niben101Scf03341g03020,Niben101Scf01063g08022
GO:0002697	regulation of immune effector process	biological_process	0.084456	0.81891	5	2541	30	38483	2	Niben101Scf00864g00004,Niben101Scf03114g09011	3	Niben101Scf00477g00010,Niben101Scf02155g00004,Niben101Scf17137g00006
GO:0002831	regulation of response to biotic stimulus	biological_process	0.084456	0.81891	5	2541	30	38483	2	Niben101Scf03114g09011,Niben101Scf00864g00004	3	Niben101Scf17137g00006,Niben101Scf02155g00004,Niben101Scf00477g00010
GO:0031347	regulation of defense response	biological_process	0.084456	0.81891	5	2541	30	38483	2	Niben101Scf03114g09011,Niben101Scf00864g00004	3	Niben101Scf02155g00004,Niben101Scf00477g00010,Niben101Scf17137g00006
GO:0050688	regulation of defense response to virus	biological_process	0.084456	0.81891	5	2541	30	38483	2	Niben101Scf03114g09011,Niben101Scf00864g00004	3	Niben101Scf17137g00006,Niben101Scf02155g00004,Niben101Scf00477g00010
GO:0050690	regulation of defense response to virus by virus	biological_process	0.084456	0.81891	5	2541	30	38483	2	Niben101Scf00864g00004,Niben101Scf03114g09011	3	Niben101Scf02155g00004,Niben101Scf00477g00010,Niben101Scf17137g00006
GO:0051607	defense response to virus	biological_process	0.084456	0.81891	5	2541	30	38483	2	Niben101Scf00864g00004,Niben101Scf03114g09011	3	Niben101Scf02155g00004,Niben101Scf00477g00010,Niben101Scf17137g00006
GO:0015743	malate transport	biological_process	0.084604	0.81891	6	2541	42	38483	0		6	Niben101Scf00058g03014,Niben101Scf03484g05007,Niben101Scf06822g00001,Niben101Scf00621g06003,Niben101Scf09716g01001,Niben101Scf05706g01014
GO:0009521	photosystem	cellular_component	0.084791	0.81891	31	2541	452	38483	3	Niben101Scf01008g01008,Niben101Scf08526g02007,Niben101Scf06716g01001	28	Niben101Scf04123g01012,Niben101Scf05858g00001,Niben101Scf04539g04014,Niben101Scf17701g01020,Niben101Scf02137g00006,Niben101Scf11447g02004,Niben101Scf04096g07008,Niben101Scf00180g11008,Niben101Scf01102g03004,Niben101Scf05943g00002,Niben101Scf04964g00002,Niben101Scf02156g05001,Niben101Scf04134g01007,Niben101Scf05555g00008,Niben101Scf00104g02012,Niben101Scf02608g03021,Niben101Scf06016g08006,Niben101…
GO:0009156	ribonucleoside monophosphate biosynthetic process	biological_process	0.084802	0.81891	31	2541	388	38483	10	Niben101Ctg14644g00001,Niben101Scf18000g00026,Niben101Scf05183g04013,Niben101Scf00212g01017,Niben101Scf00454g05005,Niben101Scf01409g12028,Niben101Scf11689g00009,Niben101Scf07741g02005,Niben101Scf06589g00009,Niben101Scf03644g01007	21	Niben101Scf07515g01007,Niben101Scf13103g01029,Niben101Scf03702g03012,Niben101Scf14955g00009,Niben101Scf09186g00006,Niben101Scf02825g00007,Niben101Scf00173g09006,Niben101Scf03068g00011,Niben101Scf04786g01004,Niben101Scf09869g01021,Niben101Scf03768g03025,Niben101Scf03764g05013,Niben101Scf06042g00001,Niben101Scf03918g00008,Niben101Scf01326g08017,Niben101Scf07103g01015,Niben101Scf01399g00012,Niben101…
GO:0004930	G-protein coupled receptor activity	molecular_function	0.08505	0.81891	10	2541	82	38483	3	Niben101Scf07793g01012,Niben101Scf07026g00016,Niben101Scf17839g01006	7	Niben101Scf01539g00001,Niben101Scf01155g01009,Niben101Scf00371g01007,Niben101Scf03434g00005,Niben101Scf00472g05009,Niben101Scf11852g00012,Niben101Scf02081g02001
GO:0072524	pyridine-containing compound metabolic process	biological_process	0.085316	0.81891	25	2541	264	38483	7	Niben101Scf05245g02003,Niben101Scf02622g10003,Niben101Scf05767g02003,Niben101Scf04024g00009,Niben101Scf03734g04015,Niben101Scf01091g00041,Niben101Scf05697g02007	18	Niben101Scf02659g01005,Niben101Scf01025g01013,Niben101Scf10063g00003,Niben101Scf00276g07001,Niben101Scf01966g02001,Niben101Scf05536g01001,Niben101Scf01543g06030,Niben101Scf02575g00005,Niben101Scf00247g04007,Niben101Scf13103g01029,Niben101Scf01808g01002,Niben101Scf01433g08029,Niben101Scf01433g08025,Niben101Scf01513g01010,Niben101Scf05688g08010,Niben101Scf08443g00019,Niben101Scf03068g00024,Niben101…
GO:0015205	nucleobase transmembrane transporter activity	molecular_function	0.085527	0.81891	2	2541	7	38483	0		2	Niben101Scf03046g01003,Niben101Scf02137g00006
GO:0015851	nucleobase transport	biological_process	0.085527	0.81891	2	2541	7	38483	0		2	Niben101Scf03046g01003,Niben101Scf02137g00006
GO:0001101	response to acid chemical	biological_process	0.0858	0.81975	4	2541	24	38483	1	Niben101Scf04535g02012	3	Niben101Scf06869g03007,Niben101Scf00383g04013,Niben101Scf15367g00001
GO:0005085	guanyl-nucleotide exchange factor activity	molecular_function	0.08617	0.82	11	2541	77	38483	0		11	Niben101Scf05709g01018,Niben101Scf00193g01002,Niben101Scf07031g00003,Niben101Scf24608g00010,Niben101Scf08513g00007,Niben101Scf06462g01001,Niben101Scf02942g00008,Niben101Scf03287g02004,Niben101Scf00850g01031,Niben101Scf04235g00010,Niben101Scf00664g00021
GO:0030659	cytoplasmic vesicle membrane	cellular_component	0.086356	0.82	14	2541	113	38483	9	Niben101Scf20261g00003,Niben101Scf01818g08020,Niben101Scf01283g02004,Niben101Scf00327g01037,Niben101Ctg12626g00002,Niben101Scf02073g00008,Niben101Scf04260g00011,Niben101Scf00408g09007,Niben101Scf06105g01001	5	Niben101Scf00892g00017,Niben101Scf05319g05007,Niben101Scf03374g09004,Niben101Scf00664g00021,Niben101Scf01061g08014
GO:0050660	flavin adenine dinucleotide binding	molecular_function	0.086384	0.82	32	2541	345	38483	11	Niben101Scf02665g12003,Niben101Scf11490g00008,Niben101Scf10336g03007,Niben101Scf04020g03008,Niben101Scf01677g04003,Niben101Scf01413g02004,Niben101Scf01027g01010,Niben101Scf00411g00006,Niben101Scf01236g05019,Niben101Scf03263g04009,Niben101Scf18000g00026	21	Niben101Scf09133g02006,Niben101Scf01205g03001,Niben101Scf16082g00007,Niben101Scf01505g02004,Niben101Scf00980g07019,Niben101Scf02290g02021,Niben101Scf06249g03002,Niben101Scf02078g04009,Niben101Scf02280g04013,Niben101Scf01553g01001,Niben101Scf11960g02012,Niben101Scf00461g04004,Niben101Scf02831g08009,Niben101Scf07288g05013,Niben101Scf06266g00002,Niben101Scf01012g01015,Niben101Scf00063g13014,Niben101…
GO:0004425	indole-3-glycerol-phosphate synthase activity	molecular_function	0.088028	0.83381	2	2541	8	38483	1	Niben101Scf01948g00002	1	Niben101Scf07798g03010
GO:0015740	C4-dicarboxylate transport	biological_process	0.088288	0.83448	6	2541	43	38483	0		6	Niben101Scf00621g06003,Niben101Scf09716g01001,Niben101Scf05706g01014,Niben101Scf06822g00001,Niben101Scf00058g03014,Niben101Scf03484g05007
GO:0098542	defense response to other organism	biological_process	0.088719	0.83619	14	2541	131	38483	6	Niben101Scf01184g16001,Niben101Scf00732g07002,Niben101Scf00864g00004,Niben101Scf03114g09011,Niben101Scf01015g01002,Niben101Scf07736g01007	8	Niben101Scf00477g00010,Niben101Scf17137g00006,Niben101Scf08157g02001,Niben101Scf02836g01004,Niben101Scf02155g00004,Niben101Scf00635g00001,Niben101Scf06025g02001,Niben101Scf01284g02011
GO:0016998	cell wall macromolecule catabolic process	biological_process	0.088847	0.83619	9	2541	90	38483	7	Niben101Scf02410g00002,Niben101Scf02041g00002,Niben101Scf07491g00003,Niben101Scf11232g01012,Niben101Scf03949g00023,Niben101Scf00415g00002,Niben101Scf02145g05022	2	Niben101Scf11232g01011,Niben101Scf10306g00001
GO:0019205	nucleobase-containing compound kinase activity	molecular_function	0.090218	0.84564	8	2541	69	38483	5	Niben101Scf15120g00002,Niben101Ctg15143g00004,Niben101Scf03850g02024,Niben101Scf04993g05013,Niben101Scf01987g01006	3	Niben101Scf02027g00001,Niben101Scf02583g02013,Niben101Scf02581g00006
GO:0006913	nucleocytoplasmic transport	biological_process	0.090472	0.84564	17	2541	143	38483	5	Niben101Scf07591g01029,Niben101Scf13886g01021,Niben101Scf11491g02037,Niben101Scf07244g00009,Niben101Scf04955g07012	12	Niben101Scf02082g00005,Niben101Scf06205g02006,Niben101Scf10074g00002,Niben101Scf02425g04005,Niben101Scf00257g02025,Niben101Scf00883g13017,Niben101Scf03064g03010,Niben101Scf10749g00007,Niben101Scf02030g01002,Niben101Scf01269g05002,Niben101Scf00233g00015,Niben101Scf01111g06004
GO:0042624	ATPase activity, uncoupled	molecular_function	0.090769	0.84564	2	2541	8	38483	1	Niben101Scf02945g01006	1	Niben101Scf05615g03001
GO:0005086	ARF guanyl-nucleotide exchange factor activity	molecular_function	0.091002	0.84564	5	2541	20	38483	0		5	Niben101Scf00850g01031,Niben101Scf00193g01002,Niben101Scf02942g00008,Niben101Scf00664g00021,Niben101Scf04235g00010
GO:0032011	ARF protein signal transduction	biological_process	0.091002	0.84564	5	2541	20	38483	0		5	Niben101Scf04235g00010,Niben101Scf00664g00021,Niben101Scf00193g01002,Niben101Scf02942g00008,Niben101Scf00850g01031
GO:0032012	regulation of ARF protein signal transduction	biological_process	0.091002	0.84564	5	2541	20	38483	0		5	Niben101Scf04235g00010,Niben101Scf00664g00021,Niben101Scf02942g00008,Niben101Scf00193g01002,Niben101Scf00850g01031
GO:0004014	adenosylmethionine decarboxylase activity	molecular_function	0.092752	0.84974	3	2541	19	38483	0		3	Niben101Scf02738g02001,Niben101Scf04126g05024,Niben101Scf00390g01010
GO:0008216	spermidine metabolic process	biological_process	0.092752	0.84974	3	2541	19	38483	0		3	Niben101Scf02738g02001,Niben101Scf04126g05024,Niben101Scf00390g01010
GO:0008295	spermidine biosynthetic process	biological_process	0.092752	0.84974	3	2541	19	38483	0		3	Niben101Scf00390g01010,Niben101Scf04126g05024,Niben101Scf02738g02001
GO:0052736	beta-glucanase activity	molecular_function	0.092841	0.84974	2	2541	8	38483	1	Niben101Scf11232g01012	1	Niben101Scf11232g01011
GO:0052861	glucan endo-1,3-beta-glucanase activity, C-3 substituted reducing group	molecular_function	0.092841	0.84974	2	2541	8	38483	1	Niben101Scf11232g01012	1	Niben101Scf11232g01011
GO:0052862	glucan endo-1,4-beta-glucanase activity, C-3 substituted reducing group	molecular_function	0.092841	0.84974	2	2541	8	38483	1	Niben101Scf11232g01012	1	Niben101Scf11232g01011
GO:0030674	protein binding, bridging	molecular_function	0.094181	0.84974	12	2541	109	38483	2	Niben101Scf19766g00001,Niben101Ctg16232g00003	10	Niben101Scf04528g09004,Niben101Scf08465g00003,Niben101Scf07515g01007,Niben101Scf04664g00021,Niben101Scf01085g06006,Niben101Scf00233g00015,Niben101Scf04786g01004,Niben101Scf01111g06004,Niben101Scf02854g09012,Niben101Scf05961g02011
GO:0060090	binding, bridging	molecular_function	0.094181	0.84974	12	2541	109	38483	2	Niben101Scf19766g00001,Niben101Ctg16232g00003	10	Niben101Scf00233g00015,Niben101Scf04786g01004,Niben101Scf02854g09012,Niben101Scf01111g06004,Niben101Scf05961g02011,Niben101Scf04528g09004,Niben101Scf08465g00003,Niben101Scf07515g01007,Niben101Scf04664g00021,Niben101Scf01085g06006
GO:0016163	nitrogenase activity	molecular_function	0.094218	0.84974	2	2541	6	38483	0		2	Niben101Scf03576g01033,Niben101Scf12983g00004
GO:0016732	oxidoreductase activity, acting on iron-sulfur proteins as donors, dinitrogen as acceptor	molecular_function	0.094218	0.84974	2	2541	6	38483	0		2	Niben101Scf03576g01033,Niben101Scf12983g00004
GO:0006269	DNA replication, synthesis of RNA primer	biological_process	0.094766	0.84974	3	2541	16	38483	2	Niben101Scf13695g01002,Niben101Scf00366g01013	1	Niben101Scf07515g01007
GO:0006824	cobalt ion transport	biological_process	0.095087	0.84974	3	2541	18	38483	1	Niben101Scf02423g03009	2	Niben101Scf01169g04004,Niben101Scf03188g06006
GO:0015087	cobalt ion transmembrane transporter activity	molecular_function	0.095087	0.84974	3	2541	18	38483	1	Niben101Scf02423g03009	2	Niben101Scf01169g04004,Niben101Scf03188g06006
GO:0015399	primary active transmembrane transporter activity	molecular_function	0.095275	0.84974	31	2541	280	38483	8	Niben101Scf02249g02011,Niben101Scf01073g07006,Niben101Scf03216g00001,Niben101Scf07741g02005,Niben101Scf04046g00002,Niben101Scf04902g00008,Niben101Scf06583g03008,Niben101Scf00454g05005	23	Niben101Scf07044g03013,Niben101Scf00233g00015,Niben101Scf02139g07001,Niben101Scf01399g00012,Niben101Scf08149g01007,Niben101Ctg10609g00004,Niben101Scf03710g11042,Niben101Scf01326g08017,Niben101Scf03561g01025,Niben101Scf05220g00005,Niben101Scf07103g01015,Niben101Scf25430g00015,Niben101Scf06683g01002,Niben101Scf00449g03001,Niben101Scf00173g09006,Niben101Scf03857g04002,Niben101Scf03068g00011,Niben101…
GO:0015405	P-P-bond-hydrolysis-driven transmembrane transporter activity	molecular_function	0.095275	0.84974	31	2541	280	38483	8	Niben101Scf00454g05005,Niben101Scf06583g03008,Niben101Scf04902g00008,Niben101Scf04046g00002,Niben101Scf01073g07006,Niben101Scf02249g02011,Niben101Scf03216g00001,Niben101Scf07741g02005	23	Niben101Scf03028g01016,Niben101Scf06683g01002,Niben101Scf03068g00011,Niben101Scf00449g03001,Niben101Scf03857g04002,Niben101Scf00173g09006,Niben101Scf25430g00015,Niben101Scf14955g00009,Niben101Scf02825g00007,Niben101Scf17579g00002,Niben101Scf02361g07001,Niben101Scf02739g01002,Niben101Scf02139g07001,Niben101Scf00233g00015,Niben101Scf07044g03013,Niben101Scf05220g00005,Niben101Scf07103g01015,Niben101…
GO:0002683	negative regulation of immune system process	biological_process	0.095677	0.84974	4	2541	21	38483	2	Niben101Scf00864g00004,Niben101Scf03114g09011	2	Niben101Scf00477g00010,Niben101Scf02155g00004
GO:0002698	negative regulation of immune effector process	biological_process	0.095677	0.84974	4	2541	21	38483	2	Niben101Scf00864g00004,Niben101Scf03114g09011	2	Niben101Scf02155g00004,Niben101Scf00477g00010
GO:0002832	negative regulation of response to biotic stimulus	biological_process	0.095677	0.84974	4	2541	21	38483	2	Niben101Scf00864g00004,Niben101Scf03114g09011	2	Niben101Scf02155g00004,Niben101Scf00477g00010
GO:0030683	evasion or tolerance by virus of host immune response	biological_process	0.095677	0.84974	4	2541	21	38483	2	Niben101Scf00864g00004,Niben101Scf03114g09011	2	Niben101Scf02155g00004,Niben101Scf00477g00010
GO:0031348	negative regulation of defense response	biological_process	0.095677	0.84974	4	2541	21	38483	2	Niben101Scf03114g09011,Niben101Scf00864g00004	2	Niben101Scf02155g00004,Niben101Scf00477g00010
GO:0043901	negative regulation of multi-organism process	biological_process	0.095677	0.84974	4	2541	21	38483	2	Niben101Scf03114g09011,Niben101Scf00864g00004	2	Niben101Scf02155g00004,Niben101Scf00477g00010
GO:0050687	negative regulation of defense response to virus	biological_process	0.095677	0.84974	4	2541	21	38483	2	Niben101Scf03114g09011,Niben101Scf00864g00004	2	Niben101Scf00477g00010,Niben101Scf02155g00004
GO:0000041	transition metal ion transport	biological_process	0.096285	0.85301	21	2541	222	38483	6	Niben101Scf10476g02018,Niben101Scf09878g01002,Niben101Scf02423g03009,Niben101Ctg14644g00001,Niben101Scf04765g00011,Niben101Scf07639g06004	15	Niben101Scf05044g00002,Niben101Scf01847g07003,Niben101Scf01169g04004,Niben101Scf03857g01008,Niben101Scf04225g02007,Niben101Scf03816g02010,Niben101Scf07086g00019,Niben101Scf03188g06006,Niben101Scf00104g04002,Niben101Scf04223g01022,Niben101Scf06776g00001,Niben101Scf03648g02002,Niben101Scf10785g01016,Niben101Scf06081g04017,Niben101Scf00128g05001
GO:0019902	phosphatase binding	molecular_function	0.096525	0.85301	1	2541	1	38483	0		1	Niben101Scf01386g02004
GO:0005694	chromosome	cellular_component	0.096625	0.85301	41	2541	451	38483	22	Niben101Scf23113g00023,Niben101Scf04473g01003,Niben101Scf01802g02001,Niben101Scf10384g02008,Niben101Scf02175g05002,Niben101Scf24249g00001,Niben101Scf08526g02007,Niben101Scf02589g04005,Niben101Scf02450g03009,Niben101Scf01307g01012,Niben101Scf09501g00007,Niben101Scf03114g09011,Niben101Scf02423g03009,Niben101Scf07672g00014,Niben101Scf07034g00004,Niben101Scf08373g00009,Niben101Scf06080g00002,Niben101…	19	Niben101Scf07899g00011,Niben101Scf01727g05001,Niben101Scf04706g01026,Niben101Scf08186g00012,Niben101Scf02319g06001,Niben101Scf01269g05002,Niben101Scf08157g02007,Niben101Scf01111g06004,Niben101Scf09778g00011,Niben101Scf10749g00007,Niben101Scf06375g05001,Niben101Scf01414g01005,Niben101Scf03435g00008,Niben101Scf02425g04005,Niben101Scf04398g06018,Niben101Scf00972g00009,Niben101Scf23355g00004,Niben101…
GO:0031329	regulation of cellular catabolic process	biological_process	0.096934	0.85327	18	2541	183	38483	9	Niben101Scf03734g04015,Niben101Scf00326g01023,Niben101Scf04955g07012,Niben101Scf01779g05002,Niben101Scf00360g01005,Niben101Scf07244g00009,Niben101Scf02502g15014,Niben101Scf02175g05002,Niben101Scf05417g02009	9	Niben101Scf02030g01002,Niben101Scf01154g18013,Niben101Scf00784g00007,Niben101Scf04786g01004,Niben101Scf10074g00002,Niben101Scf03985g02025,Niben101Scf02082g00005,Niben101Scf02910g01040,Niben101Scf01085g06006
GO:0070838	divalent metal ion transport	biological_process	0.097484	0.85327	20	2541	207	38483	7	Niben101Scf01221g00001,Niben101Scf05583g00011,Niben101Scf10476g02018,Niben101Scf09878g01002,Niben101Scf05929g04005,Niben101Scf07639g06004,Niben101Scf08272g00021	13	Niben101Scf03816g02010,Niben101Scf04225g02007,Niben101Scf07086g00019,Niben101Scf01847g07003,Niben101Scf05044g00002,Niben101Scf04113g03011,Niben101Scf18348g00015,Niben101Scf03857g01008,Niben101Scf03648g02002,Niben101Scf07498g02019,Niben101Scf06081g04017,Niben101Scf06776g00001,Niben101Scf04223g01022
GO:0000077	DNA damage checkpoint	biological_process	0.097622	0.85327	2	2541	10	38483	2	Niben101Scf07672g00014,Niben101Scf10384g02008	0
GO:0030896	checkpoint clamp complex	cellular_component	0.097622	0.85327	2	2541	10	38483	2	Niben101Scf10384g02008,Niben101Scf07672g00014	0
GO:0031570	DNA integrity checkpoint	biological_process	0.097622	0.85327	2	2541	10	38483	2	Niben101Scf10384g02008,Niben101Scf07672g00014	0
GO:0036442	hydrogen-exporting ATPase activity	molecular_function	0.098619	0.85859	11	2541	92	38483	3	Niben101Scf07741g02005,Niben101Scf04902g00008,Niben101Scf00454g05005	8	Niben101Scf01399g00012,Niben101Scf14955g00009,Niben101Scf07103g01015,Niben101Scf03710g11042,Niben101Scf07044g03013,Niben101Scf03028g01016,Niben101Scf03068g00011,Niben101Scf00173g09006
GO:0046961	proton-transporting ATPase activity, rotational mechanism	molecular_function	0.098619	0.85859	11	2541	92	38483	3	Niben101Scf07741g02005,Niben101Scf00454g05005,Niben101Scf04902g00008	8	Niben101Scf03710g11042,Niben101Scf14955g00009,Niben101Scf07103g01015,Niben101Scf01399g00012,Niben101Scf00173g09006,Niben101Scf03068g00011,Niben101Scf03028g01016,Niben101Scf07044g03013
GO:0016307	phosphatidylinositol phosphate kinase activity	molecular_function	0.099792	0.86709	8	2541	38	38483	1	Niben101Scf04473g01003	7	Niben101Scf01102g03001,Niben101Scf00126g07003,Niben101Scf02122g00006,Niben101Scf01412g00017,Niben101Scf02429g01002,Niben101Scf10630g02001,Niben101Scf03340g08011
GO:0071705	nitrogen compound transport	biological_process	0.10025	0.86938	25	2541	267	38483	5	Niben101Scf10330g02004,Niben101Scf08088g02003,Niben101Scf14636g02013,Niben101Scf04234g01014,Niben101Scf13886g01021	20	Niben101Scf00420g05009,Niben101Scf02537g15006,Niben101Scf03576g01039,Niben101Scf02359g00008,Niben101Scf00200g00021,Niben101Scf01451g04016,Niben101Scf02137g00006,Niben101Scf00594g00001,Niben101Scf19062g00009,Niben101Scf03046g01003,Niben101Scf02908g03013,Niben101Scf11483g00010,Niben101Scf01221g20002,Niben101Scf01520g03002,Niben101Scf02082g00003,Niben101Scf10074g00002,Niben101Scf04322g00001,Niben101…
GO:2001070	starch binding	molecular_function	0.10051	0.86992	3	2541	14	38483	1	Niben101Scf01054g03001	2	Niben101Scf05412g02002,Niben101Scf01101g04010
GO:0005664	nuclear origin of replication recognition complex	cellular_component	0.10101	0.87253	4	2541	26	38483	4	Niben101Scf03114g09011,Niben101Scf02423g03009,Niben101Scf04473g01003,Niben101Scf05229g00003	0
GO:0098533	ATPase dependent transmembrane transport complex	cellular_component	0.10214	0.87884	2	2541	9	38483	2	Niben101Scf09523g00007,Niben101Scf01188g08018	0
GO:1904564	Nbp35-Cfd1 ATPase complex	cellular_component	0.10214	0.87884	2	2541	9	38483	2	Niben101Scf01188g08018,Niben101Scf09523g00007	0
GO:0006801	superoxide metabolic process	biological_process	0.10244	0.87971	4	2541	27	38483	2	Niben101Scf04926g04007,Niben101Scf00163g08018	2	Niben101Scf00860g03018,Niben101Scf03679g03009
GO:0046132	pyrimidine ribonucleoside biosynthetic process	biological_process	0.10328	0.88174	5	2541	40	38483	3	Niben101Scf15120g00002,Niben101Scf03850g02024,Niben101Scf18000g00026	2	Niben101Scf07798g03010,Niben101Scf04174g05001
GO:0046134	pyrimidine nucleoside biosynthetic process	biological_process	0.10328	0.88174	5	2541	40	38483	3	Niben101Scf03850g02024,Niben101Scf15120g00002,Niben101Scf18000g00026	2	Niben101Scf04174g05001,Niben101Scf07798g03010
GO:0016161	beta-amylase activity	molecular_function	0.10363	0.88174	4	2541	26	38483	3	Niben101Scf01579g01020,Niben101Scf08797g00012,Niben101Scf09808g00013	1	Niben101Scf03855g04005
GO:0009260	ribonucleotide biosynthetic process	biological_process	0.10381	0.88174	34	2541	434	38483	12	Niben101Scf03644g01007,Niben101Scf15120g00002,Niben101Scf07741g02005,Niben101Scf00454g05005,Niben101Scf18000g00026,Niben101Scf00212g01017,Niben101Scf06589g00009,Niben101Scf11689g00009,Niben101Scf03850g02024,Niben101Scf01409g12028,Niben101Scf05183g04013,Niben101Ctg14644g00001	22	Niben101Scf07798g03010,Niben101Scf01326g08017,Niben101Scf06909g04007,Niben101Scf04786g01004,Niben101Scf01559g01002,Niben101Scf03068g00011,Niben101Scf03918g00008,Niben101Scf14955g00009,Niben101Scf13103g01029,Niben101Scf07515g01007,Niben101Scf02825g00007,Niben101Scf02340g07012,Niben101Scf04174g05001,Niben101Scf07103g01015,Niben101Scf01399g00012,Niben101Scf00173g09006,Niben101Scf11383g03008,Niben101…
GO:0046390	ribose phosphate biosynthetic process	biological_process	0.10381	0.88174	34	2541	434	38483	12	Niben101Scf03850g02024,Niben101Scf11689g00009,Niben101Scf06589g00009,Niben101Scf05183g04013,Niben101Ctg14644g00001,Niben101Scf01409g12028,Niben101Scf07741g02005,Niben101Scf03644g01007,Niben101Scf15120g00002,Niben101Scf00212g01017,Niben101Scf18000g00026,Niben101Scf00454g05005	22	Niben101Scf01399g00012,Niben101Scf07103g01015,Niben101Scf04174g05001,Niben101Scf02340g07012,Niben101Scf09186g00006,Niben101Scf03702g03012,Niben101Scf06042g00001,Niben101Scf03768g03025,Niben101Scf09869g01021,Niben101Scf11383g03008,Niben101Scf00173g09006,Niben101Scf06909g04007,Niben101Scf01326g08017,Niben101Scf07798g03010,Niben101Scf02825g00007,Niben101Scf14955g00009,Niben101Scf13103g01029,Niben101…
GO:0006353	DNA-templated transcription, termination	biological_process	0.10429	0.88174	6	2541	47	38483	1	Niben101Scf01090g05027	5	Niben101Scf00135g03007,Niben101Scf01124g22007,Niben101Scf10688g03004,Niben101Scf00246g04005,Niben101Scf02838g06004
GO:0000808	origin recognition complex	cellular_component	0.10447	0.88174	5	2541	36	38483	4	Niben101Scf02423g03009,Niben101Scf03114g09011,Niben101Scf04473g01003,Niben101Scf05229g00003	1	Niben101Scf02319g06001
GO:0042181	ketone biosynthetic process	biological_process	0.10467	0.88174	4	2541	27	38483	2	Niben101Scf04138g00005,Niben101Scf19766g00001	2	Niben101Scf06008g01017,Niben101Scf01143g09016
GO:1901661	quinone metabolic process	biological_process	0.10467	0.88174	4	2541	27	38483	2	Niben101Scf04138g00005,Niben101Scf19766g00001	2	Niben101Scf01143g09016,Niben101Scf06008g01017
GO:1901663	quinone biosynthetic process	biological_process	0.10467	0.88174	4	2541	27	38483	2	Niben101Scf04138g00005,Niben101Scf19766g00001	2	Niben101Scf06008g01017,Niben101Scf01143g09016
GO:0005088	Ras guanyl-nucleotide exchange factor activity	molecular_function	0.10529	0.88355	6	2541	41	38483	0		6	Niben101Scf24608g00010,Niben101Scf08513g00007,Niben101Scf05709g01018,Niben101Scf06462g01001,Niben101Scf03287g02004,Niben101Scf07031g00003
GO:0005089	Rho guanyl-nucleotide exchange factor activity	molecular_function	0.10529	0.88355	6	2541	41	38483	0		6	Niben101Scf08513g00007,Niben101Scf24608g00010,Niben101Scf07031g00003,Niben101Scf03287g02004,Niben101Scf06462g01001,Niben101Scf05709g01018
GO:0006261	DNA-dependent DNA replication	biological_process	0.10563	0.8847	15	2541	160	38483	12	Niben101Scf00582g01036,Niben101Scf01375g08013,Niben101Scf01818g08020,Niben101Scf04407g01010,Niben101Scf21589g00002,Niben101Scf02041g04034,Niben101Scf00366g01013,Niben101Scf00111g03006,Niben101Scf00377g02007,Niben101Scf13695g01002,Niben101Scf04020g06011,Niben101Scf10785g01013	3	Niben101Scf00063g11003,Niben101Scf16246g00002,Niben101Scf07515g01007
GO:0016679	oxidoreductase activity, acting on diphenols and related substances as donors	molecular_function	0.10695	0.89409	10	2541	89	38483	5	Niben101Scf00949g01013,Niben101Scf02891g00012,Niben101Scf13595g00004,Niben101Scf00219g07013,Niben101Scf03546g00007	5	Niben101Scf08156g01001,Niben101Scf03839g09002,Niben101Scf01658g01018,Niben101Scf00687g04018,Niben101Scf18172g01007
GO:0006732	coenzyme metabolic process	biological_process	0.10791	0.90044	41	2541	475	38483	17	Niben101Scf08665g02009,Niben101Ctg15473g00004,Niben101Scf02622g10003,Niben101Scf01899g06004,Niben101Scf02291g03004,Niben101Scf35444g00004,Niben101Scf03734g04015,Niben101Scf01091g00041,Niben101Scf08679g00011,Niben101Scf05697g02007,Niben101Scf07203g03007,Niben101Scf05245g02003,Niben101Scf05767g02003,Niben101Scf04024g00009,Niben101Scf19766g00001,Niben101Scf08130g00014,Niben101Scf04138g00005	24	Niben101Scf02659g01005,Niben101Scf01391g04001,Niben101Scf02023g01002,Niben101Scf01543g06030,Niben101Scf02575g00005,Niben101Scf00247g04007,Niben101Scf04779g01006,Niben101Scf01808g01002,Niben101Scf01433g08029,Niben101Scf01143g09016,Niben101Scf08443g00019,Niben101Scf01025g01013,Niben101Scf10063g00003,Niben101Scf00276g07001,Niben101Scf01966g02001,Niben101Scf05536g01001,Niben101Scf06008g01017,Niben101…
GO:0016831	carboxy-lyase activity	molecular_function	0.10854	0.90343	17	2541	186	38483	5	Niben101Scf07244g00009,Niben101Scf01073g07006,Niben101Scf01948g00002,Niben101Scf03638g00009,Niben101Scf04287g00001	12	Niben101Scf18172g01007,Niben101Scf08191g02001,Niben101Scf00390g01010,Niben101Scf07798g03010,Niben101Scf02191g00016,Niben101Scf00018g02003,Niben101Scf04126g05024,Niben101Scf01777g00016,Niben101Scf09658g00026,Niben101Scf02738g02001,Niben101Scf25430g00015,Niben101Scf02480g00001
GO:0006325	chromatin organization	biological_process	0.10868	0.90343	19	2541	175	38483	9	Niben101Scf23113g00023,Niben101Scf01978g01006,Niben101Scf04772g00008,Niben101Scf10671g00009,Niben101Scf01506g03004,Niben101Scf08341g00020,Niben101Scf07034g00004,Niben101Scf03824g02001,Niben101Scf02031g07001	10	Niben101Scf01414g01005,Niben101Scf08186g00012,Niben101Scf00449g04003,Niben101Scf06869g03007,Niben101Scf00972g00009,Niben101Scf03852g00025,Niben101Scf09774g04001,Niben101Ctg16210g00009,Niben101Scf02062g04009,Niben101Scf00180g11008
GO:0018142	protein-DNA covalent cross-linking	biological_process	0.11059	0.91758	2	2541	9	38483	1	Niben101Scf02945g01006	1	Niben101Scf05615g03001
GO:0015159	polysaccharide transmembrane transporter activity	molecular_function	0.11124	0.91969	2	2541	11	38483	2	Niben101Scf05565g02013,Niben101Scf07532g02022	0
GO:0008170	N-methyltransferase activity	molecular_function	0.11141	0.91969	14	2541	126	38483	5	Niben101Scf13916g00002,Niben101Scf02919g04006,Niben101Scf10431g00032,Niben101Scf08341g00020,Niben101Scf05449g02001	9	Niben101Scf03852g00025,Niben101Scf00972g00009,Niben101Scf08134g02008,Niben101Ctg16210g00009,Niben101Scf07935g00006,Niben101Scf00483g03004,Niben101Scf08186g00012,Niben101Scf08684g03013,Niben101Scf01414g01005
GO:0005200	structural constituent of cytoskeleton	molecular_function	0.113	0.91969	2	2541	8	38483	0		2	Niben101Scf06999g00009,Niben101Scf12725g00008
GO:0044413	avoidance of host defenses	biological_process	0.11312	0.91969	5	2541	33	38483	3	Niben101Scf00864g00004,Niben101Scf03114g09011,Niben101Scf07182g00017	2	Niben101Scf00477g00010,Niben101Scf02155g00004
GO:0044415	evasion or tolerance of host defenses	biological_process	0.11312	0.91969	5	2541	33	38483	3	Niben101Scf03114g09011,Niben101Scf00864g00004,Niben101Scf07182g00017	2	Niben101Scf00477g00010,Niben101Scf02155g00004
GO:0051832	avoidance of defenses of other organism involved in symbiotic interaction	biological_process	0.11312	0.91969	5	2541	33	38483	3	Niben101Scf07182g00017,Niben101Scf00864g00004,Niben101Scf03114g09011	2	Niben101Scf00477g00010,Niben101Scf02155g00004
GO:0051834	evasion or tolerance of defenses of other organism involved in symbiotic interaction	biological_process	0.11312	0.91969	5	2541	33	38483	3	Niben101Scf03114g09011,Niben101Scf00864g00004,Niben101Scf07182g00017	2	Niben101Scf02155g00004,Niben101Scf00477g00010
GO:0052173	response to defenses of other organism involved in symbiotic interaction	biological_process	0.11312	0.91969	5	2541	33	38483	3	Niben101Scf00864g00004,Niben101Scf03114g09011,Niben101Scf07182g00017	2	Niben101Scf02155g00004,Niben101Scf00477g00010
GO:0052200	response to host defenses	biological_process	0.11312	0.91969	5	2541	33	38483	3	Niben101Scf03114g09011,Niben101Scf00864g00004,Niben101Scf07182g00017	2	Niben101Scf02155g00004,Niben101Scf00477g00010
GO:0075136	response to host	biological_process	0.11312	0.91969	5	2541	33	38483	3	Niben101Scf07182g00017,Niben101Scf00864g00004,Niben101Scf03114g09011	2	Niben101Scf02155g00004,Niben101Scf00477g00010
GO:0009218	pyrimidine ribonucleotide metabolic process	biological_process	0.11335	0.91969	5	2541	41	38483	3	Niben101Scf15120g00002,Niben101Scf03850g02024,Niben101Scf18000g00026	2	Niben101Scf07798g03010,Niben101Scf04174g05001
GO:0009220	pyrimidine ribonucleotide biosynthetic process	biological_process	0.11335	0.91969	5	2541	41	38483	3	Niben101Scf18000g00026,Niben101Scf15120g00002,Niben101Scf03850g02024	2	Niben101Scf07798g03010,Niben101Scf04174g05001
GO:0030915	Smc5-Smc6 complex	cellular_component	0.11381	0.92116	1	2541	2	38483	1	Niben101Scf02450g03009	0
GO:0022891	substrate-specific transmembrane transporter activity	molecular_function	0.11394	0.92116	154	2541	2029	38483	49	Niben101Scf02136g01002,Niben101Scf00212g01017,Niben101Scf05565g02013,Niben101Scf07532g02022,Niben101Scf02891g00012,Niben101Scf13595g00004,Niben101Scf15067g00003,Niben101Scf04407g01010,Niben101Scf02423g03009,Niben101Scf12394g02002,Niben101Scf07639g06004,Niben101Scf03345g00007,Niben101Scf03281g01003,Niben101Scf03644g01007,Niben101Scf01070g04010,Niben101Scf01673g01007,Niben101Scf00582g01036,Niben101…	105	Niben101Scf03068g00011,Niben101Scf30418g00019,Niben101Scf02825g00007,Niben101Scf02056g01003,Niben101Scf03870g00002,Niben101Scf07515g01007,Niben101Scf02762g01004,Niben101Scf09560g02001,Niben101Scf03340g08011,Niben101Scf02829g04008,Niben101Scf01658g01018,Niben101Scf00046g06006,Niben101Scf03380g01009,Niben101Scf06042g00001,Niben101Scf02908g03013,Niben101Scf11483g00010,Niben101Scf05044g00002,Niben101…
GO:0032102	negative regulation of response to external stimulus	biological_process	0.11477	0.92611	4	2541	22	38483	2	Niben101Scf00864g00004,Niben101Scf03114g09011	2	Niben101Scf02155g00004,Niben101Scf00477g00010
GO:0000179	rRNA (adenine-N6,N6-)-dimethyltransferase activity	molecular_function	0.11548	0.93018	5	2541	37	38483	3	Niben101Scf02919g04006,Niben101Scf10431g00032,Niben101Scf05449g02001	2	Niben101Scf08134g02008,Niben101Scf07935g00006
GO:0072593	reactive oxygen species metabolic process	biological_process	0.11657	0.93652	4	2541	28	38483	2	Niben101Scf04926g04007,Niben101Scf00163g08018	2	Niben101Scf03679g03009,Niben101Scf00860g03018
GO:0009066	aspartate family amino acid metabolic process	biological_process	0.11682	0.93652	15	2541	146	38483	8	Niben101Scf15022g00017,Niben101Scf08304g04014,Niben101Scf11689g00009,Niben101Scf08721g01033,Niben101Scf17839g01006,Niben101Scf05750g04010,Niben101Scf01190g00012,Niben101Scf06589g00009	7	Niben101Scf07875g00001,Niben101Scf04967g01005,Niben101Scf10063g00003,Niben101Scf07438g04014,Niben101Scf01696g00010,Niben101Scf00152g09005,Niben101Scf01284g02011
GO:0004375	glycine dehydrogenase (decarboxylating) activity	molecular_function	0.1175	0.93652	2	2541	7	38483	0		2	Niben101Scf02480g02012,Niben101Scf03839g04019
GO:0016642	oxidoreductase activity, acting on the CH-NH2 group of donors, disulfide as acceptor	molecular_function	0.1175	0.93652	2	2541	7	38483	0		2	Niben101Scf02480g02012,Niben101Scf03839g04019
GO:0019319	hexose biosynthetic process	biological_process	0.11758	0.93652	5	2541	38	38483	2	Niben101Scf03638g00009,Niben101Scf03734g04015	3	Niben101Scf02659g01005,Niben101Scf07459g00017,Niben101Scf01808g01002
GO:0046364	monosaccharide biosynthetic process	biological_process	0.11758	0.93652	5	2541	38	38483	2	Niben101Scf03638g00009,Niben101Scf03734g04015	3	Niben101Scf02659g01005,Niben101Scf01808g01002,Niben101Scf07459g00017
GO:0000228	nuclear chromosome	cellular_component	0.1178	0.93652	19	2541	195	38483	12	Niben101Scf05203g05001,Niben101Scf05229g00003,Niben101Scf02175g05002,Niben101Scf03114g09011,Niben101Scf01802g02001,Niben101Scf10384g02008,Niben101Scf23113g00023,Niben101Scf04473g01003,Niben101Scf06080g00002,Niben101Scf08526g02007,Niben101Scf07672g00014,Niben101Scf02423g03009	7	Niben101Scf23355g00004,Niben101Scf01111g06004,Niben101Scf04706g01026,Niben101Scf01727g05001,Niben101Scf07899g00011,Niben101Scf02425g04005,Niben101Scf03435g00008
GO:1901135	carbohydrate derivative metabolic process	biological_process	0.118	0.93652	139	2541	1820	38483	52	Niben101Scf07741g02005,Niben101Scf04558g01013,Niben101Scf00454g05005,Niben101Scf05706g00002,Niben101Scf00454g02005,Niben101Scf13029g03022,Niben101Scf01718g09027,Niben101Scf05697g02007,Niben101Scf00652g01007,Niben101Scf02665g12003,Niben101Scf00135g00025,Niben101Scf06467g01002,Niben101Scf02041g00002,Niben101Scf11689g00009,Niben101Scf03850g02024,Niben101Scf06589g00009,Niben101Scf01521g00004,Niben101…	87	Niben101Scf07288g05013,Niben101Scf06909g04007,Niben101Scf00276g07001,Niben101Scf01025g01013,Niben101Scf02280g04013,Niben101Scf03693g07011,Niben101Scf05536g01001,Niben101Scf05278g05007,Niben101Scf10330g00002,Niben101Scf14955g00009,Niben101Scf13103g01029,Niben101Scf16278g00004,Niben101Scf02864g04008,Niben101Scf03068g00024,Niben101Scf07103g01015,Niben101Scf01236g00014,Niben101Scf01619g00017,Niben101…
GO:0004318	enoyl-[acyl-carrier-protein] reductase (NADH) activity	molecular_function	0.11871	0.93652	1	2541	3	38483	0		1	Niben101Scf02972g08002
GO:0009894	regulation of catabolic process	biological_process	0.11949	0.93652	18	2541	188	38483	9	Niben101Scf05417g02009,Niben101Scf02502g15014,Niben101Scf02175g05002,Niben101Scf01779g05002,Niben101Scf00360g01005,Niben101Scf07244g00009,Niben101Scf03734g04015,Niben101Scf00326g01023,Niben101Scf04955g07012	9	Niben101Scf10074g00002,Niben101Scf02082g00005,Niben101Scf02910g01040,Niben101Scf03985g02025,Niben101Scf01085g06006,Niben101Scf04786g01004,Niben101Scf00784g00007,Niben101Scf02030g01002,Niben101Scf01154g18013
GO:0008965	phosphoenolpyruvate-protein phosphotransferase activity	molecular_function	0.12041	0.93652	3	2541	18	38483	3	Niben101Scf05545g00003,Niben101Scf11491g02007,Niben101Scf12394g02002	0
GO:0018193	peptidyl-amino acid modification	biological_process	0.12167	0.93652	10	2541	78	38483	1	Niben101Scf08341g00020	9	Niben101Scf09416g03005,Niben101Scf00972g00009,Niben101Scf03852g00025,Niben101Ctg16210g00009,Niben101Scf03776g00015,Niben101Scf01414g01005,Niben101Scf08186g00012,Niben101Scf06008g01017,Niben101Scf01143g09016
GO:0015979	photosynthesis	biological_process	0.12253	0.93652	60	2541	802	38483	22	Niben101Scf06716g01001,Niben101Scf00918g04012,Niben101Scf03455g05018,Niben101Scf08526g02007,Niben101Scf02693g02014,Niben101Scf01818g08020,Niben101Scf01190g00012,Niben101Scf01008g01008,Niben101Scf11936g01017,Niben101Scf07579g00003,Niben101Scf01623g18016,Niben101Scf10785g01013,Niben101Scf00383g03001,Niben101Scf11491g02037,Niben101Scf03341g00002,Niben101Scf13167g02003,Niben101Scf01789g02045,Niben101…	38	Niben101Scf35628g00001,Niben101Scf05238g01012,Niben101Scf03287g02004,Niben101Scf00271g04024,Niben101Scf02469g00016,Niben101Scf04172g02006,Niben101Scf02429g01002,Niben101Scf04134g01007,Niben101Scf05555g00008,Niben101Scf02636g04010,Niben101Scf00104g02012,Niben101Scf04096g07008,Niben101Scf02156g05001,Niben101Scf00573g00013,Niben101Scf04964g00002,Niben101Scf02246g00003,Niben101Scf05943g00002,Niben101…
GO:1901293	nucleoside phosphate biosynthetic process	biological_process	0.12307	0.93652	42	2541	533	38483	16	Niben101Scf00212g01017,Niben101Scf18000g00026,Niben101Scf03281g01003,Niben101Scf00454g05005,Niben101Scf07741g02005,Niben101Scf05767g02003,Niben101Scf03644g01007,Niben101Scf15120g00002,Niben101Ctg14644g00001,Niben101Scf05183g04013,Niben101Scf13167g02002,Niben101Scf01409g12028,Niben101Scf02665g12003,Niben101Scf03850g02024,Niben101Scf11689g00009,Niben101Scf06589g00009	26	Niben101Scf02825g00007,Niben101Scf13103g01029,Niben101Scf07515g01007,Niben101Scf14955g00009,Niben101Scf03764g05013,Niben101Scf03918g00008,Niben101Scf03068g00011,Niben101Scf01559g01002,Niben101Scf04786g01004,Niben101Scf06909g04007,Niben101Scf01326g08017,Niben101Scf07798g03010,Niben101Scf09186g00006,Niben101Scf03702g03012,Niben101Scf09869g01021,Niben101Scf11383g03008,Niben101Scf03768g03025,Niben101…
GO:1901607	alpha-amino acid biosynthetic process	biological_process	0.12342	0.93652	30	2541	334	38483	13	Niben101Scf08665g02009,Niben101Scf07203g03007,Niben101Scf13002g02004,Niben101Scf01899g06004,Niben101Scf11689g00009,Niben101Scf01190g00012,Niben101Scf06589g00009,Niben101Scf08721g01033,Niben101Scf08304g04014,Niben101Scf18000g00026,Niben101Scf15022g00017,Niben101Scf01948g00002,Niben101Scf05750g04010	17	Niben101Scf10063g00003,Niben101Scf04967g01005,Niben101Scf04198g01002,Niben101Scf04174g05001,Niben101Scf02041g01013,Niben101Scf05438g02004,Niben101Scf07798g03010,Niben101Scf04198g01001,Niben101Scf03240g01006,Niben101Scf14594g00004,Niben101Scf12966g00016,Niben101Scf07875g00001,Niben101Scf02290g02021,Niben101Scf05674g04003,Niben101Scf12966g00006,Niben101Scf03734g02011,Niben101Scf07438g04014
GO:0004379	glycylpeptide N-tetradecanoyltransferase activity	molecular_function	0.1237	0.93652	2	2541	13	38483	2	Niben101Scf00109g10003,Niben101Scf14939g01008	0
GO:0019107	myristoyltransferase activity	molecular_function	0.1237	0.93652	2	2541	13	38483	2	Niben101Scf00109g10003,Niben101Scf14939g01008	0
GO:0022884	macromolecule transmembrane transporter activity	molecular_function	0.12418	0.93652	4	2541	29	38483	2	Niben101Scf07532g02022,Niben101Scf05565g02013	2	Niben101Scf03576g01039,Niben101Scf02739g01002
GO:0004871	signal transducer activity	molecular_function	0.12432	0.93652	59	2541	658	38483	15	Niben101Scf06653g02032,Niben101Scf01109g04021,Niben101Scf17839g01006,Niben101Scf07907g00009,Niben101Scf06928g01009,Niben101Scf02211g03005,Niben101Scf12801g00001,Niben101Scf19533g00007,Niben101Scf13029g03022,Niben101Scf05417g02009,Niben101Scf05713g05004,Niben101Scf07793g01012,Niben101Scf01791g03001,Niben101Scf01521g09001,Niben101Scf07026g00016	44	Niben101Scf04225g02007,Niben101Scf04322g00001,Niben101Scf09828g00004,Niben101Scf03776g00015,Niben101Scf02026g04007,Niben101Scf00449g03001,Niben101Scf11670g02004,Niben101Scf02714g04004,Niben101Scf03434g00005,Niben101Scf00371g01007,Niben101Scf16329g00020,Niben101Scf00891g04008,Niben101Scf05123g01005,Niben101Scf05304g02001,Niben101Scf01539g00001,Niben101Scf02804g00010,Niben101Scf11008g04010,Niben101…
GO:0005135	interleukin-3 receptor binding	molecular_function	0.12436	0.93652	1	2541	2	38483	1	Niben101Scf00454g05005	0
GO:0016571	histone methylation	biological_process	0.1244	0.93652	6	2541	35	38483	1	Niben101Scf08341g00020	5	Niben101Scf01414g01005,Niben101Scf03852g00025,Niben101Scf08186g00012,Niben101Scf00972g00009,Niben101Ctg16210g00009
GO:0018022	peptidyl-lysine methylation	biological_process	0.1244	0.93652	6	2541	35	38483	1	Niben101Scf08341g00020	5	Niben101Scf03852g00025,Niben101Scf08186g00012,Niben101Scf00972g00009,Niben101Ctg16210g00009,Niben101Scf01414g01005
GO:0034968	histone lysine methylation	biological_process	0.1244	0.93652	6	2541	35	38483	1	Niben101Scf08341g00020	5	Niben101Scf01414g01005,Niben101Ctg16210g00009,Niben101Scf03852g00025,Niben101Scf08186g00012,Niben101Scf00972g00009
GO:0044454	nuclear chromosome part	cellular_component	0.12447	0.93652	16	2541	168	38483	10	Niben101Scf02175g05002,Niben101Scf03114g09011,Niben101Scf10384g02008,Niben101Scf01802g02001,Niben101Scf04473g01003,Niben101Scf07672g00014,Niben101Scf08526g02007,Niben101Scf02423g03009,Niben101Scf05203g05001,Niben101Scf05229g00003	6	Niben101Scf04706g01026,Niben101Scf07899g00011,Niben101Scf01727g05001,Niben101Scf03435g00008,Niben101Scf01111g06004,Niben101Scf23355g00004
GO:0006417	regulation of translation	biological_process	0.12461	0.93652	4	2541	28	38483	4	Niben101Scf00574g03004,Niben101Scf04077g07004,Niben101Scf00063g03007,Niben101Scf05928g03010	0
GO:0034248	regulation of cellular amide metabolic process	biological_process	0.12461	0.93652	4	2541	28	38483	4	Niben101Scf05928g03010,Niben101Scf00063g03007,Niben101Scf04077g07004,Niben101Scf00574g03004	0
GO:0030515	snoRNA binding	molecular_function	0.12465	0.93652	1	2541	3	38483	1	Niben101Scf02243g01029	0
GO:0072588	box H/ACA RNP complex	cellular_component	0.12465	0.93652	1	2541	3	38483	1	Niben101Scf02243g01029	0
GO:0030120	vesicle coat	cellular_component	0.12475	0.93652	13	2541	109	38483	9	Niben101Scf00408g09007,Niben101Scf06105g01001,Niben101Scf04260g00011,Niben101Scf02073g00008,Niben101Scf01818g08020,Niben101Scf20261g00003,Niben101Scf00327g01037,Niben101Ctg12626g00002,Niben101Scf01283g02004	4	Niben101Scf01061g08014,Niben101Scf00892g00017,Niben101Scf03374g09004,Niben101Scf00664g00021
GO:0030135	coated vesicle	cellular_component	0.12475	0.93652	13	2541	109	38483	9	Niben101Scf01818g08020,Niben101Scf20261g00003,Niben101Ctg12626g00002,Niben101Scf00327g01037,Niben101Scf01283g02004,Niben101Scf00408g09007,Niben101Scf06105g01001,Niben101Scf04260g00011,Niben101Scf02073g00008	4	Niben101Scf00892g00017,Niben101Scf00664g00021,Niben101Scf03374g09004,Niben101Scf01061g08014
GO:0030662	coated vesicle membrane	cellular_component	0.12475	0.93652	13	2541	109	38483	9	Niben101Scf01283g02004,Niben101Scf00327g01037,Niben101Ctg12626g00002,Niben101Scf20261g00003,Niben101Scf01818g08020,Niben101Scf02073g00008,Niben101Scf04260g00011,Niben101Scf06105g01001,Niben101Scf00408g09007	4	Niben101Scf03374g09004,Niben101Scf00664g00021,Niben101Scf00892g00017,Niben101Scf01061g08014
GO:0016569	covalent chromatin modification	biological_process	0.12504	0.93652	8	2541	49	38483	1	Niben101Scf08341g00020	7	Niben101Scf02062g04009,Niben101Scf00972g00009,Niben101Scf03852g00025,Niben101Scf00180g11008,Niben101Ctg16210g00009,Niben101Scf08186g00012,Niben101Scf01414g01005
GO:0016570	histone modification	biological_process	0.12504	0.93652	8	2541	49	38483	1	Niben101Scf08341g00020	7	Niben101Scf03852g00025,Niben101Scf00180g11008,Niben101Scf02062g04009,Niben101Scf00972g00009,Niben101Ctg16210g00009,Niben101Scf01414g01005,Niben101Scf08186g00012
GO:0015774	polysaccharide transport	biological_process	0.12596	0.93652	2	2541	12	38483	2	Niben101Scf05565g02013,Niben101Scf07532g02022	0
GO:0033037	polysaccharide localization	biological_process	0.12596	0.93652	2	2541	12	38483	2	Niben101Scf07532g02022,Niben101Scf05565g02013	0
GO:0005102	receptor binding	molecular_function	0.12651	0.93652	42	2541	469	38483	9	Niben101Scf06358g00012,Niben101Scf04212g00014,Niben101Scf00454g05005,Niben101Scf06909g04006,Niben101Scf02171g00001,Niben101Scf11362g01011,Niben101Scf12983g01058,Niben101Scf00812g02008,Niben101Scf06769g01009	33	Niben101Scf11355g01023,Niben101Scf04926g06004,Niben101Scf01412g00017,Niben101Scf00211g00023,Niben101Scf05895g02017,Niben101Scf00920g00002,Niben101Scf02082g00005,Niben101Scf07393g00002,Niben101Scf03702g03012,Niben101Scf06942g02015,Niben101Scf01847g05003,Niben101Scf00819g11005,Niben101Scf04407g02024,Niben101Scf04664g00021,Niben101Scf04831g00010,Niben101Scf08465g00003,Niben101Scf02461g02002,Niben101…
GO:0030126	COPI vesicle coat	cellular_component	0.12651	0.93652	5	2541	28	38483	4	Niben101Scf06105g01001,Niben101Scf00408g09007,Niben101Scf20261g00003,Niben101Scf02073g00008	1	Niben101Scf01061g08014
GO:0030137	COPI-coated vesicle	cellular_component	0.12651	0.93652	5	2541	28	38483	4	Niben101Scf02073g00008,Niben101Scf20261g00003,Niben101Scf00408g09007,Niben101Scf06105g01001	1	Niben101Scf01061g08014
GO:0030663	COPI-coated vesicle membrane	cellular_component	0.12651	0.93652	5	2541	28	38483	4	Niben101Scf06105g01001,Niben101Scf00408g09007,Niben101Scf20261g00003,Niben101Scf02073g00008	1	Niben101Scf01061g08014
GO:0034357	photosynthetic membrane	cellular_component	0.12777	0.93652	32	2541	481	38483	3	Niben101Scf01008g01008,Niben101Scf08526g02007,Niben101Scf06716g01001	29	Niben101Scf00687g04018,Niben101Scf00180g11008,Niben101Scf02137g00006,Niben101Scf17701g01020,Niben101Scf02608g03021,Niben101Scf06016g08006,Niben101Scf11108g00002,Niben101Scf02790g05008,Niben101Scf03263g02006,Niben101Scf04494g00018,Niben101Scf04096g07008,Niben101Scf02156g05001,Niben101Scf04964g00002,Niben101Scf05943g00002,Niben101Scf01102g03004,Niben101Scf04539g04014,Niben101Scf05858g00001,Niben101…
GO:0030545	receptor regulator activity	molecular_function	0.12789	0.93652	2	2541	10	38483	1	Niben101Scf08531g03027	1	Niben101Scf04494g00018
GO:0030547	receptor inhibitor activity	molecular_function	0.12789	0.93652	2	2541	10	38483	1	Niben101Scf08531g03027	1	Niben101Scf04494g00018
GO:0030548	acetylcholine receptor regulator activity	molecular_function	0.12789	0.93652	2	2541	10	38483	1	Niben101Scf08531g03027	1	Niben101Scf04494g00018
GO:0030550	acetylcholine receptor inhibitor activity	molecular_function	0.12789	0.93652	2	2541	10	38483	1	Niben101Scf08531g03027	1	Niben101Scf04494g00018
GO:0004126	cytidine deaminase activity	molecular_function	0.12828	0.93652	1	2541	3	38483	0		1	Niben101Scf07229g02002
GO:0006216	cytidine catabolic process	biological_process	0.12828	0.93652	1	2541	3	38483	0		1	Niben101Scf07229g02002
GO:0009164	nucleoside catabolic process	biological_process	0.12828	0.93652	1	2541	3	38483	0		1	Niben101Scf07229g02002
GO:0009972	cytidine deamination	biological_process	0.12828	0.93652	1	2541	3	38483	0		1	Niben101Scf07229g02002
GO:0042454	ribonucleoside catabolic process	biological_process	0.12828	0.93652	1	2541	3	38483	0		1	Niben101Scf07229g02002
GO:0046087	cytidine metabolic process	biological_process	0.12828	0.93652	1	2541	3	38483	0		1	Niben101Scf07229g02002
GO:0046133	pyrimidine ribonucleoside catabolic process	biological_process	0.12828	0.93652	1	2541	3	38483	0		1	Niben101Scf07229g02002
GO:0046135	pyrimidine nucleoside catabolic process	biological_process	0.12828	0.93652	1	2541	3	38483	0		1	Niben101Scf07229g02002
GO:0072529	pyrimidine-containing compound catabolic process	biological_process	0.12828	0.93652	1	2541	3	38483	0		1	Niben101Scf07229g02002
GO:1901658	glycosyl compound catabolic process	biological_process	0.12828	0.93652	1	2541	3	38483	0		1	Niben101Scf07229g02002
GO:0044036	cell wall macromolecule metabolic process	biological_process	0.12832	0.93652	9	2541	98	38483	7	Niben101Scf03949g00023,Niben101Scf00415g00002,Niben101Scf02145g05022,Niben101Scf07491g00003,Niben101Scf02410g00002,Niben101Scf02041g00002,Niben101Scf11232g01012	2	Niben101Scf10306g00001,Niben101Scf11232g01011
GO:0015849	organic acid transport	biological_process	0.12836	0.93652	17	2541	175	38483	1	Niben101Scf14636g02013	16	Niben101Scf00369g15012,Niben101Scf00621g06003,Niben101Scf02359g00008,Niben101Scf19062g00009,Niben101Scf03484g05007,Niben101Scf11483g00010,Niben101Scf01063g08022,Niben101Scf02908g03013,Niben101Scf09716g01001,Niben101Scf02082g00003,Niben101Scf00058g03014,Niben101Scf05706g01014,Niben101Scf03341g03020,Niben101Scf06822g00001,Niben101Scf03776g00015,Niben101Scf01281g08031
GO:0046942	carboxylic acid transport	biological_process	0.12836	0.93652	17	2541	175	38483	1	Niben101Scf14636g02013	16	Niben101Scf00058g03014,Niben101Scf01281g08031,Niben101Scf03776g00015,Niben101Scf05706g01014,Niben101Scf03341g03020,Niben101Scf06822g00001,Niben101Scf11483g00010,Niben101Scf02908g03013,Niben101Scf01063g08022,Niben101Scf03484g05007,Niben101Scf02082g00003,Niben101Scf09716g01001,Niben101Scf19062g00009,Niben101Scf00369g15012,Niben101Scf02359g00008,Niben101Scf00621g06003
GO:0006950	response to stress	biological_process	0.12903	0.93858	158	2541	2045	38483	66	Niben101Scf13316g00002,Niben101Scf10205g00001,Niben101Scf00983g02001,Niben101Scf01184g16001,Niben101Scf03079g01011,Niben101Scf05279g05006,Niben101Scf03009g03002,Niben101Scf00918g04012,Niben101Scf05301g05001,Niben101Scf06369g00003,Niben101Scf00815g00012,Niben101Scf06556g10007,Niben101Scf07035g08003,Niben101Scf04231g02014,Niben101Scf21557g01020,Niben101Scf10671g00009,Niben101Scf04627g05002,Niben101…	92	Niben101Scf10063g00003,Niben101Scf01453g06001,Niben101Scf00200g00021,Niben101Scf03790g00015,Niben101Scf01085g06006,Niben101Scf07515g01007,Niben101Scf06869g03007,Niben101Scf10122g00007,Niben101Scf01284g02011,Niben101Scf10796g00009,Niben101Scf00693g02022,Niben101Scf08157g02001,Niben101Scf06621g01003,Niben101Scf03576g01039,Niben101Scf05492g02006,Niben101Scf06025g02001,Niben101Scf05822g05011,Niben101…
GO:0016433	rRNA (adenine) methyltransferase activity	molecular_function	0.12907	0.93858	5	2541	39	38483	3	Niben101Scf05449g02001,Niben101Scf10431g00032,Niben101Scf02919g04006	2	Niben101Scf07935g00006,Niben101Scf08134g02008
GO:0004497	monooxygenase activity	molecular_function	0.1293	0.9387	13	2541	120	38483	3	Niben101Scf10336g03007,Niben101Scf03263g04009,Niben101Scf18000g00026	10	Niben101Scf00926g01011,Niben101Scf05304g02001,Niben101Scf10528g02002,Niben101Scf06089g00012,Niben101Scf02290g02021,Niben101Scf03804g01017,Niben101Scf04174g05001,Niben101Scf07798g03010,Niben101Scf01721g07006,Niben101Scf01012g01015
GO:0050380	undecaprenyl-diphosphatase activity	molecular_function	0.12959	0.93928	1	2541	4	38483	1	Niben101Scf08088g02003	0
GO:0001907	killing by symbiont of host cells	biological_process	0.13098	0.94623	4	2541	26	38483	0		4	Niben101Scf01281g08031,Niben101Scf00705g01010,Niben101Scf01752g10014,Niben101Scf20932g00007
GO:0044004	disruption by symbiont of host cell	biological_process	0.13098	0.94623	4	2541	26	38483	0		4	Niben101Scf01281g08031,Niben101Scf20932g00007,Niben101Scf00705g01010,Niben101Scf01752g10014
GO:0008290	F-actin capping protein complex	cellular_component	0.13144	0.948	2	2541	10	38483	2	Niben101Scf03906g01002,Niben101Scf06382g03012	0
GO:0007265	Ras protein signal transduction	biological_process	0.13213	0.94824	5	2541	24	38483	0		5	Niben101Scf00850g01031,Niben101Scf02942g00008,Niben101Scf00193g01002,Niben101Scf00664g00021,Niben101Scf04235g00010
GO:0046578	regulation of Ras protein signal transduction	biological_process	0.13213	0.94824	5	2541	24	38483	0		5	Niben101Scf00664g00021,Niben101Scf04235g00010,Niben101Scf00850g01031,Niben101Scf00193g01002,Niben101Scf02942g00008
GO:0009165	nucleotide biosynthetic process	biological_process	0.13229	0.94824	41	2541	525	38483	16	Niben101Scf00454g05005,Niben101Scf03281g01003,Niben101Scf00212g01017,Niben101Scf18000g00026,Niben101Scf03644g01007,Niben101Scf15120g00002,Niben101Scf07741g02005,Niben101Scf05767g02003,Niben101Scf01409g12028,Niben101Scf02665g12003,Niben101Scf13167g02002,Niben101Scf05183g04013,Niben101Ctg14644g00001,Niben101Scf06589g00009,Niben101Scf03850g02024,Niben101Scf11689g00009	25	Niben101Scf03918g00008,Niben101Scf04786g01004,Niben101Scf01559g01002,Niben101Scf03068g00011,Niben101Scf02825g00007,Niben101Scf14955g00009,Niben101Scf07515g01007,Niben101Scf13103g01029,Niben101Scf07798g03010,Niben101Scf06909g04007,Niben101Scf01326g08017,Niben101Scf08443g00019,Niben101Scf12383g01019,Niben101Scf06042g00001,Niben101Scf03768g03025,Niben101Scf11383g03008,Niben101Scf09869g01021,Niben101…
GO:0015711	organic anion transport	biological_process	0.13233	0.94824	17	2541	176	38483	1	Niben101Scf14636g02013	16	Niben101Scf00058g03014,Niben101Scf03776g00015,Niben101Scf01281g08031,Niben101Scf06822g00001,Niben101Scf05706g01014,Niben101Scf03341g03020,Niben101Scf01063g08022,Niben101Scf02908g03013,Niben101Scf11483g00010,Niben101Scf03484g05007,Niben101Scf02082g00003,Niben101Scf09716g01001,Niben101Scf19062g00009,Niben101Scf00369g15012,Niben101Scf02359g00008,Niben101Scf00621g06003
GO:0015103	inorganic anion transmembrane transporter activity	molecular_function	0.13375	0.954	9	2541	80	38483	3	Niben101Scf10989g00004,Niben101Scf03766g02001,Niben101Scf00936g02010	6	Niben101Scf02829g04008,Niben101Scf01870g03002,Niben101Scf06008g01017,Niben101Scf03434g00005,Niben101Scf30418g00019,Niben101Scf00104g04002
GO:0051186	cofactor metabolic process	biological_process	0.13379	0.954	77	2541	895	38483	40	Niben101Scf01063g05019,Niben101Scf02622g10003,Niben101Scf10122g01005,Niben101Scf03734g04015,Niben101Scf13167g02003,Niben101Scf01789g02045,Niben101Scf03710g11002,Niben101Scf15022g00017,Niben101Scf01091g00041,Niben101Scf10785g01013,Niben101Scf00383g03001,Niben101Scf01818g08020,Niben101Scf03455g05018,Niben101Scf07391g04030,Niben101Scf04138g00005,Niben101Ctg15473g00004,Niben101Scf08665g02009,Niben101…	37	Niben101Scf01391g04001,Niben101Scf02659g01005,Niben101Scf00296g02008,Niben101Scf01259g05006,Niben101Scf05912g01016,Niben101Scf01205g03001,Niben101Scf02023g01002,Niben101Scf02575g00005,Niben101Scf04779g01006,Niben101Scf01808g01002,Niben101Scf02290g02021,Niben101Scf01433g08029,Niben101Scf08443g00019,Niben101Scf01143g09016,Niben101Scf02581g05002,Niben101Scf02246g00003,Niben101Scf01966g02001,Niben101…
GO:1902531	regulation of intracellular signal transduction	biological_process	0.13408	0.954	7	2541	46	38483	1	Niben101Scf04535g02012	6	Niben101Scf00664g00021,Niben101Scf04235g00010,Niben101Scf05923g05004,Niben101Scf00850g01031,Niben101Scf00193g01002,Niben101Scf02942g00008
GO:0031099	regeneration	biological_process	0.13448	0.954	2	2541	9	38483	2	Niben101Scf01553g02020,Niben101Scf03895g01008	0
GO:0042246	tissue regeneration	biological_process	0.13448	0.954	2	2541	9	38483	2	Niben101Scf03895g01008,Niben101Scf01553g02020	0
GO:0048589	developmental growth	biological_process	0.13448	0.954	2	2541	9	38483	2	Niben101Scf03895g01008,Niben101Scf01553g02020	0
GO:0044430	cytoskeletal part	cellular_component	0.13526	0.954	35	2541	369	38483	8	Niben101Scf01802g02001,Niben101Scf02175g05002,Niben101Scf03906g01002,Niben101Scf06382g03012,Niben101Scf04955g07012,Niben101Scf05974g00006,Niben101Scf05203g05001,Niben101Scf07244g00009	27	Niben101Scf03595g00003,Niben101Scf01085g06006,Niben101Scf12725g00008,Niben101Scf06999g00009,Niben101Scf00233g00015,Niben101Scf01269g05002,Niben101Scf02030g01002,Niben101Scf05391g02002,Niben101Scf09778g00011,Niben101Scf01111g06004,Niben101Scf00200g00021,Niben101Scf03435g00008,Niben101Scf11756g03011,Niben101Scf03985g02025,Niben101Scf02082g00005,Niben101Scf02237g04009,Niben101Scf02425g04005,Niben101…
GO:0016747	transferase activity, transferring acyl groups other than amino-acyl groups	molecular_function	0.13529	0.954	42	2541	537	38483	11	Niben101Scf01943g09007,Niben101Scf04177g00006,Niben101Scf01521g00004,Niben101Scf06641g01005,Niben101Scf14939g01008,Niben101Scf00873g02007,Niben101Ctg15836g00002,Niben101Scf05112g00012,Niben101Scf10189g02009,Niben101Scf00109g10003,Niben101Scf34790g00005	31	Niben101Scf06186g03002,Niben101Scf02982g03003,Niben101Scf07875g00001,Niben101Scf03076g00013,Niben101Scf06042g00001,Niben101Scf33781g00006,Niben101Scf08523g00022,Niben101Scf02613g03001,Niben101Scf06091g05001,Niben101Scf08519g01017,Niben101Scf10780g00002,Niben101Scf22800g00010,Niben101Scf05712g03021,Niben101Scf02156g00008,Niben101Scf02562g01010,Niben101Scf02041g01013,Niben101Scf02893g00001,Niben101…
GO:0009127	purine nucleoside monophosphate biosynthetic process	biological_process	0.1353	0.954	28	2541	365	38483	9	Niben101Scf06589g00009,Niben101Scf03644g01007,Niben101Scf11689g00009,Niben101Scf07741g02005,Niben101Scf00454g05005,Niben101Scf01409g12028,Niben101Ctg14644g00001,Niben101Scf05183g04013,Niben101Scf00212g01017	19	Niben101Scf02340g07012,Niben101Scf01326g08017,Niben101Scf07103g01015,Niben101Scf01399g00012,Niben101Scf06909g04007,Niben101Scf00173g09006,Niben101Scf03068g00011,Niben101Scf04786g01004,Niben101Scf03764g05013,Niben101Scf03768g03025,Niben101Scf06042g00001,Niben101Scf09869g01021,Niben101Scf03918g00008,Niben101Scf07515g01007,Niben101Scf13103g01029,Niben101Scf03702g03012,Niben101Scf14955g00009,Niben101…
GO:0009168	purine ribonucleoside monophosphate biosynthetic process	biological_process	0.1353	0.954	28	2541	365	38483	9	Niben101Scf05183g04013,Niben101Ctg14644g00001,Niben101Scf00212g01017,Niben101Scf00454g05005,Niben101Scf01409g12028,Niben101Scf11689g00009,Niben101Scf07741g02005,Niben101Scf06589g00009,Niben101Scf03644g01007	19	Niben101Scf03702g03012,Niben101Scf14955g00009,Niben101Scf07515g01007,Niben101Scf13103g01029,Niben101Scf02825g00007,Niben101Scf09186g00006,Niben101Scf04786g01004,Niben101Scf03068g00011,Niben101Scf00173g09006,Niben101Scf03918g00008,Niben101Scf06042g00001,Niben101Scf03764g05013,Niben101Scf03768g03025,Niben101Scf09869g01021,Niben101Scf07103g01015,Niben101Scf01326g08017,Niben101Scf06909g04007,Niben101…
GO:0042180	cellular ketone metabolic process	biological_process	0.13632	0.95443	4	2541	30	38483	2	Niben101Scf04138g00005,Niben101Scf19766g00001	2	Niben101Scf01143g09016,Niben101Scf06008g01017
GO:0004315	3-oxoacyl-[acyl-carrier-protein] synthase activity	molecular_function	0.13656	0.95443	6	2541	53	38483	0		6	Niben101Scf02613g03001,Niben101Scf02893g00001,Niben101Scf08523g00022,Niben101Scf01146g13015,Niben101Scf02156g00008,Niben101Scf10780g00002
GO:0031410	cytoplasmic vesicle	cellular_component	0.13771	0.95443	15	2541	134	38483	9	Niben101Scf20261g00003,Niben101Scf01818g08020,Niben101Scf01283g02004,Niben101Scf00327g01037,Niben101Ctg12626g00002,Niben101Scf04260g00011,Niben101Scf02073g00008,Niben101Scf00408g09007,Niben101Scf06105g01001	6	Niben101Scf00892g00017,Niben101Scf05319g05007,Niben101Scf00664g00021,Niben101Scf03374g09004,Niben101Scf01061g08014,Niben101Scf03702g03012
GO:0030955	potassium ion binding	molecular_function	0.13911	0.95443	5	2541	40	38483	2	Niben101Scf02622g10003,Niben101Scf05697g02007	3	Niben101Scf01543g06030,Niben101Scf00276g07001,Niben101Scf01966g02001
GO:0031420	alkali metal ion binding	molecular_function	0.13911	0.95443	5	2541	40	38483	2	Niben101Scf02622g10003,Niben101Scf05697g02007	3	Niben101Scf00276g07001,Niben101Scf01543g06030,Niben101Scf01966g02001
GO:0000295	adenine nucleotide transmembrane transporter activity	molecular_function	0.13937	0.95443	3	2541	14	38483	0		3	Niben101Scf04820g02009,Niben101Scf03000g00011,Niben101Scf06493g00022
GO:0005346	purine ribonucleotide transmembrane transporter activity	molecular_function	0.13937	0.95443	3	2541	14	38483	0		3	Niben101Scf06493g00022,Niben101Scf03000g00011,Niben101Scf04820g02009
GO:0005347	ATP transmembrane transporter activity	molecular_function	0.13937	0.95443	3	2541	14	38483	0		3	Niben101Scf04820g02009,Niben101Scf06493g00022,Niben101Scf03000g00011
GO:0005471	ATP:ADP antiporter activity	molecular_function	0.13937	0.95443	3	2541	14	38483	0		3	Niben101Scf06493g00022,Niben101Scf03000g00011,Niben101Scf04820g02009
GO:0015211	purine nucleoside transmembrane transporter activity	molecular_function	0.13937	0.95443	3	2541	14	38483	0		3	Niben101Scf04820g02009,Niben101Scf06493g00022,Niben101Scf03000g00011
GO:0015215	nucleotide transmembrane transporter activity	molecular_function	0.13937	0.95443	3	2541	14	38483	0		3	Niben101Scf04820g02009,Niben101Scf06493g00022,Niben101Scf03000g00011
GO:0015216	purine nucleotide transmembrane transporter activity	molecular_function	0.13937	0.95443	3	2541	14	38483	0		3	Niben101Scf04820g02009,Niben101Scf03000g00011,Niben101Scf06493g00022
GO:0015217	ADP transmembrane transporter activity	molecular_function	0.13937	0.95443	3	2541	14	38483	0		3	Niben101Scf04820g02009,Niben101Scf03000g00011,Niben101Scf06493g00022
GO:0015301	anion:anion antiporter activity	molecular_function	0.13937	0.95443	3	2541	14	38483	0		3	Niben101Scf03000g00011,Niben101Scf06493g00022,Niben101Scf04820g02009
GO:0015605	organophosphate ester transmembrane transporter activity	molecular_function	0.13937	0.95443	3	2541	14	38483	0		3	Niben101Scf04820g02009,Niben101Scf06493g00022,Niben101Scf03000g00011
GO:0065004	protein-DNA complex assembly	biological_process	0.13979	0.95443	13	2541	132	38483	8	Niben101Scf10671g00009,Niben101Scf21557g01020,Niben101Scf03824g02001,Niben101Scf01978g01006,Niben101Scf04772g00008,Niben101Scf07034g00004,Niben101Scf24249g00001,Niben101Scf02031g07001	5	Niben101Scf01269g05002,Niben101Scf05152g01001,Niben101Scf10749g00007,Niben101Scf09803g00013,Niben101Scf03865g05006
GO:0071824	protein-DNA complex subunit organization	biological_process	0.13979	0.95443	13	2541	132	38483	8	Niben101Scf07034g00004,Niben101Scf24249g00001,Niben101Scf02031g07001,Niben101Scf10671g00009,Niben101Scf21557g01020,Niben101Scf01978g01006,Niben101Scf04772g00008,Niben101Scf03824g02001	5	Niben101Scf10749g00007,Niben101Scf03865g05006,Niben101Scf09803g00013,Niben101Scf05152g01001,Niben101Scf01269g05002
GO:0008061	chitin binding	molecular_function	0.13982	0.95443	3	2541	20	38483	3	Niben101Scf03949g00023,Niben101Scf01015g01002,Niben101Scf07491g00003	0
GO:0016851	magnesium chelatase activity	molecular_function	0.13995	0.95443	27	2541	245	38483	18	Niben101Scf13167g02003,Niben101Scf03455g05018,Niben101Scf01789g02045,Niben101Scf07728g02014,Niben101Scf03710g11002,Niben101Scf15022g00017,Niben101Scf11491g02037,Niben101Scf00918g04012,Niben101Scf03341g00002,Niben101Scf01063g05019,Niben101Scf11936g01017,Niben101Scf01623g18016,Niben101Scf00383g03001,Niben101Scf10785g01013,Niben101Scf01818g08020,Niben101Scf02693g02014,Niben101Scf10122g01005,Niben101…	9	Niben101Scf24421g00002,Niben101Scf04388g00011,Niben101Scf00388g00001,Niben101Scf02581g05002,Niben101Scf00296g02008,Niben101Scf02246g00003,Niben101Scf06621g01003,Niben101Scf01259g05006,Niben101Scf05912g01016
GO:0051002	ligase activity, forming nitrogen-metal bonds	molecular_function	0.13995	0.95443	27	2541	245	38483	18	Niben101Scf01623g18016,Niben101Scf10785g01013,Niben101Scf00383g03001,Niben101Scf11936g01017,Niben101Scf01063g05019,Niben101Scf01190g00012,Niben101Scf10122g01005,Niben101Scf02693g02014,Niben101Scf01818g08020,Niben101Scf15022g00017,Niben101Scf01789g02045,Niben101Scf07728g02014,Niben101Scf03710g11002,Niben101Scf03455g05018,Niben101Scf13167g02003,Niben101Scf03341g00002,Niben101Scf00918g04012,Niben101…	9	Niben101Scf05912g01016,Niben101Scf01259g05006,Niben101Scf02246g00003,Niben101Scf00296g02008,Niben101Scf06621g01003,Niben101Scf00388g00001,Niben101Scf04388g00011,Niben101Scf24421g00002,Niben101Scf02581g05002
GO:0051003	ligase activity, forming nitrogen-metal bonds, forming coordination complexes	molecular_function	0.13995	0.95443	27	2541	245	38483	18	Niben101Scf11491g02037,Niben101Scf00918g04012,Niben101Scf03341g00002,Niben101Scf13167g02003,Niben101Scf03455g05018,Niben101Scf03710g11002,Niben101Scf01789g02045,Niben101Scf07728g02014,Niben101Scf15022g00017,Niben101Scf01818g08020,Niben101Scf02693g02014,Niben101Scf10122g01005,Niben101Scf01190g00012,Niben101Scf11936g01017,Niben101Scf01063g05019,Niben101Scf00383g03001,Niben101Scf10785g01013,Niben101…	9	Niben101Scf02581g05002,Niben101Scf24421g00002,Niben101Scf04388g00011,Niben101Scf00388g00001,Niben101Scf06621g01003,Niben101Scf00296g02008,Niben101Scf02246g00003,Niben101Scf01259g05006,Niben101Scf05912g01016
GO:0017038	protein import	biological_process	0.14012	0.95443	20	2541	188	38483	7	Niben101Scf10671g00009,Niben101Scf11491g02037,Niben101Scf05095g01004,Niben101Scf07591g01029,Niben101Scf10910g01019,Niben101Scf04955g07012,Niben101Scf07244g00009	13	Niben101Scf00257g02025,Niben101Scf06205g02006,Niben101Scf02082g00005,Niben101Scf02425g04005,Niben101Scf02030g01002,Niben101Scf01269g05002,Niben101Scf04444g05001,Niben101Scf00233g00015,Niben101Scf01111g06004,Niben101Scf00883g13017,Niben101Scf03064g03010,Niben101Scf01318g01008,Niben101Scf10749g00007
GO:0048585	negative regulation of response to stimulus	biological_process	0.14088	0.95661	5	2541	32	38483	3	Niben101Scf00864g00004,Niben101Scf03114g09011,Niben101Scf08783g00010	2	Niben101Scf02155g00004,Niben101Scf00477g00010
GO:0008773	[protein-PII] uridylyltransferase activity	molecular_function	0.14104	0.95661	1	2541	2	38483	1	Niben101Scf29588g00002	0
GO:0006520	cellular amino acid metabolic process	biological_process	0.14124	0.95661	80	2541	971	38483	30	Niben101Scf06589g00009,Niben101Scf11689g00009,Niben101Scf06008g00001,Niben101Scf08618g01002,Niben101Scf01948g00002,Niben101Scf15022g00017,Niben101Scf13167g02002,Niben101Scf02114g00010,Niben101Scf08721g01033,Niben101Scf01673g01007,Niben101Scf07325g00030,Niben101Scf03891g01004,Niben101Scf03281g01003,Niben101Scf04024g01004,Niben101Scf08820g01004,Niben101Scf00927g02017,Niben101Scf04639g06007,Niben101…	50	Niben101Scf02122g02019,Niben101Scf04174g05001,Niben101Scf04967g01005,Niben101Scf01037g09012,Niben101Scf02937g04001,Niben101Scf12966g00006,Niben101Scf00069g12017,Niben101Scf03839g04019,Niben101Scf04231g01025,Niben101Scf02290g02021,Niben101Scf10162g00004,Niben101Scf07875g00001,Niben101Scf05449g03005,Niben101Scf02145g10005,Niben101Scf09658g00026,Niben101Scf14594g00004,Niben101Scf07073g02007,Niben101…
GO:0006030	chitin metabolic process	biological_process	0.14173	0.95661	4	2541	34	38483	4	Niben101Scf02041g00002,Niben101Scf02410g00002,Niben101Scf07491g00003,Niben101Scf03949g00023	0
GO:1901071	glucosamine-containing compound metabolic process	biological_process	0.14173	0.95661	4	2541	34	38483	4	Niben101Scf02410g00002,Niben101Scf02041g00002,Niben101Scf07491g00003,Niben101Scf03949g00023	0
GO:0006259	DNA metabolic process	biological_process	0.14174	0.95661	157	2541	1885	38483	89	Niben101Scf07728g02014,Niben101Scf07564g01016,Niben101Scf04036g04007,Niben101Scf25633g00014,Niben101Scf03241g00014,Niben101Scf00377g02007,Niben101Scf03662g02001,Niben101Scf13308g01011,Niben101Scf24249g00001,Niben101Scf06583g03008,Niben101Scf14412g00015,Niben101Scf02072g01011,Niben101Scf25794g00004,Niben101Scf11936g01017,Niben101Scf01623g18016,Niben101Scf13916g00002,Niben101Scf11706g00006,Niben101…	68	Niben101Scf09672g02018,Niben101Scf09997g00025,Niben101Scf00304g06001,Niben101Scf05629g00005,Niben101Scf10630g02001,Niben101Scf02537g15006,Niben101Scf05948g05001,Niben101Scf03079g00002,Niben101Scf05123g01005,Niben101Scf01276g05011,Niben101Scf02658g03022,Niben101Scf28395g00001,Niben101Scf05615g03001,Niben101Scf09372g04009,Niben101Scf02030g05008,Niben101Scf00296g02008,Niben101Scf00108g01009,Niben101…
GO:0003924	GTPase activity	molecular_function	0.14235	0.95927	70	2541	776	38483	28	Niben101Scf04046g00002,Niben101Scf06898g00001,Niben101Scf01625g01009,Niben101Scf12941g01003,Niben101Scf00383g03001,Niben101Scf10476g02018,Niben101Scf08526g01012,Niben101Scf03638g00009,Niben101Scf08618g01002,Niben101Scf34389g00002,Niben101Scf01073g07006,Niben101Scf24249g00001,Niben101Scf00681g01005,Niben101Scf13308g01011,Niben101Scf05676g06014,Niben101Scf06583g03008,Niben101Scf25794g00004,Niben101…	42	Niben101Scf07086g00019,Niben101Scf04225g02007,Niben101Scf00181g00004,Niben101Scf06535g02008,Niben101Scf05750g00006,Niben101Scf00449g03001,Niben101Scf04786g01004,Niben101Scf02246g00003,Niben101Scf03648g02002,Niben101Scf03561g01025,Niben101Scf05391g02002,Niben101Scf00152g09005,Niben101Scf06776g00001,Niben101Scf01472g02001,Niben101Scf04779g01006,Niben101Scf03538g02003,Niben101Scf17579g00002,Niben101…
GO:0006275	regulation of DNA replication	biological_process	0.14334	0.96448	5	2541	44	38483	4	Niben101Scf10384g02008,Niben101Scf07672g00014,Niben101Scf00377g02007,Niben101Scf19171g01030	1	Niben101Scf03157g00007
GO:0031109	microtubule polymerization or depolymerization	biological_process	0.1441	0.9654	1	2541	3	38483	1	Niben101Scf05229g00003	0
GO:0031110	regulation of microtubule polymerization or depolymerization	biological_process	0.1441	0.9654	1	2541	3	38483	1	Niben101Scf05229g00003	0
GO:0015171	amino acid transmembrane transporter activity	molecular_function	0.14419	0.9654	7	2541	60	38483	1	Niben101Scf14636g02013	6	Niben101Scf11483g00010,Niben101Scf02908g03013,Niben101Scf19062g00009,Niben101Scf02359g00008,Niben101Scf01281g08031,Niben101Scf02082g00003
GO:0003723	RNA binding	molecular_function	0.14435	0.9654	127	2541	1571	38483	65	Niben101Scf03778g00005,Niben101Scf00260g00002,Niben101Scf01628g04010,Niben101Scf00168g08008,Niben101Scf03321g04018,Niben101Scf03341g00002,Niben101Scf01218g01026,Niben101Scf04036g04007,Niben101Scf09436g05005,Niben101Scf00078g02001,Niben101Scf05928g03010,Niben101Scf00815g00012,Niben101Scf03848g09003,Niben101Scf02944g01014,Niben101Scf01934g04020,Niben101Scf00015g01003,Niben101Scf03203g07006,Niben101…	62	Niben101Scf02366g02001,Niben101Scf09767g00010,Niben101Scf00715g04003,Niben101Scf05154g01009,Niben101Scf02031g08011,Niben101Scf06621g01003,Niben101Scf08692g00005,Niben101Scf00558g00006,Niben101Scf01406g03019,Niben101Scf01594g02011,Niben101Scf08684g03004,Niben101Scf05881g01004,Niben101Scf06996g01003,Niben101Scf02351g08011,Niben101Scf06019g01026,Niben101Scf03764g05013,Niben101Scf03028g01016,Niben101…
GO:0000150	recombinase activity	molecular_function	0.14521	0.96621	3	2541	20	38483	0		3	Niben101Scf00919g07002,Niben101Scf02108g02018,Niben101Scf01276g05011
GO:0009620	response to fungus	biological_process	0.14552	0.96621	2	2541	13	38483	2	Niben101Scf01184g16001,Niben101Scf01015g01002	0
GO:0050832	defense response to fungus	biological_process	0.14552	0.96621	2	2541	13	38483	2	Niben101Scf01015g01002,Niben101Scf01184g16001	0
GO:0030212	hyaluronan metabolic process	biological_process	0.14557	0.96621	1	2541	2	38483	0		1	Niben101Scf03600g04030
GO:1903510	mucopolysaccharide metabolic process	biological_process	0.14557	0.96621	1	2541	2	38483	0		1	Niben101Scf03600g04030
GO:0072522	purine-containing compound biosynthetic process	biological_process	0.14726	0.9727	35	2541	456	38483	13	Niben101Scf01409g12028,Niben101Scf05183g04013,Niben101Ctg14644g00001,Niben101Scf06589g00009,Niben101Scf11689g00009,Niben101Ctg15473g00004,Niben101Scf03850g02024,Niben101Scf00454g05005,Niben101Scf00212g01017,Niben101Scf07709g00004,Niben101Scf03644g01007,Niben101Scf15120g00002,Niben101Scf07741g02005	22	Niben101Scf00173g09006,Niben101Scf12383g01019,Niben101Scf11383g03008,Niben101Scf09869g01021,Niben101Scf03768g03025,Niben101Scf06042g00001,Niben101Scf03702g03012,Niben101Scf09186g00006,Niben101Scf02340g07012,Niben101Scf07103g01015,Niben101Scf01391g04001,Niben101Scf01399g00012,Niben101Scf04786g01004,Niben101Scf01559g01002,Niben101Scf03068g00011,Niben101Scf03918g00008,Niben101Scf14955g00009,Niben101…
GO:0046834	lipid phosphorylation	biological_process	0.14733	0.9727	4	2541	27	38483	0		4	Niben101Scf02479g02013,Niben101Scf01276g05013,Niben101Scf18589g00011,Niben101Scf00303g00002
GO:0046854	phosphatidylinositol phosphorylation	biological_process	0.14733	0.9727	4	2541	27	38483	0		4	Niben101Scf01276g05013,Niben101Scf00303g00002,Niben101Scf18589g00011,Niben101Scf02479g02013
GO:0015932	nucleobase-containing compound transmembrane transporter activity	molecular_function	0.1479	0.9727	6	2541	43	38483	1	Niben101Scf15067g00003	5	Niben101Scf04820g02009,Niben101Scf03576g01039,Niben101Scf03000g00011,Niben101Scf06493g00022,Niben101Scf00170g05007
GO:0003916	DNA topoisomerase activity	molecular_function	0.14821	0.9727	8	2541	77	38483	5	Niben101Scf07564g01016,Niben101Scf17442g00002,Niben101Scf03949g00023,Niben101Scf00167g03010,Niben101Scf01072g03005	3	Niben101Scf00270g07005,Niben101Scf08157g02007,Niben101Scf02413g03030
GO:0034450	ubiquitin-ubiquitin ligase activity	molecular_function	0.14831	0.9727	2	2541	7	38483	0		2	Niben101Scf00388g00001,Niben101Scf01723g00007
GO:0061630	ubiquitin protein ligase activity	molecular_function	0.14831	0.9727	2	2541	7	38483	0		2	Niben101Scf00388g00001,Niben101Scf01723g00007
GO:0061659	ubiquitin-like protein ligase activity	molecular_function	0.14831	0.9727	2	2541	7	38483	0		2	Niben101Scf01723g00007,Niben101Scf00388g00001
GO:0019072	viral genome packaging	biological_process	0.14856	0.97292	3	2541	19	38483	1	Niben101Ctg14644g00001	2	Niben101Scf00784g00007,Niben101Scf10228g00003
GO:0015698	inorganic anion transport	biological_process	0.14939	0.97691	11	2541	101	38483	3	Niben101Scf10989g00004,Niben101Scf00936g02010,Niben101Scf03766g02001	8	Niben101Scf02829g04008,Niben101Scf06008g01017,Niben101Scf03434g00005,Niben101Scf01870g03002,Niben101Scf00104g04002,Niben101Scf03839g12003,Niben101Scf01300g04001,Niben101Scf30418g00019
GO:0016023	cytoplasmic membrane-bounded vesicle	cellular_component	0.15118	0.98711	14	2541	125	38483	9	Niben101Scf01283g02004,Niben101Scf00327g01037,Niben101Ctg12626g00002,Niben101Scf20261g00003,Niben101Scf01818g08020,Niben101Scf02073g00008,Niben101Scf04260g00011,Niben101Scf06105g01001,Niben101Scf00408g09007	5	Niben101Scf03374g09004,Niben101Scf00664g00021,Niben101Scf00892g00017,Niben101Scf05319g05007,Niben101Scf01061g08014
GO:0006289	nucleotide-excision repair	biological_process	0.15174	0.98742	9	2541	71	38483	4	Niben101Scf02115g04004,Niben101Scf01859g09002,Niben101Scf02248g00001,Niben101Scf05262g00019	5	Niben101Scf05449g03005,Niben101Scf10063g00003,Niben101Scf01842g06006,Niben101Scf00108g01009,Niben101Scf32649g00006
GO:0031514	motile cilium	cellular_component	0.15231	0.98742	13	2541	115	38483	4	Niben101Scf01696g06033,Niben101Scf01278g10002,Niben101Scf07552g00001,Niben101Scf07244g00009	9	Niben101Scf02030g01002,Niben101Scf01111g06004,Niben101Scf05895g02017,Niben101Scf02829g05006,Niben101Scf11756g03011,Niben101Scf02082g00005,Niben101Scf03702g03012,Niben101Scf00089g02001,Niben101Scf02425g04005
GO:0016791	phosphatase activity	molecular_function	0.1528	0.98742	36	2541	379	38483	13	Niben101Scf01304g13012,Niben101Scf08526g01012,Niben101Scf03638g00009,Niben101Scf10671g00009,Niben101Scf04772g00008,Niben101Scf01237g03001,Niben101Scf01683g09002,Niben101Scf01073g07006,Niben101Scf13308g01011,Niben101Scf04046g00002,Niben101Scf01978g01006,Niben101Scf06583g03008,Niben101Scf03651g05005	23	Niben101Scf01656g00015,Niben101Scf34538g00005,Niben101Scf05764g05019,Niben101Scf02517g06004,Niben101Scf10316g02004,Niben101Scf04407g02024,Niben101Scf01406g03019,Niben101Scf02359g00008,Niben101Scf03576g01039,Niben101Scf02479g02013,Niben101Scf00229g01002,Niben101Scf01326g10014,Niben101Scf03426g02006,Niben101Scf06535g02008,Niben101Scf00341g02005,Niben101Scf00032g01006,Niben101Scf00128g05001,Niben101…
GO:0004748	ribonucleoside-diphosphate reductase activity, thioredoxin disulfide as acceptor	molecular_function	0.15282	0.98742	3	2541	23	38483	3	Niben101Scf10438g01002,Niben101Scf11706g00006,Niben101Scf02242g01006	0
GO:0016728	oxidoreductase activity, acting on CH or CH2 groups, disulfide as acceptor	molecular_function	0.15282	0.98742	3	2541	23	38483	3	Niben101Scf10438g01002,Niben101Scf11706g00006,Niben101Scf02242g01006	0
GO:0061731	ribonucleoside-diphosphate reductase activity	molecular_function	0.15282	0.98742	3	2541	23	38483	3	Niben101Scf10438g01002,Niben101Scf11706g00006,Niben101Scf02242g01006	0
GO:0009719	response to endogenous stimulus	biological_process	0.15311	0.98742	10	2541	76	38483	2	Niben101Scf01278g09008,Niben101Scf04535g02012	8	Niben101Scf07027g00009,Niben101Scf09774g03004,Niben101Scf07851g03001,Niben101Scf06621g02006,Niben101Scf15836g00006,Niben101Scf01623g18032,Niben101Scf03169g06001,Niben101Scf08804g03006
GO:0008135	translation factor activity, RNA binding	molecular_function	0.15337	0.98742	19	2541	216	38483	8	Niben101Scf04077g07004,Niben101Scf00582g01036,Niben101Scf04081g02005,Niben101Scf00574g03004,Niben101Scf08259g02003,Niben101Scf00063g03007,Niben101Scf05928g03010,Niben101Scf00447g02008	11	Niben101Scf02622g12006,Niben101Scf07510g00016,Niben101Scf05750g00006,Niben101Scf09253g00007,Niben101Scf00715g04003,Niben101Scf04225g02007,Niben101Scf02351g08011,Niben101Scf11767g01009,Niben101Scf06349g00011,Niben101Scf04377g00005,Niben101Scf04220g07005
GO:0006094	gluconeogenesis	biological_process	0.15345	0.98742	4	2541	31	38483	2	Niben101Scf03638g00009,Niben101Scf03734g04015	2	Niben101Scf02659g01005,Niben101Scf01808g01002
GO:0051818	disruption of cells of other organism involved in symbiotic interaction	biological_process	0.1539	0.98742	4	2541	28	38483	0		4	Niben101Scf20932g00007,Niben101Scf01752g10014,Niben101Scf00705g01010,Niben101Scf01281g08031
GO:0051883	killing of cells in other organism involved in symbiotic interaction	biological_process	0.1539	0.98742	4	2541	28	38483	0		4	Niben101Scf00705g01010,Niben101Scf01752g10014,Niben101Scf20932g00007,Niben101Scf01281g08031
GO:0003677	DNA binding	molecular_function	0.15391	0.98742	328	2541	4349	38483	161	Niben101Scf04473g01003,Niben101Scf23113g00023,Niben101Ctg16161g00004,Niben101Scf01500g01020,Niben101Scf00369g24007,Niben101Scf04020g06011,Niben101Scf05811g00002,Niben101Scf10671g00009,Niben101Scf21557g01020,Niben101Scf04407g01010,Niben101Scf05962g04009,Niben101Scf00167g03010,Niben101Scf02621g04025,Niben101Scf02248g00001,Niben101Scf00117g00006,Niben101Scf02423g03009,Niben101Scf17442g00002,Niben101…	167	Niben101Scf06869g03007,Niben101Scf04219g01028,Niben101Scf10063g00003,Niben101Scf00397g11005,Niben101Scf08149g01007,Niben101Scf04240g02010,Niben101Scf00352g00001,Niben101Scf00919g07002,Niben101Scf09282g00004,Niben101Scf05044g00002,Niben101Scf15124g00010,Niben101Scf03705g01004,Niben101Scf01538g04011,Niben101Scf04398g06018,Niben101Scf03157g00007,Niben101Scf03576g01039,Niben101Scf00245g04007,Niben101…
GO:0004367	glycerol-3-phosphate dehydrogenase [NAD+] activity	molecular_function	0.15486	0.99138	2	2541	9	38483	0		2	Niben101Scf11084g02005,Niben101Scf01634g06003
GO:0009522	photosystem I	cellular_component	0.15497	0.99138	11	2541	174	38483	0		11	Niben101Scf04134g01007,Niben101Scf03263g02006,Niben101Scf04494g00018,Niben101Scf35628g00001,Niben101Scf06016g08006,Niben101Scf03287g02004,Niben101Scf00271g04024,Niben101Scf04172g02006,Niben101Scf17701g01020,Niben101Scf04964g00002,Niben101Scf02156g05001
GO:0016805	dipeptidase activity	molecular_function	0.15617	0.99758	1	2541	3	38483	1	Niben101Scf01070g04010	0
GO:0009163	nucleoside biosynthetic process	biological_process	0.15677	0.9985	33	2541	436	38483	12	Niben101Scf11689g00009,Niben101Scf03850g02024,Niben101Ctg15473g00004,Niben101Scf06589g00009,Niben101Scf05183g04013,Niben101Ctg14644g00001,Niben101Scf07741g02005,Niben101Scf15120g00002,Niben101Scf03644g01007,Niben101Scf18000g00026,Niben101Scf00212g01017,Niben101Scf00454g05005	21	Niben101Scf07103g01015,Niben101Scf01391g04001,Niben101Scf01399g00012,Niben101Scf02340g07012,Niben101Scf04174g05001,Niben101Scf03702g03012,Niben101Scf09186g00006,Niben101Scf00173g09006,Niben101Scf09869g01021,Niben101Scf03768g03025,Niben101Scf06042g00001,Niben101Scf01326g08017,Niben101Scf06909g04007,Niben101Scf07798g03010,Niben101Scf14955g00009,Niben101Scf07515g01007,Niben101Scf13103g01029,Niben101…
GO:0042455	ribonucleoside biosynthetic process	biological_process	0.15677	0.9985	33	2541	436	38483	12	Niben101Scf07741g02005,Niben101Scf15120g00002,Niben101Scf03644g01007,Niben101Scf00212g01017,Niben101Scf18000g00026,Niben101Scf00454g05005,Niben101Scf03850g02024,Niben101Ctg15473g00004,Niben101Scf11689g00009,Niben101Scf06589g00009,Niben101Scf05183g04013,Niben101Ctg14644g00001	21	Niben101Scf06909g04007,Niben101Scf01326g08017,Niben101Scf07798g03010,Niben101Scf02825g00007,Niben101Scf14955g00009,Niben101Scf07515g01007,Niben101Scf13103g01029,Niben101Scf03918g00008,Niben101Scf04786g01004,Niben101Scf03068g00011,Niben101Scf01399g00012,Niben101Scf01391g04001,Niben101Scf07103g01015,Niben101Scf04174g05001,Niben101Scf02340g07012,Niben101Scf09186g00006,Niben101Scf03702g03012,Niben101…
GO:0005381	iron ion transmembrane transporter activity	molecular_function	0.15771	1	15	2541	154	38483	4	Niben101Scf09878g01002,Niben101Scf10476g02018,Niben101Scf07639g06004,Niben101Scf04765g00011	11	Niben101Scf06776g00001,Niben101Scf04223g01022,Niben101Scf03857g01008,Niben101Scf05044g00002,Niben101Scf01847g07003,Niben101Scf00104g04002,Niben101Scf06081g04017,Niben101Scf07086g00019,Niben101Scf03648g02002,Niben101Scf03816g02010,Niben101Scf04225g02007
GO:0009271	phage shock	biological_process	0.15799	1	4	2541	34	38483	1	Niben101Scf04567g00003	3	Niben101Scf10999g00004,Niben101Scf01078g00024,Niben101Scf01727g05001
GO:0098586	cellular response to virus	biological_process	0.15799	1	4	2541	34	38483	1	Niben101Scf04567g00003	3	Niben101Scf01727g05001,Niben101Scf10999g00004,Niben101Scf01078g00024
GO:0005929	cilium	cellular_component	0.15883	1	13	2541	116	38483	4	Niben101Scf01696g06033,Niben101Scf07244g00009,Niben101Scf01278g10002,Niben101Scf07552g00001	9	Niben101Scf01111g06004,Niben101Scf02829g05006,Niben101Scf05895g02017,Niben101Scf02030g01002,Niben101Scf00089g02001,Niben101Scf02425g04005,Niben101Scf02082g00005,Niben101Scf03702g03012,Niben101Scf11756g03011
GO:0016892	endoribonuclease activity, producing 3'-phosphomonoesters	molecular_function	0.15896	1	3	2541	22	38483	1	Niben101Scf01934g04020	2	Niben101Scf00420g05009,Niben101Scf07539g00001
GO:0009152	purine ribonucleotide biosynthetic process	biological_process	0.15924	1	31	2541	411	38483	11	Niben101Scf05183g04013,Niben101Ctg14644g00001,Niben101Scf00212g01017,Niben101Scf00454g05005,Niben101Scf01409g12028,Niben101Scf11689g00009,Niben101Scf07741g02005,Niben101Scf03850g02024,Niben101Scf06589g00009,Niben101Scf03644g01007,Niben101Scf15120g00002	20	Niben101Scf03702g03012,Niben101Scf14955g00009,Niben101Scf07515g01007,Niben101Scf13103g01029,Niben101Scf02825g00007,Niben101Scf09186g00006,Niben101Scf04786g01004,Niben101Scf01559g01002,Niben101Scf00173g09006,Niben101Scf03068g00011,Niben101Scf03918g00008,Niben101Scf11383g03008,Niben101Scf09869g01021,Niben101Scf03768g03025,Niben101Scf06042g00001,Niben101Scf07103g01015,Niben101Scf01326g08017,Niben101…
GO:0004152	dihydroorotate dehydrogenase activity	molecular_function	0.15985	1	3	2541	22	38483	1	Niben101Scf18000g00026	2	Niben101Scf07798g03010,Niben101Scf04174g05001
GO:0006222	UMP biosynthetic process	biological_process	0.15985	1	3	2541	22	38483	1	Niben101Scf18000g00026	2	Niben101Scf04174g05001,Niben101Scf07798g03010
GO:0016635	oxidoreductase activity, acting on the CH-CH group of donors, quinone or related compound as acceptor	molecular_function	0.15985	1	3	2541	22	38483	1	Niben101Scf18000g00026	2	Niben101Scf04174g05001,Niben101Scf07798g03010
GO:0046049	UMP metabolic process	biological_process	0.15985	1	3	2541	22	38483	1	Niben101Scf18000g00026	2	Niben101Scf07798g03010,Niben101Scf04174g05001
GO:0007165	signal transduction	biological_process	0.16037	1	154	2541	1913	38483	47	Niben101Scf05417g02009,Niben101Scf08526g01012,Niben101Scf01521g09001,Niben101Scf00406g06006,Niben101Scf06653g02032,Niben101Scf04046g00002,Niben101Scf00539g05012,Niben101Scf06928g01009,Niben101Scf04535g02012,Niben101Scf14606g01007,Niben101Scf01236g00013,Niben101Scf07793g01012,Niben101Scf07488g00028,Niben101Scf07639g06004,Niben101Scf05565g02013,Niben101Scf07532g02022,Niben101Scf18000g00026,Niben101…	107	Niben101Scf02413g01014,Niben101Scf01749g02007,Niben101Scf01656g00015,Niben101Scf04779g01006,Niben101Scf02425g04005,Niben101Scf02190g04003,Niben101Scf17579g00002,Niben101Scf05923g05004,Niben101Scf03905g01008,Niben101Scf12103g00012,Niben101Scf00664g00021,Niben101Scf06077g01020,Niben101Scf08465g00003,Niben101Scf00538g05002,Niben101Scf04664g00021,Niben101Scf04191g04030,Niben101Scf02081g02001,Niben101…
GO:0009579	thylakoid	cellular_component	0.16119	1	34	2541	521	38483	4	Niben101Scf06716g01001,Niben101Scf08526g02007,Niben101Scf04436g13024,Niben101Scf01008g01008	30	Niben101Scf03287g02004,Niben101Scf00271g04024,Niben101Scf35628g00001,Niben101Scf05238g01012,Niben101Scf04172g02006,Niben101Scf02469g00016,Niben101Scf00104g02012,Niben101Scf04134g01007,Niben101Scf05555g00008,Niben101Scf02429g01002,Niben101Scf11447g02004,Niben101Scf04539g04014,Niben101Scf08819g01015,Niben101Scf05858g00001,Niben101Scf04123g01012,Niben101Scf02156g05001,Niben101Scf04964g00002,Niben101…
GO:0044436	thylakoid part	cellular_component	0.16119	1	34	2541	521	38483	4	Niben101Scf08526g02007,Niben101Scf06716g01001,Niben101Scf04436g13024,Niben101Scf01008g01008	30	Niben101Scf11108g00002,Niben101Scf02790g05008,Niben101Scf03263g02006,Niben101Scf04494g00018,Niben101Scf00180g11008,Niben101Scf00687g04018,Niben101Scf02137g00006,Niben101Scf17701g01020,Niben101Scf06016g08006,Niben101Scf02608g03021,Niben101Scf02469g00016,Niben101Scf04172g02006,Niben101Scf03287g02004,Niben101Scf00271g04024,Niben101Scf05238g01012,Niben101Scf35628g00001,Niben101Scf04964g00002,Niben101…
GO:1901659	glycosyl compound biosynthetic process	biological_process	0.16546	1	33	2541	440	38483	12	Niben101Scf00212g01017,Niben101Scf18000g00026,Niben101Scf00454g05005,Niben101Scf07741g02005,Niben101Scf15120g00002,Niben101Scf03644g01007,Niben101Ctg14644g00001,Niben101Scf05183g04013,Niben101Scf03850g02024,Niben101Ctg15473g00004,Niben101Scf11689g00009,Niben101Scf06589g00009	21	Niben101Scf02825g00007,Niben101Scf07515g01007,Niben101Scf13103g01029,Niben101Scf14955g00009,Niben101Scf03918g00008,Niben101Scf03068g00011,Niben101Scf04786g01004,Niben101Scf06909g04007,Niben101Scf01326g08017,Niben101Scf07798g03010,Niben101Scf09186g00006,Niben101Scf03702g03012,Niben101Scf03768g03025,Niben101Scf06042g00001,Niben101Scf09869g01021,Niben101Scf00173g09006,Niben101Scf01391g04001,Niben101…
GO:0051056	regulation of small GTPase mediated signal transduction	biological_process	0.16551	1	6	2541	39	38483	0		6	Niben101Scf00664g00021,Niben101Scf05923g05004,Niben101Scf04235g00010,Niben101Scf00850g01031,Niben101Scf02942g00008,Niben101Scf00193g01002
GO:0009129	pyrimidine nucleoside monophosphate metabolic process	biological_process	0.16586	1	4	2541	31	38483	2	Niben101Scf18000g00026,Niben101Scf02665g12003	2	Niben101Scf07798g03010,Niben101Scf04174g05001
GO:0009130	pyrimidine nucleoside monophosphate biosynthetic process	biological_process	0.16586	1	4	2541	31	38483	2	Niben101Scf18000g00026,Niben101Scf02665g12003	2	Niben101Scf07798g03010,Niben101Scf04174g05001
GO:0001919	regulation of receptor recycling	biological_process	0.16757	1	1	2541	2	38483	1	Niben101Scf04535g02012	0
GO:0005768	endosome	cellular_component	0.16757	1	1	2541	2	38483	1	Niben101Scf04535g02012	0
GO:0005770	late endosome	cellular_component	0.16757	1	1	2541	2	38483	1	Niben101Scf04535g02012	0
GO:0007040	lysosome organization	biological_process	0.16757	1	1	2541	2	38483	1	Niben101Scf04535g02012	0
GO:0010008	endosome membrane	cellular_component	0.16757	1	1	2541	2	38483	1	Niben101Scf04535g02012	0
GO:0010243	response to organonitrogen compound	biological_process	0.16757	1	1	2541	2	38483	1	Niben101Scf04535g02012	0
GO:0031902	late endosome membrane	cellular_component	0.16757	1	1	2541	2	38483	1	Niben101Scf04535g02012	0
GO:0032008	positive regulation of TOR signaling	biological_process	0.16757	1	1	2541	2	38483	1	Niben101Scf04535g02012	0
GO:0032439	endosome localization	biological_process	0.16757	1	1	2541	2	38483	1	Niben101Scf04535g02012	0
GO:0042632	cholesterol homeostasis	biological_process	0.16757	1	1	2541	2	38483	1	Niben101Scf04535g02012	0
GO:0043200	response to amino acid	biological_process	0.16757	1	1	2541	2	38483	1	Niben101Scf04535g02012	0
GO:0044440	endosomal part	cellular_component	0.16757	1	1	2541	2	38483	1	Niben101Scf04535g02012	0
GO:0045121	membrane raft	cellular_component	0.16757	1	1	2541	2	38483	1	Niben101Scf04535g02012	0
GO:0055088	lipid homeostasis	biological_process	0.16757	1	1	2541	2	38483	1	Niben101Scf04535g02012	0
GO:0055092	sterol homeostasis	biological_process	0.16757	1	1	2541	2	38483	1	Niben101Scf04535g02012	0
GO:0071230	cellular response to amino acid stimulus	biological_process	0.16757	1	1	2541	2	38483	1	Niben101Scf04535g02012	0
GO:0071417	cellular response to organonitrogen compound	biological_process	0.16757	1	1	2541	2	38483	1	Niben101Scf04535g02012	0
GO:0071986	Ragulator complex	cellular_component	0.16757	1	1	2541	2	38483	1	Niben101Scf04535g02012	0
GO:0080171	lytic vacuole organization	biological_process	0.16757	1	1	2541	2	38483	1	Niben101Scf04535g02012	0
GO:1901698	response to nitrogen compound	biological_process	0.16757	1	1	2541	2	38483	1	Niben101Scf04535g02012	0
GO:1901699	cellular response to nitrogen compound	biological_process	0.16757	1	1	2541	2	38483	1	Niben101Scf04535g02012	0
GO:1901701	cellular response to oxygen-containing compound	biological_process	0.16757	1	1	2541	2	38483	1	Niben101Scf04535g02012	0
GO:0051258	protein polymerization	biological_process	0.16773	1	15	2541	163	38483	5	Niben101Scf06898g00001,Niben101Scf04969g01002,Niben101Scf13577g01008,Niben101Scf05974g00006,Niben101Scf00681g01005	10	Niben101Scf00233g00015,Niben101Scf00801g04008,Niben101Scf04786g01004,Niben101Scf02854g09012,Niben101Scf01111g06004,Niben101Scf04528g09004,Niben101Scf08465g00003,Niben101Scf07515g01007,Niben101Scf04664g00021,Niben101Scf01085g06006
GO:0006542	glutamine biosynthetic process	biological_process	0.16823	1	2	2541	10	38483	0		2	Niben101Scf03734g02011,Niben101Scf03240g01006
GO:0005996	monosaccharide metabolic process	biological_process	0.16849	1	12	2541	114	38483	4	Niben101Scf06716g01001,Niben101Scf00419g00001,Niben101Scf03638g00009,Niben101Scf03734g04015	8	Niben101Scf01731g04005,Niben101Scf06683g01002,Niben101Scf09773g01013,Niben101Scf07459g00017,Niben101Scf02659g01005,Niben101Scf04191g04030,Niben101Scf03066g00020,Niben101Scf01808g01002
GO:0009401	phosphoenolpyruvate-dependent sugar phosphotransferase system	biological_process	0.16858	1	7	2541	64	38483	5	Niben101Scf12394g02002,Niben101Scf03345g00007,Niben101Scf00582g01036,Niben101Scf11491g02007,Niben101Scf05545g00003	2	Niben101Scf03564g00018,Niben101Scf32649g00006
GO:0072351	tricarboxylic acid biosynthetic process	biological_process	0.16875	1	2	2541	12	38483	0		2	Niben101Scf01143g09016,Niben101Scf06008g01017
GO:0060589	nucleoside-triphosphatase regulator activity	molecular_function	0.16964	1	11	2541	114	38483	5	Niben101Scf05929g04005,Niben101Scf01221g00001,Niben101Scf02230g02002,Niben101Scf04473g01003,Niben101Scf08272g00021	6	Niben101Scf03702g03012,Niben101Scf18348g00015,Niben101Scf02002g04006,Niben101Scf05923g05004,Niben101Scf04113g03011,Niben101Scf05895g02017
GO:0015995	chlorophyll biosynthetic process	biological_process	0.16998	1	27	2541	252	38483	19	Niben101Scf03455g05018,Niben101Scf13167g02003,Niben101Scf15022g00017,Niben101Scf07728g02014,Niben101Scf01789g02045,Niben101Scf03710g11002,Niben101Scf11491g02037,Niben101Scf03341g00002,Niben101Scf00918g04012,Niben101Scf01623g18016,Niben101Scf10785g01013,Niben101Scf00383g03001,Niben101Scf11936g01017,Niben101Scf01063g05019,Niben101Scf07579g00003,Niben101Scf02693g02014,Niben101Scf10122g01005,Niben101…	8	Niben101Scf02581g05002,Niben101Scf02627g01025,Niben101Scf02246g00003,Niben101Scf00296g02008,Niben101Scf06621g01003,Niben101Scf05912g01016,Niben101Scf01259g05006,Niben101Scf02636g04010
GO:0006595	polyamine metabolic process	biological_process	0.17063	1	3	2541	24	38483	0		3	Niben101Scf00390g01010,Niben101Scf04126g05024,Niben101Scf02738g02001
GO:0006596	polyamine biosynthetic process	biological_process	0.17063	1	3	2541	24	38483	0		3	Niben101Scf02738g02001,Niben101Scf00390g01010,Niben101Scf04126g05024
GO:0097164	ammonium ion metabolic process	biological_process	0.17063	1	3	2541	24	38483	0		3	Niben101Scf04126g05024,Niben101Scf00390g01010,Niben101Scf02738g02001
GO:0019049	evasion or tolerance of host defenses by virus	biological_process	0.17071	1	4	2541	27	38483	2	Niben101Scf03114g09011,Niben101Scf00864g00004	2	Niben101Scf02155g00004,Niben101Scf00477g00010
GO:0003842	1-pyrroline-5-carboxylate dehydrogenase activity	molecular_function	0.17086	1	1	2541	3	38483	0		1	Niben101Scf02608g03004
GO:0006164	purine nucleotide biosynthetic process	biological_process	0.17195	1	32	2541	426	38483	11	Niben101Scf03850g02024,Niben101Scf11689g00009,Niben101Scf06589g00009,Niben101Ctg14644g00001,Niben101Scf05183g04013,Niben101Scf01409g12028,Niben101Scf07741g02005,Niben101Scf03644g01007,Niben101Scf15120g00002,Niben101Scf00212g01017,Niben101Scf00454g05005	21	Niben101Scf01399g00012,Niben101Scf07103g01015,Niben101Scf02340g07012,Niben101Scf09186g00006,Niben101Scf03702g03012,Niben101Scf09869g01021,Niben101Scf11383g03008,Niben101Scf03768g03025,Niben101Scf06042g00001,Niben101Scf12383g01019,Niben101Scf00173g09006,Niben101Scf06909g04007,Niben101Scf01326g08017,Niben101Scf02825g00007,Niben101Scf13103g01029,Niben101Scf07515g01007,Niben101Scf14955g00009,Niben101…
GO:0003727	single-stranded RNA binding	molecular_function	0.17245	1	1	2541	2	38483	1	Niben101Scf02451g10027	0
GO:0004519	endonuclease activity	molecular_function	0.17249	1	28	2541	347	38483	17	Niben101Scf01859g09002,Niben101Scf01413g00003,Niben101Scf04296g00029,Niben101Scf19766g00001,Niben101Scf04629g02001,Niben101Scf06382g03012,Niben101Scf07242g07006,Niben101Scf00790g00004,Niben101Scf05262g00019,Niben101Scf08272g00021,Niben101Scf01934g04020,Niben101Scf02115g04004,Niben101Scf02078g06002,Niben101Scf08526g02007,Niben101Scf03778g00005,Niben101Scf02945g01006,Niben101Scf01798g08001	11	Niben101Scf08419g01005,Niben101Scf17891g02004,Niben101Scf03898g00001,Niben101Scf03076g00002,Niben101Scf00420g05009,Niben101Scf07539g00001,Niben101Scf05615g03001,Niben101Scf00839g00001,Niben101Scf03734g02011,Niben101Scf09997g00025,Niben101Scf01463g04006
GO:0005096	GTPase activator activity	molecular_function	0.17252	1	3	2541	20	38483	0		3	Niben101Scf05923g05004,Niben101Scf03702g03012,Niben101Scf05895g02017
GO:0008671	2-dehydro-3-deoxygalactonokinase activity	molecular_function	0.17264	1	1	2541	3	38483	0		1	Niben101Scf14803g00004
GO:0019520	aldonic acid metabolic process	biological_process	0.17264	1	1	2541	3	38483	0		1	Niben101Scf14803g00004
GO:0019583	galactonate metabolic process	biological_process	0.17264	1	1	2541	3	38483	0		1	Niben101Scf14803g00004
GO:0019584	galactonate catabolic process	biological_process	0.17264	1	1	2541	3	38483	0		1	Niben101Scf14803g00004
GO:0034192	D-galactonate metabolic process	biological_process	0.17264	1	1	2541	3	38483	0		1	Niben101Scf14803g00004
GO:0034194	D-galactonate catabolic process	biological_process	0.17264	1	1	2541	3	38483	0		1	Niben101Scf14803g00004
GO:0046176	aldonic acid catabolic process	biological_process	0.17264	1	1	2541	3	38483	0		1	Niben101Scf14803g00004
GO:0000279	M phase	biological_process	0.17332	1	4	2541	34	38483	0		4	Niben101Scf05764g05019,Niben101Scf02359g00008,Niben101Scf04706g01026,Niben101Scf01727g05001
GO:0022403	cell cycle phase	biological_process	0.17332	1	4	2541	34	38483	0		4	Niben101Scf05764g05019,Niben101Scf02359g00008,Niben101Scf04706g01026,Niben101Scf01727g05001
GO:0044848	biological phase	biological_process	0.17332	1	4	2541	34	38483	0		4	Niben101Scf01727g05001,Niben101Scf05764g05019,Niben101Scf04706g01026,Niben101Scf02359g00008
GO:0005665	DNA-directed RNA polymerase II, core complex	cellular_component	0.17369	1	2	2541	6	38483	0		2	Niben101Scf12383g01019,Niben101Scf07863g00013
GO:0004553	hydrolase activity, hydrolyzing O-glycosyl compounds	molecular_function	0.17373	1	75	2541	1007	38483	33	Niben101Scf03385g02011,Niben101Scf01502g02018,Niben101Scf04861g01011,Niben101Scf01752g08011,Niben101Scf00369g05011,Niben101Scf01752g08008,Niben101Scf02410g00002,Niben101Scf13823g03007,Niben101Scf00419g00001,Niben101Scf00654g03010,Niben101Scf08304g04014,Niben101Ctg13736g00004,Niben101Scf11232g01012,Niben101Scf04869g03002,Niben101Scf01184g16001,Niben101Scf01934g02004,Niben101Scf06825g03008,Niben101…	42	Niben101Scf15870g00001,Niben101Scf00152g25013,Niben101Scf09010g04002,Niben101Scf03035g04012,Niben101Scf24238g00010,Niben101Scf11232g01011,Niben101Scf16888g00010,Niben101Scf04287g08001,Niben101Scf04753g01003,Niben101Scf01623g01025,Niben101Scf01888g09015,Niben101Scf09773g01013,Niben101Scf07935g00006,Niben101Scf00276g07001,Niben101Scf03855g04005,Niben101Scf05764g05019,Niben101Scf07214g00015,Niben101…
GO:0030248	cellulose binding	molecular_function	0.17386	1	2	2541	11	38483	1	Niben101Scf07182g00017	1	Niben101Scf24238g00010
GO:0044423	virion part	cellular_component	0.17412	1	67	2541	806	38483	21	Niben101Scf04375g08024,Niben101Scf04020g06011,Niben101Scf06358g00012,Niben101Scf00321g02012,Niben101Scf01502g02018,Niben101Scf06763g00018,Niben101Scf02393g01014,Niben101Scf00317g00011,Niben101Scf05627g01036,Niben101Scf00936g00004,Niben101Scf02180g00002,Niben101Scf11126g00004,Niben101Scf00457g02012,Niben101Scf01455g00005,Niben101Scf03644g01007,Niben101Scf00582g01036,Niben101Scf07829g04011,Niben101…	46	Niben101Scf04537g01009,Niben101Scf08157g02012,Niben101Scf00229g01002,Niben101Scf07515g01007,Niben101Scf01954g01024,Niben101Scf06019g01026,Niben101Scf03764g05013,Niben101Scf02658g05007,Niben101Scf00573g00013,Niben101Scf01056g04002,Niben101Scf03380g01009,Niben101Scf04084g00005,Niben101Scf00200g00021,Niben101Scf05536g01001,Niben101Scf02139g07001,Niben101Scf01507g01017,Niben101Scf03839g08001,Niben101…
GO:0046434	organophosphate catabolic process	biological_process	0.17492	1	7	2541	65	38483	0		7	Niben101Scf01513g01010,Niben101Scf11960g02012,Niben101Scf11084g02005,Niben101Scf00926g01011,Niben101Scf01634g06003,Niben101Scf02290g02021,Niben101Scf07288g05013
GO:0003013	circulatory system process	biological_process	0.17607	1	2	2541	8	38483	0		2	Niben101Scf06909g04007,Niben101Scf04407g02024
GO:0003018	vascular process in circulatory system	biological_process	0.17607	1	2	2541	8	38483	0		2	Niben101Scf06909g04007,Niben101Scf04407g02024
GO:0008015	blood circulation	biological_process	0.17607	1	2	2541	8	38483	0		2	Niben101Scf04407g02024,Niben101Scf06909g04007
GO:0035150	regulation of tube size	biological_process	0.17607	1	2	2541	8	38483	0		2	Niben101Scf04407g02024,Niben101Scf06909g04007
GO:0050880	regulation of blood vessel size	biological_process	0.17607	1	2	2541	8	38483	0		2	Niben101Scf04407g02024,Niben101Scf06909g04007
GO:1903522	regulation of blood circulation	biological_process	0.17607	1	2	2541	8	38483	0		2	Niben101Scf04407g02024,Niben101Scf06909g04007
GO:0015658	branched-chain amino acid transmembrane transporter activity	molecular_function	0.1772	1	1	2541	2	38483	0		1	Niben101Scf02359g00008
GO:0015803	branched-chain amino acid transport	biological_process	0.1772	1	1	2541	2	38483	0		1	Niben101Scf02359g00008
GO:0000775	chromosome, centromeric region	cellular_component	0.17797	1	18	2541	197	38483	8	Niben101Scf01307g01012,Niben101Scf05203g05001,Niben101Scf14697g02001,Niben101Scf02589g04005,Niben101Scf08373g00009,Niben101Scf24249g00001,Niben101Scf01802g02001,Niben101Scf02175g05002	10	Niben101Scf03865g05006,Niben101Scf10749g00007,Niben101Scf06375g05001,Niben101Scf01269g05002,Niben101Scf09778g00011,Niben101Scf23355g00004,Niben101Scf01111g06004,Niben101Scf02023g01002,Niben101Scf03435g00008,Niben101Scf04398g06018
GO:0009173	pyrimidine ribonucleoside monophosphate metabolic process	biological_process	0.1782	1	3	2541	23	38483	1	Niben101Scf18000g00026	2	Niben101Scf04174g05001,Niben101Scf07798g03010
GO:0009174	pyrimidine ribonucleoside monophosphate biosynthetic process	biological_process	0.1782	1	3	2541	23	38483	1	Niben101Scf18000g00026	2	Niben101Scf07798g03010,Niben101Scf04174g05001
GO:1901677	phosphate transmembrane transporter activity	molecular_function	0.17861	1	4	2541	22	38483	0		4	Niben101Scf06493g00022,Niben101Scf03000g00011,Niben101Scf04820g02009,Niben101Scf03839g12003
GO:0009507	chloroplast	cellular_component	0.17875	1	10	2541	162	38483	3	Niben101Scf07893g00003,Niben101Scf02115g04004,Niben101Scf02839g02012	7	Niben101Scf00104g02012,Niben101Scf35628g00001,Niben101Scf01752g10014,Niben101Scf01171g04001,Niben101Scf05107g00009,Niben101Scf02469g00016,Niben101Scf07512g00017
GO:0009536	plastid	cellular_component	0.17875	1	10	2541	162	38483	3	Niben101Scf07893g00003,Niben101Scf02839g02012,Niben101Scf02115g04004	7	Niben101Scf35628g00001,Niben101Scf00104g02012,Niben101Scf07512g00017,Niben101Scf02469g00016,Niben101Scf01752g10014,Niben101Scf05107g00009,Niben101Scf01171g04001
GO:0005869	dynactin complex	cellular_component	0.17963	1	1	2541	4	38483	0		1	Niben101Scf09161g01012
GO:0016798	hydrolase activity, acting on glycosyl bonds	molecular_function	0.18045	1	80	2541	1071	38483	35	Niben101Scf02041g00002,Niben101Scf01001g00003,Niben101Scf06716g01001,Niben101Scf08797g00012,Niben101Scf01579g01020,Niben101Scf01859g09002,Niben101Scf00148g01008,Niben101Scf03949g00023,Niben101Scf11802g00009,Niben101Scf07491g00003,Niben101Scf00338g08018,Niben101Scf02115g04004,Niben101Scf01181g01007,Niben101Scf04287g00001,Niben101Scf09711g00005,Niben101Scf01894g02004,Niben101Scf09808g00013,Niben101…	45	Niben101Scf01623g04022,Niben101Scf03720g00008,Niben101Scf33312g00004,Niben101Scf01505g00011,Niben101Scf06233g01012,Niben101Scf02922g01032,Niben101Scf03167g02011,Niben101Scf06144g00013,Niben101Scf08157g02007,Niben101Scf02405g02003,Niben101Scf05222g04012,Niben101Scf15836g00006,Niben101Scf00811g05002,Niben101Scf10268g00007,Niben101Scf00764g02011,Niben101Scf02426g01007,Niben101Ctg09466g00002,Niben101…
GO:0006779	porphyrin-containing compound biosynthetic process	biological_process	0.18105	1	35	2541	350	38483	22	Niben101Scf03341g00002,Niben101Scf11491g02037,Niben101Scf07728g02014,Niben101Scf01789g02045,Niben101Scf03710g11002,Niben101Scf15022g00017,Niben101Scf13167g02003,Niben101Scf10122g01005,Niben101Scf01063g05019,Niben101Scf00918g04012,Niben101Scf07391g04030,Niben101Scf03455g05018,Niben101Scf01190g00012,Niben101Scf01677g04003,Niben101Scf02693g02014,Niben101Scf01818g08020,Niben101Scf11936g01017,Niben101…	13	Niben101Scf02581g05002,Niben101Scf02627g01025,Niben101Scf02290g02021,Niben101Scf01259g05006,Niben101Scf05912g01016,Niben101Scf01205g03001,Niben101Scf00296g02008,Niben101Scf06621g01003,Niben101Scf03068g00024,Niben101Scf01012g01015,Niben101Scf02636g04010,Niben101Scf02246g00003,Niben101Scf10063g00003
GO:1901606	alpha-amino acid catabolic process	biological_process	0.18147	1	7	2541	62	38483	2	Niben101Scf06008g00001,Niben101Scf07325g00030	5	Niben101Scf01696g00010,Niben101Scf02480g02012,Niben101Scf05438g05014,Niben101Scf02145g10005,Niben101Scf03839g04019
GO:0016278	lysine N-methyltransferase activity	molecular_function	0.18165	1	8	2541	62	38483	2	Niben101Scf02919g04006,Niben101Scf08341g00020	6	Niben101Ctg16210g00009,Niben101Scf03852g00025,Niben101Scf00972g00009,Niben101Scf07935g00006,Niben101Scf08186g00012,Niben101Scf01414g01005
GO:0016279	protein-lysine N-methyltransferase activity	molecular_function	0.18165	1	8	2541	62	38483	2	Niben101Scf02919g04006,Niben101Scf08341g00020	6	Niben101Scf07935g00006,Niben101Scf03852g00025,Niben101Scf00972g00009,Niben101Ctg16210g00009,Niben101Scf01414g01005,Niben101Scf08186g00012
GO:0018024	histone-lysine N-methyltransferase activity	molecular_function	0.18165	1	8	2541	62	38483	2	Niben101Scf08341g00020,Niben101Scf02919g04006	6	Niben101Scf01414g01005,Niben101Scf08186g00012,Niben101Scf07935g00006,Niben101Ctg16210g00009,Niben101Scf03852g00025,Niben101Scf00972g00009
GO:0042054	histone methyltransferase activity	molecular_function	0.18165	1	8	2541	62	38483	2	Niben101Scf02919g04006,Niben101Scf08341g00020	6	Niben101Ctg16210g00009,Niben101Scf03852g00025,Niben101Scf00972g00009,Niben101Scf07935g00006,Niben101Scf08186g00012,Niben101Scf01414g01005
GO:0007281	germ cell development	biological_process	0.18263	1	3	2541	21	38483	3	Niben101Scf00539g05012,Niben101Scf23113g00023,Niben101Ctg12381g00001	0
GO:0048468	cell development	biological_process	0.18263	1	3	2541	21	38483	3	Niben101Ctg12381g00001,Niben101Scf23113g00023,Niben101Scf00539g05012	0
GO:0060590	ATPase regulator activity	molecular_function	0.18316	1	7	2541	63	38483	4	Niben101Scf05929g04005,Niben101Scf01221g00001,Niben101Scf08272g00021,Niben101Scf02230g02002	3	Niben101Scf18348g00015,Niben101Scf04113g03011,Niben101Scf03702g03012
GO:0002682	regulation of immune system process	biological_process	0.18325	1	5	2541	40	38483	2	Niben101Scf00864g00004,Niben101Scf03114g09011	3	Niben101Scf17137g00006,Niben101Scf02155g00004,Niben101Scf00477g00010
GO:0008508	bile acid:sodium symporter activity	molecular_function	0.18335	1	2	2541	11	38483	0		2	Niben101Scf02056g01003,Niben101Scf00688g00002
GO:0015125	bile acid transmembrane transporter activity	molecular_function	0.18335	1	2	2541	11	38483	0		2	Niben101Scf00688g00002,Niben101Scf02056g01003
GO:0006729	tetrahydrobiopterin biosynthetic process	biological_process	0.18421	1	2	2541	10	38483	1	Niben101Scf08679g00011	1	Niben101Scf16329g00020
GO:0008124	4-alpha-hydroxytetrahydrobiopterin dehydratase activity	molecular_function	0.18421	1	2	2541	10	38483	1	Niben101Scf08679g00011	1	Niben101Scf16329g00020
GO:0046146	tetrahydrobiopterin metabolic process	biological_process	0.18421	1	2	2541	10	38483	1	Niben101Scf08679g00011	1	Niben101Scf16329g00020
GO:0015886	heme transport	biological_process	0.1847	1	5	2541	50	38483	3	Niben101Scf04234g01014,Niben101Scf08088g02003,Niben101Scf10330g02004	2	Niben101Scf04322g00001,Niben101Scf02537g15006
GO:1901678	iron coordination entity transport	biological_process	0.1847	1	5	2541	50	38483	3	Niben101Scf04234g01014,Niben101Scf10330g02004,Niben101Scf08088g02003	2	Niben101Scf02537g15006,Niben101Scf04322g00001
GO:0015994	chlorophyll metabolic process	biological_process	0.18547	1	31	2541	316	38483	21	Niben101Scf03710g11002,Niben101Scf07728g02014,Niben101Scf01789g02045,Niben101Scf15022g00017,Niben101Scf13167g02003,Niben101Scf03455g05018,Niben101Scf00918g04012,Niben101Scf10737g00028,Niben101Scf03341g00002,Niben101Scf11491g02037,Niben101Scf07579g00003,Niben101Scf11936g01017,Niben101Scf01063g05019,Niben101Scf10785g01013,Niben101Scf00383g03001,Niben101Scf01623g18016,Niben101Scf01609g00001,Niben101…	10	Niben101Scf02627g01025,Niben101Scf02581g05002,Niben101Scf00595g08039,Niben101Scf01259g05006,Niben101Scf01628g02006,Niben101Scf05912g01016,Niben101Scf06621g01003,Niben101Scf00296g02008,Niben101Scf02246g00003,Niben101Scf02636g04010
GO:0009415	response to water	biological_process	0.18613	1	3	2541	21	38483	0		3	Niben101Scf15367g00001,Niben101Scf06869g03007,Niben101Scf00383g04013
GO:0042451	purine nucleoside biosynthetic process	biological_process	0.18649	1	30	2541	403	38483	11	Niben101Scf06589g00009,Niben101Scf15120g00002,Niben101Scf03644g01007,Niben101Scf11689g00009,Niben101Scf03850g02024,Niben101Ctg15473g00004,Niben101Scf07741g02005,Niben101Scf00454g05005,Niben101Ctg14644g00001,Niben101Scf05183g04013,Niben101Scf00212g01017	19	Niben101Scf02340g07012,Niben101Scf01326g08017,Niben101Scf07103g01015,Niben101Scf01399g00012,Niben101Scf01391g04001,Niben101Scf06909g04007,Niben101Scf00173g09006,Niben101Scf03068g00011,Niben101Scf04786g01004,Niben101Scf09869g01021,Niben101Scf03768g03025,Niben101Scf06042g00001,Niben101Scf03918g00008,Niben101Scf07515g01007,Niben101Scf13103g01029,Niben101Scf14955g00009,Niben101Scf03702g03012,Niben101…
GO:0046129	purine ribonucleoside biosynthetic process	biological_process	0.18649	1	30	2541	403	38483	11	Niben101Scf11689g00009,Niben101Scf03850g02024,Niben101Ctg15473g00004,Niben101Scf07741g02005,Niben101Scf06589g00009,Niben101Scf03644g01007,Niben101Scf15120g00002,Niben101Scf05183g04013,Niben101Ctg14644g00001,Niben101Scf00212g01017,Niben101Scf00454g05005	19	Niben101Scf07103g01015,Niben101Scf01326g08017,Niben101Scf06909g04007,Niben101Scf01399g00012,Niben101Scf01391g04001,Niben101Scf02340g07012,Niben101Scf14955g00009,Niben101Scf03702g03012,Niben101Scf13103g01029,Niben101Scf07515g01007,Niben101Scf02825g00007,Niben101Scf09186g00006,Niben101Scf04786g01004,Niben101Scf03068g00011,Niben101Scf00173g09006,Niben101Scf03918g00008,Niben101Scf09869g01021,Niben101…
GO:0015985	energy coupled proton transport, down electrochemical gradient	biological_process	0.18699	1	24	2541	327	38483	6	Niben101Scf05183g04013,Niben101Ctg14644g00001,Niben101Scf00212g01017,Niben101Scf00454g05005,Niben101Scf07741g02005,Niben101Scf03644g01007	18	Niben101Scf03702g03012,Niben101Scf14955g00009,Niben101Scf07515g01007,Niben101Scf13103g01029,Niben101Scf02825g00007,Niben101Scf09186g00006,Niben101Scf04786g01004,Niben101Scf03068g00011,Niben101Scf00173g09006,Niben101Scf03918g00008,Niben101Scf09869g01021,Niben101Scf03768g03025,Niben101Scf06042g00001,Niben101Scf07103g01015,Niben101Scf01326g08017,Niben101Scf06909g04007,Niben101Scf01399g00012,Niben101…
GO:0015986	ATP synthesis coupled proton transport	biological_process	0.18699	1	24	2541	327	38483	6	Niben101Scf03644g01007,Niben101Scf07741g02005,Niben101Scf00454g05005,Niben101Ctg14644g00001,Niben101Scf05183g04013,Niben101Scf00212g01017	18	Niben101Scf02340g07012,Niben101Scf01326g08017,Niben101Scf07103g01015,Niben101Scf01399g00012,Niben101Scf06909g04007,Niben101Scf03068g00011,Niben101Scf00173g09006,Niben101Scf04786g01004,Niben101Scf06042g00001,Niben101Scf03768g03025,Niben101Scf09869g01021,Niben101Scf03918g00008,Niben101Scf07515g01007,Niben101Scf13103g01029,Niben101Scf14955g00009,Niben101Scf03702g03012,Niben101Scf09186g00006,Niben101…
GO:0071229	cellular response to acid chemical	biological_process	0.18706	1	1	2541	3	38483	1	Niben101Scf04535g02012	0
GO:1901617	organic hydroxy compound biosynthetic process	biological_process	0.18735	1	3	2541	25	38483	0		3	Niben101Scf02023g01002,Niben101Scf06016g08006,Niben101Scf16254g00008
GO:0004363	glutathione synthase activity	molecular_function	0.18779	1	2	2541	11	38483	0		2	Niben101Scf00482g10003,Niben101Scf05372g05017
GO:0005577	fibrinogen complex	cellular_component	0.18807	1	9	2541	86	38483	0		9	Niben101Scf02854g09012,Niben101Scf01111g06004,Niben101Scf04786g01004,Niben101Scf00233g00015,Niben101Scf01085g06006,Niben101Scf04664g00021,Niben101Scf04528g09004,Niben101Scf07515g01007,Niben101Scf08465g00003
GO:0030168	platelet activation	biological_process	0.18807	1	9	2541	86	38483	0		9	Niben101Scf04786g01004,Niben101Scf00233g00015,Niben101Scf02854g09012,Niben101Scf01111g06004,Niben101Scf04664g00021,Niben101Scf04528g09004,Niben101Scf07515g01007,Niben101Scf08465g00003,Niben101Scf01085g06006
GO:0019354	siroheme biosynthetic process	biological_process	0.18856	1	8	2541	70	38483	3	Niben101Scf05245g02003,Niben101Scf07391g04030,Niben101Scf01677g04003	5	Niben101Scf10063g00003,Niben101Scf02290g02021,Niben101Scf01205g03001,Niben101Scf03068g00024,Niben101Scf01012g01015
GO:0043115	precorrin-2 dehydrogenase activity	molecular_function	0.18856	1	8	2541	70	38483	3	Niben101Scf07391g04030,Niben101Scf05245g02003,Niben101Scf01677g04003	5	Niben101Scf02290g02021,Niben101Scf01205g03001,Niben101Scf10063g00003,Niben101Scf01012g01015,Niben101Scf03068g00024
GO:0046156	siroheme metabolic process	biological_process	0.18856	1	8	2541	70	38483	3	Niben101Scf07391g04030,Niben101Scf05245g02003,Niben101Scf01677g04003	5	Niben101Scf02290g02021,Niben101Scf01205g03001,Niben101Scf10063g00003,Niben101Scf01012g01015,Niben101Scf03068g00024
GO:0015075	ion transmembrane transporter activity	molecular_function	0.18895	1	144	2541	1945	38483	44	Niben101Scf07741g02005,Niben101Scf15979g02002,Niben101Scf14636g02013,Niben101Scf00219g07013,Niben101Scf10919g00001,Niben101Scf00454g05005,Niben101Scf02175g05002,Niben101Scf05545g00003,Niben101Scf03766g02001,Niben101Scf05583g00011,Niben101Scf04765g00011,Niben101Scf13308g00004,Niben101Scf09878g01002,Niben101Scf07123g01015,Niben101Scf11491g02007,Niben101Scf03673g02009,Niben101Scf00949g01013,Niben101…	100	Niben101Scf03710g11042,Niben101Scf00410g02016,Niben101Scf00594g00001,Niben101Scf06909g04007,Niben101Scf06077g03014,Niben101Scf00420g05009,Niben101Scf04223g01022,Niben101Scf06008g01017,Niben101Scf13103g01029,Niben101Scf14955g00009,Niben101Scf16278g00004,Niben101Scf00104g04002,Niben101Scf08433g00014,Niben101Scf01169g04004,Niben101Scf03028g01016,Niben101Scf01520g03002,Niben101Scf00317g08003,Niben101…
GO:0007586	digestion	biological_process	0.18934	1	2	2541	12	38483	0		2	Niben101Scf38001g00011,Niben101Scf03341g03020
GO:0044700	single organism signaling	biological_process	0.18935	1	154	2541	1929	38483	47	Niben101Scf07793g01012,Niben101Scf07488g00028,Niben101Scf01236g00013,Niben101Scf07639g06004,Niben101Scf04535g02012,Niben101Scf14606g01007,Niben101Scf02211g03005,Niben101Scf03295g09001,Niben101Scf11362g01011,Niben101Scf08390g01002,Niben101Scf00350g04018,Niben101Scf01090g05027,Niben101Scf05565g02013,Niben101Scf07532g02022,Niben101Scf18000g00026,Niben101Scf02210g03007,Niben101Scf17839g01006,Niben101…	107	Niben101Scf08157g02001,Niben101Scf04235g00010,Niben101Scf01594g02011,Niben101Scf03634g07010,Niben101Scf08804g03006,Niben101Scf09010g04002,Niben101Scf03857g01008,Niben101Scf05044g00002,Niben101Scf03291g00003,Niben101Scf00472g05009,Niben101Scf01539g00001,Niben101Scf07187g01002,Niben101Scf00200g00021,Niben101Scf06249g05016,Niben101Scf07714g00008,Niben101Scf01785g01009,Niben101Scf09828g00004,Niben101…
GO:0000439	core TFIIH complex	cellular_component	0.18971	1	3	2541	20	38483	0		3	Niben101Scf00108g01009,Niben101Scf05449g03005,Niben101Scf32649g00006
GO:0009142	nucleoside triphosphate biosynthetic process	biological_process	0.18976	1	26	2541	355	38483	8	Niben101Scf00212g01017,Niben101Ctg14644g00001,Niben101Scf05183g04013,Niben101Scf00454g05005,Niben101Scf03850g02024,Niben101Scf07741g02005,Niben101Scf15120g00002,Niben101Scf03644g01007	18	Niben101Scf09186g00006,Niben101Scf02825g00007,Niben101Scf07515g01007,Niben101Scf13103g01029,Niben101Scf14955g00009,Niben101Scf03702g03012,Niben101Scf09869g01021,Niben101Scf03768g03025,Niben101Scf06042g00001,Niben101Scf03918g00008,Niben101Scf00173g09006,Niben101Scf03068g00011,Niben101Scf04786g01004,Niben101Scf01399g00012,Niben101Scf06909g04007,Niben101Scf01326g08017,Niben101Scf07103g01015,Niben101…
GO:0009145	purine nucleoside triphosphate biosynthetic process	biological_process	0.18976	1	26	2541	355	38483	8	Niben101Scf15120g00002,Niben101Scf03644g01007,Niben101Scf07741g02005,Niben101Scf03850g02024,Niben101Scf00454g05005,Niben101Scf00212g01017,Niben101Scf05183g04013,Niben101Ctg14644g00001	18	Niben101Scf02340g07012,Niben101Scf06909g04007,Niben101Scf01399g00012,Niben101Scf07103g01015,Niben101Scf01326g08017,Niben101Scf03918g00008,Niben101Scf09869g01021,Niben101Scf03768g03025,Niben101Scf06042g00001,Niben101Scf04786g01004,Niben101Scf03068g00011,Niben101Scf00173g09006,Niben101Scf02825g00007,Niben101Scf09186g00006,Niben101Scf03702g03012,Niben101Scf14955g00009,Niben101Scf07515g01007,Niben101…
GO:0009201	ribonucleoside triphosphate biosynthetic process	biological_process	0.18976	1	26	2541	355	38483	8	Niben101Scf15120g00002,Niben101Scf03644g01007,Niben101Scf03850g02024,Niben101Scf07741g02005,Niben101Scf00454g05005,Niben101Ctg14644g00001,Niben101Scf05183g04013,Niben101Scf00212g01017	18	Niben101Scf02340g07012,Niben101Scf01326g08017,Niben101Scf07103g01015,Niben101Scf01399g00012,Niben101Scf06909g04007,Niben101Scf00173g09006,Niben101Scf03068g00011,Niben101Scf04786g01004,Niben101Scf03768g03025,Niben101Scf06042g00001,Niben101Scf09869g01021,Niben101Scf03918g00008,Niben101Scf07515g01007,Niben101Scf13103g01029,Niben101Scf14955g00009,Niben101Scf03702g03012,Niben101Scf09186g00006,Niben101…
GO:0009206	purine ribonucleoside triphosphate biosynthetic process	biological_process	0.18976	1	26	2541	355	38483	8	Niben101Ctg14644g00001,Niben101Scf05183g04013,Niben101Scf00212g01017,Niben101Scf00454g05005,Niben101Scf03850g02024,Niben101Scf07741g02005,Niben101Scf03644g01007,Niben101Scf15120g00002	18	Niben101Scf07515g01007,Niben101Scf13103g01029,Niben101Scf14955g00009,Niben101Scf03702g03012,Niben101Scf09186g00006,Niben101Scf02825g00007,Niben101Scf00173g09006,Niben101Scf03068g00011,Niben101Scf04786g01004,Niben101Scf03768g03025,Niben101Scf06042g00001,Niben101Scf09869g01021,Niben101Scf03918g00008,Niben101Scf01326g08017,Niben101Scf07103g01015,Niben101Scf01399g00012,Niben101Scf06909g04007,Niben101…
GO:0006826	iron ion transport	biological_process	0.18993	1	15	2541	162	38483	4	Niben101Scf10476g02018,Niben101Scf09878g01002,Niben101Scf07639g06004,Niben101Scf04765g00011	11	Niben101Scf06776g00001,Niben101Scf04223g01022,Niben101Scf05044g00002,Niben101Scf01847g07003,Niben101Scf03857g01008,Niben101Scf07086g00019,Niben101Scf00104g04002,Niben101Scf06081g04017,Niben101Scf03648g02002,Niben101Scf03816g02010,Niben101Scf04225g02007
GO:0000990	transcription factor activity, core RNA polymerase binding	molecular_function	0.19024	1	10	2541	99	38483	3	Niben101Scf00582g01036,Niben101Scf14697g02001,Niben101Scf02589g04005	7	Niben101Scf02511g05005,Niben101Scf07236g00011,Niben101Scf00530g06012,Niben101Scf03576g01034,Niben101Scf03115g03025,Niben101Scf08149g01007,Niben101Scf00104g04002
GO:0000996	core DNA-dependent RNA polymerase binding promoter specificity activity	molecular_function	0.19024	1	10	2541	99	38483	3	Niben101Scf00582g01036,Niben101Scf14697g02001,Niben101Scf02589g04005	7	Niben101Scf02511g05005,Niben101Scf07236g00011,Niben101Scf03576g01034,Niben101Scf00530g06012,Niben101Scf03115g03025,Niben101Scf08149g01007,Niben101Scf00104g04002
GO:0016987	sigma factor activity	molecular_function	0.19024	1	10	2541	99	38483	3	Niben101Scf02589g04005,Niben101Scf00582g01036,Niben101Scf14697g02001	7	Niben101Scf03115g03025,Niben101Scf08149g01007,Niben101Scf00104g04002,Niben101Scf02511g05005,Niben101Scf07236g00011,Niben101Scf03576g01034,Niben101Scf00530g06012
GO:0007172	signal complex assembly	biological_process	0.19167	1	1	2541	3	38483	1	Niben101Scf06928g01009	0
GO:0038023	signaling receptor activity	molecular_function	0.19177	1	32	2541	338	38483	5	Niben101Scf05713g05004,Niben101Scf07793g01012,Niben101Scf07026g00016,Niben101Scf17839g01006,Niben101Scf07907g00009	27	Niben101Scf03000g00011,Niben101Scf01775g01019,Niben101Scf01155g01009,Niben101Scf02739g01002,Niben101Scf02425g04005,Niben101Scf08804g03006,Niben101Scf02190g04003,Niben101Scf03291g00003,Niben101Scf00472g05009,Niben101Scf03905g01008,Niben101Scf00317g08003,Niben101Scf08157g02001,Niben101Scf02081g02001,Niben101Scf01406g03019,Niben101Scf09133g02006,Niben101Scf04322g00001,Niben101Scf00371g01007,Niben101…
GO:0006403	RNA localization	biological_process	0.19214	1	5	2541	38	38483	1	Niben101Scf13886g01021	4	Niben101Scf03576g01039,Niben101Scf00200g00021,Niben101Scf10074g00002,Niben101Scf01451g04016
GO:0050657	nucleic acid transport	biological_process	0.19214	1	5	2541	38	38483	1	Niben101Scf13886g01021	4	Niben101Scf10074g00002,Niben101Scf01451g04016,Niben101Scf03576g01039,Niben101Scf00200g00021
GO:0050658	RNA transport	biological_process	0.19214	1	5	2541	38	38483	1	Niben101Scf13886g01021	4	Niben101Scf10074g00002,Niben101Scf01451g04016,Niben101Scf00200g00021,Niben101Scf03576g01039
GO:0051236	establishment of RNA localization	biological_process	0.19214	1	5	2541	38	38483	1	Niben101Scf13886g01021	4	Niben101Scf00200g00021,Niben101Scf03576g01039,Niben101Scf10074g00002,Niben101Scf01451g04016
GO:0043244	regulation of protein complex disassembly	biological_process	0.19379	1	4	2541	34	38483	4	Niben101Scf00574g03004,Niben101Scf04077g07004,Niben101Scf00063g03007,Niben101Scf05928g03010	0
GO:0019299	rhamnose metabolic process	biological_process	0.19466	1	1	2541	2	38483	0		1	Niben101Scf04191g04030
GO:0008964	phosphoenolpyruvate carboxylase activity	molecular_function	0.19583	1	3	2541	17	38483	1	Niben101Scf07244g00009	2	Niben101Scf25430g00015,Niben101Scf08191g02001
GO:0080134	regulation of response to stress	biological_process	0.19645	1	5	2541	40	38483	2	Niben101Scf03114g09011,Niben101Scf00864g00004	3	Niben101Scf02155g00004,Niben101Scf00477g00010,Niben101Scf17137g00006
GO:0006050	mannosamine metabolic process	biological_process	0.19657	1	2	2541	12	38483	1	Niben101Scf01948g00002	1	Niben101Scf00519g00010
GO:0006051	N-acetylmannosamine metabolic process	biological_process	0.19657	1	2	2541	12	38483	1	Niben101Scf01948g00002	1	Niben101Scf00519g00010
GO:0047465	N-acylglucosamine-6-phosphate 2-epimerase activity	molecular_function	0.19657	1	2	2541	12	38483	1	Niben101Scf01948g00002	1	Niben101Scf00519g00010
GO:0051181	cofactor transport	biological_process	0.19789	1	5	2541	51	38483	3	Niben101Scf04234g01014,Niben101Scf10330g02004,Niben101Scf08088g02003	2	Niben101Scf04322g00001,Niben101Scf02537g15006
GO:0001897	cytolysis by symbiont of host cells	biological_process	0.19802	1	3	2541	20	38483	0		3	Niben101Scf01281g08031,Niben101Scf00705g01010,Niben101Scf20932g00007
GO:0019836	hemolysis by symbiont of host erythrocytes	biological_process	0.19802	1	3	2541	20	38483	0		3	Niben101Scf01281g08031,Niben101Scf20932g00007,Niben101Scf00705g01010
GO:0071103	DNA conformation change	biological_process	0.19803	1	17	2541	190	38483	13	Niben101Scf02031g07001,Niben101Scf17442g00002,Niben101Ctg15473g00004,Niben101Scf03949g00023,Niben101Scf03824g02001,Niben101Scf07564g01016,Niben101Scf07034g00004,Niben101Scf23113g00023,Niben101Scf01978g01006,Niben101Scf04772g00008,Niben101Scf10671g00009,Niben101Scf01072g03005,Niben101Scf00167g03010	4	Niben101Scf08157g02007,Niben101Scf01269g05002,Niben101Scf02413g03030,Niben101Scf10228g00003
GO:0015093	ferrous iron transmembrane transporter activity	molecular_function	0.1989	1	13	2541	139	38483	3	Niben101Scf07639g06004,Niben101Scf10476g02018,Niben101Scf09878g01002	10	Niben101Scf03816g02010,Niben101Scf04225g02007,Niben101Scf03648g02002,Niben101Scf06081g04017,Niben101Scf07086g00019,Niben101Scf03857g01008,Niben101Scf01847g07003,Niben101Scf05044g00002,Niben101Scf04223g01022,Niben101Scf06776g00001
GO:0015684	ferrous iron transport	biological_process	0.1989	1	13	2541	139	38483	3	Niben101Scf09878g01002,Niben101Scf10476g02018,Niben101Scf07639g06004	10	Niben101Scf07086g00019,Niben101Scf06081g04017,Niben101Scf03816g02010,Niben101Scf04225g02007,Niben101Scf03648g02002,Niben101Scf04223g01022,Niben101Scf06776g00001,Niben101Scf01847g07003,Niben101Scf05044g00002,Niben101Scf03857g01008
GO:0031423	hexon binding	molecular_function	0.20086	1	2	2541	13	38483	0		2	Niben101Scf33312g00004,Niben101Scf23176g00002
GO:0016462	pyrophosphatase activity	molecular_function	0.20113	1	192	2541	2213	38483	77	Niben101Scf00918g04012,Niben101Scf05811g00002,Niben101Scf01190g00012,Niben101Scf11362g01011,Niben101Scf08390g01002,Niben101Scf00350g04018,Niben101Scf07423g04011,Niben101Scf00167g03010,Niben101Scf14606g01007,Niben101Scf03341g00002,Niben101Scf17442g00002,Niben101Scf04969g01002,Niben101Scf04639g06007,Niben101Scf06369g00003,Niben101Scf00815g00012,Niben101Scf03345g00007,Niben101Scf07639g06004,Niben101…	115	Niben101Scf02825g00007,Niben101Scf07515g01007,Niben101Scf01284g02011,Niben101Scf03068g00011,Niben101Scf02051g00001,Niben101Scf08149g01007,Niben101Scf00200g00021,Niben101Scf00853g04007,Niben101Scf02237g04009,Niben101Scf11756g03011,Niben101Scf03985g02025,Niben101Scf03705g01004,Niben101Scf02031g08011,Niben101Scf03857g01008,Niben101Scf00173g09006,Niben101Scf05044g00002,Niben101Scf01520g08031,Niben101…
GO:0051382	kinetochore assembly	biological_process	0.20137	1	5	2541	43	38483	2	Niben101Scf21557g01020,Niben101Scf24249g00001	3	Niben101Scf09803g00013,Niben101Scf01269g05002,Niben101Scf10749g00007
GO:0051383	kinetochore organization	biological_process	0.20137	1	5	2541	43	38483	2	Niben101Scf21557g01020,Niben101Scf24249g00001	3	Niben101Scf09803g00013,Niben101Scf01269g05002,Niben101Scf10749g00007
GO:0006026	aminoglycan catabolic process	biological_process	0.2014	1	4	2541	43	38483	4	Niben101Scf03949g00023,Niben101Scf02410g00002,Niben101Scf07491g00003,Niben101Scf02041g00002	0
GO:0004144	diacylglycerol O-acyltransferase activity	molecular_function	0.20219	1	3	2541	26	38483	1	Niben101Scf00873g02007	2	Niben101Scf33781g00006,Niben101Scf00876g02002
GO:0016411	acylglycerol O-acyltransferase activity	molecular_function	0.20219	1	3	2541	26	38483	1	Niben101Scf00873g02007	2	Niben101Scf00876g02002,Niben101Scf33781g00006
GO:0010942	positive regulation of cell death	biological_process	0.20223	1	4	2541	27	38483	0		4	Niben101Scf01752g10014,Niben101Scf02164g04001,Niben101Scf00647g02002,Niben101Scf07313g00002
GO:0043065	positive regulation of apoptotic process	biological_process	0.20223	1	4	2541	27	38483	0		4	Niben101Scf07313g00002,Niben101Scf00647g02002,Niben101Scf01752g10014,Niben101Scf02164g04001
GO:0043068	positive regulation of programmed cell death	biological_process	0.20223	1	4	2541	27	38483	0		4	Niben101Scf00647g02002,Niben101Scf01752g10014,Niben101Scf02164g04001,Niben101Scf07313g00002
GO:0051188	cofactor biosynthetic process	biological_process	0.20244	1	54	2541	609	38483	33	Niben101Scf07391g04030,Niben101Scf03455g05018,Niben101Scf00918g04012,Niben101Scf04138g00005,Niben101Scf07579g00003,Niben101Scf05767g02003,Niben101Scf11936g01017,Niben101Scf00383g03001,Niben101Scf10785g01013,Niben101Scf01623g18016,Niben101Scf07203g03007,Niben101Scf05245g02003,Niben101Scf01190g00012,Niben101Scf08130g00014,Niben101Scf19766g00001,Niben101Scf01677g04003,Niben101Scf02693g02014,Niben101…	21	Niben101Scf03068g00024,Niben101Scf01012g01015,Niben101Scf16329g00020,Niben101Scf10063g00003,Niben101Scf02246g00003,Niben101Scf02636g04010,Niben101Scf06008g01017,Niben101Scf02290g02021,Niben101Scf04779g01006,Niben101Scf02627g01025,Niben101Scf02581g05002,Niben101Scf01143g09016,Niben101Scf08443g00019,Niben101Scf01259g05006,Niben101Scf01205g03001,Niben101Scf05912g01016,Niben101Scf01391g04001,Niben101…
GO:0036355	2-iminoacetate synthase activity	molecular_function	0.20302	1	3	2541	24	38483	1	Niben101Scf18000g00026	2	Niben101Scf04174g05001,Niben101Scf07798g03010
GO:0001775	cell activation	biological_process	0.20322	1	10	2541	99	38483	0		10	Niben101Scf04786g01004,Niben101Scf00233g00015,Niben101Scf01111g06004,Niben101Scf02854g09012,Niben101Scf04664g00021,Niben101Scf07515g01007,Niben101Scf08465g00003,Niben101Scf04528g09004,Niben101Scf01085g06006,Niben101Scf04574g05014
GO:0031160	spore wall	cellular_component	0.20386	1	1	2541	3	38483	0		1	Niben101Scf01721g07006
GO:0007286	spermatid development	biological_process	0.20399	1	1	2541	3	38483	1	Niben101Scf23113g00023	0
GO:0007289	spermatid nucleus differentiation	biological_process	0.20399	1	1	2541	3	38483	1	Niben101Scf23113g00023	0
GO:0035092	sperm chromatin condensation	biological_process	0.20399	1	1	2541	3	38483	1	Niben101Scf23113g00023	0
GO:0048515	spermatid differentiation	biological_process	0.20399	1	1	2541	3	38483	1	Niben101Scf23113g00023	0
GO:0016814	hydrolase activity, acting on carbon-nitrogen (but not peptide) bonds, in cyclic amidines	molecular_function	0.20433	1	6	2541	52	38483	3	Niben101Scf10671g00009,Niben101Scf04772g00008,Niben101Scf02072g01011	3	Niben101Scf27001g00003,Niben101Scf39395g00004,Niben101Scf07229g02002
GO:0023052	signaling	biological_process	0.2044	1	154	2541	1935	38483	47	Niben101Scf04535g02012,Niben101Scf14606g01007,Niben101Scf01236g00013,Niben101Scf07793g01012,Niben101Scf07488g00028,Niben101Scf07639g06004,Niben101Scf07532g02022,Niben101Scf05565g02013,Niben101Scf18000g00026,Niben101Scf01090g05027,Niben101Scf17839g01006,Niben101Scf02210g03007,Niben101Scf03295g09001,Niben101Scf02211g03005,Niben101Scf11362g01011,Niben101Scf08390g01002,Niben101Scf00350g04018,Niben101…	107	Niben101Scf09010g04002,Niben101Scf08804g03006,Niben101Scf03634g07010,Niben101Scf03857g01008,Niben101Scf00472g05009,Niben101Scf05044g00002,Niben101Scf03291g00003,Niben101Scf08157g02001,Niben101Scf01594g02011,Niben101Scf04235g00010,Niben101Scf07515g01007,Niben101Scf00536g05012,Niben101Scf00135g00027,Niben101Scf09828g00004,Niben101Scf02026g04007,Niben101Scf01085g06006,Niben101Scf05961g02011,Niben101…
GO:0006955	immune response	biological_process	0.20547	1	14	2541	144	38483	4	Niben101Scf12983g01058,Niben101Scf00454g05005,Niben101Scf06909g04006,Niben101Scf02171g00001	10	Niben101Scf11355g01023,Niben101Scf06942g02015,Niben101Scf01847g05003,Niben101Scf00819g11005,Niben101Scf01412g00017,Niben101Scf00211g00023,Niben101Scf00271g04024,Niben101Scf04331g07008,Niben101Scf02836g01004,Niben101Scf04574g05014
GO:0009317	acetyl-CoA carboxylase complex	cellular_component	0.20783	1	2	2541	11	38483	0		2	Niben101Scf07515g01007,Niben101Scf04786g01004
GO:0098772	molecular function regulator	molecular_function	0.20858	1	61	2541	823	38483	20	Niben101Scf05030g01004,Niben101Scf06678g04009,Niben101Scf00618g05002,Niben101Scf05203g05001,Niben101Scf01683g09002,Niben101Scf21813g00014,Niben101Scf01221g00001,Niben101Scf19315g00013,Niben101Scf08531g03027,Niben101Scf05929g04005,Niben101Scf02230g02002,Niben101Scf10910g01019,Niben101Scf12983g01058,Niben101Scf08272g00021,Niben101Scf00148g01008,Niben101Ctg13736g00004,Niben101Scf04182g02003,Niben101…	41	Niben101Scf01205g03001,Niben101Scf00447g01010,Niben101Scf04992g00013,Niben101Scf04172g01004,Niben101Scf10541g00018,Niben101Scf01289g09008,Niben101Scf04235g00010,Niben101Scf02173g00001,Niben101Scf02942g00008,Niben101Scf06462g01001,Niben101Scf03702g03012,Niben101Scf08513g00007,Niben101Scf01500g00011,Niben101Scf07031g00003,Niben101Scf09186g00006,Niben101Scf03600g04030,Niben101Scf05709g01018,Niben101…
GO:0032886	regulation of microtubule-based process	biological_process	0.20886	1	1	2541	4	38483	1	Niben101Scf05229g00003	0
GO:0070507	regulation of microtubule cytoskeleton organization	biological_process	0.20886	1	1	2541	4	38483	1	Niben101Scf05229g00003	0
GO:0008643	carbohydrate transport	biological_process	0.20951	1	10	2541	109	38483	7	Niben101Scf03345g00007,Niben101Scf12394g02002,Niben101Scf11491g02007,Niben101Scf05545g00003,Niben101Scf00582g01036,Niben101Scf05565g02013,Niben101Scf07532g02022	3	Niben101Scf08433g00014,Niben101Scf32649g00006,Niben101Scf03564g00018
GO:0098805	whole membrane	cellular_component	0.20991	1	35	2541	396	38483	20	Niben101Scf01291g00001,Niben101Scf04902g00008,Niben101Scf00327g01037,Niben101Scf00408g09007,Niben101Scf00212g01017,Niben101Scf06105g01001,Niben101Scf05095g01004,Niben101Scf08088g02003,Niben101Scf01077g04011,Niben101Scf20261g00003,Niben101Scf05971g00007,Niben101Scf01818g08020,Niben101Scf04436g15042,Niben101Scf01283g02004,Niben101Scf04260g00011,Niben101Scf04535g02012,Niben101Scf14697g02001,Niben101…	15	Niben101Scf05319g05007,Niben101Scf03028g01016,Niben101Scf04786g01004,Niben101Scf07515g01007,Niben101Scf00892g00017,Niben101Scf09778g00011,Niben101Scf01318g01008,Niben101Scf03710g11042,Niben101Scf00664g00021,Niben101Scf03374g09004,Niben101Scf01822g13004,Niben101Scf07044g03013,Niben101Scf02436g00004,Niben101Scf01061g08014,Niben101Scf03865g05006
GO:0016730	oxidoreductase activity, acting on iron-sulfur proteins as donors	molecular_function	0.21014	1	2	2541	11	38483	0		2	Niben101Scf12983g00004,Niben101Scf03576g01033
GO:0006184	obsolete GTP catabolic process	biological_process	0.21233	1	9	2541	101	38483	5	Niben101Scf04969g01002,Niben101Scf13577g01008,Niben101Scf00681g01005,Niben101Scf03345g00007,Niben101Scf06898g00001	4	Niben101Scf07515g01007,Niben101Scf00801g04008,Niben101Scf04786g01004,Niben101Scf09778g00011
GO:0030254	protein secretion by the type III secretion system	biological_process	0.2125	1	1	2541	1	38483	0		1	Niben101Scf11653g00007
GO:0030257	type III protein secretion system complex	cellular_component	0.2125	1	1	2541	1	38483	0		1	Niben101Scf11653g00007
GO:0009073	aromatic amino acid family biosynthetic process	biological_process	0.21267	1	5	2541	46	38483	1	Niben101Scf25794g00004	4	Niben101Scf01005g11010,Niben101Scf05438g02004,Niben101Scf14594g00004,Niben101Scf07573g00003
GO:0012507	ER to Golgi transport vesicle membrane	cellular_component	0.21384	1	6	2541	54	38483	5	Niben101Scf01818g08020,Niben101Scf04260g00011,Niben101Scf00327g01037,Niben101Ctg12626g00002,Niben101Scf01283g02004	1	Niben101Scf00664g00021
GO:0030127	COPII vesicle coat	cellular_component	0.21384	1	6	2541	54	38483	5	Niben101Scf04260g00011,Niben101Scf01818g08020,Niben101Scf01283g02004,Niben101Scf00327g01037,Niben101Ctg12626g00002	1	Niben101Scf00664g00021
GO:0030134	ER to Golgi transport vesicle	cellular_component	0.21384	1	6	2541	54	38483	5	Niben101Scf04260g00011,Niben101Scf01818g08020,Niben101Scf01283g02004,Niben101Scf00327g01037,Niben101Ctg12626g00002	1	Niben101Scf00664g00021
GO:0022892	substrate-specific transporter activity	molecular_function	0.21421	1	158	2541	2146	38483	51	Niben101Scf15979g02002,Niben101Scf07741g02005,Niben101Scf00454g05005,Niben101Scf02175g05002,Niben101Scf14636g02013,Niben101Scf10919g00001,Niben101Scf00219g07013,Niben101Scf05545g00003,Niben101Scf09878g01002,Niben101Scf11491g02037,Niben101Scf03766g02001,Niben101Scf05583g00011,Niben101Scf13308g00004,Niben101Scf04765g00011,Niben101Scf07591g01029,Niben101Scf11491g02007,Niben101Scf07123g01015,Niben101…	107	Niben101Scf00420g05009,Niben101Scf04223g01022,Niben101Scf06008g01017,Niben101Scf03710g11042,Niben101Scf00410g02016,Niben101Scf00594g00001,Niben101Scf06909g04007,Niben101Scf03046g01003,Niben101Scf06077g03014,Niben101Scf08433g00014,Niben101Scf01169g04004,Niben101Scf03028g01016,Niben101Scf01520g03002,Niben101Scf13103g01029,Niben101Scf14955g00009,Niben101Scf16278g00004,Niben101Scf00104g04002,Niben101…
GO:0072350	tricarboxylic acid metabolic process	biological_process	0.21441	1	5	2541	42	38483	1	Niben101Scf07244g00009	4	Niben101Scf06008g01017,Niben101Scf25430g00015,Niben101Scf01143g09016,Niben101Scf08191g02001
GO:0050789	regulation of biological process	biological_process	0.2149	1	436	2541	5989	38483	170	Niben101Scf09116g02017,Niben101Scf13916g00002,Niben101Scf00063g03007,Niben101Scf02072g01011,Niben101Scf05929g04005,Niben101Scf01109g04021,Niben101Scf24249g00001,Niben101Scf02944g01014,Niben101Scf07026g00016,Niben101Scf00377g02007,Niben101Scf01791g03001,Niben101Scf09878g01002,Niben101Scf05584g02016,Niben101Scf11491g02037,Niben101Scf13029g03022,Niben101Scf07223g00003,Niben101Scf12801g00001,Niben101…	266	Niben101Scf02287g00002,Niben101Scf05278g05007,Niben101Scf06621g02006,Niben101Scf09577g00005,Niben101Scf11852g00012,Niben101Scf38945g00001,Niben101Scf02139g07001,Niben101Scf09387g03016,Niben101Scf01102g03004,Niben101Scf05943g00002,Niben101Scf00784g00007,Niben101Scf00578g07005,Niben101Scf02714g04004,Niben101Scf07313g00002,Niben101Scf18643g00018,Niben101Scf02034g02001,Niben101Scf02210g10009,Niben101…
GO:0009289	pilus	cellular_component	0.21534	1	2	2541	12	38483	1	Niben101Scf08921g02018	1	Niben101Scf01154g14007
GO:0006022	aminoglycan metabolic process	biological_process	0.21794	1	5	2541	56	38483	4	Niben101Scf03949g00023,Niben101Scf02410g00002,Niben101Scf07491g00003,Niben101Scf02041g00002	1	Niben101Scf03600g04030
GO:0046422	violaxanthin de-epoxidase activity	molecular_function	0.21821	1	1	2541	5	38483	1	Niben101Scf07893g00003	0
GO:0031640	killing of cells of other organism	biological_process	0.21861	1	4	2541	33	38483	0		4	Niben101Scf20932g00007,Niben101Scf01752g10014,Niben101Scf00705g01010,Niben101Scf01281g08031
GO:0044364	disruption of cells of other organism	biological_process	0.21861	1	4	2541	33	38483	0		4	Niben101Scf01281g08031,Niben101Scf20932g00007,Niben101Scf01752g10014,Niben101Scf00705g01010
GO:0010181	FMN binding	molecular_function	0.21873	1	6	2541	60	38483	3	Niben101Scf00078g02001,Niben101Scf04991g00004,Niben101Scf02440g00006	3	Niben101Scf02287g00002,Niben101Scf11471g00009,Niben101Scf02360g03024
GO:0004129	cytochrome-c oxidase activity	molecular_function	0.21931	1	13	2541	177	38483	7	Niben101Scf00123g06011,Niben101Scf01070g04010,Niben101Scf15979g02002,Niben101Scf00901g06008,Niben101Scf01673g01007,Niben101Scf03281g01003,Niben101Scf07123g01015	6	Niben101Scf02104g00003,Niben101Scf04785g01021,Niben101Scf00046g06006,Niben101Scf06840g00009,Niben101Scf04377g00005,Niben101Scf00063g01019
GO:0016675	oxidoreductase activity, acting on a heme group of donors	molecular_function	0.21931	1	13	2541	177	38483	7	Niben101Scf01070g04010,Niben101Scf15979g02002,Niben101Scf00123g06011,Niben101Scf01673g01007,Niben101Scf03281g01003,Niben101Scf00901g06008,Niben101Scf07123g01015	6	Niben101Scf04785g01021,Niben101Scf02104g00003,Niben101Scf06840g00009,Niben101Scf00046g06006,Niben101Scf04377g00005,Niben101Scf00063g01019
GO:0016676	oxidoreductase activity, acting on a heme group of donors, oxygen as acceptor	molecular_function	0.21931	1	13	2541	177	38483	7	Niben101Scf15979g02002,Niben101Scf01070g04010,Niben101Scf00123g06011,Niben101Scf03281g01003,Niben101Scf01673g01007,Niben101Scf00901g06008,Niben101Scf07123g01015	6	Niben101Scf04785g01021,Niben101Scf02104g00003,Niben101Scf04377g00005,Niben101Scf06840g00009,Niben101Scf00046g06006,Niben101Scf00063g01019
GO:0009888	tissue development	biological_process	0.2201	1	4	2541	29	38483	4	Niben101Scf03895g01008,Niben101Scf00539g05012,Niben101Scf01553g02020,Niben101Ctg12381g00001	0
GO:0003864	3-methyl-2-oxobutanoate hydroxymethyltransferase activity	molecular_function	0.22019	1	1	2541	4	38483	1	Niben101Scf02291g03004	0
GO:0005375	copper ion transmembrane transporter activity	molecular_function	0.22081	1	2	2541	20	38483	1	Niben101Ctg14644g00001	1	Niben101Scf00128g05001
GO:0035434	copper ion transmembrane transport	biological_process	0.22081	1	2	2541	20	38483	1	Niben101Ctg14644g00001	1	Niben101Scf00128g05001
GO:0032101	regulation of response to external stimulus	biological_process	0.22187	1	5	2541	42	38483	2	Niben101Scf00864g00004,Niben101Scf03114g09011	3	Niben101Scf17137g00006,Niben101Scf00477g00010,Niben101Scf02155g00004
GO:1901565	organonitrogen compound catabolic process	biological_process	0.2222	1	17	2541	206	38483	9	Niben101Scf01609g00001,Niben101Scf03949g00023,Niben101Scf02410g00002,Niben101Scf06008g00001,Niben101Scf07325g00030,Niben101Scf32522g00006,Niben101Scf10737g00028,Niben101Scf07491g00003,Niben101Scf02041g00002	8	Niben101Scf02480g02012,Niben101Scf07229g02002,Niben101Scf01628g02006,Niben101Scf05438g05014,Niben101Scf01696g00010,Niben101Scf00595g08039,Niben101Scf02145g10005,Niben101Scf03839g04019
GO:0005246	calcium channel regulator activity	molecular_function	0.22278	1	5	2541	40	38483	3	Niben101Scf05929g04005,Niben101Scf08272g00021,Niben101Scf01221g00001	2	Niben101Scf04113g03011,Niben101Scf18348g00015
GO:0009881	photoreceptor activity	molecular_function	0.22293	1	1	2541	4	38483	0		1	Niben101Scf09133g02006
GO:0009882	blue light photoreceptor activity	molecular_function	0.22293	1	1	2541	4	38483	0		1	Niben101Scf09133g02006
GO:0071949	FAD binding	molecular_function	0.22293	1	1	2541	4	38483	0		1	Niben101Scf09133g02006
GO:0004611	phosphoenolpyruvate carboxykinase activity	molecular_function	0.22315	1	4	2541	30	38483	2	Niben101Scf07244g00009,Niben101Scf03638g00009	2	Niben101Scf25430g00015,Niben101Scf08191g02001
GO:0017108	5'-flap endonuclease activity	molecular_function	0.22337	1	1	2541	5	38483	1	Niben101Scf08526g02007	0
GO:0033557	Slx1-Slx4 complex	cellular_component	0.22337	1	1	2541	5	38483	1	Niben101Scf08526g02007	0
GO:0048256	flap endonuclease activity	molecular_function	0.22337	1	1	2541	5	38483	1	Niben101Scf08526g02007	0
GO:0019835	cytolysis	biological_process	0.2234	1	5	2541	39	38483	0		5	Niben101Scf01281g08031,Niben101Scf04388g00011,Niben101Scf02413g03030,Niben101Scf20932g00007,Niben101Scf00705g01010
GO:0060089	molecular transducer activity	molecular_function	0.22397	1	60	2541	702	38483	15	Niben101Scf05417g02009,Niben101Scf13029g03022,Niben101Scf01521g09001,Niben101Scf07026g00016,Niben101Scf05713g05004,Niben101Scf01791g03001,Niben101Scf07793g01012,Niben101Scf01109g04021,Niben101Scf17839g01006,Niben101Scf07907g00009,Niben101Scf06653g02032,Niben101Scf19533g00007,Niben101Scf12801g00001,Niben101Scf06928g01009,Niben101Scf02211g03005	45	Niben101Scf00472g05009,Niben101Scf03905g01008,Niben101Scf03291g00003,Niben101Scf06683g01002,Niben101Scf11383g03008,Niben101Scf01775g01019,Niben101Scf01155g01009,Niben101Scf03000g00011,Niben101Scf02425g04005,Niben101Scf08804g03006,Niben101Scf02190g04003,Niben101Scf17579g00002,Niben101Scf02739g01002,Niben101Scf01656g00015,Niben101Scf00170g05007,Niben101Scf02081g02001,Niben101Scf09133g02006,Niben101…
GO:0090407	organophosphate biosynthetic process	biological_process	0.22533	1	54	2541	724	38483	20	Niben101Scf18000g00026,Niben101Scf00212g01017,Niben101Scf03281g01003,Niben101Scf00454g05005,Niben101Scf04024g01004,Niben101Scf05767g02003,Niben101Scf07741g02005,Niben101Scf08130g00014,Niben101Scf03644g01007,Niben101Scf15120g00002,Niben101Ctg14644g00001,Niben101Scf05183g04013,Niben101Scf13167g02002,Niben101Scf06819g02006,Niben101Scf02665g12003,Niben101Scf01409g12028,Niben101Scf11689g00009,Niben101…	34	Niben101Scf13103g01029,Niben101Scf07515g01007,Niben101Scf14955g00009,Niben101Scf10575g00008,Niben101Scf02825g00007,Niben101Scf03068g00011,Niben101Scf04786g01004,Niben101Scf01559g01002,Niben101Scf03764g05013,Niben101Scf03918g00008,Niben101Scf01326g08017,Niben101Scf06909g04007,Niben101Scf07798g03010,Niben101Scf03693g07011,Niben101Scf03702g03012,Niben101Scf04779g01006,Niben101Scf09186g00006,Niben101…
GO:0050797	thymidylate synthase (FAD) activity	molecular_function	0.22595	1	1	2541	3	38483	1	Niben101Scf02665g12003	0
GO:0008272	sulfate transport	biological_process	0.22622	1	5	2541	43	38483	1	Niben101Scf00936g02010	4	Niben101Scf01870g03002,Niben101Scf30418g00019,Niben101Scf00104g04002,Niben101Scf02829g04008
GO:0015116	sulfate transmembrane transporter activity	molecular_function	0.22622	1	5	2541	43	38483	1	Niben101Scf00936g02010	4	Niben101Scf01870g03002,Niben101Scf30418g00019,Niben101Scf00104g04002,Niben101Scf02829g04008
GO:0034062	RNA polymerase activity	molecular_function	0.22625	1	41	2541	539	38483	21	Niben101Scf04407g01010,Niben101Scf00582g01036,Niben101Scf11490g00008,Niben101Scf01517g07007,Niben101Scf00117g00006,Niben101Scf04739g00023,Niben101Scf13167g02002,Niben101Scf01797g02013,Niben101Scf01711g00010,Niben101Scf16092g00001,Niben101Scf02819g02011,Niben101Scf13695g01002,Niben101Scf02451g10027,Niben101Scf00366g01013,Niben101Scf02073g00005,Niben101Scf00414g09001,Niben101Scf03263g04009,Niben101…	20	Niben101Scf08519g01017,Niben101Scf10228g00007,Niben101Scf04398g06018,Niben101Scf00539g01011,Niben101Scf00483g03004,Niben101Scf03839g04019,Niben101Scf02145g10005,Niben101Scf02340g07012,Niben101Scf07863g00013,Niben101Scf00606g00009,Niben101Scf00938g01003,Niben101Scf01690g00004,Niben101Scf38001g00011,Niben101Scf00568g04020,Niben101Scf01752g10014,Niben101Scf01954g01024,Niben101Scf07515g01007,Niben101…
GO:0019882	antigen processing and presentation	biological_process	0.22752	1	3	2541	25	38483	1	Niben101Scf02171g00001	2	Niben101Scf01847g05003,Niben101Scf00211g00023
GO:0010608	posttranscriptional regulation of gene expression	biological_process	0.22812	1	4	2541	34	38483	4	Niben101Scf00063g03007,Niben101Scf04077g07004,Niben101Scf00574g03004,Niben101Scf05928g03010	0
GO:0019075	virus maturation	biological_process	0.22889	1	1	2541	4	38483	0		1	Niben101Scf02471g05006
GO:0046797	viral procapsid maturation	biological_process	0.22889	1	1	2541	4	38483	0		1	Niben101Scf02471g05006
GO:0005666	DNA-directed RNA polymerase III complex	cellular_component	0.22908	1	2	2541	14	38483	2	Niben101Scf04407g01010,Niben101Scf00582g01036	0
GO:0016813	hydrolase activity, acting on carbon-nitrogen (but not peptide) bonds, in linear amidines	molecular_function	0.22947	1	3	2541	26	38483	1	Niben101Scf32522g00006	2	Niben101Scf02414g02013,Niben101Scf13103g01029
GO:0016775	phosphotransferase activity, nitrogenous group as acceptor	molecular_function	0.22959	1	16	2541	161	38483	3	Niben101Scf11491g02007,Niben101Scf05545g00003,Niben101Scf12394g02002	13	Niben101Scf02714g04004,Niben101Scf16329g00020,Niben101Scf03291g00003,Niben101Scf03905g01008,Niben101Scf02425g04005,Niben101Scf03776g00015,Niben101Scf02190g04003,Niben101Scf03000g00011,Niben101Scf01775g01019,Niben101Scf09550g01005,Niben101Scf01785g01009,Niben101Scf02000g00005,Niben101Scf08157g02001
GO:0098687	chromosomal region	cellular_component	0.23065	1	18	2541	207	38483	8	Niben101Scf01307g01012,Niben101Scf05203g05001,Niben101Scf14697g02001,Niben101Scf02589g04005,Niben101Scf08373g00009,Niben101Scf24249g00001,Niben101Scf01802g02001,Niben101Scf02175g05002	10	Niben101Scf03865g05006,Niben101Scf06375g05001,Niben101Scf10749g00007,Niben101Scf01269g05002,Niben101Scf09778g00011,Niben101Scf01111g06004,Niben101Scf02023g01002,Niben101Scf23355g00004,Niben101Scf03435g00008,Niben101Scf04398g06018
GO:0044179	hemolysis in other organism	biological_process	0.23078	1	3	2541	22	38483	0		3	Niben101Scf01281g08031,Niben101Scf00705g01010,Niben101Scf20932g00007
GO:0051801	cytolysis in other organism involved in symbiotic interaction	biological_process	0.23078	1	3	2541	22	38483	0		3	Niben101Scf20932g00007,Niben101Scf00705g01010,Niben101Scf01281g08031
GO:0052331	hemolysis in other organism involved in symbiotic interaction	biological_process	0.23078	1	3	2541	22	38483	0		3	Niben101Scf20932g00007,Niben101Scf00705g01010,Niben101Scf01281g08031
GO:0042578	phosphoric ester hydrolase activity	molecular_function	0.23097	1	45	2541	516	38483	17	Niben101Scf01304g13012,Niben101Scf03638g00009,Niben101Scf10671g00009,Niben101Scf08526g01012,Niben101Scf01237g03001,Niben101Scf22058g00004,Niben101Scf04772g00008,Niben101Scf12160g01023,Niben101Scf01073g07006,Niben101Scf01683g09002,Niben101Scf26775g00013,Niben101Scf05712g02003,Niben101Scf13308g01011,Niben101Scf04046g00002,Niben101Scf06583g03008,Niben101Scf01978g01006,Niben101Scf03651g05005	28	Niben101Scf01656g00015,Niben101Scf34538g00005,Niben101Scf03341g03020,Niben101Scf05764g05019,Niben101Scf00369g02010,Niben101Scf01063g08022,Niben101Scf10316g02004,Niben101Scf04407g02024,Niben101Scf02517g06004,Niben101Scf03576g01039,Niben101Scf02359g00008,Niben101Scf01406g03019,Niben101Scf02479g02013,Niben101Scf03776g00015,Niben101Scf01326g10014,Niben101Scf00229g01002,Niben101Scf03426g02006,Niben101…
GO:0018205	peptidyl-lysine modification	biological_process	0.23137	1	6	2541	46	38483	1	Niben101Scf08341g00020	5	Niben101Scf03852g00025,Niben101Scf08186g00012,Niben101Scf00972g00009,Niben101Ctg16210g00009,Niben101Scf01414g01005
GO:0009712	catechol-containing compound metabolic process	biological_process	0.23181	1	1	2541	1	38483	0		1	Niben101Scf07158g00017
GO:0018576	catechol 1,2-dioxygenase activity	molecular_function	0.23181	1	1	2541	1	38483	0		1	Niben101Scf07158g00017
GO:0019114	catechol dioxygenase activity	molecular_function	0.23181	1	1	2541	1	38483	0		1	Niben101Scf07158g00017
GO:0042651	thylakoid membrane	cellular_component	0.23188	1	8	2541	92	38483	0		8	Niben101Scf17701g01020,Niben101Scf05858g00001,Niben101Scf05943g00002,Niben101Scf00687g04018,Niben101Scf05555g00008,Niben101Scf02608g03021,Niben101Scf05238g01012,Niben101Scf35628g00001
GO:0009725	response to hormone	biological_process	0.23282	1	9	2541	74	38483	1	Niben101Scf01278g09008	8	Niben101Scf09774g03004,Niben101Scf06621g02006,Niben101Scf07851g03001,Niben101Scf07027g00009,Niben101Scf15836g00006,Niben101Scf03169g06001,Niben101Scf08804g03006,Niben101Scf01623g18032
GO:0003847	1-alkyl-2-acetylglycerophosphocholine esterase activity	molecular_function	0.23291	1	2	2541	15	38483	2	Niben101Scf08531g03027,Niben101Scf01609g00001	0
GO:0043900	regulation of multi-organism process	biological_process	0.23437	1	7	2541	66	38483	2	Niben101Scf03114g09011,Niben101Scf00864g00004	5	Niben101Scf02513g04004,Niben101Scf17137g00006,Niben101Scf01752g10014,Niben101Scf00477g00010,Niben101Scf02155g00004
GO:0015939	pantothenate metabolic process	biological_process	0.23476	1	2	2541	14	38483	1	Niben101Scf02291g03004	1	Niben101Scf02023g01002
GO:0015940	pantothenate biosynthetic process	biological_process	0.23476	1	2	2541	14	38483	1	Niben101Scf02291g03004	1	Niben101Scf02023g01002
GO:0009617	response to bacterium	biological_process	0.23479	1	9	2541	97	38483	4	Niben101Scf01184g16001,Niben101Scf00732g07002,Niben101Scf01015g01002,Niben101Scf07736g01007	5	Niben101Scf08157g02001,Niben101Scf02836g01004,Niben101Scf00635g00001,Niben101Scf06025g02001,Niben101Scf01284g02011
GO:0042742	defense response to bacterium	biological_process	0.23479	1	9	2541	97	38483	4	Niben101Scf01015g01002,Niben101Scf07736g01007,Niben101Scf00732g07002,Niben101Scf01184g16001	5	Niben101Scf00635g00001,Niben101Scf06025g02001,Niben101Scf01284g02011,Niben101Scf08157g02001,Niben101Scf02836g01004
GO:0004536	deoxyribonuclease activity	molecular_function	0.23486	1	14	2541	150	38483	9	Niben101Scf02945g01006,Niben101Scf00790g00004,Niben101Scf19766g00001,Niben101Scf01798g08001,Niben101Scf05262g00019,Niben101Scf02115g04004,Niben101Scf01859g09002,Niben101Scf01413g00003,Niben101Scf08526g02007	5	Niben101Scf03734g02011,Niben101Scf00839g00001,Niben101Scf05615g03001,Niben101Scf08419g01005,Niben101Scf17891g02004
GO:0016717	oxidoreductase activity, acting on paired donors, with oxidation of a pair of donors resulting in the reduction of molecular oxygen to two molecules of water	molecular_function	0.23501	1	3	2541	23	38483	0		3	Niben101Scf00318g10005,Niben101Scf09417g01008,Niben101Scf00809g01011
GO:0008093	cytoskeletal adaptor activity	molecular_function	0.23513	1	1	2541	5	38483	0		1	Niben101Scf05961g02011
GO:0017124	SH3 domain binding	molecular_function	0.23513	1	1	2541	5	38483	0		1	Niben101Scf05961g02011
GO:0046847	filopodium assembly	biological_process	0.23513	1	1	2541	5	38483	0		1	Niben101Scf05961g02011
GO:0004026	alcohol O-acetyltransferase activity	molecular_function	0.23525	1	2	2541	16	38483	1	Niben101Scf00873g02007	1	Niben101Scf13856g00014
GO:0034318	alcohol O-acyltransferase activity	molecular_function	0.23525	1	2	2541	16	38483	1	Niben101Scf00873g02007	1	Niben101Scf13856g00014
GO:0006011	UDP-glucose metabolic process	biological_process	0.23598	1	1	2541	4	38483	1	Niben101Scf04558g01013	0
GO:0009225	nucleotide-sugar metabolic process	biological_process	0.23598	1	1	2541	4	38483	1	Niben101Scf04558g01013	0
GO:0030260	entry into host cell	biological_process	0.23643	1	6	2541	52	38483	2	Niben101Scf06358g00012,Niben101Scf03293g01006	4	Niben101Scf00229g01002,Niben101Scf12372g01014,Niben101Scf01696g00010,Niben101Scf00233g00015
GO:0044409	entry into host	biological_process	0.23643	1	6	2541	52	38483	2	Niben101Scf06358g00012,Niben101Scf03293g01006	4	Niben101Scf12372g01014,Niben101Scf00229g01002,Niben101Scf01696g00010,Niben101Scf00233g00015
GO:0046718	viral entry into host cell	biological_process	0.23643	1	6	2541	52	38483	2	Niben101Scf06358g00012,Niben101Scf03293g01006	4	Niben101Scf00229g01002,Niben101Scf12372g01014,Niben101Scf01696g00010,Niben101Scf00233g00015
GO:0051806	entry into cell of other organism involved in symbiotic interaction	biological_process	0.23643	1	6	2541	52	38483	2	Niben101Scf03293g01006,Niben101Scf06358g00012	4	Niben101Scf00233g00015,Niben101Scf00229g01002,Niben101Scf12372g01014,Niben101Scf01696g00010
GO:0051828	entry into other organism involved in symbiotic interaction	biological_process	0.23643	1	6	2541	52	38483	2	Niben101Scf06358g00012,Niben101Scf03293g01006	4	Niben101Scf01696g00010,Niben101Scf12372g01014,Niben101Scf00229g01002,Niben101Scf00233g00015
GO:0016818	hydrolase activity, acting on acid anhydrides, in phosphorus-containing anhydrides	molecular_function	0.23647	1	197	2541	2300	38483	80	Niben101Scf15022g00017,Niben101Scf01789g02045,Niben101Scf08526g01012,Niben101Scf09367g00015,Niben101Scf09516g00022,Niben101Scf01063g05019,Niben101Scf07244g00009,Niben101Scf10122g01005,Niben101Scf07680g02001,Niben101Scf00138g03003,Niben101Scf01506g03004,Niben101Scf04046g00002,Niben101Scf06898g00001,Niben101Scf12941g01003,Niben101Scf03949g00023,Niben101Scf08272g00021,Niben101Scf04955g07012,Niben101…	117	Niben101Scf05449g03005,Niben101Scf01749g02007,Niben101Scf17579g00002,Niben101Scf02425g04005,Niben101Scf04779g01006,Niben101Scf08724g01003,Niben101Scf12103g00012,Niben101Scf02581g05002,Niben101Scf05220g00005,Niben101Scf04664g00021,Niben101Scf05912g01016,Niben101Scf01259g05006,Niben101Scf00672g04011,Niben101Scf05536g01010,Niben101Scf04191g04030,Niben101Scf00801g04008,Niben101Scf02413g03030,Niben101…
GO:0019222	regulation of metabolic process	biological_process	0.23652	1	284	2541	3911	38483	117	Niben101Scf00377g02007,Niben101Scf05584g02016,Niben101Scf09878g01002,Niben101Scf07223g00003,Niben101Scf02072g01011,Niben101Scf05929g04005,Niben101Scf13916g00002,Niben101Scf09116g02017,Niben101Scf00063g03007,Niben101Scf01109g04021,Niben101Scf24249g00001,Niben101Scf08149g00015,Niben101Scf01073g07006,Niben101Scf14697g02001,Niben101Scf02897g02017,Niben101Scf00111g03006,Niben101Scf01611g00004,Niben101…	167	Niben101Scf00170g05007,Niben101Scf11137g00006,Niben101Scf01716g00024,Niben101Scf02085g10001,Niben101Scf03456g00004,Niben101Scf37335g00005,Niben101Scf03576g01033,Niben101Scf10228g00007,Niben101Scf03998g00013,Niben101Scf07027g00009,Niben101Scf10074g00002,Niben101Scf03115g03025,Niben101Scf01005g11010,Niben101Scf09577g00005,Niben101Scf38945g00001,Niben101Scf02139g07001,Niben101Scf02287g00002,Niben101…
GO:0044057	regulation of system process	biological_process	0.23654	1	2	2541	10	38483	0		2	Niben101Scf06909g04007,Niben101Scf04407g02024
GO:0030667	secretory granule membrane	cellular_component	0.23688	1	1	2541	4	38483	0		1	Niben101Scf05319g05007
GO:0015931	nucleobase-containing compound transport	biological_process	0.23731	1	5	2541	42	38483	1	Niben101Scf13886g01021	4	Niben101Scf03576g01039,Niben101Scf00200g00021,Niben101Scf01451g04016,Niben101Scf10074g00002
GO:0005337	nucleoside transmembrane transporter activity	molecular_function	0.23738	1	5	2541	40	38483	1	Niben101Scf15067g00003	4	Niben101Scf06493g00022,Niben101Scf00170g05007,Niben101Scf03000g00011,Niben101Scf04820g02009
GO:0015977	carbon fixation	biological_process	0.23774	1	4	2541	38	38483	1	Niben101Scf07244g00009	3	Niben101Scf08191g02001,Niben101Scf18172g01007,Niben101Scf25430g00015
GO:0015002	heme-copper terminal oxidase activity	molecular_function	0.238	1	14	2541	191	38483	7	Niben101Scf07123g01015,Niben101Scf00901g06008,Niben101Scf01673g01007,Niben101Scf03281g01003,Niben101Scf00123g06011,Niben101Scf01070g04010,Niben101Scf15979g02002	7	Niben101Scf00063g01019,Niben101Scf06840g00009,Niben101Scf00046g06006,Niben101Scf04377g00005,Niben101Scf01543g06030,Niben101Scf02104g00003,Niben101Scf04785g01021
GO:0006915	apoptotic process	biological_process	0.23807	1	13	2541	129	38483	4	Niben101Scf02031g07001,Niben101Scf01415g03009,Niben101Scf05301g05001,Niben101Scf00307g03011	9	Niben101Scf02237g04007,Niben101Scf12017g05016,Niben101Scf02137g00006,Niben101Scf01752g10014,Niben101Scf02164g04001,Niben101Scf00647g02002,Niben101Scf08522g02011,Niben101Scf35628g00001,Niben101Scf07313g00002
GO:0012501	programmed cell death	biological_process	0.23807	1	13	2541	129	38483	4	Niben101Scf01415g03009,Niben101Scf02031g07001,Niben101Scf05301g05001,Niben101Scf00307g03011	9	Niben101Scf00647g02002,Niben101Scf08522g02011,Niben101Scf01752g10014,Niben101Scf02164g04001,Niben101Scf02137g00006,Niben101Scf12017g05016,Niben101Scf02237g04007,Niben101Scf07313g00002,Niben101Scf35628g00001
GO:0003899	DNA-directed RNA polymerase activity	molecular_function	0.23904	1	30	2541	395	38483	15	Niben101Scf02819g02011,Niben101Scf13695g01002,Niben101Scf16092g00001,Niben101Scf01711g00010,Niben101Scf01517g07007,Niben101Scf04739g00023,Niben101Scf00117g00006,Niben101Scf05565g02013,Niben101Scf07532g02022,Niben101Scf03263g04009,Niben101Scf11490g00008,Niben101Scf04407g01010,Niben101Scf00582g01036,Niben101Scf00366g01013,Niben101Scf00414g09001	15	Niben101Scf01102g03004,Niben101Scf07863g00013,Niben101Scf02581g00006,Niben101Scf00938g01003,Niben101Scf00606g00009,Niben101Scf02340g07012,Niben101Scf00568g04020,Niben101Scf04398g06018,Niben101Scf38001g00011,Niben101Scf01954g01024,Niben101Scf01752g10014,Niben101Scf07515g01007,Niben101Scf02145g10005,Niben101Scf03839g04019,Niben101Scf10228g00007
GO:0006754	ATP biosynthetic process	biological_process	0.2394	1	24	2541	337	38483	6	Niben101Scf00212g01017,Niben101Scf05183g04013,Niben101Ctg14644g00001,Niben101Scf00454g05005,Niben101Scf07741g02005,Niben101Scf03644g01007	18	Niben101Scf02825g00007,Niben101Scf09186g00006,Niben101Scf03702g03012,Niben101Scf14955g00009,Niben101Scf07515g01007,Niben101Scf13103g01029,Niben101Scf03918g00008,Niben101Scf06042g00001,Niben101Scf03768g03025,Niben101Scf09869g01021,Niben101Scf04786g01004,Niben101Scf00173g09006,Niben101Scf03068g00011,Niben101Scf06909g04007,Niben101Scf01399g00012,Niben101Scf07103g01015,Niben101Scf01326g08017,Niben101…
GO:0019013	viral nucleocapsid	cellular_component	0.23979	1	7	2541	63	38483	2	Niben101Scf01494g05019,Niben101Scf04020g06011	5	Niben101Scf03188g06006,Niben101Scf06091g04018,Niben101Scf06019g01026,Niben101Scf01954g01024,Niben101Scf03380g01009
GO:0031929	TOR signaling	biological_process	0.23998	1	1	2541	4	38483	1	Niben101Scf04535g02012	0
GO:0032006	regulation of TOR signaling	biological_process	0.23998	1	1	2541	4	38483	1	Niben101Scf04535g02012	0
GO:0008134	transcription factor binding	molecular_function	0.24017	1	28	2541	309	38483	13	Niben101Scf10122g01005,Niben101Scf01818g08020,Niben101Scf01190g00012,Niben101Scf07244g00009,Niben101Scf07203g03007,Niben101Scf10785g01013,Niben101Scf08526g01012,Niben101Scf00918g04012,Niben101Scf05417g02009,Niben101Scf03455g05018,Niben101Scf13167g02003,Niben101Scf15022g00017,Niben101Scf07728g02014	15	Niben101Scf01111g06004,Niben101Scf01154g18013,Niben101Scf02030g01002,Niben101Scf00296g02008,Niben101Scf31181g00005,Niben101Scf06621g01003,Niben101Scf05912g01016,Niben101Scf00647g02002,Niben101Scf01259g05006,Niben101Scf03374g09004,Niben101Scf02581g05002,Niben101Scf01085g06006,Niben101Scf02237g04009,Niben101Scf03702g03012,Niben101Scf06205g02006
GO:0009452	7-methylguanosine RNA capping	biological_process	0.24094	1	5	2541	44	38483	2	Niben101Scf02919g04006,Niben101Scf01718g07005	3	Niben101Scf07935g00006,Niben101Scf00483g03004,Niben101Scf11853g00001
GO:0036260	RNA capping	biological_process	0.24094	1	5	2541	44	38483	2	Niben101Scf01718g07005,Niben101Scf02919g04006	3	Niben101Scf11853g00001,Niben101Scf00483g03004,Niben101Scf07935g00006
GO:0035737	injection of substance in to other organism	biological_process	0.24109	1	2	2541	12	38483	0		2	Niben101Scf05343g03003,Niben101Scf12258g01006
GO:0035738	envenomation resulting in modification of morphology or physiology of other organism	biological_process	0.24109	1	2	2541	12	38483	0		2	Niben101Scf05343g03003,Niben101Scf12258g01006
GO:0044559	envenomation resulting in modulation of voltage-gated potassium channel activity in other organism	biological_process	0.24109	1	2	2541	12	38483	0		2	Niben101Scf05343g03003,Niben101Scf12258g01006
GO:0044560	envenomation resulting in modulation of ion channel activity in other organism	biological_process	0.24109	1	2	2541	12	38483	0		2	Niben101Scf05343g03003,Niben101Scf12258g01006
GO:0044562	envenomation resulting in negative regulation of voltage-gated potassium channel activity in other organism	biological_process	0.24109	1	2	2541	12	38483	0		2	Niben101Scf12258g01006,Niben101Scf05343g03003
GO:0044564	envenomation resulting in occlusion of the pore of voltage-gated potassium channel in other organism	biological_process	0.24109	1	2	2541	12	38483	0		2	Niben101Scf12258g01006,Niben101Scf05343g03003
GO:0044419	interspecies interaction between organisms	biological_process	0.24153	1	76	2541	899	38483	23	Niben101Scf00415g00002,Niben101Scf00790g00004,Niben101Scf00864g00004,Niben101Scf01494g05019,Niben101Scf02622g10003,Niben101Scf09044g01012,Niben101Scf03114g09011,Niben101Ctg14644g00001,Niben101Scf02902g00007,Niben101Scf07182g00017,Niben101Scf05262g00019,Niben101Scf12801g00001,Niben101Scf01027g01010,Niben101Scf00383g03001,Niben101Scf02919g04006,Niben101Scf00167g01003,Niben101Scf06358g00012,Niben101…	53	Niben101Scf02155g00004,Niben101Scf02575g00005,Niben101Scf02359g00008,Niben101Scf10228g00003,Niben101Scf02413g03030,Niben101Scf01259g05006,Niben101Scf00296g02008,Niben101Scf06349g00011,Niben101Scf00949g03003,Niben101Scf06170g00010,Niben101Scf01412g00017,Niben101Scf06205g02006,Niben101Scf04184g06003,Niben101Scf12983g01048,Niben101Scf00705g01010,Niben101Scf00233g00015,Niben101Scf11891g01022,Niben101…
GO:0004866	endopeptidase inhibitor activity	molecular_function	0.24221	1	8	2541	109	38483	2	Niben101Scf12983g01058,Niben101Scf21813g00014	6	Niben101Scf09186g00006,Niben101Scf03600g04030,Niben101Scf00447g01010,Niben101Scf08855g00008,Niben101Scf01971g01006,Niben101Scf01971g01005
GO:0061135	endopeptidase regulator activity	molecular_function	0.24221	1	8	2541	109	38483	2	Niben101Scf21813g00014,Niben101Scf12983g01058	6	Niben101Scf03600g04030,Niben101Scf09186g00006,Niben101Scf00447g01010,Niben101Scf08855g00008,Niben101Scf01971g01005,Niben101Scf01971g01006
GO:0051276	chromosome organization	biological_process	0.24421	1	43	2541	525	38483	18	Niben101Scf03949g00023,Niben101Scf02031g07001,Niben101Scf01859g09002,Niben101Scf01072g03005,Niben101Scf01506g03004,Niben101Scf23113g00023,Niben101Scf01978g01006,Niben101Scf24249g00001,Niben101Scf03824g02001,Niben101Scf17442g00002,Niben101Ctg15473g00004,Niben101Scf10671g00009,Niben101Scf21557g01020,Niben101Scf00167g03010,Niben101Scf08341g00020,Niben101Scf04772g00008,Niben101Scf07034g00004,Niben101…	25	Niben101Scf08157g02007,Niben101Scf12983g01048,Niben101Scf01269g05002,Niben101Ctg16210g00009,Niben101Scf02062g04009,Niben101Scf10749g00007,Niben101Scf09803g00013,Niben101Scf04706g01026,Niben101Scf08186g00012,Niben101Scf01727g05001,Niben101Scf01085g06006,Niben101Scf06869g03007,Niben101Scf03576g01039,Niben101Scf02413g03030,Niben101Scf10228g00003,Niben101Scf05629g00005,Niben101Scf00180g11008,Niben101…
GO:0006171	cAMP biosynthetic process	biological_process	0.24472	1	1	2541	4	38483	0		1	Niben101Scf01559g01002
GO:0017111	nucleoside-triphosphatase activity	molecular_function	0.24532	1	187	2541	2170	38483	76	Niben101Scf01396g07008,Niben101Scf05676g06014,Niben101Scf05610g00002,Niben101Scf06583g03008,Niben101Scf00454g05005,Niben101Scf00681g01005,Niben101Scf24249g00001,Niben101Scf13308g01011,Niben101Scf02693g02014,Niben101Scf10910g01019,Niben101Scf07741g02005,Niben101Scf11936g01017,Niben101Scf25794g00004,Niben101Scf01623g18016,Niben101Scf09878g01002,Niben101Scf06641g01005,Niben101Scf25633g00014,Niben101…	111	Niben101Scf25430g00015,Niben101Scf04706g01026,Niben101Scf03028g01016,Niben101Scf05948g05001,Niben101Scf00069g03003,Niben101Scf02361g07001,Niben101Scf03426g02006,Niben101Scf14955g00009,Niben101Scf09778g00011,Niben101Scf04223g01022,Niben101Scf04418g09010,Niben101Scf12216g00003,Niben101Scf02139g07001,Niben101Scf09387g03016,Niben101Scf00573g00013,Niben101Ctg10609g00004,Niben101Scf03710g11042,Niben101…
GO:0006778	porphyrin-containing compound metabolic process	biological_process	0.24586	1	39	2541	426	38483	24	Niben101Scf00918g04012,Niben101Scf10737g00028,Niben101Scf03455g05018,Niben101Scf07391g04030,Niben101Scf01818g08020,Niben101Scf02693g02014,Niben101Scf01677g04003,Niben101Scf01190g00012,Niben101Scf05245g02003,Niben101Scf10785g01013,Niben101Scf00383g03001,Niben101Scf01623g18016,Niben101Scf07579g00003,Niben101Scf11936g01017,Niben101Scf11491g02037,Niben101Scf03341g00002,Niben101Scf13167g02003,Niben101…	15	Niben101Scf01012g01015,Niben101Scf03068g00024,Niben101Scf02636g04010,Niben101Scf10063g00003,Niben101Scf02246g00003,Niben101Scf00595g08039,Niben101Scf02627g01025,Niben101Scf02581g05002,Niben101Scf02290g02021,Niben101Scf06621g01003,Niben101Scf00296g02008,Niben101Scf01205g03001,Niben101Scf05912g01016,Niben101Scf01628g02006,Niben101Scf01259g05006
GO:0005544	calcium-dependent phospholipid binding	molecular_function	0.24604	1	4	2541	36	38483	4	Niben101Scf04487g04010,Niben101Scf01936g06004,Niben101Scf00260g00002,Niben101Scf02373g05008	0
GO:0045502	dynein binding	molecular_function	0.24607	1	12	2541	130	38483	2	Niben101Scf07244g00009,Niben101Scf05417g02009	10	Niben101Scf00647g02002,Niben101Scf03702g03012,Niben101Scf06205g02006,Niben101Scf02237g04009,Niben101Scf01085g06006,Niben101Scf31181g00005,Niben101Scf03374g09004,Niben101Scf02030g01002,Niben101Scf01154g18013,Niben101Scf01111g06004
GO:0005912	adherens junction	cellular_component	0.2482	1	1	2541	4	38483	1	Niben101Scf06928g01009	0
GO:0005924	cell-substrate adherens junction	cellular_component	0.2482	1	1	2541	4	38483	1	Niben101Scf06928g01009	0
GO:0005925	focal adhesion	cellular_component	0.2482	1	1	2541	4	38483	1	Niben101Scf06928g01009	0
GO:0030055	cell-substrate junction	cellular_component	0.2482	1	1	2541	4	38483	1	Niben101Scf06928g01009	0
GO:0070161	anchoring junction	cellular_component	0.2482	1	1	2541	4	38483	1	Niben101Scf06928g01009	0
GO:0022412	cellular process involved in reproduction in multicellular organism	biological_process	0.24958	1	3	2541	25	38483	3	Niben101Scf23113g00023,Niben101Ctg12381g00001,Niben101Scf00539g05012	0
GO:0008131	primary amine oxidase activity	molecular_function	0.2497	1	3	2541	26	38483	0		3	Niben101Scf04287g08001,Niben101Scf05858g00001,Niben101Scf02937g06005
GO:0043933	macromolecular complex subunit organization	biological_process	0.24995	1	57	2541	742	38483	28	Niben101Scf24249g00001,Niben101Scf00681g01005,Niben101Scf08088g02003,Niben101Scf01506g03004,Niben101Scf06898g00001,Niben101Scf04077g07004,Niben101Scf23113g00023,Niben101Scf01978g01006,Niben101Scf04436g13024,Niben101Scf00063g03007,Niben101Scf06928g01009,Niben101Scf02031g07001,Niben101Scf00574g03004,Niben101Scf05974g00006,Niben101Scf07034g00004,Niben101Scf04234g01014,Niben101Scf13577g01008,Niben101…	29	Niben101Scf01085g06006,Niben101Scf04322g00001,Niben101Scf07515g01007,Niben101Scf04528g09004,Niben101Scf06869g03007,Niben101Scf08186g00012,Niben101Scf07416g00026,Niben101Scf04786g01004,Niben101Ctg16210g00009,Niben101Scf10749g00007,Niben101Scf02062g04009,Niben101Scf09803g00013,Niben101Scf01111g06004,Niben101Scf02854g09012,Niben101Scf01269g05002,Niben101Scf00233g00015,Niben101Scf03852g00025,Niben101…
GO:0004531	deoxyribonuclease II activity	molecular_function	0.25016	1	1	2541	5	38483	1	Niben101Scf01798g08001	0
GO:0016889	endodeoxyribonuclease activity, producing 3'-phosphomonoesters	molecular_function	0.25016	1	1	2541	5	38483	1	Niben101Scf01798g08001	0
GO:0033227	dsRNA transport	biological_process	0.2505	1	1	2541	3	38483	0		1	Niben101Scf03576g01039
GO:0051032	nucleic acid transmembrane transporter activity	molecular_function	0.2505	1	1	2541	3	38483	0		1	Niben101Scf03576g01039
GO:0051033	RNA transmembrane transporter activity	molecular_function	0.2505	1	1	2541	3	38483	0		1	Niben101Scf03576g01039
GO:0003993	acid phosphatase activity	molecular_function	0.25061	1	4	2541	38	38483	1	Niben101Scf01237g03001	3	Niben101Scf00128g05001,Niben101Scf25265g00010,Niben101Scf01326g10014
GO:0065007	biological regulation	biological_process	0.25071	1	456	2541	6299	38483	175	Niben101Scf05135g06001,Niben101Scf02111g11033,Niben101Scf04407g01010,Niben101Scf07793g01012,Niben101Scf01236g00013,Niben101Scf05229g00003,Niben101Scf03345g00007,Niben101Scf01090g05027,Niben101Scf02804g00003,Niben101Scf01500g01020,Niben101Scf07532g02022,Niben101Scf18000g00026,Niben101Scf00918g04012,Niben101Scf17839g01006,Niben101Scf23113g00023,Niben101Scf03295g09001,Niben101Scf02406g02001,Niben101…	281	Niben101Scf04398g06018,Niben101Scf03157g00007,Niben101Scf09282g00004,Niben101Scf01538g04011,Niben101Scf03291g00003,Niben101Scf05044g00002,Niben101Scf15124g00010,Niben101Scf01054g13007,Niben101Scf00245g04007,Niben101Scf03576g01039,Niben101Scf03254g04013,Niben101Scf04235g00010,Niben101Scf01594g02011,Niben101Scf00135g00027,Niben101Scf07515g01007,Niben101Scf00536g05012,Niben101Scf05961g02011,Niben101…
GO:0003688	DNA replication origin binding	molecular_function	0.25126	1	2	2541	11	38483	1	Niben101Ctg15143g00004	1	Niben101Scf04103g03014
GO:0019064	fusion of virus membrane with host plasma membrane	biological_process	0.25164	1	5	2541	42	38483	2	Niben101Scf03293g01006,Niben101Scf06358g00012	3	Niben101Scf00233g00015,Niben101Scf00229g01002,Niben101Scf01696g00010
GO:0039663	membrane fusion involved in viral entry into host cell	biological_process	0.25164	1	5	2541	42	38483	2	Niben101Scf03293g01006,Niben101Scf06358g00012	3	Niben101Scf00233g00015,Niben101Scf01696g00010,Niben101Scf00229g01002
GO:0044800	multi-organism membrane fusion	biological_process	0.25164	1	5	2541	42	38483	2	Niben101Scf06358g00012,Niben101Scf03293g01006	3	Niben101Scf01696g00010,Niben101Scf00229g01002,Niben101Scf00233g00015
GO:0044803	multi-organism membrane organization	biological_process	0.25164	1	5	2541	42	38483	2	Niben101Scf03293g01006,Niben101Scf06358g00012	3	Niben101Scf00233g00015,Niben101Scf00229g01002,Niben101Scf01696g00010
GO:0030154	cell differentiation	biological_process	0.25175	1	9	2541	95	38483	5	Niben101Ctg12381g00001,Niben101Scf23113g00023,Niben101Scf00539g05012,Niben101Scf03595g15003,Niben101Scf03842g01014	4	Niben101Scf01619g00017,Niben101Scf01721g07006,Niben101Scf03287g02004,Niben101Scf00377g00001
GO:0010033	response to organic substance	biological_process	0.25266	1	11	2541	99	38483	2	Niben101Scf01278g09008,Niben101Scf04535g02012	9	Niben101Scf08804g03006,Niben101Scf03169g06001,Niben101Scf01623g18032,Niben101Scf01749g02007,Niben101Scf09774g03004,Niben101Scf07851g03001,Niben101Scf06621g02006,Niben101Scf07027g00009,Niben101Scf15836g00006
GO:0003849	3-deoxy-7-phosphoheptulonate synthase activity	molecular_function	0.2528	1	2	2541	14	38483	0		2	Niben101Scf01005g11010,Niben101Scf07573g00003
GO:0016877	ligase activity, forming carbon-sulfur bonds	molecular_function	0.25354	1	3	2541	23	38483	2	Niben101Scf04772g00008,Niben101Scf03694g01005	1	Niben101Scf09017g00015
GO:0006750	glutathione biosynthetic process	biological_process	0.25361	1	2	2541	13	38483	0		2	Niben101Scf00482g10003,Niben101Scf05372g05017
GO:0008948	oxaloacetate decarboxylase activity	molecular_function	0.25376	1	3	2541	29	38483	2	Niben101Scf01073g07006,Niben101Scf04287g00001	1	Niben101Scf02480g00001
GO:0035725	sodium ion transmembrane transport	biological_process	0.25376	1	3	2541	29	38483	2	Niben101Scf04287g00001,Niben101Scf01073g07006	1	Niben101Scf02480g00001
GO:0071436	sodium ion export	biological_process	0.25376	1	3	2541	29	38483	2	Niben101Scf04287g00001,Niben101Scf01073g07006	1	Niben101Scf02480g00001
GO:0016787	hydrolase activity	molecular_function	0.2545	1	539	2541	7359	38483	225	Niben101Scf01196g00003,Niben101Scf04869g03002,Niben101Scf10050g01001,Niben101Scf01188g08018,Niben101Scf03341g00002,Niben101Scf07423g04011,Niben101Scf07639g06004,Niben101Scf00815g00012,Niben101Scf05674g04004,Niben101Scf04969g01002,Niben101Scf01752g08008,Niben101Scf04046g00002,Niben101Scf03080g02002,Niben101Scf04955g07012,Niben101Scf01070g04010,Niben101Scf12941g01003,Niben101Scf22058g00004,Niben101…	314	Niben101Scf01888g09015,Niben101Scf04539g04014,Niben101Scf08419g01005,Niben101Scf15870g00001,Niben101Scf02031g08011,Niben101Scf03985g02025,Niben101Scf24238g00010,Niben101Scf05188g03028,Niben101Scf06621g01003,Niben101Scf04287g08001,Niben101Scf01559g01002,Niben101Scf09101g00001,Niben101Scf04225g02007,Niben101Scf07086g00019,Niben101Scf03720g00008,Niben101Scf01739g02012,Niben101Scf06584g00004,Niben101…
GO:0030695	GTPase regulator activity	molecular_function	0.25477	1	5	2541	53	38483	1	Niben101Scf04473g01003	4	Niben101Scf03702g03012,Niben101Scf02002g04006,Niben101Scf05923g05004,Niben101Scf05895g02017
GO:0051715	cytolysis in other organism	biological_process	0.25482	1	3	2541	24	38483	0		3	Niben101Scf20932g00007,Niben101Scf00705g01010,Niben101Scf01281g08031
GO:0016010	dystrophin-associated glycoprotein complex	cellular_component	0.25557	1	3	2541	22	38483	2	Niben101Scf03241g00014,Niben101Scf04287g00001	1	Niben101Scf01061g08014
GO:0016628	oxidoreductase activity, acting on the CH-CH group of donors, NAD or NADP as acceptor	molecular_function	0.25709	1	12	2541	133	38483	4	Niben101Scf07391g04030,Niben101Scf08304g04014,Niben101Scf05245g02003,Niben101Scf01677g04003	8	Niben101Scf04967g01005,Niben101Scf02972g08002,Niben101Scf02290g02021,Niben101Scf01205g03001,Niben101Scf10063g00003,Niben101Scf14594g00004,Niben101Scf03068g00024,Niben101Scf01012g01015
GO:0009976	tocopherol cyclase activity	molecular_function	0.25719	1	1	2541	5	38483	0		1	Niben101Scf10086g02003
GO:0005856	cytoskeleton	cellular_component	0.25722	1	38	2541	434	38483	9	Niben101Scf05974g00006,Niben101Scf07244g00009,Niben101Scf05203g05001,Niben101Scf05610g00002,Niben101Scf02175g05002,Niben101Scf01802g02001,Niben101Scf04955g07012,Niben101Scf06382g03012,Niben101Scf03906g01002	29	Niben101Scf05895g02017,Niben101Scf09161g01012,Niben101Scf02031g08011,Niben101Scf03374g09004,Niben101Scf02237g04009,Niben101Scf02425g04005,Niben101Scf03435g00008,Niben101Scf02082g00005,Niben101Scf03985g02025,Niben101Scf11756g03011,Niben101Scf05151g01011,Niben101Scf23355g00004,Niben101Scf08157g02001,Niben101Scf00089g02001,Niben101Scf03064g03010,Niben101Scf01478g08021,Niben101Scf02069g02008,Niben101…
GO:0051015	actin filament binding	molecular_function	0.25792	1	2	2541	16	38483	2	Niben101Scf19766g00001,Niben101Ctg16232g00003	0
GO:0051052	regulation of DNA metabolic process	biological_process	0.25806	1	5	2541	55	38483	4	Niben101Scf10384g02008,Niben101Scf19171g01030,Niben101Scf00377g02007,Niben101Scf07672g00014	1	Niben101Scf03157g00007
GO:0006479	protein methylation	biological_process	0.25814	1	13	2541	134	38483	7	Niben101Scf08341g00020,Niben101Scf01718g07005,Niben101Scf05449g02001,Niben101Scf04173g03010,Niben101Scf01330g02010,Niben101Scf02919g04006,Niben101Scf10431g00032	6	Niben101Scf08186g00012,Niben101Scf01414g01005,Niben101Scf00972g00009,Niben101Scf03852g00025,Niben101Ctg16210g00009,Niben101Scf07935g00006
GO:0008213	protein alkylation	biological_process	0.25814	1	13	2541	134	38483	7	Niben101Scf01330g02010,Niben101Scf04173g03010,Niben101Scf05449g02001,Niben101Scf01718g07005,Niben101Scf08341g00020,Niben101Scf10431g00032,Niben101Scf02919g04006	6	Niben101Scf01414g01005,Niben101Scf08186g00012,Niben101Scf07935g00006,Niben101Ctg16210g00009,Niben101Scf03852g00025,Niben101Scf00972g00009
GO:0019076	viral release from host cell	biological_process	0.25861	1	4	2541	35	38483	1	Niben101Scf00415g00002	3	Niben101Scf06081g04017,Niben101Scf12372g01014,Niben101Scf00868g07005
GO:0007029	endoplasmic reticulum organization	biological_process	0.2594	1	2	2541	9	38483	1	Niben101Scf00148g01008	1	Niben101Scf01749g02007
GO:0016568	chromatin modification	biological_process	0.26091	1	12	2541	113	38483	2	Niben101Scf01506g03004,Niben101Scf08341g00020	10	Niben101Scf06869g03007,Niben101Ctg16210g00009,Niben101Scf09774g04001,Niben101Scf00180g11008,Niben101Scf03852g00025,Niben101Scf02062g04009,Niben101Scf00972g00009,Niben101Scf01414g01005,Niben101Scf00449g04003,Niben101Scf08186g00012
GO:0042254	ribosome biogenesis	biological_process	0.26125	1	19	2541	218	38483	16	Niben101Scf07027g04006,Niben101Scf10431g00032,Niben101Scf02919g04006,Niben101Scf03114g09011,Niben101Scf12318g00006,Niben101Scf14010g01001,Niben101Scf02383g00003,Niben101Scf02015g01022,Niben101Ctg14522g00003,Niben101Scf03906g01002,Niben101Scf02370g02007,Niben101Scf13916g00002,Niben101Scf07048g02008,Niben101Scf00864g00004,Niben101Scf05449g02001,Niben101Scf02243g01029	3	Niben101Scf08134g02008,Niben101Scf01538g04011,Niben101Scf07935g00006
GO:0005143	interleukin-12 receptor binding	molecular_function	0.26128	1	1	2541	4	38483	0		1	Niben101Scf00271g04024
GO:0040007	growth	biological_process	0.26131	1	6	2541	60	38483	2	Niben101Scf03895g01008,Niben101Scf01553g02020	4	Niben101Scf08684g03005,Niben101Scf03736g00004,Niben101Scf06076g00009,Niben101Scf07393g00002
GO:0008219	cell death	biological_process	0.2614	1	13	2541	132	38483	4	Niben101Scf01415g03009,Niben101Scf02031g07001,Niben101Scf05301g05001,Niben101Scf00307g03011	9	Niben101Scf12017g05016,Niben101Scf02237g04007,Niben101Scf00647g02002,Niben101Scf08522g02011,Niben101Scf01752g10014,Niben101Scf02164g04001,Niben101Scf02137g00006,Niben101Scf35628g00001,Niben101Scf07313g00002
GO:0016265	death	biological_process	0.2614	1	13	2541	132	38483	4	Niben101Scf01415g03009,Niben101Scf02031g07001,Niben101Scf05301g05001,Niben101Scf00307g03011	9	Niben101Scf00647g02002,Niben101Scf08522g02011,Niben101Scf01752g10014,Niben101Scf02164g04001,Niben101Scf02137g00006,Niben101Scf12017g05016,Niben101Scf02237g04007,Niben101Scf07313g00002,Niben101Scf35628g00001
GO:0004888	transmembrane signaling receptor activity	molecular_function	0.26144	1	19	2541	206	38483	5	Niben101Scf07026g00016,Niben101Scf05713g05004,Niben101Scf07793g01012,Niben101Scf17839g01006,Niben101Scf07907g00009	14	Niben101Scf11852g00012,Niben101Scf02081g02001,Niben101Scf01406g03019,Niben101Scf00891g04008,Niben101Scf00317g08003,Niben101Scf06077g03014,Niben101Scf11008g04010,Niben101Scf01539g00001,Niben101Scf00472g05009,Niben101Scf03434g00005,Niben101Scf00371g01007,Niben101Scf04322g00001,Niben101Scf01155g01009,Niben101Scf02739g01002
GO:0005811	lipid particle	cellular_component	0.26321	1	3	2541	39	38483	3	Niben101Scf02585g00002,Niben101Scf32020g00005,Niben101Scf05974g00006	0
GO:0012511	monolayer-surrounded lipid storage body	cellular_component	0.26321	1	3	2541	39	38483	3	Niben101Scf32020g00005,Niben101Scf05974g00006,Niben101Scf02585g00002	0
GO:0006270	DNA replication initiation	biological_process	0.26339	1	11	2541	133	38483	9	Niben101Scf00111g03006,Niben101Scf10785g01013,Niben101Scf04020g06011,Niben101Scf04407g01010,Niben101Scf01818g08020,Niben101Scf00582g01036,Niben101Scf01375g08013,Niben101Scf02041g04034,Niben101Scf21589g00002	2	Niben101Scf16246g00002,Niben101Scf00063g11003
GO:0007093	mitotic cell cycle checkpoint	biological_process	0.26339	1	2	2541	12	38483	0		2	Niben101Scf01085g06006,Niben101Scf03985g02025
GO:0007094	mitotic spindle assembly checkpoint	biological_process	0.26339	1	2	2541	12	38483	0		2	Niben101Scf01085g06006,Niben101Scf03985g02025
GO:0009895	negative regulation of catabolic process	biological_process	0.26339	1	2	2541	12	38483	0		2	Niben101Scf03985g02025,Niben101Scf01085g06006
GO:0031330	negative regulation of cellular catabolic process	biological_process	0.26339	1	2	2541	12	38483	0		2	Niben101Scf01085g06006,Niben101Scf03985g02025
GO:0031396	regulation of protein ubiquitination	biological_process	0.26339	1	2	2541	12	38483	0		2	Niben101Scf01085g06006,Niben101Scf03985g02025
GO:0031397	negative regulation of protein ubiquitination	biological_process	0.26339	1	2	2541	12	38483	0		2	Niben101Scf01085g06006,Niben101Scf03985g02025
GO:0031577	spindle checkpoint	biological_process	0.26339	1	2	2541	12	38483	0		2	Niben101Scf01085g06006,Niben101Scf03985g02025
GO:0032435	negative regulation of proteasomal ubiquitin-dependent protein catabolic process	biological_process	0.26339	1	2	2541	12	38483	0		2	Niben101Scf01085g06006,Niben101Scf03985g02025
GO:0033046	negative regulation of sister chromatid segregation	biological_process	0.26339	1	2	2541	12	38483	0		2	Niben101Scf01085g06006,Niben101Scf03985g02025
GO:0033048	negative regulation of mitotic sister chromatid segregation	biological_process	0.26339	1	2	2541	12	38483	0		2	Niben101Scf01085g06006,Niben101Scf03985g02025
GO:0042177	negative regulation of protein catabolic process	biological_process	0.26339	1	2	2541	12	38483	0		2	Niben101Scf01085g06006,Niben101Scf03985g02025
GO:0045839	negative regulation of mitotic nuclear division	biological_process	0.26339	1	2	2541	12	38483	0		2	Niben101Scf01085g06006,Niben101Scf03985g02025
GO:0045841	negative regulation of mitotic metaphase/anaphase transition	biological_process	0.26339	1	2	2541	12	38483	0		2	Niben101Scf01085g06006,Niben101Scf03985g02025
GO:0045861	negative regulation of proteolysis	biological_process	0.26339	1	2	2541	12	38483	0		2	Niben101Scf01085g06006,Niben101Scf03985g02025
GO:0045930	negative regulation of mitotic cell cycle	biological_process	0.26339	1	2	2541	12	38483	0		2	Niben101Scf01085g06006,Niben101Scf03985g02025
GO:0051340	regulation of ligase activity	biological_process	0.26339	1	2	2541	12	38483	0		2	Niben101Scf03985g02025,Niben101Scf01085g06006
GO:0051352	negative regulation of ligase activity	biological_process	0.26339	1	2	2541	12	38483	0		2	Niben101Scf03985g02025,Niben101Scf01085g06006
GO:0051436	negative regulation of ubiquitin-protein ligase activity involved in mitotic cell cycle	biological_process	0.26339	1	2	2541	12	38483	0		2	Niben101Scf03985g02025,Niben101Scf01085g06006
GO:0051438	regulation of ubiquitin-protein transferase activity	biological_process	0.26339	1	2	2541	12	38483	0		2	Niben101Scf01085g06006,Niben101Scf03985g02025
GO:0051439	regulation of ubiquitin-protein ligase activity involved in mitotic cell cycle	biological_process	0.26339	1	2	2541	12	38483	0		2	Niben101Scf01085g06006,Niben101Scf03985g02025
GO:0051444	negative regulation of ubiquitin-protein transferase activity	biological_process	0.26339	1	2	2541	12	38483	0		2	Niben101Scf03985g02025,Niben101Scf01085g06006
GO:0051784	negative regulation of nuclear division	biological_process	0.26339	1	2	2541	12	38483	0		2	Niben101Scf01085g06006,Niben101Scf03985g02025
GO:0051985	negative regulation of chromosome segregation	biological_process	0.26339	1	2	2541	12	38483	0		2	Niben101Scf03985g02025,Niben101Scf01085g06006
GO:0071173	spindle assembly checkpoint	biological_process	0.26339	1	2	2541	12	38483	0		2	Niben101Scf01085g06006,Niben101Scf03985g02025
GO:0071174	mitotic spindle checkpoint	biological_process	0.26339	1	2	2541	12	38483	0		2	Niben101Scf01085g06006,Niben101Scf03985g02025
GO:1901799	negative regulation of proteasomal protein catabolic process	biological_process	0.26339	1	2	2541	12	38483	0		2	Niben101Scf01085g06006,Niben101Scf03985g02025
GO:1901988	negative regulation of cell cycle phase transition	biological_process	0.26339	1	2	2541	12	38483	0		2	Niben101Scf01085g06006,Niben101Scf03985g02025
GO:1901991	negative regulation of mitotic cell cycle phase transition	biological_process	0.26339	1	2	2541	12	38483	0		2	Niben101Scf01085g06006,Niben101Scf03985g02025
GO:1902100	negative regulation of metaphase/anaphase transition of cell cycle	biological_process	0.26339	1	2	2541	12	38483	0		2	Niben101Scf01085g06006,Niben101Scf03985g02025
GO:1903051	negative regulation of proteolysis involved in cellular protein catabolic process	biological_process	0.26339	1	2	2541	12	38483	0		2	Niben101Scf01085g06006,Niben101Scf03985g02025
GO:1903320	regulation of protein modification by small protein conjugation or removal	biological_process	0.26339	1	2	2541	12	38483	0		2	Niben101Scf01085g06006,Niben101Scf03985g02025
GO:1903321	negative regulation of protein modification by small protein conjugation or removal	biological_process	0.26339	1	2	2541	12	38483	0		2	Niben101Scf03985g02025,Niben101Scf01085g06006
GO:1903363	negative regulation of cellular protein catabolic process	biological_process	0.26339	1	2	2541	12	38483	0		2	Niben101Scf03985g02025,Niben101Scf01085g06006
GO:1904666	regulation of ubiquitin protein ligase activity	biological_process	0.26339	1	2	2541	12	38483	0		2	Niben101Scf03985g02025,Niben101Scf01085g06006
GO:1904667	negative regulation of ubiquitin protein ligase activity	biological_process	0.26339	1	2	2541	12	38483	0		2	Niben101Scf01085g06006,Niben101Scf03985g02025
GO:2000816	negative regulation of mitotic sister chromatid separation	biological_process	0.26339	1	2	2541	12	38483	0		2	Niben101Scf03985g02025,Niben101Scf01085g06006
GO:2001251	negative regulation of chromosome organization	biological_process	0.26339	1	2	2541	12	38483	0		2	Niben101Scf03985g02025,Niben101Scf01085g06006
GO:0015109	chromate transmembrane transporter activity	molecular_function	0.26386	1	1	2541	6	38483	0		1	Niben101Scf03434g00005
GO:0015703	chromate transport	biological_process	0.26386	1	1	2541	6	38483	0		1	Niben101Scf03434g00005
GO:0000165	MAPK cascade	biological_process	0.26393	1	1	2541	3	38483	1	Niben101Scf04535g02012	0
GO:0023014	signal transduction by protein phosphorylation	biological_process	0.26393	1	1	2541	3	38483	1	Niben101Scf04535g02012	0
GO:0043408	regulation of MAPK cascade	biological_process	0.26393	1	1	2541	3	38483	1	Niben101Scf04535g02012	0
GO:0043410	positive regulation of MAPK cascade	biological_process	0.26393	1	1	2541	3	38483	1	Niben101Scf04535g02012	0
GO:0044403	symbiosis, encompassing mutualism through parasitism	biological_process	0.26397	1	75	2541	895	38483	22	Niben101Scf02622g10003,Niben101Scf00790g00004,Niben101Scf00864g00004,Niben101Scf00415g00002,Niben101Scf01494g05019,Niben101Ctg14644g00001,Niben101Scf03114g09011,Niben101Scf09044g01012,Niben101Scf01027g01010,Niben101Scf00383g03001,Niben101Scf12801g00001,Niben101Scf02902g00007,Niben101Scf05262g00019,Niben101Scf07182g00017,Niben101Scf02919g04006,Niben101Scf00167g01003,Niben101Scf06358g00012,Niben101…	53	Niben101Scf01259g05006,Niben101Scf06349g00011,Niben101Scf06170g00010,Niben101Scf00949g03003,Niben101Scf00296g02008,Niben101Scf02575g00005,Niben101Scf02155g00004,Niben101Scf10228g00003,Niben101Scf02413g03030,Niben101Scf02359g00008,Niben101Scf06205g02006,Niben101Scf04184g06003,Niben101Scf01412g00017,Niben101Scf00233g00015,Niben101Scf00705g01010,Niben101Scf12983g01048,Niben101Scf11891g01022,Niben101…
GO:0075519	microtubule-dependent intracellular transport of viral material	biological_process	0.26409	1	1	2541	4	38483	0		1	Niben101Scf12372g01014
GO:0075521	microtubule-dependent intracellular transport of viral material towards nucleus	biological_process	0.26409	1	1	2541	4	38483	0		1	Niben101Scf12372g01014
GO:0075606	transport of viral material towards nucleus	biological_process	0.26409	1	1	2541	4	38483	0		1	Niben101Scf12372g01014
GO:0052652	cyclic purine nucleotide metabolic process	biological_process	0.26412	1	2	2541	14	38483	0		2	Niben101Scf01559g01002,Niben101Scf11383g03008
GO:0034622	cellular macromolecular complex assembly	biological_process	0.26539	1	37	2541	500	38483	19	Niben101Scf01978g01006,Niben101Scf06898g00001,Niben101Scf08088g02003,Niben101Scf00681g01005,Niben101Scf24249g00001,Niben101Scf02031g07001,Niben101Scf04436g13024,Niben101Scf06928g01009,Niben101Scf04772g00008,Niben101Scf10330g02004,Niben101Scf10671g00009,Niben101Scf21557g01020,Niben101Scf04234g01014,Niben101Scf13577g01008,Niben101Scf07027g04006,Niben101Scf07034g00004,Niben101Scf05974g00006,Niben101…	18	Niben101Scf04786g01004,Niben101Scf07416g00026,Niben101Scf04322g00001,Niben101Scf07515g01007,Niben101Scf04528g09004,Niben101Scf01085g06006,Niben101Scf01269g05002,Niben101Scf00233g00015,Niben101Scf01111g06004,Niben101Scf02854g09012,Niben101Scf09803g00013,Niben101Scf10749g00007,Niben101Scf05152g01001,Niben101Scf00801g04008,Niben101Scf02537g15006,Niben101Scf04664g00021,Niben101Scf03865g05006,Niben101…
GO:0006766	vitamin metabolic process	biological_process	0.26749	1	13	2541	162	38483	8	Niben101Scf02291g03004,Niben101Scf18000g00026,Niben101Scf02180g00002,Niben101Scf28503g00002,Niben101Scf12676g00006,Niben101Scf21589g00002,Niben101Scf02622g08012,Niben101Scf03842g05002	5	Niben101Scf00519g00010,Niben101Scf39395g00004,Niben101Scf04174g05001,Niben101Scf02023g01002,Niben101Scf07798g03010
GO:0006767	water-soluble vitamin metabolic process	biological_process	0.26749	1	13	2541	162	38483	8	Niben101Scf02291g03004,Niben101Scf18000g00026,Niben101Scf02180g00002,Niben101Scf12676g00006,Niben101Scf28503g00002,Niben101Scf21589g00002,Niben101Scf02622g08012,Niben101Scf03842g05002	5	Niben101Scf00519g00010,Niben101Scf39395g00004,Niben101Scf04174g05001,Niben101Scf02023g01002,Niben101Scf07798g03010
GO:0004829	threonine-tRNA ligase activity	molecular_function	0.26788	1	1	2541	3	38483	1	Niben101Scf00307g03011	0
GO:0050790	regulation of catalytic activity	biological_process	0.26816	1	13	2541	156	38483	4	Niben101Scf07015g00008,Niben101Scf09116g02017,Niben101Scf04216g07018,Niben101Scf07223g00003	9	Niben101Scf03456g00004,Niben101Scf01085g06006,Niben101Scf02749g05035,Niben101Scf03985g04026,Niben101Scf03985g02025,Niben101Scf03676g03012,Niben101Scf00709g07008,Niben101Scf12205g02003,Niben101Scf03998g00013
GO:0006334	nucleosome assembly	biological_process	0.26934	1	6	2541	62	38483	6	Niben101Scf04772g00008,Niben101Scf01978g01006,Niben101Scf03824g02001,Niben101Scf02031g07001,Niben101Scf10671g00009,Niben101Scf07034g00004	0
GO:0031497	chromatin assembly	biological_process	0.26934	1	6	2541	62	38483	6	Niben101Scf04772g00008,Niben101Scf01978g01006,Niben101Scf03824g02001,Niben101Scf02031g07001,Niben101Scf10671g00009,Niben101Scf07034g00004	0
GO:0034728	nucleosome organization	biological_process	0.26934	1	6	2541	62	38483	6	Niben101Scf03824g02001,Niben101Scf02031g07001,Niben101Scf04772g00008,Niben101Scf01978g01006,Niben101Scf10671g00009,Niben101Scf07034g00004	0
GO:0007154	cell communication	biological_process	0.26953	1	164	2541	2101	38483	53	Niben101Scf11362g01011,Niben101Scf08390g01002,Niben101Scf00350g04018,Niben101Scf02211g03005,Niben101Scf03295g09001,Niben101Scf02210g03007,Niben101Scf17839g01006,Niben101Scf01090g05027,Niben101Scf05565g02013,Niben101Scf07532g02022,Niben101Scf18000g00026,Niben101Scf07639g06004,Niben101Scf07793g01012,Niben101Scf07488g00028,Niben101Scf01236g00013,Niben101Scf05862g00016,Niben101Scf08341g00020,Niben101…	111	Niben101Scf00200g00021,Niben101Scf07714g00008,Niben101Scf06249g05016,Niben101Scf01785g01009,Niben101Scf01539g00001,Niben101Scf07187g01002,Niben101Scf05961g02011,Niben101Scf09828g00004,Niben101Scf02026g04007,Niben101Scf01085g06006,Niben101Scf00135g00027,Niben101Scf07515g01007,Niben101Scf00536g05012,Niben101Scf04235g00010,Niben101Scf01594g02011,Niben101Scf08157g02001,Niben101Scf03857g01008,Niben101…
GO:0004100	chitin synthase activity	molecular_function	0.2699	1	2	2541	12	38483	0		2	Niben101Scf08513g00007,Niben101Scf06462g01001
GO:0019207	kinase regulator activity	molecular_function	0.27004	1	7	2541	71	38483	3	Niben101Scf10910g01019,Niben101Scf04182g02003,Niben101Scf02451g10027	4	Niben101Scf02910g01040,Niben101Scf02471g05006,Niben101Scf07466g01002,Niben101Scf02173g00001
GO:0019887	protein kinase regulator activity	molecular_function	0.27004	1	7	2541	71	38483	3	Niben101Scf04182g02003,Niben101Scf02451g10027,Niben101Scf10910g01019	4	Niben101Scf07466g01002,Niben101Scf02173g00001,Niben101Scf02910g01040,Niben101Scf02471g05006
GO:0004848	ureidoglycolate hydrolase activity	molecular_function	0.2703	1	1	2541	4	38483	1	Niben101Scf32522g00006	0
GO:0004329	formate-tetrahydrofolate ligase activity	molecular_function	0.27071	1	1	2541	4	38483	1	Niben101Scf07203g03007	0
[truncated: 1,873 more rows]
