# Supplementary material for: Transcriptome analysis of Nicotiana benthamiana infected by Tobacco curly shoot virus
Source: Virol J. 2018 Sep 3;15:138. doi: 10.1186/s12985-018-1044-1 (PMC6122796; doi:10.1186/s12985-018-1044-1)
Supplement: Supplementary file 6 — Table S6. Enriched KEGG pathways of DEGs between Y35AB vs CK. (XLS 216 kb) [file 12985_2018_1044_MOESM6_ESM.xls]

## Sheet: Y35ABvsCK_35_all.DEG_KEGG_pathw
##Databases: KEGG PATHWAY
('Photosynthesis - antenna proteins', 'K', 'sly00196') 52 26
##Statistical test method: hypergeometric test / Fisher's exact test
##FDR correction method: Benjamini and Hochberg
#Term	Database	ID	Input number	Background number	P-Value	Corrected P-Value	Input	KEGG_ID/KO	Entrez_ID	Hyperlink
Photosynthesis	KEGG PATHWAY	sly00195	72	91	6.10077e-12	7.19891e-10	Niben101Scf05782g00010|Niben101Scf02583g06003|Niben101Scf00104g02012|Niben101Scf02156g05001|Niben101Scf02262g01021|Niben101Scf06117g04008|Niben101Scf03733g03018|Niben101Scf02820g00002|Niben101Scf04786g01004|Niben101Scf15372g00003|Niben101Scf02840g01013|Niben101Scf01374g01016|Niben101Scf05737g00003|Niben101Scf17701g01020|Niben101Scf07515g01007|Niben101Scf05555g00008|Niben101Scf35628g00001|Niben101…	sly:544077|sly:101261284|sly:101245583|sly:101245421|sly:101249865|sly:101263132|sly:101263732|sly:3950405|sly:101262821|sly:101254882|sly:101245163|sly:101248983|sly:543978|sly:101268297|sly:101262821|sly:544299|sly:101268297|sly:101245421|sly:101268044|sly:101248983|sly:543931|sly:101260830|sly:101263732|sly:101263732|sly:778297|sly:101262821|sly:101266666|sly:101245421|sly:101245583|sly:101259…	544077|101261284|101245583|101245421|101249865|101263132|101263732|3950405|101262821|101254882|101245163|101248983|543978|101268297|101262821|544299|101268297|101245421|101268044|101248983|543931|101260830|101263732|101263732|778297|101262821|101266666|101245421|101245583|101259227|101264609|101265555|778297|101265249|101259227|101243864|543978|101245583|543978|101243864|544077|101260830|10126373…	http://www.genome.jp/kegg-bin/show_pathway?sly00195/sly:101262821%09red/sly:778297%09red/sly:544077%09red/sly:101260830%09red/sly:101268297%09red/sly:101266666%09red/sly:101263732%09red/sly:101248983%09red/sly:101243864%09red/sly:101245880%09red/sly:101265249%09red/sly:101259494%09red/sly:101265555%09red/sly:101245583%09red/sly:101254454%09red/sly:544299%09red/sly:101249865%09red/sly:101253342%09…
Carbon fixation in photosynthetic organisms	KEGG PATHWAY	sly00710	61	80	6.88583e-10	4.06264e-08	Niben101Scf05188g03030|Niben101Scf00712g09029|Niben101Scf02361g08011|Niben101Scf02280g09005|Niben101Scf01150g04004|Niben101Scf05634g01008|Niben101Scf10910g00006|Niben101Scf10162g00004|Niben101Scf09832g00002|Niben101Scf00063g06042|Niben101Scf01847g02012|Niben101Ctg14777g00001|Niben101Scf00603g08015|Niben101Scf05177g02025|Niben101Scf06869g02008|Niben101Scf00312g03005|Niben101Scf08544g00004|Niben101…	sly:101266713|sly:101249445|sly:101262700|sly:100316873|sly:101266629|sly:101255800|sly:101255322|sly:101265236|sly:101260072|sly:101264109|sly:101246286|sly:101249445|sly:101245299|sly:101266713|sly:101262700|sly:101245149|sly:101255800|sly:101266629|sly:101257875|sly:100316873|sly:101264004|sly:101246870|sly:101246870|sly:101265236|sly:101245299|sly:101264109|sly:101255777|sly:101268337|sly:101…	101266713|101249445|101262700|100316873|101266629|101255800|101255322|101265236|101260072|101264109|101246286|101249445|101245299|101266713|101262700|101245149|101255800|101266629|101257875|100316873|101264004|101246870|101246870|101265236|101245299|101264109|101255777|101268337|101255322|101264273|543973|101249445|101267346|101264821|101249787|101253805|778286|101260852|101260852|101253805|10124…	http://www.genome.jp/kegg-bin/show_pathway?sly00710/sly:101245149%09red/sly:101264109%09red/sly:101260852%09red/sly:101267346%09red/sly:101245299%09red/sly:101266629%09red/sly:101246286%09red/sly:101264004%09red/sly:101264821%09red/sly:101265236%09red/sly:778286%09red/sly:101257875%09red/sly:101253805%09red/sly:101255800%09red/sly:101246870%09red/sly:101256813%09red/sly:101264255%09red/sly:101262…
Porphyrin and chlorophyll metabolism	KEGG PATHWAY	sly00860	41	42	3.92825e-09	1.54511e-07	Niben101Scf10528g02002|Niben101Scf06382g00006|Niben101Scf15549g00002|Niben101Scf06120g00013|Niben101Scf00613g02007|Niben101Scf00506g02003|Niben101Scf02681g01015|Niben101Scf03068g00024|Niben101Scf11646g03020|Niben101Scf00436g10019|Niben101Scf01478g05007|Niben101Scf00063g13014|Niben101Scf01728g00004|Niben101Scf04388g00011|Niben101Scf06347g04017|Niben101Scf01385g01012|Niben101Scf09869g01021|Niben101…	sly:101261422|sly:543967|sly:101246744|sly:543647|sly:101246752|sly:101244717|sly:778267|sly:101266935|sly:101248918|sly:543677|sly:543967|sly:101262299|sly:101257684|sly:101244176|sly:101257539|sly:101262008|sly:101257518|sly:101255435|sly:543647|sly:101244717|sly:101260578|sly:101266935|sly:101267302|sly:101259974|sly:101244441|sly:101248868|sly:101257684|sly:101262299|sly:101257684|sly:1012441…	101261422|543967|101246744|543647|101246752|101244717|778267|101266935|101248918|543677|543967|101262299|101257684|101244176|101257539|101262008|101257518|101255435|543647|101244717|101260578|101266935|101267302|101259974|101244441|101248868|101257684|101262299|101257684|101244176|101259974|101258376|101267302|101248918|101255435|101244441|101257518|101250511|101250511|101244176|101250511|	http://www.genome.jp/kegg-bin/show_pathway?sly00860/sly:101244176%09red/sly:101255435%09red/sly:543967%09red/sly:101248868%09red/sly:101267302%09red/sly:101261422%09red/sly:101257684%09red/sly:101250511%09red/sly:101246752%09red/sly:543677%09red/sly:101244441%09red/sly:101248918%09red/sly:101259974%09red/sly:101266935%09red/sly:778267%09red/sly:101257518%09red/sly:101257539%09red/sly:101262008%09…
Glyoxylate and dicarboxylate metabolism	KEGG PATHWAY	sly00630	49	67	8.02755e-08	2.36813e-06	Niben101Scf11126g08007|Niben101Scf02543g04010|Niben101Scf06153g00010|Niben101Scf18107g00014|Niben101Scf10162g00004|Niben101Scf01497g03008|Niben101Scf00069g12017|Niben101Scf03240g01006|Niben101Scf02894g00005|Niben101Scf08947g01009|Niben101Scf12966g00016|Niben101Scf12966g00006|Niben101Scf12966g00005|Niben101Scf07798g03010|Niben101Scf16221g01007|Niben101Scf00345g01021|Niben101Scf02937g04001|Niben101…	sly:101249417|sly:101254008|sly:101244882|sly:101244755|sly:101265236|sly:543585|sly:101254439|sly:544275|sly:101254008|sly:101249417|sly:101246028|sly:101246028|sly:101246028|sly:101256164|sly:101257875|sly:544275|sly:101265236|sly:101254439|sly:100191110|sly:101258424|sly:101268337|sly:101251299|sly:544106|sly:543973|sly:101055519|sly:101259333|sly:543585|sly:778286|sly:101244755|sly:101244882|…	101249417|101254008|101244882|101244755|101265236|543585|101254439|544275|101254008|101249417|101246028|101246028|101246028|101256164|101257875|544275|101265236|101254439|100191110|101258424|101268337|101251299|544106|543973|101055519|101259333|543585|778286|101244755|101244882|101259333|101055519|543585|543998|101268337|100191110|543998|101244882|101268337|101258424|101268337|101250548|101246028…	http://www.genome.jp/kegg-bin/show_pathway?sly00630/sly:101055519%09red/sly:101265236%09red/sly:100191110%09red/sly:101244882%09red/sly:101257875%09red/sly:544106%09red/sly:101259333%09red/sly:101243867%09red/sly:101246028%09red/sly:101249417%09red/sly:543998%09red/sly:543585%09red/sly:101254439%09red/sly:101251299%09red/sly:778286%09red/sly:544275%09red/sly:101254008%09red/sly:101268337%09red/sl…
DNA replication	KEGG PATHWAY	sly03030	38	51	1.62628e-06	3.83803e-05	Niben101Scf00366g01013|Niben101Scf01789g02045|Niben101Ctg12327g00002|Niben101Scf04329g05016|Niben101Scf00911g01004|Niben101Scf02887g01014|Niben101Scf00567g04007|Niben101Scf03710g11002|Niben101Scf02540g00009|Niben101Scf13167g02003|Niben101Scf02510g05023|Niben101Scf06008g00001|Niben101Scf03455g05018|Niben101Scf02486g03012|Niben101Scf01073g04022|Niben101Scf18347g00003|Niben101Scf08137g03002|Niben101…	sly:101266715|sly:101256302|sly:101259745|sly:101252714|sly:101247082|sly:101262116|sly:101250913|sly:101264020|sly:101244966|sly:101244828|sly:101260506|sly:101255870|sly:101268250|sly:101268807|sly:101259745|sly:101258292|sly:101254462|sly:101259745|sly:101256637|sly:101055576|sly:101253967|sly:101254462|sly:544248|sly:101256302|sly:101258292|sly:101243636|sly:101264867|sly:101247082|sly:101260…	101266715|101256302|101259745|101252714|101247082|101262116|101250913|101264020|101244966|101244828|101260506|101255870|101268250|101268807|101259745|101258292|101254462|101259745|101256637|101055576|101253967|101254462|544248|101256302|101258292|101243636|101264867|101247082|101260396|101244828|101243636|101244966|101260396|101264867|101268807|544248|101266715|101055576|	http://www.genome.jp/kegg-bin/show_pathway?sly03030/sly:101252714%09red/sly:101244828%09red/sly:101264020%09red/sly:101253967%09red/sly:101260506%09red/sly:101264867%09red/sly:101262116%09red/sly:101268807%09red/sly:101259745%09red/sly:101256637%09red/sly:101266715%09red/sly:101258292%09red/sly:101243636%09red/sly:101250913%09red/sly:101256302%09red/sly:101268250%09red/sly:101254462%09red/sly:544…
Nitrogen metabolism	KEGG PATHWAY	sly00910	26	35	7.2099e-05	0.00141795	Niben101Scf06349g00008|Niben101Scf02408g02009|Niben101Scf07103g03016|Niben101Scf03240g01006|Niben101Scf09253g00011|Niben101Scf12966g00016|Niben101Scf12966g00006|Niben101Scf12966g00005|Niben101Scf00991g13023|Niben101Scf00345g01021|Niben101Scf04329g03003|Niben101Scf15543g01021|Niben101Scf13995g01012|Niben101Scf34590g00006|Niben101Scf01155g01009|Niben101Scf02393g01014|Niben101Scf12671g00007|Niben101…	sly:543803|sly:778325|sly:778325|sly:544275|sly:543803|sly:101246028|sly:101246028|sly:101246028|sly:101258424|sly:544275|sly:101254722|sly:101258424|sly:101257401|sly:100736473|sly:543802|sly:778326|sly:543827|sly:100736473|sly:101264399|sly:543998|sly:543998|sly:101254281|sly:101246028|sly:101246028|sly:101254722|sly:778326|	543803|778325|778325|544275|543803|101246028|101246028|101246028|101258424|544275|101254722|101258424|101257401|100736473|543802|778326|543827|100736473|101264399|543998|543998|101254281|101246028|101246028|101254722|778326|	http://www.genome.jp/kegg-bin/show_pathway?sly00910/sly:101257401%09red/sly:100736473%09red/sly:544275%09red/sly:101254281%09red/sly:101264399%09red/sly:101246028%09red/sly:543998%09red/sly:778325%09red/sly:101254722%09red/sly:543803%09red/sly:101258424%09red/sly:543827%09red/sly:543802%09red/sly:778326%09red
Carbon metabolism	KEGG PATHWAY	sly01200	98	253	0.000471232	0.00794363	Niben101Scf02543g04010|Niben101Scf02280g09005|Niben101Scf01150g04004|Niben101Scf05634g01008|Niben101Scf06933g02041|Niben101Scf10910g00006|Niben101Scf09832g00002|Niben101Scf05270g01002|Niben101Scf01847g02012|Niben101Scf02894g00005|Niben101Ctg14777g00001|Niben101Scf05188g03030|Niben101Scf02479g02013|Niben101Scf00276g07001|Niben101Scf02937g04001|Niben101Scf01334g06004|Niben101Scf04046g00008|Niben101…	sly:101254008|sly:100316873|sly:101266629|sly:101255800|sly:101256355|sly:101255322|sly:101260072|sly:101254617|sly:101246286|sly:101254008|sly:101249445|sly:101266713|sly:101264273|sly:101263236|sly:101265236|sly:544237|sly:101255777|sly:101268337|sly:543973|sly:101253805|sly:101245149|sly:101262229|sly:101260070|sly:101268337|sly:101264255|sly:101250853|sly:543945|sly:101250853|sly:101246286|sl…	101254008|100316873|101266629|101255800|101256355|101255322|101260072|101254617|101246286|101254008|101249445|101266713|101264273|101263236|101265236|544237|101255777|101268337|543973|101253805|101245149|101262229|101260070|101268337|101264255|101250853|543945|101250853|101246286|101249445|101246870|543779|100316873|101251366|101249445|101257775|101262700|101266629|101258424|101246870|101245299|1…	http://www.genome.jp/kegg-bin/show_pathway?sly01200/sly:101245149%09red/sly:101264109%09red/sly:101055519%09red/sly:101262700%09red/sly:101260852%09red/sly:101267346%09red/sly:101245299%09red/sly:101266629%09red/sly:101247926%09red/sly:101246286%09red/sly:100147725%09red/sly:100147724%09red/sly:101264004%09red/sly:101264821%09red/sly:101265236%09red/sly:101266713%09red/sly:101249137%09red/sly:543…
Pentose phosphate pathway	KEGG PATHWAY	sly00030	30	52	0.000546418	0.00805966	Niben101Scf02361g08011|Niben101Scf01025g01013|Niben101Scf00603g08015|Niben101Scf06869g02008|Niben101Scf01697g23018|Niben101Scf02902g02003|Niben101Scf01521g01007|Niben101Scf01150g04004|Niben101Scf01852g04029|Niben101Scf06236g00008|Niben101Scf00519g00010|Niben101Scf01406g03019|Niben101Scf06836g00003|Niben101Scf04024g00009|Niben101Scf13103g01029|Niben101Scf01433g08025|Niben101Scf10316g02004|Niben101…	sly:101262700|sly:101246870|sly:101245299|sly:101262700|sly:101267885|sly:101266629|sly:101259276|sly:101266629|sly:101246870|sly:101245299|sly:101264109|sly:101260852|sly:101267885|sly:101264821|sly:101249787|sly:101250853|sly:101260852|sly:101267885|sly:101264255|sly:101262732|sly:101267287|sly:101264273|sly:101249787|sly:101262229|sly:101264109|sly:101262732|sly:101264255|sly:101251203|sly:543…	101262700|101246870|101245299|101262700|101267885|101266629|101259276|101266629|101246870|101245299|101264109|101260852|101267885|101264821|101249787|101250853|101260852|101267885|101264255|101262732|101267287|101264273|101249787|101262229|101264109|101262732|101264255|101251203|543945|101250853|	http://www.genome.jp/kegg-bin/show_pathway?sly00030/sly:101246870%09red/sly:101264109%09red/sly:101267885%09red/sly:101260852%09red/sly:101250853%09red/sly:101245299%09red/sly:101266629%09red/sly:101251203%09red/sly:101262700%09red/sly:101264255%09red/sly:101264821%09red/sly:101249787%09red/sly:101264273%09red/sly:101262732%09red/sly:543945%09red/sly:101267287%09red/sly:101262229%09red/sly:101259…
Metabolic pathways	KEGG PATHWAY	sly01100	580	1961	0.000787352	0.0103231	Niben101Scf00551g02008|Niben101Scf05634g01008|Niben101Scf04786g01004|Niben101Scf04318g01016|Niben101Scf14881g02007|Niben101Scf04504g03008|Niben101Scf00652g01007|Niben101Scf05245g02003|Niben101Scf03039g01017|Niben101Scf05295g05012|Niben101Scf02044g06014|Niben101Scf02937g04001|Niben101Scf04953g07001|Niben101Scf15979g01004|Niben101Scf07984g02015|Niben101Scf00337g07012|Niben101Scf06836g00003|Niben101…	sly:101263185|sly:101255800|sly:101262821|sly:543975|sly:101265343|sly:101268123|sly:544274|sly:101249426|sly:543861|sly:100301939|sly:778297|sly:101265236|sly:101249874|sly:101267818|sly:543968|sly:101259227|sly:101267885|sly:543973|sly:101251056|sly:101253028|sly:101251053|sly:101266935|sly:101267302|sly:101250511|sly:101252522|sly:101257684|sly:101249116|sly:544077|sly:543704|sly:778297|sly:10…	101263185|101255800|101262821|543975|101265343|101268123|544274|101249426|543861|100301939|778297|101265236|101249874|101267818|543968|101259227|101267885|543973|101251056|101253028|101251053|101266935|101267302|101250511|101252522|101257684|101249116|544077|543704|778297|101257775|101251446|101247286|101254617|101251739|101259974|101246286|101244443|101267774|3950452|101246286|543552|101265555|1…	http://www.genome.jp/kegg-bin/show_pathway?sly01100/sly:101251530%09red/sly:101245163%09red/sly:101267959%09red/sly:101248518%09red/sly:101248330%09red/sly:101263997%09red/sly:778248%09red/sly:101249598%09red/sly:101251446%09red/sly:101249590%09red/sly:101268723%09red/sly:101261743%09red/sly:100316873%09red/sly:101250891%09red/sly:101256557%09red/sly:101255777%09red/sly:101249116%09red/sly:101263…
Carotenoid biosynthesis	KEGG PATHWAY	sly00906	21	38	0.00512068	0.060424	Niben101Scf07103g03015|Niben101Scf02408g01007|Niben101Scf01453g04008|Niben101Scf07253g01008|Niben101Scf05316g03010|Niben101Scf12372g00005|Niben101Scf01553g01001|Niben101Scf04174g06004|Niben101Scf01959g00004|Niben101Ctg13249g00004|Niben101Scf06266g00002|Niben101Ctg15093g00004|Niben101Scf16082g00007|Niben101Scf08613g02006|Niben101Scf02804g00014|Niben101Scf04020g00002|Niben101Scf00177g07008|Niben101…	sly:101266767|sly:101266767|sly:101254297|sly:543964|sly:100322875|sly:101253762|sly:544162|sly:544163|sly:543988|sly:544129|sly:101267662|sly:544129|sly:544162|sly:101250535|sly:543629|sly:543988|sly:543696|sly:544129|sly:100322877|sly:544104|sly:101267662|	101266767|101266767|101254297|543964|100322875|101253762|544162|544163|543988|544129|101267662|544129|544162|101250535|543629|543988|543696|544129|100322877|544104|101267662|	http://www.genome.jp/kegg-bin/show_pathway?sly00906/sly:101267662%09red/sly:544129%09red/sly:544162%09red/sly:544163%09red/sly:544104%09red/sly:543629%09red/sly:101266767%09red/sly:101250535%09red/sly:101254297%09red/sly:543988%09red/sly:543964%09red/sly:101253762%09red/sly:100322875%09red/sly:100322877%09red/sly:543696%09red
Glycine, serine and threonine metabolism	KEGG PATHWAY	sly00260	31	67	0.00618334	0.0663303	Niben101Scf03481g00007|Niben101Scf06153g00010|Niben101Scf18107g00014|Niben101Scf01671g02002|Niben101Scf10162g00004|Niben101Scf00069g12017|Niben101Scf02937g04001|Niben101Scf07073g02007|Niben101Scf01718g01001|Niben101Scf01334g06004|Niben101Scf06809g00030|Niben101Scf04011g00009|Niben101Scf07123g00001|Niben101Scf02572g03008|Niben101Scf01526g04020|Niben101Scf02145g10005|Niben101Scf05858g00001|Niben101…	sly:543983|sly:101244882|sly:101244755|sly:544237|sly:101265236|sly:101254439|sly:101265236|sly:101254439|sly:100191110|sly:544237|sly:100191110|sly:101247011|sly:101055519|sly:101244755|sly:101244882|sly:101249137|sly:101266123|sly:101055519|sly:101260070|sly:101266123|sly:543808|sly:101244882|sly:101250548|sly:101247926|sly:101260070|sly:101247807|sly:101244882|sly:543808|sly:101254439|sly:1012…	543983|101244882|101244755|544237|101265236|101254439|101265236|101254439|100191110|544237|100191110|101247011|101055519|101244755|101244882|101249137|101266123|101055519|101260070|101266123|543808|101244882|101250548|101247926|101260070|101247807|101244882|543808|101254439|101243867|101249137|	http://www.genome.jp/kegg-bin/show_pathway?sly00260/sly:101247011%09red/sly:101243867%09red/sly:101055519%09red/sly:101260070%09red/sly:101254439%09red/sly:100191110%09red/sly:101247926%09red/sly:101249137%09red/sly:544237%09red/sly:543808%09red/sly:101265236%09red/sly:101266123%09red/sly:101247807%09red/sly:101250548%09red/sly:101244882%09red/sly:101244755%09red/sly:543983%09red
Fructose and mannose metabolism	KEGG PATHWAY	sly00051	27	59	0.0112889	0.111008	Niben101Scf02653g03003|Niben101Scf01847g02012|Niben101Scf01025g01013|Niben101Scf10650g02016|Niben101Scf00806g04007|Niben101Scf02361g08011|Niben101Scf06869g02008|Niben101Scf02479g02013|Niben101Scf02688g04013|Niben101Scf01150g04004|Niben101Scf01852g04029|Niben101Scf01406g03019|Niben101Scf04024g00009|Niben101Scf13103g01029|Niben101Scf02381g03005|Niben101Scf10316g02004|Niben101Scf03493g00019|Niben101…	sly:544308|sly:101246286|sly:101246870|sly:543779|sly:544308|sly:101262700|sly:101262700|sly:101264273|sly:778312|sly:101266629|sly:101246870|sly:101260852|sly:101264821|sly:101249787|sly:101267184|sly:101260852|sly:101260332|sly:101267184|sly:101258640|sly:101253202|sly:101266629|sly:101249787|sly:101248982|sly:101250853|sly:101250853|sly:101246286|sly:778245|	544308|101246286|101246870|543779|544308|101262700|101262700|101264273|778312|101266629|101246870|101260852|101264821|101249787|101267184|101260852|101260332|101267184|101258640|101253202|101266629|101249787|101248982|101250853|101250853|101246286|778245|	http://www.genome.jp/kegg-bin/show_pathway?sly00051/sly:101246870%09red/sly:544308%09red/sly:101253202%09red/sly:101267184%09red/sly:101260332%09red/sly:101260852%09red/sly:101248982%09red/sly:101250853%09red/sly:101266629%09red/sly:101246286%09red/sly:778245%09red/sly:101262700%09red/sly:101264821%09red/sly:543779%09red/sly:101249787%09red/sly:101264273%09red/sly:101258640%09red/sly:778312%09red
Glycolysis / Gluconeogenesis	KEGG PATHWAY	sly00010	47	122	0.0136401	0.117951	Niben101Scf02361g08011|Niben101Scf03141g08015|Niben101Scf00721g00009|Niben101Scf01150g04004|Niben101Scf05634g01008|Niben101Scf06933g02041|Niben101Scf01671g02002|Niben101Scf01847g02012|Niben101Scf10650g02016|Niben101Scf05250g02011|Niben101Scf11319g00005|Niben101Scf06869g02008|Niben101Scf01697g23018|Niben101Scf02902g02003|Niben101Scf00276g07001|Niben101Scf03045g13003|Niben101Scf01025g01013|Niben101…	sly:101262700|sly:101251366|sly:101265664|sly:101266629|sly:101255800|sly:101256355|sly:544237|sly:101246286|sly:543779|sly:101262732|sly:101251366|sly:101262700|sly:101267885|sly:101266629|sly:101263236|sly:101255458|sly:101246870|sly:101246870|sly:101256147|sly:544237|sly:101260852|sly:101267885|sly:101264273|sly:101263563|sly:101262822|sly:101264821|sly:101249787|sly:101253805|sly:101260052|sl…	101262700|101251366|101265664|101266629|101255800|101256355|544237|101246286|543779|101262732|101251366|101262700|101267885|101266629|101263236|101255458|101246870|101246870|101256147|544237|101260852|101267885|101264273|101263563|101262822|101264821|101249787|101253805|101260052|101260852|101253805|101267885|101260332|101256147|101262732|101255800|101267287|101256813|101249787|543812|101247926|1…	http://www.genome.jp/kegg-bin/show_pathway?sly00010/sly:101246870%09red/sly:101262700%09red/sly:101260852%09red/sly:101266629%09red/sly:101247926%09red/sly:101246286%09red/sly:101256355%09red/sly:101264821%09red/sly:101255458%09red/sly:101254485%09red/sly:543945%09red/sly:101263236%09red/sly:101253805%09red/sly:101249787%09red/sly:101267885%09red/sly:101262822%09red/sly:101255800%09red/sly:101256…
Biosynthesis of secondary metabolites	KEGG PATHWAY	sly01110	307	1036	0.0139942	0.117951	Niben101Scf10528g02002|Niben101Scf15549g00002|Niben101Scf02543g04010|Niben101Scf00721g00009|Niben101Scf04652g00007|Niben101Scf05634g01008|Niben101Scf05154g01005|Niben101Scf06933g02041|Niben101Scf06016g08006|Niben101Scf00613g02007|Niben101Scf09832g00002|Niben101Scf01847g02012|Niben101Scf02738g01016|Niben101Scf12372g00005|Niben101Scf04020g00002|Niben101Scf02543g01008|Niben101Scf02821g04003|Niben101…	sly:101261422|sly:101246744|sly:101254008|sly:101265664|sly:101243922|sly:101255800|sly:101259221|sly:101256355|sly:544226|sly:101246752|sly:101260072|sly:101246286|sly:778202|sly:101253762|sly:543988|sly:544285|sly:778248|sly:101264863|sly:101247693|sly:543875|sly:544039|sly:101260194|sly:101264273|sly:101254297|sly:101245815|sly:101252060|sly:101263236|sly:101243922|sly:101265236|sly:101249874|…	101261422|101246744|101254008|101265664|101243922|101255800|101259221|101256355|544226|101246752|101260072|101246286|778202|101253762|543988|544285|778248|101264863|101247693|543875|544039|101260194|101264273|101254297|101245815|101252060|101263236|101243922|101265236|101249874|544237|543968|101249699|101267885|101253648|543658|101262822|101264422|101256156|101255662|101244812|100125904|101253805…	http://www.genome.jp/kegg-bin/show_pathway?sly01110/sly:101249874%09red/sly:101247891%09red/sly:101254281%09red/sly:544285%09red/sly:101248295%09red/sly:543517%09red/sly:101255458%09red/sly:101266123%09red/sly:778202%09red/sly:101252060%09red/sly:101257783%09red/sly:543967%09red/sly:101261963%09red/sly:101265236%09red/sly:543682%09red/sly:101267302%09red/sly:543968%09red/sly:101258640%09red/sly:1…
Fatty acid biosynthesis	KEGG PATHWAY	sly00061	22	47	0.0173843	0.136756	Niben101Scf26075g00003|Niben101Scf02793g24006|Niben101Scf05767g07012|Niben101Scf02357g08006|Niben101Scf03479g05042|Niben101Scf01166g13001|Niben101Scf00653g01010|Niben101Scf03455g05017|Niben101Scf00279g07001|Niben101Scf04160g00014|Niben101Scf00863g10002|Niben101Scf18951g00022|Niben101Scf01980g02001|Niben101Scf06170g00010|Niben101Scf10950g00010|Niben101Scf05269g04001|Niben101Scf08030g04001|Niben101…	sly:101245370|sly:101252237|sly:101249464|sly:101249116|sly:101249278|sly:101244443|sly:543869|sly:101267959|sly:101266461|sly:101257097|sly:101266607|sly:101260342|sly:101250973|sly:101259379|sly:101261397|sly:101250973|sly:101249464|sly:101249020|sly:101249116|sly:101245377|sly:101246830|sly:101244443|	101245370|101252237|101249464|101249116|101249278|101244443|543869|101267959|101266461|101257097|101266607|101260342|101250973|101259379|101261397|101250973|101249464|101249020|101249116|101245377|101246830|101244443|	http://www.genome.jp/kegg-bin/show_pathway?sly00061/sly:101261397%09red/sly:101252237%09red/sly:101267959%09red/sly:101249278%09red/sly:101246830%09red/sly:101250973%09red/sly:101249464%09red/sly:101266461%09red/sly:101245377%09red/sly:101249020%09red/sly:101249116%09red/sly:101266607%09red/sly:101245370%09red/sly:101244443%09red/sly:101260342%09red/sly:543869%09red/sly:101259379%09red/sly:101257…
Terpenoid backbone biosynthesis	KEGG PATHWAY	sly00900	23	56	0.0431557	0.318274	Niben101Scf10575g00008|Niben101Scf00414g07005|Niben101Scf00929g03016|Niben101Scf10366g00014|Niben101Scf33689g00006|Niben101Scf02399g01011|Niben101Scf06180g00014|Niben101Scf00246g04005|Niben101Scf03110g02006|Niben101Scf00063g13014|Niben101Scf01386g02004|Niben101Scf04558g02010|Niben101Scf02772g01013|Niben101Scf02334g01022|Niben101Scf12550g00002|Niben101Scf01764g03022|Niben101Scf06249g03002|Niben101…	sly:100316901|sly:543552|sly:778360|sly:543682|sly:100316901|sly:101251053|sly:101246365|sly:544220|sly:778360|sly:101262299|sly:544220|sly:543658|sly:101249598|sly:101246365|sly:101251053|sly:543682|sly:101262299|sly:101266434|sly:543704|sly:543704|sly:101266434|sly:101250227|sly:543704|	100316901|543552|778360|543682|100316901|101251053|101246365|544220|778360|101262299|544220|543658|101249598|101246365|101251053|543682|101262299|101266434|543704|543704|101266434|101250227|543704|	http://www.genome.jp/kegg-bin/show_pathway?sly00900/sly:101250227%09red/sly:543552%09red/sly:101249598%09red/sly:100316901%09red/sly:778360%09red/sly:101246365%09red/sly:543658%09red/sly:543682%09red/sly:101251053%09red/sly:101266434%09red/sly:101262299%09red/sly:544220%09red/sly:543704%09red
Non-homologous end-joining	KEGG PATHWAY	sly03450	6	8	0.0488048	0.338763	Niben101Scf05932g05010|Niben101Scf02486g03012|Niben101Scf07161g00017|Niben101Scf07035g08003|Niben101Scf00270g11008|Niben101Scf09516g00022	sly:101268807|sly:101268807|sly:101256382|sly:101252591|sly:101260670|sly:101253129|	101268807|101268807|101256382|101252591|101260670|101253129|	http://www.genome.jp/kegg-bin/show_pathway?sly03450/sly:101253129%09red/sly:101268807%09red/sly:101252591%09red/sly:101260670%09red/sly:101256382%09red
Selenocompound metabolism	KEGG PATHWAY	sly00450	9	16	0.0535975	0.351361	Niben101Scf07321g00016|Niben101Scf06727g00025|Niben101Scf09178g01017|Niben101Scf09725g00022|Niben101Scf04133g01027|Niben101Scf07438g04014|Niben101Scf06738g00002|Niben101Scf16508g00001|Niben101Scf00705g04001	sly:101254039|sly:101254347|sly:101250891|sly:101264078|sly:543920|sly:101264078|sly:101254347|sly:101256557|sly:101254039|	101254039|101254347|101250891|101264078|543920|101264078|101254347|101256557|101254039|	http://www.genome.jp/kegg-bin/show_pathway?sly00450/sly:101254347%09red/sly:101250891%09red/sly:101256557%09red/sly:543920%09red/sly:101254039%09red/sly:101264078%09red
C5-Branched dibasic acid metabolism	KEGG PATHWAY	sly00660	6	9	0.0676418	0.420091	Niben101Scf05929g05009|Niben101Scf05929g05003|Niben101Scf01899g07007|Niben101Scf01221g02001|Niben101Scf01491g00004|Niben101Scf05824g13010	sly:101266391|sly:101266391|sly:101247914|sly:101266391|sly:101247891|sly:101247914|	101266391|101266391|101247914|101266391|101247891|101247914|	http://www.genome.jp/kegg-bin/show_pathway?sly00660/sly:101247891%09red/sly:101266391%09red/sly:101247914%09red
Sulfur metabolism	KEGG PATHWAY	sly00920	15	36	0.0838755	0.494865	Niben101Scf00327g00011|Niben101Scf04446g00023|Niben101Scf37733g00002|Niben101Scf01529g00020|Niben101Scf05295g05012|Niben101Scf00109g09011|Niben101Scf14939g01015|Niben101Scf12197g03017|Niben101Scf04133g01027|Niben101Scf00853g04007|Niben101Scf02971g04001|Niben101Scf00578g06007|Niben101Scf05270g01002|Niben101Scf16508g00001|Niben101Scf05438g03003	sly:544267|sly:544267|sly:544267|sly:101251056|sly:100301939|sly:100134877|sly:100134877|sly:101257319|sly:543920|sly:101247286|sly:101268552|sly:101255033|sly:101254617|sly:101256557|sly:544267|	544267|544267|544267|101251056|100301939|100134877|100134877|101257319|543920|101247286|101268552|101255033|101254617|101256557|544267|	http://www.genome.jp/kegg-bin/show_pathway?sly00920/sly:100301939%09red/sly:544267%09red/sly:101268552%09red/sly:101254617%09red/sly:101256557%09red/sly:100134877%09red/sly:543920%09red/sly:101255033%09red/sly:101247286%09red/sly:101251056%09red/sly:101257319%09red
Thiamine metabolism	KEGG PATHWAY	sly00730	6	10	0.0901104	0.506334	Niben101Scf11724g01006|Niben101Scf12550g00002|Niben101Scf01386g02004|Niben101Scf00246g04005|Niben101Scf12676g00006|Niben101Scf02399g01011	sly:101257192|sly:101251053|sly:544220|sly:544220|sly:101264726|sly:101251053|	101257192|101251053|544220|544220|101264726|101251053|	http://www.genome.jp/kegg-bin/show_pathway?sly00730/sly:101251053%09red/sly:101264726%09red/sly:544220%09red/sly:101257192%09red
Biosynthesis of amino acids	KEGG PATHWAY	sly01230	72	236	0.117487	0.630156	Niben101Scf03481g00007|Niben101Scf01820g00025|Niben101Scf01025g01013|Niben101Scf02543g04010|Niben101Scf05634g01008|Niben101Scf03240g01006|Niben101Scf03053g00001|Niben101Scf10162g00004|Niben101Scf05438g02004|Niben101Scf09832g00002|Niben101Scf05270g01002|Niben101Scf00069g12017|Niben101Scf01847g02012|Niben101Scf03747g04018|Niben101Scf00578g06007|Niben101Scf02894g00005|Niben101Scf00603g08015|Niben101…	sly:543983|sly:101247506|sly:101246870|sly:101254008|sly:101255800|sly:544275|sly:101245890|sly:101265236|sly:101251350|sly:101260072|sly:101254617|sly:101254439|sly:101246286|sly:100301981|sly:101255033|sly:101254008|sly:101245299|sly:101247914|sly:101264863|sly:101259361|sly:101264078|sly:101266391|sly:101255800|sly:101266391|sly:544275|sly:101263236|sly:101246870|sly:101265236|sly:101245299|sl…	543983|101247506|101246870|101254008|101255800|544275|101245890|101265236|101251350|101260072|101254617|101254439|101246286|100301981|101255033|101254008|101245299|101247914|101264863|101259361|101264078|101266391|101255800|101266391|544275|101263236|101246870|101265236|101245299|101254439|101264109|544153|101257271|543998|101245890|101247914|101264078|544155|101264821|101249787|101253805|1012478…	http://www.genome.jp/kegg-bin/show_pathway?sly01230/sly:101246870%09red/sly:101264109%09red/sly:101247891%09red/sly:101251350%09red/sly:101254281%09red/sly:101245299%09red/sly:101247926%09red/sly:101246286%09red/sly:101264821%09red/sly:101265236%09red/sly:101247833%09red/sly:101263236%09red/sly:101253805%09red/sly:101264863%09red/sly:101257271%09red/sly:101245890%09red/sly:101254617%09red/sly:101…
Fatty acid metabolism	KEGG PATHWAY	sly01212	30	90	0.133845	0.686685	Niben101Scf26075g00003|Niben101Scf02793g24006|Niben101Scf11991g01002|Niben101Scf05767g07012|Niben101Scf00318g10005|Niben101Scf02357g08006|Niben101Scf01166g13001|Niben101Scf01082g02019|Niben101Scf07463g01017|Niben101Scf00653g01010|Niben101Scf11417g00007|Niben101Scf06091g07004|Niben101Scf03455g05017|Niben101Scf00279g07001|Niben101Scf04160g00014|Niben101Scf00863g10002|Niben101Scf18951g00022|Niben101…	sly:101245370|sly:101252237|sly:101265653|sly:101249464|sly:544203|sly:101249116|sly:101244443|sly:101260474|sly:101255353|sly:543869|sly:100134915|sly:101250586|sly:101267959|sly:101266461|sly:101257097|sly:101266607|sly:101260342|sly:101250973|sly:101259379|sly:101261397|sly:101255347|sly:101259966|sly:101250973|sly:101249464|sly:101249020|sly:101265653|sly:101249116|sly:101245377|sly:101246830…	101245370|101252237|101265653|101249464|544203|101249116|101244443|101260474|101255353|543869|100134915|101250586|101267959|101266461|101257097|101266607|101260342|101250973|101259379|101261397|101255347|101259966|101250973|101249464|101249020|101265653|101249116|101245377|101246830|101244443|	http://www.genome.jp/kegg-bin/show_pathway?sly01212/sly:101267959%09red/sly:101255347%09red/sly:101246830%09red/sly:101250586%09red/sly:101266607%09red/sly:101260342%09red/sly:101265653%09red/sly:101259379%09red/sly:543869%09red/sly:101261397%09red/sly:101249020%09red/sly:100134915%09red/sly:101244443%09red/sly:101249116%09red/sly:101257097%09red/sly:101252237%09red/sly:101259966%09red/sly:101255…
Ubiquinone and other terpenoid-quinone biosynthesis	KEGG PATHWAY	sly00130	14	38	0.163528	0.771851	Niben101Scf02228g04005|Niben101Scf00262g05006|Niben101Scf00484g03011|Niben101Scf07714g00008|Niben101Scf10086g02003|Niben101Scf01063g05023|Niben101Scf04422g06002|Niben101Scf01374g01003|Niben101Scf03573g00017|Niben101Scf13569g00001|Niben101Scf10450g00012|Niben101Scf02821g04003|Niben101Scf26094g00006|Niben101Scf13823g01005	sly:101249706|sly:101262919|sly:101261100|sly:101264863|sly:101263925|sly:101251363|sly:101261100|sly:101263391|sly:101255662|sly:101247015|sly:101255662|sly:778248|sly:101257377|sly:101249706|	101249706|101262919|101261100|101264863|101263925|101251363|101261100|101263391|101255662|101247015|101255662|778248|101257377|101249706|	http://www.genome.jp/kegg-bin/show_pathway?sly00130/sly:101264863%09red/sly:101249706%09red/sly:101247015%09red/sly:101257377%09red/sly:101261100%09red/sly:101262919%09red/sly:778248%09red/sly:101263391%09red/sly:101251363%09red/sly:101263925%09red/sly:101255662%09red
Mismatch repair	KEGG PATHWAY	sly03430	14	38	0.163528	0.771851	Niben101Scf06008g00001|Niben101Scf01429g00010|Niben101Scf01438g04009|Niben101Scf04096g02015|Niben101Scf07672g00014|Niben101Scf04329g05016|Niben101Scf00456g00008|Niben101Scf00911g01004|Niben101Scf02887g01014|Niben101Scf00567g04007|Niben101Scf02230g03027|Niben101Scf02540g00009|Niben101Scf03710g11002|Niben101Scf10384g02008	sly:101255870|sly:101247082|sly:101244966|sly:101248748|sly:544248|sly:101252714|sly:101245831|sly:101247082|sly:101262116|sly:101250913|sly:101256637|sly:101244966|sly:101264020|sly:544248|	101255870|101247082|101244966|101248748|544248|101252714|101245831|101247082|101262116|101250913|101256637|101244966|101264020|544248|	http://www.genome.jp/kegg-bin/show_pathway?sly03430/sly:101252714%09red/sly:101250913%09red/sly:101262116%09red/sly:101247082%09red/sly:101256637%09red/sly:101245831%09red/sly:544248%09red/sly:101255870%09red/sly:101244966%09red/sly:101264020%09red/sly:101248748%09red
Biosynthesis of unsaturated fatty acids	KEGG PATHWAY	sly01040	14	40	0.202829	0.920531	Niben101Scf00318g10005|Niben101Scf00774g01001|Niben101Scf26075g00003|Niben101Scf11417g00007|Niben101Scf11991g01002|Niben101Scf06091g07004|Niben101Scf09417g01008|Niben101Scf03045g00010|Niben101Scf05767g07012|Niben101Scf08030g04001|Niben101Scf00863g10002|Niben101Scf18951g00022|Niben101Scf00809g01011|Niben101Scf07463g01017	sly:544203|sly:101265653|sly:101245370|sly:100134915|sly:101265653|sly:101250586|sly:101259966|sly:101255347|sly:101249464|sly:101249464|sly:101266607|sly:101260342|sly:101246830|sly:101255353|	544203|101265653|101245370|100134915|101265653|101250586|101259966|101255347|101249464|101249464|101266607|101260342|101246830|101255353|	http://www.genome.jp/kegg-bin/show_pathway?sly01040/sly:101265653%09red/sly:101246830%09red/sly:101259966%09red/sly:101250586%09red/sly:101266607%09red/sly:101255353%09red/sly:100134915%09red/sly:544203%09red/sly:101249464%09red/sly:101245370%09red/sly:101255347%09red/sly:101260342%09red
Arachidonic acid metabolism	KEGG PATHWAY	sly00590	6	14	0.212385	0.9282	Niben101Scf17339g00003|Niben101Scf00551g02008|Niben101Scf17339g00004|Niben101Scf01927g07001|Niben101Scf02526g00002|Niben101Scf00711g02004	sly:101248896|sly:101263185|sly:101267727|sly:101263185|sly:101248896|sly:101255254|	101248896|101263185|101267727|101263185|101248896|101255254|	http://www.genome.jp/kegg-bin/show_pathway?sly00590/sly:101263185%09red/sly:101255254%09red/sly:101267727%09red/sly:101248896%09red
Valine, leucine and isoleucine biosynthesis	KEGG PATHWAY	sly00290	9	24	0.221381	0.932962	Niben101Scf00388g08010|Niben101Scf03481g00007|Niben101Scf05929g05003|Niben101Scf01899g07007|Niben101Scf05929g05009|Niben101Scf01077g04012|Niben101Scf01491g00004|Niben101Scf01221g02001|Niben101Scf05824g13010	sly:101245812|sly:543983|sly:101266391|sly:101247914|sly:101266391|sly:101245066|sly:101247891|sly:101266391|sly:101247914|	101245812|543983|101266391|101247914|101266391|101245066|101247891|101266391|101247914|	http://www.genome.jp/kegg-bin/show_pathway?sly00290/sly:101247914%09red/sly:101245066%09red/sly:101266391%09red/sly:101245812%09red/sly:101247891%09red/sly:543983%09red
Cyanoamino acid metabolism	KEGG PATHWAY	sly00460	14	42	0.245938	0.967356	Niben101Scf01181g01007|Niben101Scf00551g02008|Niben101Scf00991g13023|Niben101Scf21459g00015|Niben101Scf01927g07001|Niben101Scf02122g02019|Niben101Scf00069g12017|Niben101Scf01752g08011|Niben101Scf07073g02007|Niben101Scf11802g00009|Niben101Scf15543g01021|Niben101Scf00578g06007|Niben101Scf01752g08008|Niben101Scf01048g00005	sly:543698|sly:101263185|sly:101258424|sly:101248330|sly:101263185|sly:101250548|sly:101254439|sly:101254849|sly:101254439|sly:101266643|sly:101258424|sly:101255033|sly:101254849|sly:101254439|	543698|101263185|101258424|101248330|101263185|101250548|101254439|101254849|101254439|101266643|101258424|101255033|101254849|101254439|	http://www.genome.jp/kegg-bin/show_pathway?sly00460/sly:101263185%09red/sly:101254439%09red/sly:101254849%09red/sly:543698%09red/sly:101255033%09red/sly:101248330%09red/sly:101266643%09red/sly:101250548%09red/sly:101258424%09red
Base excision repair	KEGG PATHWAY	sly03410	14	42	0.245938	0.967356	Niben101Scf02887g01014|Niben101Scf01388g00004|Niben101Scf08975g01001|Niben101Scf08137g03002|Niben101Scf07672g00014|Niben101Scf05932g05010|Niben101Scf02486g03012|Niben101Scf11937g01021|Niben101Scf02041g04034|Niben101Scf02230g03027|Niben101Scf03619g04005|Niben101Scf02510g05023|Niben101Scf10384g02008|Niben101Scf00887g00009	sly:101262116|sly:101251710|sly:101247954|sly:101254462|sly:544248|sly:101268807|sly:101268807|sly:101253967|sly:101257131|sly:101256637|sly:101251710|sly:101260506|sly:544248|sly:101254462|	101262116|101251710|101247954|101254462|544248|101268807|101268807|101253967|101257131|101256637|101251710|101260506|544248|101254462|	http://www.genome.jp/kegg-bin/show_pathway?sly03410/sly:101262116%09red/sly:101247954%09red/sly:101251710%09red/sly:101268807%09red/sly:101253967%09red/sly:101254462%09red/sly:544248%09red/sly:101260506%09red/sly:101257131%09red/sly:101256637%09red
Biotin metabolism	KEGG PATHWAY	sly00780	7	19	0.274131	1	Niben101Scf02793g24006|Niben101Scf10810g01009|Niben101Scf03455g05017|Niben101Scf00279g07001|Niben101Scf05767g07012|Niben101Scf08030g04001|Niben101Scf18951g00022	sly:101252237|sly:101245377|sly:101267959|sly:101266461|sly:101249464|sly:101249464|sly:101260342|	101252237|101245377|101267959|101266461|101249464|101249464|101260342|	http://www.genome.jp/kegg-bin/show_pathway?sly00780/sly:101252237%09red/sly:101267959%09red/sly:101249464%09red/sly:101266461%09red/sly:101245377%09red/sly:101260342%09red
One carbon pool by folate	KEGG PATHWAY	sly00670	7	19	0.274131	1	Niben101Scf02122g02019|Niben101Scf02145g10005|Niben101Scf00069g12017|Niben101Scf07073g02007|Niben101Scf03710g06004|Niben101Scf01048g00005|Niben101Scf05438g05014	sly:101250548|sly:101249137|sly:101254439|sly:101254439|sly:101251299|sly:101254439|sly:101249137|	101250548|101249137|101254439|101254439|101251299|101254439|101249137|	http://www.genome.jp/kegg-bin/show_pathway?sly00670/sly:101251299%09red/sly:101254439%09red/sly:101249137%09red/sly:101250548%09red
Alanine, aspartate and glutamate metabolism	KEGG PATHWAY	sly00250	16	51	0.289179	1	Niben101Scf07123g00001|Niben101Scf02330g00012|Niben101Scf10735g00019|Niben101Scf10162g00004|Niben101Scf18214g00004|Niben101Scf04011g00009|Niben101Scf00345g01021|Niben101Scf10919g01012|Niben101Scf11860g00013|Niben101Scf02937g04001|Niben101Scf09832g00002|Niben101Scf01241g02004|Niben101Scf00797g18009|Niben101Scf03240g01006|Niben101Scf00573g01003|Niben101Scf00952g03003	sly:101055519|sly:543998|sly:100147726|sly:101265236|sly:101254281|sly:101247011|sly:544275|sly:101250934|sly:543875|sly:101265236|sly:101260072|sly:101259235|sly:101055519|sly:544275|sly:543875|sly:543998|	101055519|543998|100147726|101265236|101254281|101247011|544275|101250934|543875|101265236|101260072|101259235|101055519|544275|543875|543998|	http://www.genome.jp/kegg-bin/show_pathway?sly00250/sly:101055519%09red/sly:101250934%09red/sly:544275%09red/sly:101254281%09red/sly:101260072%09red/sly:101259235%09red/sly:543875%09red/sly:100147726%09red/sly:543998%09red/sly:101265236%09red/sly:101247011%09red
Homologous recombination	KEGG PATHWAY	sly03440	17	55	0.298179	1	Niben101Scf07424g02022|Niben101Scf01429g00010|Niben101Scf06008g00001|Niben101Scf07161g00017|Niben101Scf01438g04009|Niben101Scf04329g05016|Niben101Scf00911g01004|Niben101Scf02887g01014|Niben101Scf07680g02001|Niben101Scf00567g04007|Niben101Scf02230g03027|Niben101Scf12715g00001|Niben101Scf02540g00009|Niben101Scf00332g02011|Niben101Scf14427g00018|Niben101Scf03917g00017|Niben101Scf06378g03005	sly:101261911|sly:101247082|sly:101255870|sly:101256382|sly:101244966|sly:101252714|sly:101247082|sly:101262116|sly:544003|sly:101250913|sly:101256637|sly:101260233|sly:101244966|sly:101268516|sly:101244820|sly:101260976|sly:101262122|	101261911|101247082|101255870|101256382|101244966|101252714|101247082|101262116|544003|101250913|101256637|101260233|101244966|101268516|101244820|101260976|101262122|	http://www.genome.jp/kegg-bin/show_pathway?sly03440/sly:101252714%09red/sly:101261911%09red/sly:101244820%09red/sly:544003%09red/sly:101262116%09red/sly:101247082%09red/sly:101260976%09red/sly:101260233%09red/sly:101255870%09red/sly:101268516%09red/sly:101256382%09red/sly:101244966%09red/sly:101250913%09red/sly:101256637%09red/sly:101262122%09red
Pyrimidine metabolism	KEGG PATHWAY	sly00240	35	122	0.317543	1	Niben101Scf00366g01013|Niben101Ctg12327g00002|Niben101Scf02887g01014|Niben101Scf00652g01007|Niben101Scf02510g05023|Niben101Scf21107g00019|Niben101Scf03850g02024|Niben101Scf00218g04008|Niben101Scf03393g00011|Niben101Scf06727g00025|Niben101Scf06700g02002|Niben101Scf00675g01003|Niben101Scf01073g04022|Niben101Scf07229g02002|Niben101Scf18347g00003|Niben101Scf08137g03002|Niben101Scf18951g00009|Niben101…	sly:101266715|sly:101259745|sly:101262116|sly:544274|sly:101260506|sly:101253028|sly:101260252|sly:101259471|sly:101261156|sly:101254347|sly:101244205|sly:101244205|sly:101259745|sly:101255711|sly:101258292|sly:101254462|sly:101259745|sly:101256637|sly:101055576|sly:101253967|sly:101268630|sly:101253028|sly:101261746|sly:101256925|sly:101258292|sly:543715|sly:101254347|sly:101249065|sly:101263997…	101266715|101259745|101262116|544274|101260506|101253028|101260252|101259471|101261156|101254347|101244205|101244205|101259745|101255711|101258292|101254462|101259745|101256637|101055576|101253967|101268630|101253028|101261746|101256925|101258292|543715|101254347|101249065|101263997|101254462|101249065|101257698|101266715|101268630|101055576|	http://www.genome.jp/kegg-bin/show_pathway?sly00240/sly:101254347%09red/sly:101255711%09red/sly:101253967%09red/sly:101260506%09red/sly:101244205%09red/sly:101259471%09red/sly:101263997%09red/sly:101262116%09red/sly:101259745%09red/sly:101256925%09red/sly:101261156%09red/sly:101268630%09red/sly:101249065%09red/sly:101256637%09red/sly:101253028%09red/sly:543715%09red/sly:101266715%09red/sly:544274…
Pyruvate metabolism	KEGG PATHWAY	sly00620	26	90	0.338949	1	Niben101Scf15109g00018|Niben101Scf06933g02041|Niben101Scf01671g02002|Niben101Scf00653g01010|Niben101Scf00276g07001|Niben101Scf02622g10003|Niben101Scf01980g02001|Niben101Scf01334g06004|Niben101Scf04046g00008|Niben101Scf05269g04001|Niben101Scf01962g01006|Niben101Scf05304g00009|Niben101Scf00058g02009|Niben101Scf04053g03033|Niben101Scf01077g04012|Niben101Scf05697g02007|Niben101Scf25430g00015|Niben101…	sly:101259466|sly:101256355|sly:544237|sly:543869|sly:101263236|sly:101256147|sly:101250973|sly:544237|sly:101255777|sly:101250973|sly:101255271|sly:101262822|sly:101267346|sly:778286|sly:101245066|sly:101256147|sly:101260311|sly:101255271|sly:101245149|sly:101262949|sly:101260311|sly:543812|sly:101257775|sly:101245149|sly:101267346|sly:101254485|	101259466|101256355|544237|543869|101263236|101256147|101250973|544237|101255777|101250973|101255271|101262822|101267346|778286|101245066|101256147|101260311|101255271|101245149|101262949|101260311|543812|101257775|101245149|101267346|101254485|	http://www.genome.jp/kegg-bin/show_pathway?sly00620/sly:101245149%09red/sly:101255271%09red/sly:778286%09red/sly:101259466%09red/sly:101262822%09red/sly:101267346%09red/sly:101245066%09red/sly:101250973%09red/sly:101262949%09red/sly:101255777%09red/sly:543812%09red/sly:101260311%09red/sly:101256355%09red/sly:101257775%09red/sly:544237%09red/sly:101256147%09red/sly:101254485%09red/sly:101263236%09…
Purine metabolism	KEGG PATHWAY	sly00230	43	154	0.348362	1	Niben101Scf00366g01013|Niben101Scf01073g04022|Niben101Ctg12327g00002|Niben101Scf02887g01014|Niben101Scf25706g00003|Niben101Scf02510g05023|Niben101Scf02242g01006|Niben101Scf03850g02024|Niben101Scf03393g00011|Niben101Scf00109g10003|Niben101Scf01697g23018|Niben101Scf00276g07001|Niben101Scf10919g01012|Niben101Scf18347g00003|Niben101Scf08137g03002|Niben101Scf18951g00009|Niben101Scf02622g10003|Niben101…	sly:101266715|sly:101259745|sly:101259745|sly:101262116|sly:101251530|sly:101260506|sly:101263997|sly:101260252|sly:101261156|sly:101268630|sly:101267885|sly:101263236|sly:101250934|sly:101258292|sly:101254462|sly:101259745|sly:101256147|sly:101256637|sly:101055576|sly:101253967|sly:101267885|sly:101256508|sly:101264422|sly:101248270|sly:101261746|sly:101267885|sly:101253795|sly:101258292|sly:101…	101266715|101259745|101259745|101262116|101251530|101260506|101263997|101260252|101261156|101268630|101267885|101263236|101250934|101258292|101254462|101259745|101256147|101256637|101055576|101253967|101267885|101256508|101264422|101248270|101261746|101267885|101253795|101258292|101256147|101258302|101249065|101267287|101254462|101246124|101253795|101249065|101257775|101248270|101247286|101266715…	http://www.genome.jp/kegg-bin/show_pathway?sly00230/sly:101251530%09red/sly:101253967%09red/sly:101260506%09red/sly:101263236%09red/sly:101263997%09red/sly:101267885%09red/sly:101262116%09red/sly:101259745%09red/sly:101261156%09red/sly:101268630%09red/sly:101246124%09red/sly:101249065%09red/sly:101256637%09red/sly:101256508%09red/sly:101258302%09red/sly:101266715%09red/sly:101264422%09red/sly:101…
Linoleic acid metabolism	KEGG PATHWAY	sly00591	6	18	0.367556	1	Niben101Scf08869g00002|Niben101Scf05407g00001|Niben101Scf00711g02004|Niben101Scf01434g03006|Niben101Scf06364g00003|Niben101Scf01506g02001	sly:101256707|sly:101254936|sly:101255254|sly:543818|sly:543994|sly:101256707|	101256707|101254936|101255254|543818|543994|101256707|	http://www.genome.jp/kegg-bin/show_pathway?sly00591/sly:101254936%09red/sly:101256707%09red/sly:543994%09red/sly:543818%09red/sly:101255254%09red
Steroid biosynthesis	KEGG PATHWAY	sly00100	9	31	0.438253	1	Niben101Scf05811g06013|Niben101Scf04570g06007|Niben101Scf05961g02035|Niben101Scf02232g00001|Niben101Scf05278g00007|Niben101Scf00711g02004|Niben101Scf00926g01011|Niben101Scf16532g01001|Niben101Scf24355g00005	sly:100736533|sly:101256156|sly:101259646|sly:100136886|sly:100736533|sly:101255254|sly:101252376|sly:100147715|sly:101252376|	100736533|101256156|101259646|100136886|100736533|101255254|101252376|100147715|101252376|	http://www.genome.jp/kegg-bin/show_pathway?sly00100/sly:100136886%09red/sly:101256156%09red/sly:100736533%09red/sly:101252376%09red/sly:101259646%09red/sly:101255254%09red/sly:100147715%09red
Isoquinoline alkaloid biosynthesis	KEGG PATHWAY	sly00950	6	20	0.4481	1	Niben101Scf02937g06005|Niben101Scf02569g00027|Niben101Scf09832g00002|Niben101Scf05858g00001|Niben101Scf01732g01011|Niben101Scf07714g00008	sly:101266123|sly:543808|sly:101260072|sly:101266123|sly:543808|sly:101264863|	101266123|543808|101260072|101266123|543808|101264863|	http://www.genome.jp/kegg-bin/show_pathway?sly00950/sly:101264863%09red/sly:101260072%09red/sly:543808%09red/sly:101266123%09red
Amino sugar and nucleotide sugar metabolism	KEGG PATHWAY	sly00520	33	123	0.451418	1	Niben101Scf02653g03003|Niben101Scf03488g03004|Niben101Scf07984g02015|Niben101Scf10650g02016|Niben101Scf00806g04007|Niben101Scf01998g08005|Niben101Scf01520g08031|Niben101Scf01697g23018|Niben101Scf01625g01002|Niben101Scf03671g00015|Niben101Scf06295g04023|Niben101Scf06836g00003|Niben101Scf11408g01031|Niben101Scf05109g02002|Niben101Scf03881g00002|Niben101Scf06748g01012|Niben101Scf02381g03005|Niben101…	sly:544308|sly:101247369|sly:543968|sly:543779|sly:544308|sly:100301938|sly:544039|sly:101267885|sly:543968|sly:544039|sly:101257783|sly:101267885|sly:101257677|sly:101251855|sly:543515|sly:100301938|sly:101267184|sly:101267885|sly:101267184|sly:101258640|sly:101253202|sly:101267287|sly:543514|sly:101250823|sly:543517|sly:101257677|sly:100316902|sly:101248982|sly:101249663|sly:543945|sly:10125385…	544308|101247369|543968|543779|544308|100301938|544039|101267885|543968|544039|101257783|101267885|101257677|101251855|543515|100301938|101267184|101267885|101267184|101258640|101253202|101267287|543514|101250823|543517|101257677|100316902|101248982|101249663|543945|101253853|778245|101266745|	http://www.genome.jp/kegg-bin/show_pathway?sly00520/sly:100301938%09red/sly:101266745%09red/sly:543517%09red/sly:543514%09red/sly:543515%09red/sly:101257783%09red/sly:101248982%09red/sly:543968%09red/sly:543945%09red/sly:101267885%09red/sly:101251855%09red/sly:100316902%09red/sly:101249663%09red/sly:101258640%09red/sly:543779%09red/sly:101253202%09red/sly:101253853%09red/sly:778245%09red/sly:1012…
Limonene and pinene degradation	KEGG PATHWAY	sly00903	3	9	0.459411	1	Niben101Scf05304g00009|Niben101Scf32649g00006|Niben101Scf36674g00005	sly:101262822|sly:101267893|sly:101254485|	101262822|101267893|101254485|	http://www.genome.jp/kegg-bin/show_pathway?sly00903/sly:101254485%09red/sly:101267893%09red/sly:101262822%09red
Taurine and hypotaurine metabolism	KEGG PATHWAY	sly00430	4	13	0.472107	1	Niben101Scf01326g09002|Niben101Scf01927g07001|Niben101Scf01241g02004|Niben101Scf00551g02008	sly:101258715|sly:101263185|sly:101259235|sly:101263185|	101258715|101263185|101259235|101263185|	http://www.genome.jp/kegg-bin/show_pathway?sly00430/sly:101263185%09red/sly:101259235%09red/sly:101258715%09red
Glycerolipid metabolism	KEGG PATHWAY	sly00561	17	63	0.478266	1	Niben101Scf05304g00009|Niben101Scf18107g00014|Niben101Scf08443g00019|Niben101Scf03320g03004|Niben101Scf06748g01012|Niben101Scf04309g00007|Niben101Scf02436g00004|Niben101Scf01822g13004|Niben101Scf02572g03008|Niben101Scf01998g08005|Niben101Scf02264g05017|Niben101Scf06654g02004|Niben101Scf00711g02004|Niben101Scf03973g00008|Niben101Scf25069g01006|Niben101Scf36674g00005|Niben101Scf06326g00032	sly:101262822|sly:101244755|sly:101253668|sly:101266854|sly:100301938|sly:101257014|sly:543901|sly:543901|sly:101244755|sly:100301938|sly:101254424|sly:544171|sly:101255254|sly:101266485|sly:101251501|sly:101254485|sly:101263085|	101262822|101244755|101253668|101266854|100301938|101257014|543901|543901|101244755|100301938|101254424|544171|101255254|101266485|101251501|101254485|101263085|	http://www.genome.jp/kegg-bin/show_pathway?sly00561/sly:101263085%09red/sly:100301938%09red/sly:101257014%09red/sly:101266485%09red/sly:101262822%09red/sly:101244755%09red/sly:544171%09red/sly:101254424%09red/sly:543901%09red/sly:101266854%09red/sly:101251501%09red/sly:101254485%09red/sly:101255254%09red/sly:101253668%09red
Nucleotide excision repair	KEGG PATHWAY	sly03420	16	60	0.498093	1	Niben101Scf06008g00001|Niben101Scf01429g00010|Niben101Scf01438g04009|Niben101Scf11937g01021|Niben101Scf07672g00014|Niben101Scf04329g05016|Niben101Scf00911g01004|Niben101Scf02887g01014|Niben101Scf08137g03002|Niben101Scf00567g04007|Niben101Scf02230g03027|Niben101Scf02540g00009|Niben101Scf03710g11002|Niben101Scf02510g05023|Niben101Scf10384g02008|Niben101Scf00887g00009	sly:101255870|sly:101247082|sly:101244966|sly:101253967|sly:544248|sly:101252714|sly:101247082|sly:101262116|sly:101254462|sly:101250913|sly:101256637|sly:101244966|sly:101264020|sly:101260506|sly:544248|sly:101254462|	101255870|101247082|101244966|101253967|544248|101252714|101247082|101262116|101254462|101250913|101256637|101244966|101264020|101260506|544248|101254462|	http://www.genome.jp/kegg-bin/show_pathway?sly03420/sly:101252714%09red/sly:101262116%09red/sly:101247082%09red/sly:101264020%09red/sly:101253967%09red/sly:101254462%09red/sly:544248%09red/sly:101255870%09red/sly:101260506%09red/sly:101244966%09red/sly:101250913%09red/sly:101256637%09red
Phenylalanine, tyrosine and tryptophan biosynthesis	KEGG PATHWAY	sly00400	13	49	0.514158	1	Niben101Scf05438g02004|Niben101Scf01005g11010|Niben101Scf05382g00001|Niben101Scf01318g01008|Niben101Scf09832g00002|Niben101Scf04044g00007|Niben101Scf01450g00005|Niben101Scf07895g00007|Niben101Scf11361g00005|Niben101Scf07714g00008|Niben101Scf10126g00007|Niben101Scf03842g07001|Niben101Scf00247g04007	sly:101251350|sly:544153|sly:101247693|sly:101263817|sly:101260072|sly:101263817|sly:544153|sly:101257271|sly:543977|sly:101264863|sly:101259361|sly:101265030|sly:101247833|	101251350|544153|101247693|101263817|101260072|101263817|544153|101257271|543977|101264863|101259361|101265030|101247833|	http://www.genome.jp/kegg-bin/show_pathway?sly00400/sly:101264863%09red/sly:101257271%09red/sly:101251350%09red/sly:101263817%09red/sly:101260072%09red/sly:101247693%09red/sly:101259361%09red/sly:101265030%09red/sly:101247833%09red/sly:543977%09red/sly:544153%09red
Ether lipid metabolism	KEGG PATHWAY	sly00565	8	30	0.530685	1	Niben101Scf03865g00006|Niben101Scf00539g07022|Niben101Scf12609g01009|Niben101Scf00711g02004|Niben101Scf00978g12003|Niben101Scf01001g04001|Niben101Scf04021g05008|Niben101Scf14688g00017	sly:101248969|sly:101248969|sly:101264185|sly:101255254|sly:101244700|sly:101259566|sly:101249590|sly:101264185|	101248969|101248969|101264185|101255254|101244700|101259566|101249590|101264185|	http://www.genome.jp/kegg-bin/show_pathway?sly00565/sly:101259566%09red/sly:101249590%09red/sly:101244700%09red/sly:101264185%09red/sly:101248969%09red/sly:101255254%09red
Tryptophan metabolism	KEGG PATHWAY	sly00380	8	30	0.530685	1	Niben101Scf05304g00009|Niben101Scf12935g00046|Niben101Scf02041g04015|Niben101Scf03263g04009|Niben101Scf01497g03008|Niben101Scf05395g03020|Niben101Ctg10591g00003|Niben101Scf36674g00005	sly:101262822|sly:101259333|sly:543585|sly:101267265|sly:543585|sly:101259333|sly:543585|sly:101254485|	101262822|101259333|543585|101267265|543585|101259333|543585|101254485|	http://www.genome.jp/kegg-bin/show_pathway?sly00380/sly:101259333%09red/sly:101267265%09red/sly:101254485%09red/sly:543585%09red/sly:101262822%09red
Flavonoid biosynthesis	KEGG PATHWAY	sly00941	11	43	0.563638	1	Niben101Scf05989g01008|Niben101Scf02893g00001|Niben101Scf00262g05006|Niben101Scf00857g01003|Niben101Scf02562g01010|Niben101Scf01146g13015|Niben101Scf00077g05015|Niben101Scf03790g00015|Niben101Scf04028g02017|Niben101Scf01916g00004|Niben101Scf02429g06007	sly:101249265|sly:778295|sly:101262919|sly:101262367|sly:544249|sly:778295|sly:101262367|sly:544249|sly:101252173|sly:101249265|sly:101249699|	101249265|778295|101262919|101262367|544249|778295|101262367|544249|101252173|101249265|101249699|	http://www.genome.jp/kegg-bin/show_pathway?sly00941/sly:101262367%09red/sly:778295%09red/sly:101252173%09red/sly:101249699%09red/sly:101262919%09red/sly:544249%09red/sly:101249265%09red
Riboflavin metabolism	KEGG PATHWAY	sly00740	3	11	0.57069	1	Niben101Scf39395g00004|Niben101Scf01866g03012|Niben101Scf04286g00001	sly:101263281|sly:101263281|sly:101249252|	101263281|101263281|101249252|	http://www.genome.jp/kegg-bin/show_pathway?sly00740/sly:101263281%09red/sly:101249252%09red
beta-Alanine metabolism	KEGG PATHWAY	sly00410	12	49	0.614464	1	Niben101Scf02290g01001|Niben101Scf05304g00009|Niben101Scf02937g06005|Niben101Scf02569g00027|Niben101Scf01241g02004|Niben101Scf10085g01006|Niben101Scf00461g04004|Niben101Scf01732g01011|Niben101Scf05858g00001|Niben101Scf13411g00012|Niben101Scf22800g00002|Niben101Scf36674g00005	sly:543894|sly:101262822|sly:101266123|sly:543808|sly:101259235|sly:101268723|sly:101249640|sly:543808|sly:101266123|sly:101252005|sly:101260014|sly:101254485|	543894|101262822|101266123|543808|101259235|101268723|101249640|543808|101266123|101252005|101260014|101254485|	http://www.genome.jp/kegg-bin/show_pathway?sly00410/sly:101268723%09red/sly:101262822%09red/sly:101266123%09red/sly:101252005%09red/sly:101249640%09red/sly:543808%09red/sly:101259235%09red/sly:101260014%09red/sly:101254485%09red/sly:543894%09red
Degradation of aromatic compounds	KEGG PATHWAY	sly01220	3	12	0.620686	1	Niben101Scf03141g08015|Niben101Scf00262g05006|Niben101Scf11319g00005	sly:101251366|sly:101262919|sly:101251366|	101251366|101262919|101251366|	http://www.genome.jp/kegg-bin/show_pathway?sly01220/sly:101262919%09red/sly:101251366%09red
Tyrosine metabolism	KEGG PATHWAY	sly00350	10	42	0.644299	1	Niben101Scf02937g06005|Niben101Scf02569g00027|Niben101Scf03141g08015|Niben101Scf07714g00008|Niben101Scf01374g01003|Niben101Scf09832g00002|Niben101Scf05858g00001|Niben101Scf01732g01011|Niben101Scf26094g00006|Niben101Scf11319g00005	sly:101266123|sly:543808|sly:101251366|sly:101264863|sly:101263391|sly:101260072|sly:101266123|sly:543808|sly:101257377|sly:101251366|	101266123|543808|101251366|101264863|101263391|101260072|101266123|543808|101257377|101251366|	http://www.genome.jp/kegg-bin/show_pathway?sly00350/sly:101264863%09red/sly:101260072%09red/sly:101257377%09red/sly:101266123%09red/sly:543808%09red/sly:101263391%09red/sly:101251366%09red
Other glycan degradation	KEGG PATHWAY	sly00511	3	13	0.666547	1	Niben101Scf00168g10029|Niben101Scf02405g02003|Niben101Scf06884g01004	sly:101256611|sly:101253853|sly:101254568|	101256611|101253853|101254568|	http://www.genome.jp/kegg-bin/show_pathway?sly00511/sly:101253853%09red/sly:101256611%09red/sly:101254568%09red
Cysteine and methionine metabolism	KEGG PATHWAY	sly00270	23	98	0.693394	1	Niben101Scf02290g01001|Niben101Scf01820g00025|Niben101Scf09136g00004|Niben101Scf09832g00002|Niben101Scf05270g01002|Niben101Scf32212g00015|Niben101Scf00578g06007|Niben101Scf02543g01008|Niben101Scf07714g00008|Niben101Scf07438g04014|Niben101Scf05972g02009|Niben101Scf05295g05012|Niben101Scf09725g00022|Niben101Scf01861g00002|Niben101Scf04053g03033|Niben101Scf13622g01020|Niben101Scf14881g02007|Niben101…	sly:543894|sly:101247506|sly:101248518|sly:101260072|sly:101254617|sly:543721|sly:101255033|sly:544285|sly:101264863|sly:101264078|sly:101255136|sly:100301939|sly:101264078|sly:544155|sly:778286|sly:543506|sly:101265343|sly:101249769|sly:100125909|sly:101266529|sly:543920|sly:606300|sly:101262142|	543894|101247506|101248518|101260072|101254617|543721|101255033|544285|101264863|101264078|101255136|100301939|101264078|544155|778286|543506|101265343|101249769|100125909|101266529|543920|606300|101262142|	http://www.genome.jp/kegg-bin/show_pathway?sly00270/sly:543721%09red/sly:100301939%09red/sly:544285%09red/sly:543920%09red/sly:101248518%09red/sly:100125909%09red/sly:101264863%09red/sly:101264078%09red/sly:101247506%09red/sly:543894%09red/sly:101266529%09red/sly:778286%09red/sly:543506%09red/sly:101254617%09red/sly:101265343%09red/sly:101260072%09red/sly:101262142%09red/sly:101255033%09red/sly:6…
Inositol phosphate metabolism	KEGG PATHWAY	sly00562	15	65	0.694232	1	Niben101Scf05307g04003|Niben101Scf18589g00011|Niben101Scf02375g01012|Niben101Scf01412g00017|Niben101Scf10169g03009|Niben101Scf01852g01023|Niben101Scf03493g00019|Niben101Scf10085g01006|Niben101Scf01954g01020|Niben101Scf01847g02012|Niben101Scf00303g00002|Niben101Scf06016g08006|Niben101Scf00978g12003|Niben101Scf01001g04001|Niben101Scf00126g07003	sly:100301923|sly:544013|sly:101246342|sly:101246905|sly:101260052|sly:101246286|sly:101260332|sly:101268723|sly:101265480|sly:101246286|sly:544013|sly:544226|sly:101244700|sly:101259566|sly:101251739|	100301923|544013|101246342|101246905|101260052|101246286|101260332|101268723|101265480|101246286|544013|544226|101244700|101259566|101251739|	http://www.genome.jp/kegg-bin/show_pathway?sly00562/sly:101259566%09red/sly:101260332%09red/sly:101268723%09red/sly:544013%09red/sly:101265480%09red/sly:101246905%09red/sly:100301923%09red/sly:101251739%09red/sly:101260052%09red/sly:101246286%09red/sly:101244700%09red/sly:101246342%09red/sly:544226%09red
Glycerophospholipid metabolism	KEGG PATHWAY	sly00564	22	94	0.695142	1	Niben101Scf08443g00019|Niben101Scf06654g02004|Niben101Scf01822g13004|Niben101Scf00349g02005|Niben101Scf12609g01009|Niben101Scf00978g12003|Niben101Scf07935g00006|Niben101Scf14688g00017|Niben101Scf02436g00004|Niben101Scf04309g00007|Niben101Scf01001g04001|Niben101Scf00539g07022|Niben101Scf02264g05017|Niben101Scf09960g01002|Niben101Scf00711g02004|Niben101Scf01620g02013|Niben101Scf03865g00006|Niben101…	sly:101253668|sly:544171|sly:543901|sly:101264846|sly:101264185|sly:101244700|sly:101247110|sly:101264185|sly:543901|sly:101257014|sly:101259566|sly:101248969|sly:101254424|sly:101246124|sly:101255254|sly:101264846|sly:101248969|sly:101256870|sly:101251501|sly:543681|sly:101261489|sly:101249590|	101253668|544171|543901|101264846|101264185|101244700|101247110|101264185|543901|101257014|101259566|101248969|101254424|101246124|101255254|101264846|101248969|101256870|101251501|543681|101261489|101249590|	http://www.genome.jp/kegg-bin/show_pathway?sly00564/sly:101259566%09red/sly:101264846%09red/sly:101257014%09red/sly:101256870%09red/sly:101247110%09red/sly:101249590%09red/sly:101261489%09red/sly:543901%09red/sly:101264185%09red/sly:101248969%09red/sly:101254424%09red/sly:101251501%09red/sly:101246124%09red/sly:543681%09red/sly:101255254%09red/sly:101244700%09red/sly:544171%09red/sly:101253668%09…
ABC transporters	KEGG PATHWAY	sly02010	5	23	0.70814	1	Niben101Scf08995g00017|Niben101Scf08785g02012|Niben101Scf02139g07001|Niben101Scf02880g00013|Niben101Scf07442g00008	sly:101266927|sly:101246316|sly:101261549|sly:101246316|sly:101262724|	101266927|101246316|101261549|101246316|101262724|	http://www.genome.jp/kegg-bin/show_pathway?sly02010/sly:101262724%09red/sly:101246316%09red/sly:101266927%09red/sly:101261549%09red
Ascorbate and aldarate metabolism	KEGG PATHWAY	sly00053	11	49	0.710659	1	Niben101Scf05304g00009|Niben101Scf06349g02016|Niben101Scf07250g02003|Niben101Scf02367g05038|Niben101Scf01696g06050|Niben101Scf13186g03006|Niben101Scf03804g01001|Niben101Scf02537g02023|Niben101Scf18589g00011|Niben101Scf00303g00002|Niben101Scf36674g00005	sly:101262822|sly:101253550|sly:101264583|sly:101263901|sly:100316902|sly:101253550|sly:778341|sly:101263901|sly:544013|sly:544013|sly:101254485|	101262822|101253550|101264583|101263901|100316902|101253550|778341|101263901|544013|544013|101254485|	http://www.genome.jp/kegg-bin/show_pathway?sly00053/sly:101253550%09red/sly:544013%09red/sly:101262822%09red/sly:100316902%09red/sly:101264583%09red/sly:778341%09red/sly:101254485%09red/sly:101263901%09red
Peroxisome	KEGG PATHWAY	sly04146	21	91	0.713292	1	Niben101Scf07123g00001|Niben101Scf00064g00021|Niben101Ctg14566g00003|Niben101Scf07798g03010|Niben101Scf02041g04015|Niben101Scf01227g03016|Niben101Scf11215g00025|Niben101Scf04160g00014|Niben101Scf00563g01003|Niben101Scf01166g13001|Niben101Scf01497g03008|Niben101Scf05395g03020|Niben101Scf00797g18009|Niben101Scf10608g00009|Niben101Scf06170g00010|Niben101Scf00897g02011|Niben101Scf04496g00009|Niben101…	sly:101055519|sly:101243643|sly:544054|sly:101256164|sly:543585|sly:101256779|sly:101266138|sly:101257097|sly:101247444|sly:101244443|sly:543585|sly:101259333|sly:101055519|sly:101249020|sly:101259379|sly:544106|sly:101247444|sly:544106|sly:543585|sly:101244443|sly:101259333|	101055519|101243643|544054|101256164|543585|101256779|101266138|101257097|101247444|101244443|543585|101259333|101055519|101249020|101259379|544106|101247444|544106|543585|101244443|101259333|	http://www.genome.jp/kegg-bin/show_pathway?sly04146/sly:101259333%09red/sly:101266138%09red/sly:101055519%09red/sly:544106%09red/sly:544054%09red/sly:101256779%09red/sly:101249020%09red/sly:101243643%09red/sly:543585%09red/sly:101244443%09red/sly:101257097%09red/sly:101247444%09red/sly:101259379%09red/sly:101256164%09red
2-Oxocarboxylic acid metabolism	KEGG PATHWAY	sly01210	14	62	0.717118	1	Niben101Scf00388g08010|Niben101Scf05929g05009|Niben101Scf02894g00005|Niben101Scf02543g04010|Niben101Scf02937g04001|Niben101Scf05929g05003|Niben101Scf01899g07007|Niben101Scf10162g00004|Niben101Scf01077g04012|Niben101Scf09832g00002|Niben101Scf01491g00004|Niben101Scf03747g04018|Niben101Scf01221g02001|Niben101Scf05824g13010	sly:101245812|sly:101266391|sly:101254008|sly:101254008|sly:101265236|sly:101266391|sly:101247914|sly:101265236|sly:101245066|sly:101260072|sly:101247891|sly:100301981|sly:101266391|sly:101247914|	101245812|101266391|101254008|101254008|101265236|101266391|101247914|101265236|101245066|101260072|101247891|100301981|101266391|101247914|	http://www.genome.jp/kegg-bin/show_pathway?sly01210/sly:101247914%09red/sly:101254008%09red/sly:101245066%09red/sly:101266391%09red/sly:101265236%09red/sly:101245812%09red/sly:101247891%09red/sly:101260072%09red/sly:100301981%09red
Stilbenoid, diarylheptanoid and gingerol biosynthesis	KEGG PATHWAY	sly00945	7	33	0.740288	1	Niben101Scf32649g00006|Niben101Scf00262g05006|Niben101Scf00857g01003|Niben101Scf02562g01010|Niben101Scf03790g00015|Niben101Scf04028g02017|Niben101Scf00077g05015	sly:101267893|sly:101262919|sly:101262367|sly:544249|sly:544249|sly:101252173|sly:101262367|	101267893|101262919|101262367|544249|544249|101252173|101262367|	http://www.genome.jp/kegg-bin/show_pathway?sly00945/sly:101262919%09red/sly:101262367%09red/sly:544249%09red/sly:101252173%09red/sly:101267893%09red
Tropane, piperidine and pyridine alkaloid biosynthesis	KEGG PATHWAY	sly00960	7	33	0.740288	1	Niben101Scf02937g06005|Niben101Scf02569g00027|Niben101Scf01374g01003|Niben101Scf09832g00002|Niben101Scf05858g00001|Niben101Scf01732g01011|Niben101Scf07714g00008	sly:101266123|sly:543808|sly:101263391|sly:101260072|sly:101266123|sly:543808|sly:101264863|	101266123|543808|101263391|101260072|101266123|543808|101264863|	http://www.genome.jp/kegg-bin/show_pathway?sly00960/sly:101264863%09red/sly:101263391%09red/sly:101260072%09red/sly:543808%09red/sly:101266123%09red
Sesquiterpenoid and triterpenoid biosynthesis	KEGG PATHWAY	sly00909	3	15	0.74575	1	Niben101Scf00926g01011|Niben101Scf24355g00005|Niben101Scf03993g06006	sly:101252376|sly:101252376|sly:101264676|	101252376|101252376|101264676|	http://www.genome.jp/kegg-bin/show_pathway?sly00909/sly:101252376%09red/sly:101264676%09red
Lipoic acid metabolism	KEGG PATHWAY	sly00785	1	5	0.747642	1	Niben101Scf01192g06006	sly:101258875|	101258875|	http://www.genome.jp/kegg-bin/show_pathway?sly00785/sly:101258875%09red
Phosphatidylinositol signaling system	KEGG PATHWAY	sly04070	15	68	0.749129	1	Niben101Scf08443g00019|Niben101Scf05307g04003|Niben101Scf05060g07008|Niben101Scf06654g02004|Niben101Scf02375g01012|Niben101Scf01412g00017|Niben101Scf04309g00007|Niben101Scf16833g00004|Niben101Scf18643g00005|Niben101Scf01954g01020|Niben101Scf18589g00011|Niben101Scf00303g00002|Niben101Scf00126g07003|Niben101Scf05565g02013|Niben101Scf04133g02009	sly:101253668|sly:100301923|sly:101251639|sly:544171|sly:101246342|sly:101246905|sly:101257014|sly:544131|sly:101258272|sly:101265480|sly:544013|sly:544013|sly:101251739|sly:543984|sly:101251639|	101253668|100301923|101251639|544171|101246342|101246905|101257014|544131|101258272|101265480|544013|544013|101251739|543984|101251639|	http://www.genome.jp/kegg-bin/show_pathway?sly04070/sly:101257014%09red/sly:544013%09red/sly:101265480%09red/sly:544131%09red/sly:101246905%09red/sly:100301923%09red/sly:101251739%09red/sly:101258272%09red/sly:101246342%09red/sly:543984%09red/sly:101253668%09red/sly:544171%09red/sly:101251639%09red
Glutathione metabolism	KEGG PATHWAY	sly00480	24	108	0.777331	1	Niben101Scf02290g01001|Niben101Scf07250g02003|Niben101Scf10316g03003|Niben101Scf01927g07001|Niben101Scf03804g01001|Niben101Scf02537g02023|Niben101Scf02367g05038|Niben101Scf00551g02008|Niben101Scf07748g00010|Niben101Scf00109g10003|Niben101Scf03393g00011|Niben101Scf08130g00016|Niben101Scf08130g00014|Niben101Scf02526g00002|Niben101Scf00612g01002|Niben101Scf06291g03002|Niben101Scf00898g00002|Niben101…	sly:543894|sly:101264583|sly:101266149|sly:101263185|sly:778341|sly:101263901|sly:101263901|sly:101263185|sly:100301931|sly:101268630|sly:101261156|sly:543814|sly:101266149|sly:101248896|sly:101266706|sly:101256964|sly:101250402|sly:101249065|sly:101263997|sly:101248761|sly:101248896|sly:101249065|sly:101267727|sly:101268630|	543894|101264583|101266149|101263185|778341|101263901|101263901|101263185|100301931|101268630|101261156|543814|101266149|101248896|101266706|101256964|101250402|101249065|101263997|101248761|101248896|101249065|101267727|101268630|	http://www.genome.jp/kegg-bin/show_pathway?sly00480/sly:101263997%09red/sly:101266149%09red/sly:101268630%09red/sly:101266706%09red/sly:101264583%09red/sly:101250402%09red/sly:101256964%09red/sly:100301931%09red/sly:778341%09red/sly:101248761%09red/sly:101263185%09red/sly:101261156%09red/sly:101248896%09red/sly:543814%09red/sly:101267727%09red/sly:101249065%09red/sly:101263901%09red/sly:543894%09…
Histidine metabolism	KEGG PATHWAY	sly00340	6	31	0.799306	1	Niben101Scf05304g00009|Niben101Scf01777g00016|Niben101Scf00018g02003|Niben101Scf03053g00001|Niben101Scf01970g01025|Niben101Scf36674g00005	sly:101262822|sly:101248029|sly:101262912|sly:101245890|sly:101245890|sly:101254485|	101262822|101248029|101262912|101245890|101245890|101254485|	http://www.genome.jp/kegg-bin/show_pathway?sly00340/sly:101248029%09red/sly:101262912%09red/sly:101254485%09red/sly:101245890%09red/sly:101262822%09red
Sulfur relay system	KEGG PATHWAY	sly04122	2	12	0.814476	1	Niben101Scf05295g05012|Niben101Scf07937g03021	sly:100301939|sly:101243795|	100301939|101243795|	http://www.genome.jp/kegg-bin/show_pathway?sly04122/sly:101243795%09red/sly:100301939%09red
Butanoate metabolism	KEGG PATHWAY	sly00650	5	27	0.81481	1	Niben101Scf01241g02004|Niben101Scf01491g00004|Niben101Scf10735g00019|Niben101Scf01513g01010|Niben101Scf02078g08041	sly:101259235|sly:101247891|sly:100147726|sly:100147724|sly:100147725|	101259235|101247891|100147726|100147724|100147725|	http://www.genome.jp/kegg-bin/show_pathway?sly00650/sly:100147726%09red/sly:100147725%09red/sly:100147724%09red/sly:101247891%09red/sly:101259235%09red
Sphingolipid metabolism	KEGG PATHWAY	sly00600	5	27	0.81481	1	Niben101Scf18639g00021|Niben101Scf00168g10029|Niben101Scf00978g09002|Niben101Scf02665g04014|Niben101Scf01661g02017	sly:778364|sly:101256611|sly:101251446|sly:101251446|sly:778364|	778364|101256611|101251446|101251446|778364|	http://www.genome.jp/kegg-bin/show_pathway?sly00600/sly:778364%09red/sly:101251446%09red/sly:101256611%09red
Starch and sucrose metabolism	KEGG PATHWAY	sly00500	46	204	0.817923	1	Niben101Scf10541g00018|Niben101Scf01520g08031|Niben101Scf09107g01004|Niben101Scf07984g02015|Niben101Scf04910g01004|Niben101Scf05154g01005|Niben101Scf06412g03016|Niben101Scf10650g02016|Niben101Scf04289g01010|Niben101Scf03488g03004|Niben101Scf01181g01007|Niben101Scf01697g23018|Niben101Scf06678g02006|Niben101Scf09817g02004|Niben101Scf01625g01002|Niben101Scf00887g01011|Niben101Scf03671g00015|Niben101…	sly:101260787|sly:544039|sly:101248295|sly:543968|sly:101267720|sly:101259221|sly:101261743|sly:543779|sly:101255690|sly:101247369|sly:543698|sly:101267885|sly:100736248|sly:101260871|sly:543968|sly:101255377|sly:544039|sly:101254849|sly:101266643|sly:101268420|sly:100135703|sly:101267885|sly:101257677|sly:101251855|sly:543515|sly:101260197|sly:101266782|sly:543713|sly:101255062|sly:101246803|sly…	101260787|544039|101248295|543968|101267720|101259221|101261743|543779|101255690|101247369|543698|101267885|100736248|101260871|543968|101255377|544039|101254849|101266643|101268420|100135703|101267885|101257677|101251855|543515|101260197|101266782|543713|101255062|101246803|101252941|101247960|101267287|543514|101250823|101267885|101252851|101257677|101248330|100191117|101263696|101252941|543945…	http://www.genome.jp/kegg-bin/show_pathway?sly00500/sly:101260871%09red/sly:101248295%09red/sly:543514%09red/sly:543515%09red/sly:100191117%09red/sly:100736248%09red/sly:101247960%09red/sly:101266643%09red/sly:101263696%09red/sly:101266782%09red/sly:543968%09red/sly:543945%09red/sly:101259221%09red/sly:101267885%09red/sly:101251855%09red/sly:101252941%09red/sly:100134910%09red/sly:543779%09red/sl…
Plant-pathogen interaction	KEGG PATHWAY	sly04626	39	176	0.828604	1	Niben101Scf04133g02009|Niben101Scf02245g00008|Niben101Scf04871g19004|Niben101Scf16651g00003|Niben101Scf01333g00005|Niben101Scf05565g02013|Niben101Scf02362g02014|Niben101Scf03307g00022|Niben101Scf09512g02006|Niben101Scf07586g00004|Niben101Scf00530g09006|Niben101Scf01350g07007|Niben101Scf11105g01005|Niben101Scf08926g01025|Niben101Scf03822g00014|Niben101Scf07488g00028|Niben101Scf13289g00008|Niben101…	sly:101251639|sly:101252553|sly:101258194|sly:101253387|sly:101266458|sly:543984|sly:101255501|sly:543947|sly:101261749|sly:101256817|sly:101250084|sly:101260586|sly:543942|sly:101256817|sly:101252935|sly:101244633|sly:101257927|sly:101254814|sly:101254814|sly:543571|sly:101259138|sly:101268787|sly:101257927|sly:543571|sly:101246133|sly:101245711|sly:544131|sly:101251639|sly:101256237|sly:1012502…	101251639|101252553|101258194|101253387|101266458|543984|101255501|543947|101261749|101256817|101250084|101260586|543942|101256817|101252935|101244633|101257927|101254814|101254814|543571|101259138|101268787|101257927|543571|101246133|101245711|544131|101251639|101256237|101250219|101261749|101264183|543900|101246133|101266458|101258272|101251928|101260586|101257927|	http://www.genome.jp/kegg-bin/show_pathway?sly04626/sly:101266458%09red/sly:101268787%09red/sly:544131%09red/sly:101250219%09red/sly:101256237%09red/sly:543900%09red/sly:543942%09red/sly:101254814%09red/sly:543947%09red/sly:101253387%09red/sly:101260586%09red/sly:101256817%09red/sly:101264183%09red/sly:101259138%09red/sly:101257927%09red/sly:101252553%09red/sly:101258194%09red/sly:101255501%09red…
Circadian rhythm - plant	KEGG PATHWAY	sly04712	8	42	0.832518	1	Niben101Scf02893g00001|Niben101Scf02026g01002|Niben101Scf01453g02010|Niben101Scf02751g04010|Niben101Scf07631g02024|Niben101Scf01146g13015|Niben101Scf02026g04007|Niben101Scf11670g02004	sly:778295|sly:101261662|sly:101255788|sly:544219|sly:101255788|sly:778295|sly:101262866|sly:101262866|	778295|101261662|101255788|544219|101255788|778295|101262866|101262866|	http://www.genome.jp/kegg-bin/show_pathway?sly04712/sly:544219%09red/sly:778295%09red/sly:101261662%09red/sly:101255788%09red/sly:101262866%09red
Other types of O-glycan biosynthesis	KEGG PATHWAY	sly00514	1	7	0.84055	1	Niben101Scf01226g01001	sly:101264204|	101264204|	http://www.genome.jp/kegg-bin/show_pathway?sly00514/sly:101264204%09red
Glycosaminoglycan degradation	KEGG PATHWAY	sly00531	2	13	0.84429	1	Niben101Scf02405g02003|Niben101Scf00635g02004	sly:101253853|sly:101264423|	101253853|101264423|	http://www.genome.jp/kegg-bin/show_pathway?sly00531/sly:101264423%09red/sly:101253853%09red
Fatty acid degradation	KEGG PATHWAY	sly00071	9	49	0.867583	1	Niben101Scf05304g00009|Niben101Scf03141g08015|Niben101Scf04160g00014|Niben101Scf01166g13001|Niben101Scf36674g00005|Niben101Scf10608g00009|Niben101Scf06170g00010|Niben101Scf05534g01014|Niben101Scf11319g00005	sly:101262822|sly:101251366|sly:101257097|sly:101244443|sly:101254485|sly:101249020|sly:101259379|sly:101244443|sly:101251366|	101262822|101251366|101257097|101244443|101254485|101249020|101259379|101244443|101251366|	http://www.genome.jp/kegg-bin/show_pathway?sly00071/sly:101262822%09red/sly:101249020%09red/sly:101259379%09red/sly:101244443%09red/sly:101254485%09red/sly:101251366%09red/sly:101257097%09red
Ribosome	KEGG PATHWAY	sly03010	83	365	0.86766	1	Niben101Scf01430g01004|Niben101Scf02104g00003|Niben101Scf07564g01020|Niben101Scf05605g00051|Niben101Scf04231g00003|Niben101Scf01912g01003|Niben101Scf04107g00015|Niben101Scf02249g02011|Niben101Scf16244g02036|Niben101Scf04113g01012|Niben101Scf00854g01012|Niben101Scf02160g06069|Niben101Scf06171g00001|Niben101Scf00262g02011|Niben101Scf00568g04019|Niben101Scf02172g06027|Niben101Scf13942g00028|Niben101…	sly:101265769|sly:16976780|sly:101244639|sly:101258178|sly:16976776|sly:101253247|sly:101246242|sly:101264241|sly:101245205|sly:101245942|sly:16976779|sly:101258178|sly:101245942|sly:101266952|sly:3950406|sly:16976780|sly:101248086|sly:101248086|sly:101262888|sly:101258378|sly:101259664|sly:101258363|sly:101262888|sly:101260136|sly:101247992|sly:101250874|sly:101259181|sly:101250331|sly:101247851…	101265769|16976780|101244639|101258178|16976776|101253247|101246242|101264241|101245205|101245942|16976779|101258178|101245942|101266952|3950406|16976780|101248086|101248086|101262888|101258378|101259664|101258363|101262888|101260136|101247992|101250874|101259181|101250331|101247851|101248722|101247992|101248302|101250811|101265739|101261433|101244639|101245794|101250331|101267247|101250574|10124…	http://www.genome.jp/kegg-bin/show_pathway?sly03010/sly:101256124%09red/sly:101265769%09red/sly:101257282%09red/sly:101245794%09red/sly:101250874%09red/sly:101252000%09red/sly:101248302%09red/sly:101255358%09red/sly:101267247%09red/sly:101262888%09red/sly:101248086%09red/sly:101265739%09red/sly:101249479%09red/sly:101259190%09red/sly:101254712%09red/sly:101259664%09red/sly:101255295%09red/sly:101…
Vitamin B6 metabolism	KEGG PATHWAY	sly00750	2	14	0.869682	1	Niben101Scf04549g10017|Niben101Scf34538g00005	sly:101254971|sly:101246036|	101254971|101246036|	http://www.genome.jp/kegg-bin/show_pathway?sly00750/sly:101246036%09red/sly:101254971%09red
Arginine and proline metabolism	KEGG PATHWAY	sly00330	16	84	0.89609	1	Niben101Scf02290g01001|Niben101Scf05304g00009|Niben101Scf01025g02004|Niben101Scf02330g00012|Niben101Scf00345g01021|Niben101Scf03747g04018|Niben101Scf09832g00002|Niben101Scf14881g02007|Niben101Scf00461g04004|Niben101Scf03240g01006|Niben101Scf02738g01016|Niben101Scf04126g05024|Niben101Scf13411g00012|Niben101Scf22800g00002|Niben101Scf36674g00005|Niben101Scf00952g03003	sly:543894|sly:101262822|sly:543807|sly:543998|sly:544275|sly:100301981|sly:101260072|sly:101265343|sly:101249640|sly:544275|sly:778202|sly:101262142|sly:101252005|sly:101260014|sly:101254485|sly:543998|	543894|101262822|543807|543998|544275|100301981|101260072|101265343|101249640|544275|778202|101262142|101252005|101260014|101254485|543998|	http://www.genome.jp/kegg-bin/show_pathway?sly00330/sly:101254485%09red/sly:544275%09red/sly:101260072%09red/sly:101262822%09red/sly:101262142%09red/sly:101252005%09red/sly:101249640%09red/sly:101265343%09red/sly:543998%09red/sly:778202%09red/sly:101260014%09red/sly:543807%09red/sly:100301981%09red/sly:543894%09red
Glycosphingolipid biosynthesis - globo series	KEGG PATHWAY	sly00603	1	9	0.899261	1	Niben101Scf02405g02003	sly:101253853|	101253853|	http://www.genome.jp/kegg-bin/show_pathway?sly00603/sly:101253853%09red
Valine, leucine and isoleucine degradation	KEGG PATHWAY	sly00280	10	57	0.904822	1	Niben101Scf05304g00009|Niben101Scf00388g08010|Niben101Scf01641g01011|Niben101Scf09544g00007|Niben101Scf01671g02002|Niben101Scf10085g01006|Niben101Scf01334g06004|Niben101Scf01657g01002|Niben101Scf04523g00007|Niben101Scf36674g00005	sly:101262822|sly:101245812|sly:101254378|sly:101254378|sly:544237|sly:101268723|sly:544237|sly:101267118|sly:101258692|sly:101254485|	101262822|101245812|101254378|101254378|544237|101268723|544237|101267118|101258692|101254485|	http://www.genome.jp/kegg-bin/show_pathway?sly00280/sly:101267118%09red/sly:101268723%09red/sly:101262822%09red/sly:101258692%09red/sly:101254378%09red/sly:101245812%09red/sly:544237%09red/sly:101254485%09red
Diterpenoid biosynthesis	KEGG PATHWAY	sly00904	5	33	0.913841	1	Niben101Scf02083g03005|Niben101Scf02694g02005|Niben101Scf02340g07012|Niben101Scf07482g00003|Niben101Scf02909g07004	sly:543553|sly:101247446|sly:101262489|sly:101252522|sly:101252522|	543553|101247446|101262489|101252522|101252522|	http://www.genome.jp/kegg-bin/show_pathway?sly00904/sly:101247446%09red/sly:101252522%09red/sly:101262489%09red/sly:543553%09red
Fatty acid elongation	KEGG PATHWAY	sly00062	5	33	0.913841	1	Niben101Scf05712g03021|Niben101Scf07463g01017|Niben101Scf01082g02019|Niben101Scf10780g00002|Niben101Scf03045g00010	sly:101262214|sly:101255353|sly:101260474|sly:101245220|sly:101255347|	101262214|101255353|101260474|101245220|101255347|	http://www.genome.jp/kegg-bin/show_pathway?sly00062/sly:101260474%09red/sly:101255347%09red/sly:101245220%09red/sly:101262214%09red/sly:101255353%09red
Monoterpenoid biosynthesis	KEGG PATHWAY	sly00902	1	11	0.936359	1	Niben101Scf03898g00001	sly:101244812|	101244812|	http://www.genome.jp/kegg-bin/show_pathway?sly00902/sly:101244812%09red
Ribosome biogenesis in eukaryotes	KEGG PATHWAY	sly03008	16	90	0.938345	1	Niben101Scf02632g03006|Niben101Scf09792g03014|Niben101Scf00864g00004|Niben101Scf33515g00005|Niben101Scf12318g00006|Niben101Scf02015g01022|Niben101Scf00005g01008|Niben101Scf01006g07009|Niben101Scf07048g02008|Niben101Scf05708g00002|Niben101Scf07031g00004|Niben101Scf06641g01005|Niben101Scf03114g09011|Niben101Scf00457g02012|Niben101Scf02944g01014|Niben101Scf05827g00005	sly:101268074|sly:101254236|sly:101261490|sly:101263757|sly:101246000|sly:101246000|sly:101260390|sly:101258943|sly:101246000|sly:101267649|sly:101267649|sly:101258943|sly:101261490|sly:101257021|sly:778291|sly:101268074|	101268074|101254236|101261490|101263757|101246000|101246000|101260390|101258943|101246000|101267649|101267649|101258943|101261490|101257021|778291|101268074|	http://www.genome.jp/kegg-bin/show_pathway?sly03008/sly:778291%09red/sly:101267649%09red/sly:101257021%09red/sly:101261490%09red/sly:101260390%09red/sly:101258943%09red/sly:101268074%09red/sly:101263757%09red/sly:101246000%09red/sly:101254236%09red
Cutin, suberine and wax biosynthesis	KEGG PATHWAY	sly00073	4	30	0.938935	1	Niben101Scf04301g02007|Niben101Scf04930g00006|Niben101Scf02576g00035|Niben101Scf02078g04009	sly:101252060|sly:101246836|sly:101254719|sly:101264132|	101252060|101246836|101254719|101264132|	http://www.genome.jp/kegg-bin/show_pathway?sly00073/sly:101252060%09red/sly:101264132%09red/sly:101246836%09red/sly:101254719%09red
Protein export	KEGG PATHWAY	sly03060	7	48	0.952122	1	Niben101Scf00110g05008|Niben101Scf01460g04011|Niben101Scf13206g02016|Niben101Scf12680g03014|Niben101Scf01409g12025|Niben101Scf01015g00009|Niben101Scf00119g02012	sly:101250048|sly:101263905|sly:101257600|sly:101252687|sly:101263722|sly:101261162|sly:101257139|	101250048|101263905|101257600|101252687|101263722|101261162|101257139|	http://www.genome.jp/kegg-bin/show_pathway?sly03060/sly:101263722%09red/sly:101250048%09red/sly:101252687%09red/sly:101257600%09red/sly:101257139%09red/sly:101263905%09red/sly:101261162%09red
Propanoate metabolism	KEGG PATHWAY	sly00640	4	33	0.961498	1	Niben101Scf01980g02001|Niben101Scf05269g04001|Niben101Scf00653g01010|Niben101Scf10085g01006	sly:101250973|sly:101250973|sly:543869|sly:101268723|	101250973|101250973|543869|101268723|	http://www.genome.jp/kegg-bin/show_pathway?sly00640/sly:101268723%09red/sly:101250973%09red/sly:543869%09red
Galactose metabolism	KEGG PATHWAY	sly00052	9	61	0.965051	1	Niben101Scf01697g23018|Niben101Scf09089g01024|Niben101Scf05822g06017|Niben101Scf05056g00002|Niben101Scf03987g00011|Niben101Scf00168g10029|Niben101Scf10650g02016|Niben101Scf06836g00003|Niben101Scf05552g00008	sly:101267885|sly:543713|sly:101267885|sly:101266745|sly:101254878|sly:101256611|sly:543779|sly:101267885|sly:101267287|	101267885|543713|101267885|101266745|101254878|101256611|543779|101267885|101267287|	http://www.genome.jp/kegg-bin/show_pathway?sly00052/sly:101267885%09red/sly:543713%09red/sly:101266745%09red/sly:101254878%09red/sly:543779%09red/sly:101256611%09red/sly:101267287%09red
Brassinosteroid biosynthesis	KEGG PATHWAY	sly00905	1	14	0.968049	1	Niben101Scf05764g04013	sly:101245605|	101245605|	http://www.genome.jp/kegg-bin/show_pathway?sly00905/sly:101245605%09red
Folate biosynthesis	KEGG PATHWAY	sly00790	1	15	0.974607	1	Niben101Scf07937g03021	sly:101243795|	101243795|	http://www.genome.jp/kegg-bin/show_pathway?sly00790/sly:101243795%09red
alpha-Linolenic acid metabolism	KEGG PATHWAY	sly00592	6	49	0.980198	1	Niben101Scf05122g00005|Niben101Scf00313g08016|Niben101Scf05407g00001|Niben101Scf02207g11009|Niben101Scf00711g02004|Niben101Scf07070g02002	sly:101258646|sly:543642|sly:101254936|sly:543642|sly:101255254|sly:543896|	101258646|543642|101254936|543642|101255254|543896|	http://www.genome.jp/kegg-bin/show_pathway?sly00592/sly:101254936%09red/sly:543642%09red/sly:101258646%09red/sly:101255254%09red/sly:543896%09red
Citrate cycle (TCA cycle)	KEGG PATHWAY	sly00020	7	57	0.985724	1	Niben101Scf02543g04010|Niben101Scf15153g02001|Niben101Scf04053g03033|Niben101Scf06933g02041|Niben101Scf01671g02002|Niben101Scf01334g06004|Niben101Scf02894g00005	sly:101254008|sly:543812|sly:778286|sly:101256355|sly:544237|sly:544237|sly:101254008|	101254008|543812|778286|101256355|544237|544237|101254008|	http://www.genome.jp/kegg-bin/show_pathway?sly00020/sly:544237%09red/sly:101254008%09red/sly:778286%09red/sly:101256355%09red/sly:543812%09red
Nicotinate and nicotinamide metabolism	KEGG PATHWAY	sly00760	1	18	0.987254	1	Niben101Scf14394g01013	sly:101245868|	101245868|	http://www.genome.jp/kegg-bin/show_pathway?sly00760/sly:101245868%09red
Phenylalanine metabolism	KEGG PATHWAY	sly00360	25	152	0.989091	1	Niben101Scf04652g00007|Niben101Scf08338g00001|Niben101Scf01063g05023|Niben101Scf06778g07006|Niben101Scf09832g00002|Niben101Scf07714g00008|Niben101Scf05566g04007|Niben101Scf02228g04005|Niben101Scf04090g02003|Niben101Scf02349g03001|Niben101Scf04953g07001|Niben101Scf26094g00006|Niben101Scf04028g02017|Niben101Scf01200g02006|Niben101Scf05617g00005|Niben101Scf05858g00001|Niben101Scf12881g00010|Niben101…	sly:101243922|sly:101253648|sly:101251363|sly:101247048|sly:101260072|sly:101264863|sly:101260194|sly:101249706|sly:101243922|sly:101245815|sly:101249874|sly:101257377|sly:101252173|sly:101243656|sly:101243922|sly:101266123|sly:101243656|sly:101249706|sly:101243656|sly:101263391|sly:101266123|sly:543808|sly:101262919|sly:543808|sly:544293|	101243922|101253648|101251363|101247048|101260072|101264863|101260194|101249706|101243922|101245815|101249874|101257377|101252173|101243656|101243922|101266123|101243656|101249706|101243656|101263391|101266123|543808|101262919|543808|544293|	http://www.genome.jp/kegg-bin/show_pathway?sly00360/sly:101264863%09red/sly:101249706%09red/sly:544293%09red/sly:101249874%09red/sly:101243922%09red/sly:101243656%09red/sly:101260194%09red/sly:101260072%09red/sly:101252173%09red/sly:101257377%09red/sly:101266123%09red/sly:101262919%09red/sly:101253648%09red/sly:101247048%09red/sly:543808%09red/sly:101263391%09red/sly:101251363%09red/sly:101245815…
Pentose and glucuronate interconversions	KEGG PATHWAY	sly00040	15	103	0.99011	1	Niben101Scf05304g00009|Niben101Scf06999g01006|Niben101Scf10541g00018|Niben101Scf00457g09007|Niben101Scf00176g10001|Niben101Scf00063g06042|Niben101Scf09817g02004|Niben101Scf06412g03016|Niben101Scf07152g01003|Niben101Scf02688g04013|Niben101Scf00519g00010|Niben101Scf09665g01003|Niben101Scf01687g05002|Niben101Scf00046g05013|Niben101Scf36674g00005	sly:101262822|sly:101257697|sly:101260787|sly:101257697|sly:101260197|sly:101264109|sly:101260871|sly:101261743|sly:101264933|sly:778312|sly:101264109|sly:101247960|sly:101263458|sly:778293|sly:101254485|	101262822|101257697|101260787|101257697|101260197|101264109|101260871|101261743|101264933|778312|101264109|101247960|101263458|778293|101254485|	http://www.genome.jp/kegg-bin/show_pathway?sly00040/sly:101264109%09red/sly:778293%09red/sly:101260197%09red/sly:101261743%09red/sly:101260871%09red/sly:101262822%09red/sly:101260787%09red/sly:101263458%09red/sly:101247960%09red/sly:101264933%09red/sly:101254485%09red/sly:101257697%09red/sly:778312%09red
Regulation of autophagy	KEGG PATHWAY	sly04140	3	35	0.99066	1	Niben101Scf04220g07001|Niben101Scf06836g01002|Niben101Scf05955g00002	sly:101258074|sly:101253062|sly:101243926|	101258074|101253062|101243926|	http://www.genome.jp/kegg-bin/show_pathway?sly04140/sly:101258074%09red/sly:101243926%09red/sly:101253062%09red
Pantothenate and CoA biosynthesis	KEGG PATHWAY	sly00770	2	29	0.992717	1	Niben101Scf00388g08010|Niben101Scf01491g00004	sly:101245812|sly:101247891|	101245812|101247891|	http://www.genome.jp/kegg-bin/show_pathway?sly00770/sly:101245812%09red/sly:101247891%09red
Aminoacyl-tRNA biosynthesis	KEGG PATHWAY	sly00970	11	87	0.994851	1	Niben101Scf08820g01004|Niben101Scf12789g00028|Niben101Scf03563g00036|Niben101Scf02891g04008|Niben101Scf03913g01042|Niben101Scf01037g09012|Niben101Scf01256g00007|Niben101Scf20830g00004|Niben101Scf02145g07001|Niben101Scf11408g01030|Niben101Scf07677g00010	sly:778357|sly:101267264|sly:101249471|sly:101250341|sly:101251229|sly:101249471|sly:101249760|sly:101249760|sly:101246305|sly:101255211|sly:101249760|	778357|101267264|101249471|101250341|101251229|101249471|101249760|101249760|101246305|101255211|101249760|	http://www.genome.jp/kegg-bin/show_pathway?sly00970/sly:101267264%09red/sly:101246305%09red/sly:101255211%09red/sly:101249471%09red/sly:778357%09red/sly:101251229%09red/sly:101249760%09red/sly:101250341%09red
Phenylpropanoid biosynthesis	KEGG PATHWAY	sly00940	31	190	0.995173	1	Niben101Scf04652g00007|Niben101Scf08338g00001|Niben101Scf00077g08026|Niben101Scf01063g05023|Niben101Scf06778g07006|Niben101Scf05245g02003|Niben101Scf05566g04007|Niben101Scf04906g00010|Niben101Scf02228g04005|Niben101Scf00700g09001|Niben101Scf04090g02003|Niben101Scf02349g03001|Niben101Scf01752g08011|Niben101Scf04953g07001|Niben101Scf11802g00009|Niben101Scf04028g02017|Niben101Scf00715g04003|Niben101…	sly:101243922|sly:101253648|sly:101256157|sly:101251363|sly:101247048|sly:101249426|sly:101260194|sly:101265396|sly:101249706|sly:101261963|sly:101243922|sly:101245815|sly:101254849|sly:101249874|sly:101266643|sly:101252173|sly:100125904|sly:101262367|sly:543698|sly:544249|sly:101243656|sly:101243922|sly:544249|sly:101249706|sly:101243656|sly:101243656|sly:101262919|sly:101254849|sly:544293|sly:1…	101243922|101253648|101256157|101251363|101247048|101249426|101260194|101265396|101249706|101261963|101243922|101245815|101254849|101249874|101266643|101252173|100125904|101262367|543698|544249|101243656|101243922|544249|101249706|101243656|101243656|101262919|101254849|544293|101248330|101262367|	http://www.genome.jp/kegg-bin/show_pathway?sly00940/sly:101249874%09red/sly:101266643%09red/sly:101261963%09red/sly:100125904%09red/sly:101262367%09red/sly:101243922%09red/sly:101262919%09red/sly:101256157%09red/sly:101251363%09red/sly:101245815%09red/sly:101243656%09red/sly:101252173%09red/sly:544293%09red/sly:543698%09red/sly:101247048%09red/sly:101249706%09red/sly:101260194%09red/sly:101254849…
Lysine degradation	KEGG PATHWAY	sly00310	2	34	0.997363	1	Niben101Scf05304g00009|Niben101Scf36674g00005	sly:101262822|sly:101254485|	101262822|101254485|	http://www.genome.jp/kegg-bin/show_pathway?sly00310/sly:101254485%09red/sly:101262822%09red
Glycosylphosphatidylinositol(GPI)-anchor biosynthesis	KEGG PATHWAY	sly00563	1	25	0.99745	1	Niben101Scf02844g03013	sly:101246366|	101246366|	http://www.genome.jp/kegg-bin/show_pathway?sly00563/sly:101246366%09red
SNARE interactions in vesicular transport	KEGG PATHWAY	sly04130	3	44	0.99826	1	Niben101Scf04804g01015|Niben101Scf02093g00004|Niben101Scf02910g01033	sly:101249333|sly:101262338|sly:101249333|	101249333|101262338|101249333|	http://www.genome.jp/kegg-bin/show_pathway?sly04130/sly:101262338%09red/sly:101249333%09red
Oxidative phosphorylation	KEGG PATHWAY	sly00190	21	152	0.998656	1	Niben101Scf03735g07010|Niben101Ctg15435g00001|Niben101Scf03039g01017|Niben101Scf07365g01022|Niben101Scf14955g00009|Niben101Scf04786g01004|Niben101Scf15372g00003|Niben101Scf01139g02007|Niben101Scf15979g01004|Niben101Scf00960g03015|Niben101Scf07638g01001|Niben101Scf03376g04010|Niben101Scf06190g02007|Niben101Scf04918g05001|Niben101Scf01399g00012|Niben101Scf07515g01007|Niben101Scf00488g02003|Niben101…	sly:101253279|sly:101264469|sly:543861|sly:101253833|sly:101253342|sly:101262821|sly:101254882|sly:3950452|sly:101267818|sly:101254882|sly:101262821|sly:101264469|sly:101261420|sly:543761|sly:101253342|sly:101262821|sly:543660|sly:101268774|sly:543982|sly:543660|sly:543761|	101253279|101264469|543861|101253833|101253342|101262821|101254882|3950452|101267818|101254882|101262821|101264469|101261420|543761|101253342|101262821|543660|101268774|543982|543660|543761|	http://www.genome.jp/kegg-bin/show_pathway?sly00190/sly:101254882%09red/sly:101262821%09red/sly:101253342%09red/sly:101268774%09red/sly:101253279%09red/sly:101264469%09red/sly:543660%09red/sly:543861%09red/sly:101267818%09red/sly:101261420%09red/sly:3950452%09red/sly:543761%09red/sly:101253833%09red/sly:543982%09red
N-Glycan biosynthesis	KEGG PATHWAY	sly00510	2	43	0.999593	1	Niben101Scf05720g05002|Niben101Scf05755g01002	sly:101244199|sly:101244199|	101244199|101244199|	http://www.genome.jp/kegg-bin/show_pathway?sly00510/sly:101244199%09red
RNA degradation	KEGG PATHWAY	sly03018	11	114	0.999888	1	Niben101Scf06344g01021|Niben101Scf06277g05019|Niben101Scf07880g03019|Niben101Scf17834g01011|Niben101Scf08034g01002|Niben101Scf01750g15003|Niben101Scf03481g01032|Niben101Scf01922g05005|Niben101Scf15158g00007|Niben101Scf25633g00014|Niben101Scf10855g08005	sly:101258105|sly:101262619|sly:101264125|sly:101263933|sly:101268737|sly:101258270|sly:101266448|sly:101250927|sly:101250405|sly:101263933|sly:101258270|	101258105|101262619|101264125|101263933|101268737|101258270|101266448|101250927|101250405|101263933|101258270|	http://www.genome.jp/kegg-bin/show_pathway?sly03018/sly:101268737%09red/sly:101250927%09red/sly:101262619%09red/sly:101258105%09red/sly:101263933%09red/sly:101266448%09red/sly:101250405%09red/sly:101258270%09red/sly:101264125%09red
Zeatin biosynthesis	KEGG PATHWAY	sly00908	2	50	0.999907	1	Niben101Scf03050g06003|Niben101Scf00361g02004	sly:101055612|sly:101055598|	101055612|101055598|	http://www.genome.jp/kegg-bin/show_pathway?sly00908/sly:101055612%09red/sly:101055598%09red
Plant hormone signal transduction	KEGG PATHWAY	sly04075	45	301	0.999911	1	Niben101Scf04223g01035|Niben101Scf00152g20002|Niben101Scf07437g05009|Niben101Scf01696g04006|Niben101Scf01577g01019|Niben101Scf33211g00002|Niben101Scf02370g00006|Niben101Scf05929g04005|Niben101Scf08091g00023|Niben101Scf11944g02005|Niben101Scf11178g02004|Niben101Scf00107g02002|Niben101Scf00135g03007|Niben101Scf03422g01014|Niben101Scf10465g00013|Niben101Scf24082g00005|Niben101Scf05643g01012|Niben101…	sly:100736477|sly:100736448|sly:101244285|sly:543543|sly:101244285|sly:100736478|sly:100736540|sly:101055546|sly:101248621|sly:101246907|sly:101251833|sly:543722|sly:101251131|sly:543541|sly:101262636|sly:543541|sly:543723|sly:101245627|sly:101251131|sly:101263158|sly:543911|sly:101251432|sly:101265431|sly:101262636|sly:101250688|sly:101247761|sly:101263158|sly:544204|sly:101253625|sly:101055552|…	100736477|100736448|101244285|543543|101244285|100736478|100736540|101055546|101248621|101246907|101251833|543722|101251131|543541|101262636|543541|543723|101245627|101251131|101263158|543911|101251432|101265431|101262636|101250688|101247761|101263158|544204|101253625|101055552|101055552|101246270|101244003|101251725|543541|100736477|101253625|101055546|101252234|543881|543723|100134911|101258495…	http://www.genome.jp/kegg-bin/show_pathway?sly04075/sly:543723%09red/sly:101055552%09red/sly:543881%09red/sly:101253625%09red/sly:101258495%09red/sly:101055546%09red/sly:543722%09red/sly:100736448%09red/sly:101251131%09red/sly:101265431%09red/sly:100736540%09red/sly:101251833%09red/sly:101245928%09red/sly:101244285%09red/sly:100134911%09red/sly:101263158%09red/sly:101246907%09red/sly:543541%09red…
Basal transcription factors	KEGG PATHWAY	sly03022	1	40	0.999919	1	Niben101Scf13857g00006	sly:101264247|	101264247|	http://www.genome.jp/kegg-bin/show_pathway?sly03022/sly:101264247%09red
Phagosome	KEGG PATHWAY	sly04145	7	94	0.99996	1	Niben101Scf03735g07010|Niben101Scf02910g01033|Niben101Scf01412g00017|Niben101Scf04804g01015|Niben101Scf01319g04016|Niben101Scf01409g12025|Niben101Scf03039g01017	sly:101253279|sly:101249333|sly:101246905|sly:101249333|sly:778227|sly:101263722|sly:543861|	101253279|101249333|101246905|101249333|778227|101263722|543861|	http://www.genome.jp/kegg-bin/show_pathway?sly04145/sly:101249333%09red/sly:101263722%09red/sly:101246905%09red/sly:101253279%09red/sly:543861%09red/sly:778227%09red
RNA polymerase	KEGG PATHWAY	sly03020	1	44	0.999968	1	Niben101Scf06162g00006	sly:101261746|	101261746|	http://www.genome.jp/kegg-bin/show_pathway?sly03020/sly:101261746%09red
Endocytosis	KEGG PATHWAY	sly04144	13	149	0.999996	1	Niben101Scf05011g00001|Niben101Scf05506g06005|Niben101Scf03865g00006|Niben101Scf09620g00003|Niben101Scf00850g01029|Niben101Scf00539g07022|Niben101Scf05080g01012|Niben101Scf12609g01009|Niben101Scf01954g01020|Niben101Scf12789g00027|Niben101Scf00126g07003|Niben101Scf04021g05008|Niben101Scf14688g00017	sly:101267950|sly:101254866|sly:101248969|sly:101259980|sly:101259044|sly:101248969|sly:101264233|sly:101264185|sly:101265480|sly:101260861|sly:101251739|sly:101249590|sly:101264185|	101267950|101254866|101248969|101259980|101259044|101248969|101264233|101264185|101265480|101260861|101251739|101249590|101264185|	http://www.genome.jp/kegg-bin/show_pathway?sly04144/sly:101259980%09red/sly:101264233%09red/sly:101265480%09red/sly:101260861%09red/sly:101249590%09red/sly:101251739%09red/sly:101267950%09red/sly:101264185%09red/sly:101248969%09red/sly:101254866%09red/sly:101259044%09red
Ubiquitin mediated proteolysis	KEGG PATHWAY	sly04120	13	152	0.999998	1	Niben101Scf02764g02010|Niben101Scf01006g01007|Niben101Scf03341g04006|Niben101Scf07069g01002|Niben101Scf04899g03004|Niben101Scf07250g00002|Niben101Scf01036g04001|Niben101Scf01718g01006|Niben101Scf09242g02014|Niben101Scf20325g00006|Niben101Scf03203g02001|Niben101Scf04044g22002|Niben101Scf05118g08003	sly:101245767|sly:101246723|sly:101250197|sly:101255653|sly:101250073|sly:101265499|sly:101261893|sly:101243938|sly:101261334|sly:101247231|sly:101260349|sly:101254223|sly:101254242|	101245767|101246723|101250197|101255653|101250073|101265499|101261893|101243938|101261334|101247231|101260349|101254223|101254242|	http://www.genome.jp/kegg-bin/show_pathway?sly04120/sly:101261893%09red/sly:101243938%09red/sly:101247231%09red/sly:101265499%09red/sly:101250197%09red/sly:101261334%09red/sly:101260349%09red/sly:101254242%09red/sly:101255653%09red/sly:101254223%09red/sly:101246723%09red/sly:101250073%09red/sly:101245767%09red
mRNA surveillance pathway	KEGG PATHWAY	sly03015	6	124	1	1	Niben101Scf06344g01021|Niben101Scf02111g11033|Niben101Scf06779g03007|Niben101Scf03481g01032|Niben101Scf05351g00029|Niben101Scf02063g08001	sly:101258105|sly:101259137|sly:101251329|sly:101266448|sly:101243716|sly:101251329|	101258105|101259137|101251329|101266448|101243716|101251329|	http://www.genome.jp/kegg-bin/show_pathway?sly03015/sly:101243716%09red/sly:101258105%09red/sly:101266448%09red/sly:101259137%09red/sly:101251329%09red
RNA transport	KEGG PATHWAY	sly03013	11	167	1	1	Niben101Scf06344g01021|Niben101Scf04283g10001|Niben101Scf05676g06014|Niben101Scf00182g01003|Niben101Scf01775g01014|Niben101Scf03481g01032|Niben101Scf01611g04026|Niben101Scf01330g02010|Niben101Scf01374g06016|Niben101Scf02944g01014|Niben101Scf02537g02031	sly:101258105|sly:101256036|sly:101244374|sly:101265382|sly:101266481|sly:101266448|sly:101253512|sly:101255013|sly:101258447|sly:778291|sly:101247626|	101258105|101256036|101244374|101265382|101266481|101266448|101253512|101255013|101258447|778291|101247626|	http://www.genome.jp/kegg-bin/show_pathway?sly03013/sly:778291%09red/sly:101244374%09red/sly:101266481%09red/sly:101266448%09red/sly:101258447%09red/sly:101258105%09red/sly:101253512%09red/sly:101256036%09red/sly:101255013%09red/sly:101265382%09red/sly:101247626%09red
Protein processing in endoplasmic reticulum	KEGG PATHWAY	sly04141	21	238	1	1	Niben101Scf05336g00011|Niben101Scf07528g00003|Niben101Scf02315g01009|Niben101Scf02507g03001|Niben101Scf05506g06005|Niben101Scf02139g02009|Niben101Scf02852g00013|Niben101Scf01773g08011|Niben101Scf00883g14001|Niben101Scf01409g12025|Niben101Scf11715g03003|Niben101Scf00376g03007|Niben101Scf01294g05002|Niben101Scf03104g03020|Niben101Scf07250g00002|Niben101Scf01027g00003|Niben101Scf20325g00006|Niben101…	sly:101267027|sly:101264841|sly:101266129|sly:101243642|sly:101254866|sly:101265798|sly:101254814|sly:101264841|sly:101256722|sly:101263722|sly:101264841|sly:101264411|sly:101264841|sly:101256444|sly:101265499|sly:101264183|sly:101247231|sly:101245776|sly:101262921|sly:101254814|sly:101261860|	101267027|101264841|101266129|101243642|101254866|101265798|101254814|101264841|101256722|101263722|101264841|101264411|101264841|101256444|101265499|101264183|101247231|101245776|101262921|101254814|101261860|	http://www.genome.jp/kegg-bin/show_pathway?sly04141/sly:101243642%09red/sly:101264841%09red/sly:101266129%09red/sly:101265798%09red/sly:101263722%09red/sly:101261860%09red/sly:101247231%09red/sly:101256722%09red/sly:101265499%09red/sly:101267027%09red/sly:101262921%09red/sly:101264183%09red/sly:101264411%09red/sly:101256444%09red/sly:101254866%09red/sly:101245776%09red/sly:101254814%09red
Spliceosome	KEGG PATHWAY	sly03040	7	185	1	1	Niben101Scf05506g06005|Niben101Scf00138g03003|Niben101Scf08566g05001|Niben101Scf05708g00002|Niben101Scf07031g00004|Niben101Scf03221g02008|Niben101Scf03991g00007	sly:101254866|sly:101265017|sly:101257217|sly:101267649|sly:101267649|sly:101258239|sly:101263952|	101254866|101265017|101257217|101267649|101267649|101258239|101263952|	http://www.genome.jp/kegg-bin/show_pathway?sly03040/sly:101267649%09red/sly:101263952%09red/sly:101257217%09red/sly:101258239%09red/sly:101254866%09red/sly:101265017%09red
--------------------
#Term	Database	ID	Input number	Background number	P-Value	Corrected P-Value	Input	KEGG_ID/KO	Entrez_ID	Hyperlink
--------------------
#Term	Database	ID	Input number	Background number	P-Value	Corrected P-Value	Input	KEGG_ID/KO	Entrez_ID	Hyperlink
--------------------
