# Supplementary material for: Transcriptome analysis of Nicotiana benthamiana infected by Tobacco curly shoot virus
Source: Virol J. 2018 Sep 3;15:138. doi: 10.1186/s12985-018-1044-1 (PMC6122796; doi:10.1186/s12985-018-1044-1)
Supplement: Supplementary file 7 — Table S7. Enriched KEGG pathways of DEGs between Y35A vs CK. (XLS 181 kb) [file 12985_2018_1044_MOESM7_ESM.xls]

## Sheet: Y35AvsCK_35_all.DEG_KEGG_pathwa
##Databases: KEGG PATHWAY
##Statistical test method: hypergeometric test / Fisher's exact test
##FDR correction method: Benjamini and Hochberg
#Term	Database	ID	Input number	Background number	P-Value	Corrected P-Value	Input	KEGG_ID/KO	Entrez_ID	Hyperlink
Ribosome	KEGG PATHWAY	sly03010	284	365	1.2638e-61	1.40281e-59	Niben101Scf01430g01004|Niben101Scf00558g00006|Niben101Scf04300g00008|Niben101Scf10431g00005|Niben101Scf03113g02012|Niben101Scf06139g00001|Niben101Scf19315g00013|Niben101Scf11937g02001|Niben101Scf14010g01001|Niben101Scf05955g00013|Niben101Scf09467g02007|Niben101Scf01478g00014|Niben101Scf05767g02003|Niben101Scf01568g01024|Niben101Scf00749g04008|Niben101Scf03944g02013|Niben101Scf08724g04008|Niben101…	sly:101265769|sly:3950465|sly:101245205|sly:101245205|sly:101251893|sly:101262318|sly:101248825|sly:101253452|sly:101247574|sly:101264114|sly:101258363|sly:101247992|sly:101254162|sly:101266035|sly:101248251|sly:101263912|sly:101266720|sly:101245873|sly:101246988|sly:101247845|sly:101246068|sly:101248858|sly:101258206|sly:101257286|sly:101264241|sly:101262859|sly:101250808|sly:101250600|sly:77821…	101265769|3950465|101245205|101245205|101251893|101262318|101248825|101253452|101247574|101264114|101258363|101247992|101254162|101266035|101248251|101263912|101266720|101245873|101246988|101247845|101246068|101248858|101258206|101257286|101264241|101262859|101250808|101250600|778217|101252296|544096|778284|101254200|101252046|101262823|101253133|544291|101258178|101249784|3950421|101265312|10126…	http://www.genome.jp/kegg-bin/show_pathway?sly03010/sly:101255176%09red/sly:101266720%09red/sly:101254763%09red/sly:101246658%09red/sly:101251893%09red/sly:101254603%09red/sly:101258992%09red/sly:101249479%09red/sly:101252296%09red/sly:101259664%09red/sly:101246068%09red/sly:101258008%09red/sly:101268633%09red/sly:101247355%09red/sly:101260518%09red/sly:101244722%09red/sly:16976780%09red/sly:1012…
Photosynthesis - antenna proteins	KEGG PATHWAY	sly00196	19	26	5.35228e-05	0.00297052	Niben101Scf04318g01016|Niben101Scf00607g03013|Niben101Scf04561g00005|Niben101Scf01987g00015|Niben101Scf00298g02018|Niben101Scf02971g05016|Niben101Scf01328g01012|Niben101Scf03961g00004|Niben101Scf02128g00025|Niben101Scf02852g02007|Niben101Scf07510g00016|Niben101Scf02513g08007|Niben101Ctg16374g00003|Niben101Scf04504g03008|Niben101Scf01517g08001|Niben101Scf03455g01006|Niben101Scf02262g01013|Niben101…	sly:543975|sly:101267774|sly:101264376|sly:543976|sly:101252151|sly:101268123|sly:101265617|sly:101267774|sly:101256629|sly:543975|sly:101268123|sly:101256629|sly:101245729|sly:101268123|sly:101265617|sly:101265886|sly:101266182|sly:101268669|sly:101265886|	543975|101267774|101264376|543976|101252151|101268123|101265617|101267774|101256629|543975|101268123|101256629|101245729|101268123|101265617|101265886|101266182|101268669|101265886|	http://www.genome.jp/kegg-bin/show_pathway?sly00196/sly:101268669%09red/sly:101264376%09red/sly:101245729%09red/sly:101267774%09red/sly:101266182%09red/sly:101265886%09red/sly:101252151%09red/sly:101265617%09red/sly:543975%09red/sly:543976%09red/sly:101256629%09red/sly:101268123%09red
DNA replication	KEGG PATHWAY	sly03030	25	51	0.00046999	0.0173896	Niben101Scf00366g01013|Niben101Scf01789g02045|Niben101Scf01438g04009|Niben101Scf04329g05016|Niben101Scf03710g11002|Niben101Scf14591g00001|Niben101Scf02540g00009|Niben101Scf13167g02003|Niben101Scf06008g00001|Niben101Scf03455g05018|Niben101Scf02693g02014|Niben101Scf10384g02008|Niben101Scf11936g01017|Niben101Scf13695g01002|Niben101Scf07325g00030|Niben101Scf15022g00017|Niben101Scf01818g08020|Niben101…	sly:101266715|sly:101256302|sly:101244966|sly:101252714|sly:101264020|sly:101252714|sly:101244966|sly:101244828|sly:101255870|sly:101268250|sly:101243636|sly:544248|sly:101256302|sly:101258292|sly:101255870|sly:101264867|sly:101260396|sly:101244828|sly:101243636|sly:101247082|sly:101260396|sly:101264867|sly:544248|sly:101268250|sly:101055576|	101266715|101256302|101244966|101252714|101264020|101252714|101244966|101244828|101255870|101268250|101243636|544248|101256302|101258292|101255870|101264867|101260396|101244828|101243636|101247082|101260396|101264867|544248|101268250|101055576|	http://www.genome.jp/kegg-bin/show_pathway?sly03030/sly:101252714%09red/sly:101256302%09red/sly:101266715%09red/sly:101264867%09red/sly:101258292%09red/sly:101247082%09red/sly:101244828%09red/sly:101243636%09red/sly:101264020%09red/sly:544248%09red/sly:101255870%09red/sly:101055576%09red/sly:101244966%09red/sly:101260396%09red/sly:101268250%09red
Glyoxylate and dicarboxylate metabolism	KEGG PATHWAY	sly00630	28	67	0.00156241	0.040386	Niben101Scf02543g04010|Niben101Scf02381g04022|Niben101Scf01091g00041|Niben101Scf01497g03008|Niben101Scf00069g12017|Niben101Scf03240g01006|Niben101Scf08947g01009|Niben101Scf12966g00016|Niben101Scf12966g00006|Niben101Scf12966g00005|Niben101Scf07798g03010|Niben101Scf02937g04001|Niben101Scf07073g02007|Niben101Scf18000g00026|Niben101Scf04174g05001|Niben101Scf01991g04010|Niben101Scf07123g00001|Niben101…	sly:101254008|sly:101268337|sly:544250|sly:543585|sly:101254439|sly:544275|sly:101249417|sly:101246028|sly:101246028|sly:101246028|sly:101256164|sly:101265236|sly:101254439|sly:101256164|sly:544106|sly:543973|sly:101055519|sly:543585|sly:101055519|sly:543585|sly:101250548|sly:101265236|sly:778285|sly:101250548|sly:101246028|sly:101246028|sly:101250548|sly:101254439|	101254008|101268337|544250|543585|101254439|544275|101249417|101246028|101246028|101246028|101256164|101265236|101254439|101256164|544106|543973|101055519|543585|101055519|543585|101250548|101265236|778285|101250548|101246028|101246028|101250548|101254439|	http://www.genome.jp/kegg-bin/show_pathway?sly00630/sly:101055519%09red/sly:778285%09red/sly:101254439%09red/sly:544275%09red/sly:101268337%09red/sly:544106%09red/sly:101250548%09red/sly:101246028%09red/sly:543585%09red/sly:543973%09red/sly:101265236%09red/sly:544250%09red/sly:101249417%09red/sly:101254008%09red/sly:101256164%09red
Nitrogen metabolism	KEGG PATHWAY	sly00910	18	35	0.00187344	0.040386	Niben101Scf07739g00010|Niben101Scf01735g00005|Niben101Scf12966g00005|Niben101Scf12966g00006|Niben101Scf13995g01012|Niben101Scf03766g09001|Niben101Scf34590g00006|Niben101Scf01155g01009|Niben101Scf02393g01014|Niben101Scf07103g03016|Niben101Scf12671g00007|Niben101Scf03679g04002|Niben101Scf04198g01001|Niben101Scf04198g01002|Niben101Scf03240g01006|Niben101Scf00321g02012|Niben101Scf02290g02021|Niben101…	sly:101257401|sly:100736473|sly:101246028|sly:101246028|sly:101257401|sly:100147727|sly:100736473|sly:543802|sly:778326|sly:778325|sly:543827|sly:101246116|sly:101246028|sly:101246028|sly:544275|sly:778326|sly:101254281|sly:101246028|	101257401|100736473|101246028|101246028|101257401|100147727|100736473|543802|778326|778325|543827|101246116|101246028|101246028|544275|778326|101254281|101246028|	http://www.genome.jp/kegg-bin/show_pathway?sly00910/sly:101257401%09red/sly:100736473%09red/sly:544275%09red/sly:101254281%09red/sly:543827%09red/sly:100147727%09red/sly:101246028%09red/sly:778325%09red/sly:101246116%09red/sly:543802%09red/sly:778326%09red
Circadian rhythm - plant	KEGG PATHWAY	sly04712	20	42	0.00218303	0.040386	Niben101Scf01775g01019|Niben101Scf02471g05006|Niben101Scf03905g01008|Niben101Scf02893g00001|Niben101Scf02714g04004|Niben101Scf02026g01002|Niben101Scf01453g02010|Niben101Scf08597g01031|Niben101Scf01167g05010|Niben101Scf03291g00003|Niben101Scf02537g15006|Niben101Scf02751g04010|Niben101Scf07631g02024|Niben101Scf01146g13015|Niben101Scf02026g04007|Niben101Scf04641g03006|Niben101Scf11670g02004|Niben101…	sly:544176|sly:101249856|sly:101262847|sly:778295|sly:544176|sly:101261662|sly:101255788|sly:543547|sly:544219|sly:101262847|sly:544219|sly:544219|sly:101255788|sly:778295|sly:101262866|sly:101258346|sly:101262866|sly:101259349|sly:101250283|sly:101256908|	544176|101249856|101262847|778295|544176|101261662|101255788|543547|544219|101262847|544219|544219|101255788|778295|101262866|101258346|101262866|101259349|101250283|101256908|	http://www.genome.jp/kegg-bin/show_pathway?sly04712/sly:543547%09red/sly:544176%09red/sly:101261662%09red/sly:101249856%09red/sly:101258346%09red/sly:778295%09red/sly:101262847%09red/sly:101256908%09red/sly:101259349%09red/sly:101255788%09red/sly:101250283%09red/sly:544219%09red/sly:101262866%09red
Carbon fixation in photosynthetic organisms	KEGG PATHWAY	sly00710	29	80	0.00672286	0.106605	Niben101Scf00712g09029|Niben101Scf02381g04022|Niben101Scf10162g00004|Niben101Scf10055g07005|Niben101Scf09832g00002|Niben101Scf01025g01013|Niben101Scf03133g00003|Niben101Scf02902g02003|Niben101Scf01374g10019|Niben101Scf02937g04001|Niben101Scf00519g00010|Niben101Scf04046g00008|Niben101Scf01991g04010|Niben101Scf00058g02009|Niben101Scf04024g00009|Niben101Scf13103g01029|Niben101Scf01406g03019|Niben101…	sly:101249445|sly:101268337|sly:101265236|sly:543522|sly:101260072|sly:101246870|sly:101249445|sly:101266629|sly:101255777|sly:101265236|sly:101264109|sly:101255777|sly:543973|sly:101267346|sly:101264821|sly:101249787|sly:101260852|sly:101260852|sly:101253805|sly:101260311|sly:101250853|sly:101264273|sly:101249787|sly:101260311|sly:100316873|sly:778285|sly:101250853|sly:101250853|sly:101267346|	101249445|101268337|101265236|543522|101260072|101246870|101249445|101266629|101255777|101265236|101264109|101255777|543973|101267346|101264821|101249787|101260852|101260852|101253805|101260311|101250853|101264273|101249787|101260311|100316873|778285|101250853|101250853|101267346|	http://www.genome.jp/kegg-bin/show_pathway?sly00710/sly:101246870%09red/sly:101264109%09red/sly:101260311%09red/sly:101249445%09red/sly:778285%09red/sly:100316873%09red/sly:101267346%09red/sly:101260072%09red/sly:101268337%09red/sly:101266629%09red/sly:101255777%09red/sly:101260852%09red/sly:101264821%09red/sly:101265236%09red/sly:101249787%09red/sly:101264273%09red/sly:543522%09red/sly:101250853…
Glycine, serine and threonine metabolism	KEGG PATHWAY	sly00260	24	67	0.0143547	0.192266	Niben101Scf02114g00010|Niben101Scf09658g00026|Niben101Scf10162g00004|Niben101Scf00069g12017|Niben101Scf02937g04001|Niben101Scf07073g02007|Niben101Scf07123g00001|Niben101Scf16278g00003|Niben101Scf00927g02017|Niben101Scf05858g00001|Niben101Scf00797g18009|Niben101Scf03839g04019|Niben101Scf00472g05009|Niben101Scf02937g06005|Niben101Scf01236g05019|Niben101Scf02122g02019|Niben101Scf03914g00001|Niben101…	sly:101258686|sly:101247807|sly:101265236|sly:101254439|sly:101265236|sly:101254439|sly:101055519|sly:100301929|sly:101258686|sly:101266123|sly:101055519|sly:101260070|sly:101250548|sly:101266123|sly:101245444|sly:101250548|sly:101247926|sly:101260070|sly:101249137|sly:100037737|sly:101250548|sly:101254439|sly:100037737|sly:101249137|	101258686|101247807|101265236|101254439|101265236|101254439|101055519|100301929|101258686|101266123|101055519|101260070|101250548|101266123|101245444|101250548|101247926|101260070|101249137|100037737|101250548|101254439|100037737|101249137|	http://www.genome.jp/kegg-bin/show_pathway?sly00260/sly:100301929%09red/sly:101055519%09red/sly:101260070%09red/sly:101254439%09red/sly:101247926%09red/sly:101258686%09red/sly:100037737%09red/sly:101245444%09red/sly:101249137%09red/sly:101265236%09red/sly:101266123%09red/sly:101247807%09red/sly:101250548%09red
Thiamine metabolism	KEGG PATHWAY	sly00730	7	10	0.0155891	0.192266	Niben101Scf03842g05002|Niben101Scf12550g00002|Niben101Scf01386g02004|Niben101Scf11490g00008|Niben101Scf00246g04005|Niben101Scf12676g00006|Niben101Scf02399g01011	sly:101264726|sly:101251053|sly:544220|sly:101257192|sly:544220|sly:101264726|sly:101251053|	101264726|101251053|544220|101257192|544220|101264726|101251053|	http://www.genome.jp/kegg-bin/show_pathway?sly00730/sly:101251053%09red/sly:101264726%09red/sly:544220%09red/sly:101257192%09red
One carbon pool by folate	KEGG PATHWAY	sly00670	9	19	0.0354719	0.393738	Niben101Scf00472g05009|Niben101Scf02122g02019|Niben101Scf02145g10005|Niben101Scf00069g12017|Niben101Scf07073g02007|Niben101Scf04840g01004|Niben101Scf01048g00005|Niben101Scf17839g01006|Niben101Scf05438g05014	sly:101250548|sly:101250548|sly:101249137|sly:101254439|sly:101254439|sly:101250548|sly:101254439|sly:101255258|sly:101249137|	101250548|101250548|101249137|101254439|101254439|101250548|101254439|101255258|101249137|	http://www.genome.jp/kegg-bin/show_pathway?sly00670/sly:101255258%09red/sly:101254439%09red/sly:101249137%09red/sly:101250548%09red
Carbon metabolism	KEGG PATHWAY	sly01200	66	253	0.0408895	0.412612	Niben101Scf00712g09029|Niben101Scf02543g04010|Niben101Scf02041g01013|Niben101Scf00449g04003|Niben101Scf01818g07001|Niben101Scf39473g00004|Niben101Scf02381g04022|Niben101Scf10162g00004|Niben101Scf10055g07005|Niben101Scf09832g00002|Niben101Scf05270g01002|Niben101Scf00069g12017|Niben101Scf01025g01013|Niben101Scf00983g02001|Niben101Scf03914g00001|Niben101Scf11319g00005|Niben101Scf03133g00003|Niben101…	sly:101249445|sly:101254008|sly:101253958|sly:101264112|sly:543623|sly:101262732|sly:101268337|sly:101265236|sly:543522|sly:101260072|sly:101254617|sly:101254439|sly:101246870|sly:101268602|sly:101247926|sly:101251366|sly:101249445|sly:101260070|sly:543869|sly:101266629|sly:101255777|sly:101263236|sly:101268602|sly:101265236|sly:101254439|sly:101264109|sly:101251366|sly:101255777|sly:101260852|sl…	101249445|101254008|101253958|101264112|543623|101262732|101268337|101265236|543522|101260072|101254617|101254439|101246870|101268602|101247926|101251366|101249445|101260070|543869|101266629|101255777|101263236|101268602|101265236|101254439|101264109|101251366|101255777|101260852|543973|101055519|100147724|101267346|101264821|101249787|101250853|101260852|101253805|101245444|101257775|101256147|1…	http://www.genome.jp/kegg-bin/show_pathway?sly01200/sly:101246870%09red/sly:101264109%09red/sly:101055519%09red/sly:543623%09red/sly:101260852%09red/sly:101267346%09red/sly:101266629%09red/sly:101247926%09red/sly:100147724%09red/sly:101264821%09red/sly:101265236%09red/sly:101249137%09red/sly:543945%09red/sly:101263236%09red/sly:101253805%09red/sly:543869%09red/sly:100037737%09red/sly:101255258%09…
Porphyrin and chlorophyll metabolism	KEGG PATHWAY	sly00860	15	42	0.0472674	0.437223	Niben101Scf09869g01021|Niben101Scf24421g00002|Niben101Scf10528g02002|Niben101Scf03804g01017|Niben101Scf05035g01002|Niben101Scf01609g00001|Niben101Scf06117g01005|Niben101Scf05304g02001|Niben101Scf03068g00024|Niben101Scf10063g00003|Niben101Scf00063g13014|Niben101Scf10305g01003|Niben101Scf07214g00015|Niben101Scf04388g00011|Niben101Scf06249g03002	sly:101257518|sly:101244176|sly:101261422|sly:101244441|sly:101258872|sly:101258376|sly:543647|sly:101261422|sly:101266935|sly:101266935|sly:101262299|sly:101257518|sly:101244176|sly:101244176|sly:101262299|	101257518|101244176|101261422|101244441|101258872|101258376|543647|101261422|101266935|101266935|101262299|101257518|101244176|101244176|101262299|	http://www.genome.jp/kegg-bin/show_pathway?sly00860/sly:101244176%09red/sly:101266935%09red/sly:101258872%09red/sly:101257518%09red/sly:101258376%09red/sly:543647%09red/sly:101261422%09red/sly:101262299%09red/sly:101244441%09red
Pentose phosphate pathway	KEGG PATHWAY	sly00030	17	52	0.063432	0.541612	Niben101Scf02864g04008|Niben101Scf01406g03019|Niben101Scf01697g23018|Niben101Scf02902g02003|Niben101Scf04024g00009|Niben101Scf13103g01029|Niben101Scf01433g08025|Niben101Scf10316g02004|Niben101Scf01818g07001|Niben101Scf05250g02011|Niben101Scf00519g00010|Niben101Scf01025g01013|Niben101Scf39473g00004|Niben101Scf02659g01005|Niben101Scf05536g01001|Niben101Scf01433g08029|Niben101Scf02479g02013	sly:101249787|sly:101260852|sly:101267885|sly:101266629|sly:101264821|sly:101249787|sly:101250853|sly:101260852|sly:543623|sly:101262732|sly:101264109|sly:101246870|sly:101262732|sly:543945|sly:101250853|sly:101250853|sly:101264273|	101249787|101260852|101267885|101266629|101264821|101249787|101250853|101260852|543623|101262732|101264109|101246870|101262732|543945|101250853|101250853|101264273|	http://www.genome.jp/kegg-bin/show_pathway?sly00030/sly:101246870%09red/sly:101264109%09red/sly:101267885%09red/sly:543623%09red/sly:101260852%09red/sly:101250853%09red/sly:101266629%09red/sly:101264821%09red/sly:101249787%09red/sly:101264273%09red/sly:543945%09red/sly:101262732%09red
Degradation of aromatic compounds	KEGG PATHWAY	sly01220	6	12	0.0683846	0.542192	Niben101Scf02316g01002|Niben101Scf00262g05006|Niben101Scf03141g08015|Niben101Scf01085g04007|Niben101Scf08196g01007|Niben101Scf11319g00005	sly:101262919|sly:101262919|sly:101251366|sly:101262919|sly:101262919|sly:101251366|	101262919|101262919|101251366|101262919|101262919|101251366|	http://www.genome.jp/kegg-bin/show_pathway?sly01220/sly:101262919%09red/sly:101251366%09red
Carotenoid biosynthesis	KEGG PATHWAY	sly00906	13	38	0.0770787	0.570382	Niben101Scf07103g03015|Niben101Scf00090g07001|Niben101Scf02408g01007|Niben101Scf01959g00004|Niben101Ctg15093g00004|Niben101Scf07893g00003|Niben101Scf07253g01008|Niben101Scf06266g00002|Niben101Scf01553g01001|Niben101Scf16082g00007|Niben101Scf04020g00002|Niben101Scf08613g02006|Niben101Scf00980g07019	sly:101266767|sly:100136887|sly:101266767|sly:543988|sly:544129|sly:543696|sly:543964|sly:101267662|sly:544162|sly:544162|sly:543988|sly:101250535|sly:101267662|	101266767|100136887|101266767|543988|544129|543696|543964|101267662|544162|544162|543988|101250535|101267662|	http://www.genome.jp/kegg-bin/show_pathway?sly00906/sly:101267662%09red/sly:544129%09red/sly:544162%09red/sly:100136887%09red/sly:101266767%09red/sly:101250535%09red/sly:543988%09red/sly:543964%09red/sly:543696%09red
Stilbenoid, diarylheptanoid and gingerol biosynthesis	KEGG PATHWAY	sly00945	11	33	0.11035	0.754504	Niben101Scf07790g02006|Niben101Scf01432g06023|Niben101Scf02316g01002|Niben101Scf32649g00006|Niben101Scf00262g05006|Niben101Scf00857g01003|Niben101Scf02562g01010|Niben101Scf01085g04007|Niben101Scf08196g01007|Niben101Scf03790g00015|Niben101Scf00077g05015	sly:101257532|sly:101265977|sly:101262919|sly:101267893|sly:101262919|sly:101262367|sly:544249|sly:101262919|sly:101262919|sly:544249|sly:101262367|	101257532|101265977|101262919|101267893|101262919|101262367|544249|101262919|101262919|544249|101262367|	http://www.genome.jp/kegg-bin/show_pathway?sly00945/sly:101262367%09red/sly:101267893%09red/sly:101265977%09red/sly:101262919%09red/sly:544249%09red/sly:101257532%09red
Cutin, suberine and wax biosynthesis	KEGG PATHWAY	sly00073	10	30	0.12427	0.754504	Niben101Scf01505g02004|Niben101Scf02831g08009|Niben101Scf04301g02007|Niben101Scf02264g06012|Niben101Scf02576g00035|Niben101Scf01211g04003|Niben101Scf01716g00010|Niben101Scf02078g04009|Niben101Scf17380g00003|Niben101Scf11689g03006	sly:101264132|sly:101264132|sly:101252060|sly:101262353|sly:101254719|sly:101252060|sly:101262353|sly:101264132|sly:101267934|sly:101254719|	101264132|101264132|101252060|101262353|101254719|101252060|101262353|101264132|101267934|101254719|	http://www.genome.jp/kegg-bin/show_pathway?sly00073/sly:101262353%09red/sly:101252060%09red/sly:101264132%09red/sly:101267934%09red/sly:101254719%09red
Fructose and mannose metabolism	KEGG PATHWAY	sly00051	17	59	0.13037	0.754504	Niben101Scf02864g04008|Niben101Scf02902g02003|Niben101Scf04024g00009|Niben101Scf13103g01029|Niben101Scf02381g03005|Niben101Scf01406g03019|Niben101Scf10316g02004|Niben101Scf10330g00002|Niben101Scf16278g00004|Niben101Scf01025g01013|Niben101Scf01433g08025|Niben101Scf03736g02006|Niben101Scf05536g01001|Niben101Scf01433g08029|Niben101Scf02479g02013|Niben101Scf07459g00017|Niben101Scf01907g00003	sly:101249787|sly:101266629|sly:101264821|sly:101249787|sly:101267184|sly:101260852|sly:101260852|sly:101248982|sly:101258640|sly:101246870|sly:101250853|sly:101253202|sly:101250853|sly:101250853|sly:101264273|sly:778245|sly:101266649|	101249787|101266629|101264821|101249787|101267184|101260852|101260852|101248982|101258640|101246870|101250853|101253202|101250853|101250853|101264273|778245|101266649|	http://www.genome.jp/kegg-bin/show_pathway?sly00051/sly:101246870%09red/sly:101253202%09red/sly:101267184%09red/sly:101260852%09red/sly:101248982%09red/sly:101250853%09red/sly:101266629%09red/sly:778245%09red/sly:101264821%09red/sly:101249787%09red/sly:101264273%09red/sly:101266649%09red/sly:101258640%09red
Alanine, aspartate and glutamate metabolism	KEGG PATHWAY	sly00250	15	51	0.134635	0.754504	Niben101Scf07123g00001|Niben101Scf01409g12028|Niben101Scf10162g00004|Niben101Scf39208g00007|Niben101Scf05372g05017|Niben101Scf07187g01002|Niben101Scf10919g01012|Niben101Scf03679g04002|Niben101Scf02937g04001|Niben101Scf09832g00002|Niben101Scf00482g10003|Niben101Scf00797g18009|Niben101Scf03240g01006|Niben101Scf02290g02021|Niben101Scf11447g04001	sly:101055519|sly:101263129|sly:101265236|sly:101250934|sly:101259343|sly:101264098|sly:101250934|sly:101246116|sly:101265236|sly:101260072|sly:101259343|sly:101055519|sly:544275|sly:101254281|sly:101246455|	101055519|101263129|101265236|101250934|101259343|101264098|101250934|101246116|101265236|101260072|101259343|101055519|544275|101254281|101246455|	http://www.genome.jp/kegg-bin/show_pathway?sly00250/sly:101246455%09red/sly:101055519%09red/sly:101250934%09red/sly:544275%09red/sly:101254281%09red/sly:101260072%09red/sly:101264098%09red/sly:101265236%09red/sly:101259343%09red/sly:101263129%09red/sly:101246116%09red
Flavonoid biosynthesis	KEGG PATHWAY	sly00941	13	43	0.138227	0.754504	Niben101Scf02893g00001|Niben101Scf01432g06023|Niben101Scf02316g01002|Niben101Scf00077g05015|Niben101Scf00262g05006|Niben101Scf05989g01008|Niben101Scf00857g01003|Niben101Scf02562g01010|Niben101Scf01085g04007|Niben101Scf01146g13015|Niben101Scf08196g01007|Niben101Scf03790g00015|Niben101Scf01916g00004	sly:778295|sly:101265977|sly:101262919|sly:101262367|sly:101262919|sly:101249265|sly:101262367|sly:544249|sly:101262919|sly:778295|sly:101262919|sly:544249|sly:101249265|	778295|101265977|101262919|101262367|101262919|101249265|101262367|544249|101262919|778295|101262919|544249|101249265|	http://www.genome.jp/kegg-bin/show_pathway?sly00941/sly:101262367%09red/sly:778295%09red/sly:101265977%09red/sly:101262919%09red/sly:544249%09red/sly:101249265%09red
Glycolysis / Gluconeogenesis	KEGG PATHWAY	sly00010	31	122	0.153962	0.754504	Niben101Scf03045g13003|Niben101Scf01025g01013|Niben101Scf05250g02011|Niben101Scf11319g00005|Niben101Scf01697g23018|Niben101Scf02902g02003|Niben101Scf00276g07001|Niben101Scf01326g08017|Niben101Scf02622g10003|Niben101Scf03141g08015|Niben101Scf01406g03019|Niben101Scf04024g00009|Niben101Scf13103g01029|Niben101Scf10316g02004|Niben101Scf05688g08010|Niben101Scf01236g05019|Niben101Scf01543g06030|Niben101…	sly:101255458|sly:101246870|sly:101262732|sly:101251366|sly:101267885|sly:101266629|sly:101263236|sly:101257126|sly:101256147|sly:101251366|sly:101260852|sly:101264821|sly:101249787|sly:101260852|sly:101253805|sly:101245444|sly:101257775|sly:101256147|sly:101262732|sly:101267634|sly:101250853|sly:101264273|sly:101249787|sly:101260052|sly:101255458|sly:101247926|sly:101257775|sly:101247085|sly:101…	101255458|101246870|101262732|101251366|101267885|101266629|101263236|101257126|101256147|101251366|101260852|101264821|101249787|101260852|101253805|101245444|101257775|101256147|101262732|101267634|101250853|101264273|101249787|101260052|101255458|101247926|101257775|101247085|101250853|543945|101250853|	http://www.genome.jp/kegg-bin/show_pathway?sly00010/sly:101246870%09red/sly:101260852%09red/sly:101266629%09red/sly:101247926%09red/sly:101264821%09red/sly:101267634%09red/sly:101255458%09red/sly:543945%09red/sly:101263236%09red/sly:101253805%09red/sly:101267885%09red/sly:101257126%09red/sly:101264273%09red/sly:101251366%09red/sly:101250853%09red/sly:101245444%09red/sly:101249787%09red/sly:101260…
Sulfur metabolism	KEGG PATHWAY	sly00920	11	36	0.157102	0.754504	Niben101Scf00327g00011|Niben101Scf04446g00023|Niben101Scf37733g00002|Niben101Scf07825g06017|Niben101Scf02041g01013|Niben101Scf00109g09011|Niben101Scf12197g03017|Niben101Scf05270g01002|Niben101Scf00853g04007|Niben101Scf16508g00001|Niben101Scf05438g03003	sly:544267|sly:544267|sly:544267|sly:101055609|sly:101253958|sly:100134877|sly:101257319|sly:101254617|sly:101247286|sly:101256557|sly:544267|	544267|544267|544267|101055609|101253958|100134877|101257319|101254617|101247286|101256557|544267|	http://www.genome.jp/kegg-bin/show_pathway?sly00920/sly:544267%09red/sly:101055609%09red/sly:101256557%09red/sly:100134877%09red/sly:101253958%09red/sly:101247286%09red/sly:101254617%09red/sly:101257319%09red
Valine, leucine and isoleucine biosynthesis	KEGG PATHWAY	sly00290	8	24	0.159055	0.754504	Niben101Scf02893g01003|Niben101Scf02892g01012|Niben101Scf01077g04012|Niben101Scf05032g00009|Niben101Scf01146g13004|Niben101Scf02502g14001|Niben101Scf01267g00002|Niben101Scf02502g14004	sly:101264707|sly:101247891|sly:101245066|sly:101247891|sly:101264707|sly:100037737|sly:101254608|sly:100037737|	101264707|101247891|101245066|101247891|101264707|100037737|101254608|100037737|	http://www.genome.jp/kegg-bin/show_pathway?sly00290/sly:101264707%09red/sly:101245066%09red/sly:101247891%09red/sly:101254608%09red/sly:100037737%09red
Limonene and pinene degradation	KEGG PATHWAY	sly00903	4	9	0.163136	0.754504	Niben101Scf07790g02006|Niben101Scf07034g04008|Niben101Scf32649g00006|Niben101Scf00761g02006	sly:101257532|sly:101247085|sly:101267893|sly:101267634|	101257532|101247085|101267893|101267634|	http://www.genome.jp/kegg-bin/show_pathway?sly00903/sly:101247085%09red/sly:101267893%09red/sly:101257532%09red/sly:101267634%09red
Mismatch repair	KEGG PATHWAY	sly03430	11	38	0.192993	0.852859	Niben101Scf06008g00001|Niben101Scf01429g00010|Niben101Scf01438g04009|Niben101Scf07325g00030|Niben101Scf04329g05016|Niben101Scf00456g00008|Niben101Scf07672g00014|Niben101Scf03710g11002|Niben101Scf14591g00001|Niben101Scf02540g00009|Niben101Scf10384g02008	sly:101255870|sly:101247082|sly:101244966|sly:101255870|sly:101252714|sly:101245831|sly:544248|sly:101264020|sly:101252714|sly:101244966|sly:544248|	101255870|101247082|101244966|101255870|101252714|101245831|544248|101264020|101252714|101244966|544248|	http://www.genome.jp/kegg-bin/show_pathway?sly03430/sly:101252714%09red/sly:101247082%09red/sly:101264020%09red/sly:544248%09red/sly:101255870%09red/sly:101244966%09red/sly:101245831%09red
Photosynthesis	KEGG PATHWAY	sly00195	23	91	0.2029	0.852859	Niben101Scf02156g05001|Niben101Scf05304g05008|Niben101Scf04786g01004|Niben101Scf07515g01007|Niben101Scf05555g00008|Niben101Scf35628g00001|Niben101Scf00271g04024|Niben101Scf14955g00009|Niben101Scf03068g00011|Niben101Scf04964g00002|Niben101Scf06019g01023|Niben101Scf00173g09006|Niben101Scf04494g00018|Niben101Scf05750g00006|Niben101Scf00104g02012|Niben101Scf11852g00012|Niben101Scf02469g00016|Niben101…	sly:101245421|sly:101260830|sly:101262821|sly:101262821|sly:544299|sly:101268297|sly:101245421|sly:101253342|sly:3950391|sly:101245421|sly:3950387|sly:3950387|sly:101248983|sly:3950387|sly:101245583|sly:101260830|sly:101245583|sly:101253342|sly:3950387|sly:101268297|sly:101258321|sly:101258321|sly:3950391|	101245421|101260830|101262821|101262821|544299|101268297|101245421|101253342|3950391|101245421|3950387|3950387|101248983|3950387|101245583|101260830|101245583|101253342|3950387|101268297|101258321|101258321|3950391|	http://www.genome.jp/kegg-bin/show_pathway?sly00195/sly:101248983%09red/sly:544299%09red/sly:3950387%09red/sly:101262821%09red/sly:101253342%09red/sly:101260830%09red/sly:101268297%09red/sly:101245421%09red/sly:101258321%09red/sly:3950391%09red/sly:101245583%09red
Terpenoid backbone biosynthesis	KEGG PATHWAY	sly00900	15	56	0.207452	0.852859	Niben101Scf01269g12011|Niben101Scf11366g02020|Niben101Scf10575g00008|Niben101Scf10366g00014|Niben101Scf03110g02006|Niben101Scf12550g00002|Niben101Scf00063g13014|Niben101Scf03422g02008|Niben101Scf09264g00009|Niben101Scf01764g03022|Niben101Scf02399g01011|Niben101Scf00246g04005|Niben101Scf01386g02004|Niben101Scf33689g00006|Niben101Scf06249g03002	sly:101266434|sly:543704|sly:100316901|sly:543682|sly:778360|sly:101251053|sly:101262299|sly:543704|sly:543704|sly:543682|sly:101251053|sly:544220|sly:544220|sly:100316901|sly:101262299|	101266434|543704|100316901|543682|778360|101251053|101262299|543704|543704|543682|101251053|544220|544220|100316901|101262299|	http://www.genome.jp/kegg-bin/show_pathway?sly00900/sly:100316901%09red/sly:778360%09red/sly:543682%09red/sly:101251053%09red/sly:101266434%09red/sly:101262299%09red/sly:544220%09red/sly:543704%09red
Biosynthesis of amino acids	KEGG PATHWAY	sly01230	54	236	0.231009	0.915786	Niben101Scf02114g00010|Niben101Scf02543g04010|Niben101Scf02041g01013|Niben101Scf01818g07001|Niben101Scf10162g00004|Niben101Scf05438g02004|Niben101Scf09832g00002|Niben101Scf05270g01002|Niben101Scf00069g12017|Niben101Scf01025g01013|Niben101Scf03240g01006|Niben101Scf00983g02001|Niben101Scf01267g00002|Niben101Scf07714g00008|Niben101Scf07438g04014|Niben101Scf00927g02017|Niben101Scf01948g00002|Niben101…	sly:101258686|sly:101254008|sly:101253958|sly:543623|sly:101265236|sly:101251350|sly:101260072|sly:101254617|sly:101254439|sly:101246870|sly:544275|sly:101268602|sly:101254608|sly:101264863|sly:101264078|sly:101258686|sly:101250390|sly:101254281|sly:101264707|sly:101263236|sly:101268602|sly:101265236|sly:101254439|sly:544152|sly:101264109|sly:101257271|sly:543751|sly:101264707|sly:101264821|sly:1…	101258686|101254008|101253958|543623|101265236|101251350|101260072|101254617|101254439|101246870|544275|101268602|101254608|101264863|101264078|101258686|101250390|101254281|101264707|101263236|101268602|101265236|101254439|544152|101264109|101257271|543751|101264707|101264821|101249787|101247891|101253805|101245066|101247807|101256147|101256147|101250853|101247833|101250548|101249787|101247891|1…	http://www.genome.jp/kegg-bin/show_pathway?sly01230/sly:101246870%09red/sly:101264109%09red/sly:101247891%09red/sly:543623%09red/sly:101254281%09red/sly:101245066%09red/sly:101247926%09red/sly:101264821%09red/sly:101265236%09red/sly:101247833%09red/sly:101264707%09red/sly:101254608%09red/sly:101263236%09red/sly:101253805%09red/sly:101264863%09red/sly:101257271%09red/sly:101254617%09red/sly:101258…
Pyruvate metabolism	KEGG PATHWAY	sly00620	22	90	0.249253	0.954037	Niben101Scf10055g07005|Niben101Scf04375g08024|Niben101Scf01374g10019|Niben101Scf00276g07001|Niben101Scf02622g10003|Niben101Scf01980g02001|Niben101Scf04046g00008|Niben101Scf00058g02009|Niben101Scf05269g04001|Niben101Scf01077g04012|Niben101Scf01236g05019|Niben101Scf01543g06030|Niben101Scf05697g02007|Niben101Scf25430g00015|Niben101Scf00761g02006|Niben101Scf08191g02001|Niben101Scf06375g05001|Niben101…	sly:543522|sly:543869|sly:101255777|sly:101263236|sly:101256147|sly:101250973|sly:101255777|sly:101267346|sly:101250973|sly:101245066|sly:101245444|sly:101257775|sly:101256147|sly:101260311|sly:101267634|sly:101260311|sly:101250973|sly:778285|sly:101257775|sly:101247085|sly:101250973|sly:101267346|	543522|543869|101255777|101263236|101256147|101250973|101255777|101267346|101250973|101245066|101245444|101257775|101256147|101260311|101267634|101260311|101250973|778285|101257775|101247085|101250973|101267346|	http://www.genome.jp/kegg-bin/show_pathway?sly00620/sly:101255777%09red/sly:101260311%09red/sly:778285%09red/sly:101267346%09red/sly:101245066%09red/sly:101250973%09red/sly:101245444%09red/sly:101267634%09red/sly:101257775%09red/sly:101256147%09red/sly:101247085%09red/sly:543522%09red/sly:101263236%09red/sly:543869%09red
Non-homologous end-joining	KEGG PATHWAY	sly03450	3	8	0.279581	1	Niben101Scf09516g00022|Niben101Scf00661g01014|Niben101Scf07035g08003	sly:101253129|sly:101264323|sly:101252591|	101253129|101264323|101252591|	http://www.genome.jp/kegg-bin/show_pathway?sly03450/sly:101253129%09red/sly:101252591%09red/sly:101264323%09red
Purine metabolism	KEGG PATHWAY	sly00230	35	154	0.298559	1	Niben101Scf00366g01013|Niben101Scf07863g00013|Niben101Scf04739g00023|Niben101Scf02242g01006|Niben101Scf03280g01018|Niben101Scf03850g02024|Niben101Scf01409g12028|Niben101Scf06467g01002|Niben101Scf01697g23018|Niben101Scf01517g07007|Niben101Scf07944g05004|Niben101Scf39208g00007|Niben101Scf00276g07001|Niben101Scf10919g01012|Niben101Scf02622g10003|Niben101Scf01154g19024|Niben101Scf08419g01005|Niben101…	sly:101266715|sly:778257|sly:101248458|sly:101263997|sly:101266592|sly:101260252|sly:101263129|sly:101260722|sly:101267885|sly:101254736|sly:101268249|sly:101250934|sly:101263236|sly:101250934|sly:101256147|sly:101266592|sly:101245519|sly:101268630|sly:101256508|sly:101258292|sly:101248458|sly:101257775|sly:101256147|sly:101258302|sly:101249065|sly:101265372|sly:101256904|sly:101260722|sly:101249…	101266715|778257|101248458|101263997|101266592|101260252|101263129|101260722|101267885|101254736|101268249|101250934|101263236|101250934|101256147|101266592|101245519|101268630|101256508|101258292|101248458|101257775|101256147|101258302|101249065|101265372|101256904|101260722|101249065|101257775|101256508|101247286|101256557|101268630|101055576|	http://www.genome.jp/kegg-bin/show_pathway?sly00230/sly:778257%09red/sly:101265372%09red/sly:101248458%09red/sly:101263129%09red/sly:101245519%09red/sly:101263236%09red/sly:101263997%09red/sly:101267885%09red/sly:101260722%09red/sly:101268630%09red/sly:101249065%09red/sly:101256508%09red/sly:101258302%09red/sly:101266715%09red/sly:101268249%09red/sly:101254736%09red/sly:101247286%09red/sly:101258…
Tryptophan metabolism	KEGG PATHWAY	sly00380	8	30	0.305092	1	Niben101Scf02041g04015|Niben101Scf00449g04003|Niben101Scf01012g01015|Niben101Scf07034g04008|Niben101Scf01497g03008|Niben101Scf03263g04009|Niben101Scf00761g02006|Niben101Ctg10591g00003	sly:543585|sly:101264112|sly:101267265|sly:101247085|sly:543585|sly:101267265|sly:101267634|sly:543585|	543585|101264112|101267265|101247085|543585|101267265|101267634|543585|	http://www.genome.jp/kegg-bin/show_pathway?sly00380/sly:101267265%09red/sly:101247085%09red/sly:543585%09red/sly:101264112%09red/sly:101267634%09red
2-Oxocarboxylic acid metabolism	KEGG PATHWAY	sly01210	15	62	0.312868	1	Niben101Scf02114g00010|Niben101Scf02893g01003|Niben101Scf02892g01012|Niben101Scf01146g13004|Niben101Scf02543g04010|Niben101Scf02937g04001|Niben101Scf05032g00009|Niben101Scf01077g04012|Niben101Scf05216g04001|Niben101Scf00927g02017|Niben101Scf10162g00004|Niben101Scf09832g00002|Niben101Scf00983g02001|Niben101Scf01267g00002|Niben101Scf03004g03024	sly:101258686|sly:101264707|sly:101247891|sly:101264707|sly:101254008|sly:101265236|sly:101247891|sly:101245066|sly:101268602|sly:101258686|sly:101265236|sly:101260072|sly:101268602|sly:101254608|sly:543751|	101258686|101264707|101247891|101264707|101254008|101265236|101247891|101245066|101268602|101258686|101265236|101260072|101268602|101254608|543751|	http://www.genome.jp/kegg-bin/show_pathway?sly01210/sly:101247891%09red/sly:543751%09red/sly:101254008%09red/sly:101245066%09red/sly:101258686%09red/sly:101268602%09red/sly:101265236%09red/sly:101264707%09red/sly:101254608%09red/sly:101260072%09red
Ribosome biogenesis in eukaryotes	KEGG PATHWAY	sly03008	21	90	0.31758	1	Niben101Scf02632g03006|Niben101Scf02471g05006|Niben101Scf00864g00004|Niben101Scf05969g01002|Niben101Scf12318g00006|Niben101Scf02015g01022|Niben101Scf00005g01008|Niben101Scf05827g00005|Niben101Scf07048g02008|Niben101Scf04861g01011|Niben101Scf00457g02012|Niben101Scf01396g07008|Niben101Scf02243g01029|Niben101Scf05708g00002|Niben101Scf07027g04006|Niben101Scf02246g03010|Niben101Scf03114g09011|Niben101…	sly:101268074|sly:101249856|sly:101261490|sly:101260390|sly:101246000|sly:101246000|sly:101260390|sly:101268074|sly:101246000|sly:101263645|sly:101257021|sly:778291|sly:101254236|sly:101267649|sly:101255078|sly:101268074|sly:101261490|sly:101267649|sly:101253879|sly:778291|sly:101258943|	101268074|101249856|101261490|101260390|101246000|101246000|101260390|101268074|101246000|101263645|101257021|778291|101254236|101267649|101255078|101268074|101261490|101267649|101253879|778291|101258943|	http://www.genome.jp/kegg-bin/show_pathway?sly03008/sly:778291%09red/sly:101267649%09red/sly:101249856%09red/sly:101257021%09red/sly:101261490%09red/sly:101260390%09red/sly:101258943%09red/sly:101263645%09red/sly:101268074%09red/sly:101255078%09red/sly:101253879%09red/sly:101246000%09red/sly:101254236%09red
Ascorbate and aldarate metabolism	KEGG PATHWAY	sly00053	12	49	0.327818	1	Niben101Scf01166g09006|Niben101Scf00761g02006|Niben101Scf09436g01004|Niben101Scf00161g05002|Niben101Scf13259g00025|Niben101Scf01696g06050|Niben101Scf07034g04008|Niben101Scf06195g00002|Niben101Scf18589g00011|Niben101Scf00303g00002|Niben101Scf07050g00006|Niben101Scf06590g00003	sly:100750248|sly:101267634|sly:101055572|sly:101055572|sly:778223|sly:100316902|sly:101247085|sly:778224|sly:544013|sly:544013|sly:101258987|sly:778224|	100750248|101267634|101055572|101055572|778223|100316902|101247085|778224|544013|544013|101258987|778224|	http://www.genome.jp/kegg-bin/show_pathway?sly00053/sly:100750248%09red/sly:544013%09red/sly:100316902%09red/sly:101258987%09red/sly:101267634%09red/sly:778224%09red/sly:101247085%09red/sly:101055572%09red/sly:778223%09red
Glycosphingolipid biosynthesis - globo series	KEGG PATHWAY	sly00603	3	9	0.329651	1	Niben101Scf06825g03008|Niben101Scf02405g02003|Niben101Scf00338g08018	sly:778277|sly:101253853|sly:778277|	778277|101253853|778277|	http://www.genome.jp/kegg-bin/show_pathway?sly00603/sly:778277%09red/sly:101253853%09red
ABC transporters	KEGG PATHWAY	sly02010	6	23	0.362539	1	Niben101Ctg10609g00004|Niben101Scf02139g07001|Niben101Scf06683g01002|Niben101Scf00449g03001|Niben101Scf17579g00002|Niben101Scf03561g01025	sly:101261549|sly:101261549|sly:101247740|sly:101265632|sly:101261549|sly:101250391|	101261549|101261549|101247740|101265632|101261549|101250391|	http://www.genome.jp/kegg-bin/show_pathway?sly02010/sly:101250391%09red/sly:101247740%09red/sly:101261549%09red/sly:101265632%09red
Inositol phosphate metabolism	KEGG PATHWAY	sly00562	15	65	0.370288	1	Niben101Scf03340g08011|Niben101Scf01102g03001|Niben101Scf01237g03001|Niben101Scf01412g00017|Niben101Scf02122g00006|Niben101Scf02429g01002|Niben101Scf02155g00004|Niben101Scf18589g00011|Niben101Scf00303g00002|Niben101Scf06016g08006|Niben101Scf00978g12003|Niben101Scf00126g07003|Niben101Scf02023g01002|Niben101Scf10630g02001|Niben101Scf16254g00008	sly:101259601|sly:101265480|sly:101260052|sly:101246905|sly:101254537|sly:101251739|sly:101248078|sly:544013|sly:544013|sly:544226|sly:101244700|sly:101251739|sly:543809|sly:101260244|sly:544226|	101259601|101265480|101260052|101246905|101254537|101251739|101248078|544013|544013|544226|101244700|101251739|543809|101260244|544226|	http://www.genome.jp/kegg-bin/show_pathway?sly00562/sly:544013%09red/sly:101265480%09red/sly:101246905%09red/sly:101259601%09red/sly:101251739%09red/sly:543809%09red/sly:101260052%09red/sly:101244700%09red/sly:101254537%09red/sly:544226%09red/sly:101248078%09red/sly:101260244%09red
Pyrimidine metabolism	KEGG PATHWAY	sly00240	27	122	0.37344	1	Niben101Scf00366g01013|Niben101Scf01677g04003|Niben101Scf07863g00013|Niben101Scf12160g01023|Niben101Scf00652g01007|Niben101Scf04739g00023|Niben101Scf13167g02002|Niben101Scf03850g02024|Niben101Scf01517g07007|Niben101Scf07229g02002|Niben101Scf05372g05017|Niben101Scf00109g10003|Niben101Scf01987g01006|Niben101Scf13695g01002|Niben101Scf00414g09001|Niben101Scf11383g00018|Niben101Scf00482g10003|Niben101…	sly:101266715|sly:101260797|sly:778257|sly:101267587|sly:544274|sly:101248458|sly:101244545|sly:101260252|sly:101254736|sly:101255711|sly:101259343|sly:101268630|sly:543715|sly:101258292|sly:101248458|sly:101256925|sly:101259343|sly:101249065|sly:101263997|sly:101249065|sly:101260595|sly:101257698|sly:544274|sly:101256904|sly:101055576|sly:101268630|sly:543715|	101266715|101260797|778257|101267587|544274|101248458|101244545|101260252|101254736|101255711|101259343|101268630|543715|101258292|101248458|101256925|101259343|101249065|101263997|101249065|101260595|101257698|544274|101256904|101055576|101268630|543715|	http://www.genome.jp/kegg-bin/show_pathway?sly00240/sly:543715%09red/sly:101266715%09red/sly:101255711%09red/sly:101268630%09red/sly:544274%09red/sly:101258292%09red/sly:101257698%09red/sly:101260595%09red/sly:778257%09red/sly:101260797%09red/sly:101267587%09red/sly:101256925%09red/sly:101263997%09red/sly:101260252%09red/sly:101055576%09red/sly:101248458%09red/sly:101259343%09red/sly:101249065%09…
Cyanoamino acid metabolism	KEGG PATHWAY	sly00460	10	42	0.378954	1	Niben101Scf00472g05009|Niben101Scf01181g01007|Niben101Scf02122g02019|Niben101Scf01752g08011|Niben101Scf07073g02007|Niben101Scf11802g00009|Niben101Scf00069g12017|Niben101Scf04840g01004|Niben101Scf01752g08008|Niben101Scf01048g00005	sly:101250548|sly:543698|sly:101250548|sly:101254849|sly:101254439|sly:101266643|sly:101254439|sly:101250548|sly:101254849|sly:101254439|	101250548|543698|101250548|101254849|101254439|101266643|101254439|101250548|101254849|101254439|	http://www.genome.jp/kegg-bin/show_pathway?sly00460/sly:543698%09red/sly:101254439%09red/sly:101254849%09red/sly:101266643%09red/sly:101250548%09red
Biosynthesis of secondary metabolites	KEGG PATHWAY	sly01110	215	1036	0.387904	1	Niben101Scf10528g02002|Niben101Scf01520g08031|Niben101Scf02543g04010|Niben101Scf07984g02015|Niben101Scf09832g00002|Niben101Scf01718g07005|Niben101Scf04020g00002|Niben101Scf07714g00008|Niben101Scf02918g00003|Niben101Scf00927g02017|Niben101Scf10063g00003|Niben101Scf02479g02013|Niben101Scf09097g00008|Niben101Scf02349g03001|Niben101Scf39208g00007|Niben101Scf04301g02007|Niben101Scf00276g07001|Niben101…	sly:101261422|sly:544039|sly:101254008|sly:543968|sly:101260072|sly:101247376|sly:543988|sly:101264863|sly:544285|sly:101258686|sly:101266935|sly:101264273|sly:100736446|sly:101245815|sly:101250934|sly:101252060|sly:101263236|sly:101243922|sly:101264707|sly:101266643|sly:101055572|sly:101243922|sly:101265977|sly:101244812|sly:101267376|sly:543585|sly:543647|sly:101251053|sly:544226|sly:101245444|…	101261422|544039|101254008|543968|101260072|101247376|543988|101264863|544285|101258686|101266935|101264273|100736446|101245815|101250934|101252060|101263236|101243922|101264707|101266643|101055572|101243922|101265977|101244812|101267376|543585|543647|101251053|544226|101245444|101264112|101267634|101265372|101268249|543585|543517|101250548|101244176|543809|101255673|101244441|101263817|101256147…	http://www.genome.jp/kegg-bin/show_pathway?sly01110/sly:101249874%09red/sly:101247891%09red/sly:101254281%09red/sly:544285%09red/sly:543517%09red/sly:101255458%09red/sly:101266123%09red/sly:101252060%09red/sly:101266643%09red/sly:101265236%09red/sly:543682%09red/sly:101253684%09red/sly:543968%09red/sly:101254608%09red/sly:101255673%09red/sly:101250390%09red/sly:544152%09red/sly:101249663%09red/sl…
Ubiquinone and other terpenoid-quinone biosynthesis	KEGG PATHWAY	sly00130	9	38	0.395826	1	Niben101Scf02316g01002|Niben101Scf00262g05006|Niben101Scf10086g02003|Niben101Scf01063g05023|Niben101Scf02952g00008|Niben101Scf01085g04007|Niben101Scf03035g04012|Niben101Scf08196g01007|Niben101Scf07714g00008	sly:101262919|sly:101262919|sly:101263925|sly:101251363|sly:101248210|sly:101262919|sly:101249935|sly:101262919|sly:101264863|	101262919|101262919|101263925|101251363|101248210|101262919|101249935|101262919|101264863|	http://www.genome.jp/kegg-bin/show_pathway?sly00130/sly:101264863%09red/sly:101262919%09red/sly:101249935%09red/sly:101248210%09red/sly:101251363%09red/sly:101263925%09red
Isoquinoline alkaloid biosynthesis	KEGG PATHWAY	sly00950	5	20	0.416941	1	Niben101Scf05858g00001|Niben101Scf03035g04012|Niben101Scf02937g06005|Niben101Scf07714g00008|Niben101Scf09832g00002	sly:101266123|sly:101249935|sly:101266123|sly:101264863|sly:101260072|	101266123|101249935|101266123|101264863|101260072|	http://www.genome.jp/kegg-bin/show_pathway?sly00950/sly:101264863%09red/sly:101260072%09red/sly:101249935%09red/sly:101266123%09red
Glycerolipid metabolism	KEGG PATHWAY	sly00561	14	63	0.425004	1	Niben101Scf08443g00019|Niben101Scf06825g03008|Niben101Scf14325g00002|Niben101Scf03320g03004|Niben101Scf02264g05017|Niben101Scf25069g01006|Niben101Scf02436g00004|Niben101Scf01716g00024|Niben101Scf07034g04008|Niben101Scf00338g08018|Niben101Scf00761g02006|Niben101Scf08738g00006|Niben101Scf01822g13004|Niben101Scf06326g00032	sly:101253668|sly:778277|sly:101246362|sly:101266854|sly:101254424|sly:101251501|sly:543901|sly:101254424|sly:101247085|sly:778277|sly:101267634|sly:101259322|sly:543901|sly:101263085|	101253668|778277|101246362|101266854|101254424|101251501|543901|101254424|101247085|778277|101267634|101259322|543901|101263085|	http://www.genome.jp/kegg-bin/show_pathway?sly00561/sly:101263085%09red/sly:778277%09red/sly:101254424%09red/sly:101246362%09red/sly:543901%09red/sly:101267634%09red/sly:101266854%09red/sly:101251501%09red/sly:101247085%09red/sly:101259322%09red/sly:101253668%09red
Peroxisome	KEGG PATHWAY	sly04146	19	91	0.49422	1	Niben101Scf07123g00001|Niben101Scf04174g05001|Niben101Scf04496g00009|Niben101Scf07798g03010|Niben101Scf02041g04015|Niben101Scf18000g00026|Niben101Scf05216g04001|Niben101Scf00563g01003|Niben101Scf03221g00006|Niben101Scf01497g03008|Niben101Scf00983g02001|Niben101Scf00797g18009|Niben101Scf06170g00010|Niben101Scf07402g00014|Niben101Scf00163g08018|Niben101Scf10189g02009|Niben101Ctg10591g00003|Niben101…	sly:101055519|sly:544106|sly:101247444|sly:101256164|sly:543585|sly:101256164|sly:101268602|sly:101247444|sly:101260803|sly:543585|sly:101268602|sly:101055519|sly:101259379|sly:101264111|sly:101248277|sly:101255924|sly:543585|sly:101252154|sly:101248277|	101055519|544106|101247444|101256164|543585|101256164|101268602|101247444|101260803|543585|101268602|101055519|101259379|101264111|101248277|101255924|543585|101252154|101248277|	http://www.genome.jp/kegg-bin/show_pathway?sly04146/sly:101055519%09red/sly:101260803%09red/sly:101248277%09red/sly:101247444%09red/sly:101264111%09red/sly:101268602%09red/sly:543585%09red/sly:101255924%09red/sly:101252154%09red/sly:544106%09red/sly:101259379%09red/sly:101256164%09red
Cysteine and methionine metabolism	KEGG PATHWAY	sly00270	20	98	0.528879	1	Niben101Scf00927g02017|Niben101Scf02738g02001|Niben101Scf03385g00005|Niben101Scf02433g06003|Niben101Scf02041g01013|Niben101Scf00390g01010|Niben101Scf00369g02010|Niben101Scf08304g04014|Niben101Scf07438g04014|Niben101Scf03035g04012|Niben101Scf09832g00002|Niben101Scf05270g01002|Niben101Scf32212g00015|Niben101Scf02114g00010|Niben101Scf00135g00025|Niben101Scf05901g02004|Niben101Scf04126g05024|Niben101…	sly:101258686|sly:101260400|sly:101249769|sly:100125909|sly:101253958|sly:101260400|sly:101248143|sly:778285|sly:101264078|sly:101249935|sly:101260072|sly:101254617|sly:543721|sly:101258686|sly:101256428|sly:101248143|sly:101262142|sly:101264863|sly:544285|sly:101267211|	101258686|101260400|101249769|100125909|101253958|101260400|101248143|778285|101264078|101249935|101260072|101254617|543721|101258686|101256428|101248143|101262142|101264863|544285|101267211|	http://www.genome.jp/kegg-bin/show_pathway?sly00270/sly:101264863%09red/sly:543721%09red/sly:778285%09red/sly:101249769%09red/sly:101260072%09red/sly:101262142%09red/sly:101254617%09red/sly:101258686%09red/sly:101267211%09red/sly:101248143%09red/sly:101253958%09red/sly:100125909%09red/sly:101260400%09red/sly:101264078%09red/sly:544285%09red/sly:101256428%09red/sly:101249935%09red
Phenylalanine, tyrosine and tryptophan biosynthesis	KEGG PATHWAY	sly00400	10	49	0.547355	1	Niben101Scf01948g00002|Niben101Scf03035g04012|Niben101Scf01005g11010|Niben101Scf01318g01008|Niben101Scf05438g02004|Niben101Scf09832g00002|Niben101Scf07573g00003|Niben101Scf07895g00007|Niben101Scf07714g00008|Niben101Scf00247g04007	sly:101250390|sly:101249935|sly:544153|sly:101263817|sly:101251350|sly:101260072|sly:544152|sly:101257271|sly:101264863|sly:101247833|	101250390|101249935|544153|101263817|101251350|101260072|544152|101257271|101264863|101247833|	http://www.genome.jp/kegg-bin/show_pathway?sly00400/sly:101264863%09red/sly:101257271%09red/sly:101251350%09red/sly:101263817%09red/sly:101260072%09red/sly:101249935%09red/sly:101247833%09red/sly:544153%09red/sly:544152%09red/sly:101250390%09red
C5-Branched dibasic acid metabolism	KEGG PATHWAY	sly00660	2	9	0.576466	1	Niben101Scf05032g00009|Niben101Scf02892g01012	sly:101247891|sly:101247891|	101247891|101247891|	http://www.genome.jp/kegg-bin/show_pathway?sly00660/sly:101247891%09red
Glutathione metabolism	KEGG PATHWAY	sly00480	21	108	0.607682	1	Niben101Scf05404g09001|Niben101Scf11706g00006|Niben101Scf01166g09006|Niben101Scf10438g01002|Niben101Scf35444g00004|Niben101Scf08130g00014|Niben101Scf08130g00015|Niben101Scf02325g03024|Niben101Scf14939g01008|Niben101Scf13259g00025|Niben101Scf05216g04001|Niben101Scf10254g01002|Niben101Scf00109g10003|Niben101Scf06195g00002|Niben101Scf00983g02001|Niben101Scf07050g00006|Niben101Scf02242g01006|Niben101…	sly:101266084|sly:101249065|sly:100750248|sly:101249065|sly:101266084|sly:101266149|sly:101264963|sly:101258000|sly:101268630|sly:778223|sly:101268602|sly:101248761|sly:101268630|sly:778224|sly:101268602|sly:101258987|sly:101263997|sly:101246654|sly:101255673|sly:778224|sly:101246654|	101266084|101249065|100750248|101249065|101266084|101266149|101264963|101258000|101268630|778223|101268602|101248761|101268630|778224|101268602|101258987|101263997|101246654|101255673|778224|101246654|	http://www.genome.jp/kegg-bin/show_pathway?sly00480/sly:101263997%09red/sly:100750248%09red/sly:101266149%09red/sly:101264963%09red/sly:101258000%09red/sly:101268602%09red/sly:101266084%09red/sly:101258987%09red/sly:101268630%09red/sly:101248761%09red/sly:778224%09red/sly:101249065%09red/sly:101246654%09red/sly:101255673%09red/sly:778223%09red
Steroid biosynthesis	KEGG PATHWAY	sly00100	6	31	0.610219	1	Niben101Scf09097g00008|Niben101Scf01808g01002|Niben101Scf02156g03023|Niben101Scf02232g00001|Niben101Scf01718g07005|Niben101Scf00926g01011	sly:100736446|sly:100736446|sly:543937|sly:100136886|sly:101247376|sly:101252376|	100736446|100736446|543937|100136886|101247376|101252376|	http://www.genome.jp/kegg-bin/show_pathway?sly00100/sly:100136886%09red/sly:101252376%09red/sly:100736446%09red/sly:101247376%09red/sly:543937%09red
Fatty acid biosynthesis	KEGG PATHWAY	sly00061	9	47	0.618598	1	Niben101Scf04375g08024|Niben101Scf06375g05001|Niben101Scf01586g00004|Niben101Scf00809g01011|Niben101Scf00960g15006|Niben101Scf01980g02001|Niben101Scf06170g00010|Niben101Scf02793g24006|Niben101Scf05269g04001	sly:543869|sly:101250973|sly:101245130|sly:101246830|sly:101250973|sly:101250973|sly:101259379|sly:101252237|sly:101250973|	543869|101250973|101245130|101246830|101250973|101250973|101259379|101252237|101250973|	http://www.genome.jp/kegg-bin/show_pathway?sly00061/sly:101252237%09red/sly:101245130%09red/sly:101246830%09red/sly:101250973%09red/sly:101259379%09red/sly:543869%09red
Phosphatidylinositol signaling system	KEGG PATHWAY	sly04070	13	68	0.62408	1	Niben101Scf08443g00019|Niben101Scf01102g03001|Niben101Scf01412g00017|Niben101Scf02122g00006|Niben101Scf02429g01002|Niben101Scf07532g02022|Niben101Scf18643g00005|Niben101Scf18589g00011|Niben101Scf00303g00002|Niben101Scf05565g02013|Niben101Scf10630g02001|Niben101Scf00126g07003|Niben101Scf03340g08011	sly:101253668|sly:101265480|sly:101246905|sly:101254537|sly:101251739|sly:544131|sly:101258272|sly:544013|sly:544013|sly:543984|sly:101260244|sly:101251739|sly:101259601|	101253668|101265480|101246905|101254537|101251739|544131|101258272|544013|544013|543984|101260244|101251739|101259601|	http://www.genome.jp/kegg-bin/show_pathway?sly04070/sly:544013%09red/sly:101265480%09red/sly:544131%09red/sly:101246905%09red/sly:101259601%09red/sly:101251739%09red/sly:101258272%09red/sly:101254537%09red/sly:543984%09red/sly:101253668%09red/sly:101260244%09red
Selenocompound metabolism	KEGG PATHWAY	sly00450	3	16	0.64448	1	Niben101Scf01677g04003|Niben101Scf16508g00001|Niben101Scf07438g04014	sly:101260797|sly:101256557|sly:101264078|	101260797|101256557|101264078|	http://www.genome.jp/kegg-bin/show_pathway?sly00450/sly:101264078%09red/sly:101256557%09red/sly:101260797%09red
Sphingolipid metabolism	KEGG PATHWAY	sly00600	5	27	0.647354	1	Niben101Scf18639g00021|Niben101Scf06825g03008|Niben101Scf00978g09002|Niben101Scf00338g08018|Niben101Scf08137g04001	sly:778364|sly:778277|sly:101251446|sly:778277|sly:101254177|	778364|778277|101251446|778277|101254177|	http://www.genome.jp/kegg-bin/show_pathway?sly00600/sly:778277%09red/sly:778364%09red/sly:101251446%09red/sly:101254177%09red
Fatty acid elongation	KEGG PATHWAY	sly00062	6	33	0.663503	1	Niben101Scf02156g00008|Niben101Scf03045g00010|Niben101Scf02613g03001|Niben101Scf08523g00022|Niben101Scf05712g03021|Niben101Scf10780g00002	sly:101245220|sly:101255347|sly:101246151|sly:101246151|sly:101262214|sly:101245220|	101245220|101255347|101246151|101246151|101262214|101245220|	http://www.genome.jp/kegg-bin/show_pathway?sly00062/sly:101255347%09red/sly:101245220%09red/sly:101262214%09red/sly:101246151%09red
Nucleotide excision repair	KEGG PATHWAY	sly03420	11	60	0.670205	1	Niben101Scf06008g00001|Niben101Scf01429g00010|Niben101Scf01438g04009|Niben101Scf07325g00030|Niben101Scf04329g05016|Niben101Scf02540g00009|Niben101Scf07672g00014|Niben101Scf03710g11002|Niben101Scf14591g00001|Niben101Scf05822g05011|Niben101Scf10384g02008	sly:101255870|sly:101247082|sly:101244966|sly:101255870|sly:101252714|sly:101244966|sly:544248|sly:101264020|sly:101252714|sly:101265575|sly:544248|	101255870|101247082|101244966|101255870|101252714|101244966|544248|101264020|101252714|101265575|544248|	http://www.genome.jp/kegg-bin/show_pathway?sly03420/sly:101252714%09red/sly:101265575%09red/sly:101264020%09red/sly:544248%09red/sly:101255870%09red/sly:101244966%09red/sly:101247082%09red
Riboflavin metabolism	KEGG PATHWAY	sly00740	2	11	0.670597	1	Niben101Scf39395g00004|Niben101Scf04286g00001	sly:101263281|sly:101249252|	101263281|101249252|	http://www.genome.jp/kegg-bin/show_pathway?sly00740/sly:101263281%09red/sly:101249252%09red
Pantothenate and CoA biosynthesis	KEGG PATHWAY	sly00770	5	29	0.70159	1	Niben101Scf01267g00002|Niben101Scf01146g13004|Niben101Scf05032g00009|Niben101Scf02893g01003|Niben101Scf02892g01012	sly:101254608|sly:101264707|sly:101247891|sly:101264707|sly:101247891|	101254608|101264707|101247891|101264707|101247891|	http://www.genome.jp/kegg-bin/show_pathway?sly00770/sly:101264707%09red/sly:101247891%09red/sly:101254608%09red
Tyrosine metabolism	KEGG PATHWAY	sly00350	7	42	0.742213	1	Niben101Scf02937g06005|Niben101Scf03141g08015|Niben101Scf03035g04012|Niben101Scf09832g00002|Niben101Scf05858g00001|Niben101Scf07714g00008|Niben101Scf11319g00005	sly:101266123|sly:101251366|sly:101249935|sly:101260072|sly:101266123|sly:101264863|sly:101251366|	101266123|101251366|101249935|101260072|101266123|101264863|101251366|	http://www.genome.jp/kegg-bin/show_pathway?sly00350/sly:101264863%09red/sly:101260072%09red/sly:101249935%09red/sly:101251366%09red/sly:101266123%09red
Glycosaminoglycan degradation	KEGG PATHWAY	sly00531	2	13	0.74701	1	Niben101Scf02922g01032|Niben101Scf02405g02003	sly:101258638|sly:101253853|	101258638|101253853|	http://www.genome.jp/kegg-bin/show_pathway?sly00531/sly:101258638%09red/sly:101253853%09red
Lysine biosynthesis	KEGG PATHWAY	sly00300	2	13	0.74701	1	Niben101Scf02114g00010|Niben101Scf00927g02017	sly:101258686|sly:101258686|	101258686|101258686|	http://www.genome.jp/kegg-bin/show_pathway?sly00300/sly:101258686%09red
Histidine metabolism	KEGG PATHWAY	sly00340	5	31	0.74974	1	Niben101Scf07034g04008|Niben101Scf00018g02003|Niben101Scf02191g00016|Niben101Scf01777g00016|Niben101Scf00761g02006	sly:101247085|sly:101262912|sly:101262912|sly:101248029|sly:101267634|	101247085|101262912|101262912|101248029|101267634|	http://www.genome.jp/kegg-bin/show_pathway?sly00340/sly:101248029%09red/sly:101247085%09red/sly:101262912%09red/sly:101267634%09red
Other types of O-glycan biosynthesis	KEGG PATHWAY	sly00514	1	7	0.771949	1	Niben101Scf01283g01002	sly:101268664|	101268664|	http://www.genome.jp/kegg-bin/show_pathway?sly00514/sly:101268664%09red
Propanoate metabolism	KEGG PATHWAY	sly00640	5	33	0.791858	1	Niben101Scf05269g04001|Niben101Scf01980g02001|Niben101Scf06375g05001|Niben101Scf04375g08024|Niben101Scf00960g15006	sly:101250973|sly:101250973|sly:101250973|sly:543869|sly:101250973|	101250973|101250973|101250973|543869|101250973|	http://www.genome.jp/kegg-bin/show_pathway?sly00640/sly:101250973%09red/sly:543869%09red
Tropane, piperidine and pyridine alkaloid biosynthesis	KEGG PATHWAY	sly00960	5	33	0.791858	1	Niben101Scf05858g00001|Niben101Scf03035g04012|Niben101Scf02937g06005|Niben101Scf07714g00008|Niben101Scf09832g00002	sly:101266123|sly:101249935|sly:101266123|sly:101264863|sly:101260072|	101266123|101249935|101266123|101264863|101260072|	http://www.genome.jp/kegg-bin/show_pathway?sly00960/sly:101264863%09red/sly:101260072%09red/sly:101249935%09red/sly:101266123%09red
Amino sugar and nucleotide sugar metabolism	KEGG PATHWAY	sly00520	21	123	0.799789	1	Niben101Scf00698g00008|Niben101Scf03671g00015|Niben101Scf07459g00017|Niben101Scf01697g23018|Niben101Scf01520g08031|Niben101Scf02156g03022|Niben101Scf01894g02004|Niben101Scf07984g02015|Niben101Scf16278g00004|Niben101Scf01696g06050|Niben101Scf03949g00023|Niben101Scf03736g02006|Niben101Scf10330g00002|Niben101Scf07391g04030|Niben101Scf07491g00003|Niben101Scf02381g03005|Niben101Scf20614g00015|Niben101…	sly:101253205|sly:544039|sly:778245|sly:101267885|sly:544039|sly:101244819|sly:543515|sly:543968|sly:101258640|sly:100316902|sly:101267358|sly:101253202|sly:101248982|sly:101266745|sly:544148|sly:101267184|sly:101249663|sly:543945|sly:101253853|sly:544146|sly:543517|	101253205|544039|778245|101267885|544039|101244819|543515|543968|101258640|100316902|101267358|101253202|101248982|101266745|544148|101267184|101249663|543945|101253853|544146|543517|	http://www.genome.jp/kegg-bin/show_pathway?sly00520/sly:101267358%09red/sly:101248982%09red/sly:101253202%09red/sly:101253205%09red/sly:101267885%09red/sly:100316902%09red/sly:101249663%09red/sly:543517%09red/sly:101258640%09red/sly:543515%09red/sly:544148%09red/sly:544039%09red/sly:101253853%09red/sly:778245%09red/sly:101244819%09red/sly:101266745%09red/sly:543968%09red/sly:543945%09red/sly:5441…
Sesquiterpenoid and triterpenoid biosynthesis	KEGG PATHWAY	sly00909	2	15	0.807665	1	Niben101Scf00926g01011|Niben101Scf00326g01008	sly:101252376|sly:101251277|	101252376|101251277|	http://www.genome.jp/kegg-bin/show_pathway?sly00909/sly:101252376%09red/sly:101251277%09red
Lysine degradation	KEGG PATHWAY	sly00310	5	34	0.810733	1	Niben101Scf07034g04008|Niben101Ctg16210g00009|Niben101Scf00449g04003|Niben101Scf03852g00025|Niben101Scf00761g02006	sly:101247085|sly:101243931|sly:101264112|sly:101247436|sly:101267634|	101247085|101243931|101264112|101247436|101267634|	http://www.genome.jp/kegg-bin/show_pathway?sly00310/sly:101267634%09red/sly:101247436%09red/sly:101247085%09red/sly:101264112%09red/sly:101243931%09red
Biosynthesis of unsaturated fatty acids	KEGG PATHWAY	sly01040	6	40	0.811238	1	Niben101Scf06091g07004|Niben101Scf09417g01008|Niben101Scf03045g00010|Niben101Scf00318g10005|Niben101Scf00809g01011|Niben101Scf10189g02009	sly:101250586|sly:101259966|sly:101255347|sly:544203|sly:101246830|sly:101255924|	101250586|101259966|101255347|544203|101246830|101255924|	http://www.genome.jp/kegg-bin/show_pathway?sly01040/sly:101259966%09red/sly:101246830%09red/sly:101250586%09red/sly:544203%09red/sly:101255924%09red/sly:101255347%09red
Base excision repair	KEGG PATHWAY	sly03410	6	42	0.842552	1	Niben101Scf08975g01001|Niben101Scf07672g00014|Niben101Scf02041g04034|Niben101Scf10122g00007|Niben101Scf00661g01014|Niben101Scf10384g02008	sly:101247954|sly:544248|sly:101257131|sly:101246304|sly:101264323|sly:544248|	101247954|544248|101257131|101246304|101264323|544248|	http://www.genome.jp/kegg-bin/show_pathway?sly03410/sly:101247954%09red/sly:544248%09red/sly:101246304%09red/sly:101264323%09red/sly:101257131%09red
Ether lipid metabolism	KEGG PATHWAY	sly00565	4	30	0.848741	1	Niben101Scf02155g00004|Niben101Scf00978g12003|Niben101Scf12609g01009|Niben101Scf14688g00017	sly:101248078|sly:101244700|sly:101264185|sly:101264185|	101248078|101244700|101264185|101264185|	http://www.genome.jp/kegg-bin/show_pathway?sly00565/sly:101244700%09red/sly:101264185%09red/sly:101248078%09red
Arginine and proline metabolism	KEGG PATHWAY	sly00330	13	84	0.854379	1	Niben101Scf02738g02001|Niben101Scf00761g02006|Niben101Scf00887g02006|Niben101Scf00390g01010|Niben101Scf04020g03008|Niben101Scf03679g04002|Niben101Scf07034g04008|Niben101Scf09832g00002|Niben101Scf00461g04004|Niben101Scf03240g01006|Niben101Scf04126g05024|Niben101Scf03004g03024|Niben101Scf02818g01017	sly:101260400|sly:101267634|sly:101255673|sly:101260400|sly:101258232|sly:101246116|sly:101247085|sly:101260072|sly:101249640|sly:544275|sly:101262142|sly:543751|sly:101265933|	101260400|101267634|101255673|101260400|101258232|101246116|101247085|101260072|101249640|544275|101262142|543751|101265933|	http://www.genome.jp/kegg-bin/show_pathway?sly00330/sly:544275%09red/sly:101260072%09red/sly:101262142%09red/sly:101265933%09red/sly:101255673%09red/sly:543751%09red/sly:101249640%09red/sly:101267634%09red/sly:101260400%09red/sly:101247085%09red/sly:101246116%09red/sly:101258232%09red
Homologous recombination	KEGG PATHWAY	sly03440	8	55	0.855652	1	Niben101Scf06008g00001|Niben101Scf01429g00010|Niben101Scf01438g04009|Niben101Scf07325g00030|Niben101Scf04329g05016|Niben101Scf07680g02001|Niben101Scf14591g00001|Niben101Scf02540g00009	sly:101255870|sly:101247082|sly:101244966|sly:101255870|sly:101252714|sly:544003|sly:101252714|sly:101244966|	101255870|101247082|101244966|101255870|101252714|544003|101252714|101244966|	http://www.genome.jp/kegg-bin/show_pathway?sly03440/sly:101252714%09red/sly:101247082%09red/sly:101244966%09red/sly:101255870%09red/sly:544003%09red
Fatty acid metabolism	KEGG PATHWAY	sly01212	14	90	0.857193	1	Niben101Scf04375g08024|Niben101Scf06091g07004|Niben101Scf09417g01008|Niben101Scf06375g05001|Niben101Scf03045g00010|Niben101Scf01586g00004|Niben101Scf00318g10005|Niben101Scf00960g15006|Niben101Scf00809g01011|Niben101Scf01980g02001|Niben101Scf06170g00010|Niben101Scf02793g24006|Niben101Scf10189g02009|Niben101Scf05269g04001	sly:543869|sly:101250586|sly:101259966|sly:101250973|sly:101255347|sly:101245130|sly:544203|sly:101250973|sly:101246830|sly:101250973|sly:101259379|sly:101252237|sly:101255924|sly:101250973|	543869|101250586|101259966|101250973|101255347|101245130|544203|101250973|101246830|101250973|101259379|101252237|101255924|101250973|	http://www.genome.jp/kegg-bin/show_pathway?sly01212/sly:101252237%09red/sly:101245130%09red/sly:101259966%09red/sly:101250973%09red/sly:101250586%09red/sly:101246830%09red/sly:544203%09red/sly:101255924%09red/sly:101255347%09red/sly:101259379%09red/sly:543869%09red
Oxidative phosphorylation	KEGG PATHWAY	sly00190	25	152	0.861418	1	Niben101Scf10919g00001|Niben101Scf04786g01004|Niben101Scf00454g05005|Niben101Scf15979g02002|Niben101Scf07515g01007|Niben101Scf07115g00013|Niben101Scf14955g00009|Niben101Scf00425g03030|Niben101Scf03068g00011|Niben101Scf06019g01023|Niben101Scf00173g09006|Niben101Scf07741g02005|Niben101Scf05750g00006|Niben101Scf00123g06011|Niben101Scf00961g00001|Niben101Scf00892g00017|Niben101Scf00901g06008|Niben101…	sly:101253279|sly:101262821|sly:101268282|sly:101262088|sly:101262821|sly:101252432|sly:101253342|sly:101268774|sly:3950391|sly:3950387|sly:3950387|sly:101255896|sly:3950387|sly:101267245|sly:101244117|sly:101264086|sly:101262088|sly:101267852|sly:101253342|sly:3950387|sly:101263481|sly:101263481|sly:101255084|sly:3950391|sly:543761|	101253279|101262821|101268282|101262088|101262821|101252432|101253342|101268774|3950391|3950387|3950387|101255896|3950387|101267245|101244117|101264086|101262088|101267852|101253342|3950387|101263481|101263481|101255084|3950391|543761|	http://www.genome.jp/kegg-bin/show_pathway?sly00190/sly:3950387%09red/sly:3950391%09red/sly:101262821%09red/sly:101253342%09red/sly:101244117%09red/sly:101267852%09red/sly:543761%09red/sly:101253279%09red/sly:101252432%09red/sly:101268282%09red/sly:101263481%09red/sly:101255084%09red/sly:101268774%09red/sly:101267245%09red/sly:101262088%09red/sly:101255896%09red/sly:101264086%09red
Monoterpenoid biosynthesis	KEGG PATHWAY	sly00902	1	11	0.891135	1	Niben101Scf03898g00001	sly:101244812|	101244812|	http://www.genome.jp/kegg-bin/show_pathway?sly00902/sly:101244812%09red
Glycerophospholipid metabolism	KEGG PATHWAY	sly00564	14	94	0.891327	1	Niben101Scf08443g00019|Niben101Scf02919g04006|Niben101Scf02264g05017|Niben101Scf02436g00004|Niben101Scf25069g01006|Niben101Scf04024g01004|Niben101Scf01716g00024|Niben101Scf02155g00004|Niben101Scf12609g01009|Niben101Scf01620g02013|Niben101Scf00978g12003|Niben101Scf07935g00006|Niben101Scf01822g13004|Niben101Scf14688g00017	sly:101253668|sly:101246730|sly:101254424|sly:543901|sly:101251501|sly:101264518|sly:101254424|sly:101248078|sly:101264185|sly:101264846|sly:101244700|sly:101247110|sly:543901|sly:101264185|	101253668|101246730|101254424|543901|101251501|101264518|101254424|101248078|101264185|101264846|101244700|101247110|543901|101264185|	http://www.genome.jp/kegg-bin/show_pathway?sly00564/sly:101264846%09red/sly:101247110%09red/sly:101244700%09red/sly:543901%09red/sly:101264185%09red/sly:101253668%09red/sly:101254424%09red/sly:101251501%09red/sly:101264518%09red/sly:101248078%09red/sly:101246730%09red
Phenylpropanoid biosynthesis	KEGG PATHWAY	sly00940	31	190	0.892289	1	Niben101Scf01239g02002|Niben101Scf04652g00007|Niben101Scf01063g05023|Niben101Scf02952g00008|Niben101Scf05245g02003|Niben101Scf06112g01008|Niben101Scf01181g01007|Niben101Scf02316g01002|Niben101Scf00715g04003|Niben101Scf04090g02003|Niben101Scf02349g03001|Niben101Scf01752g08011|Niben101Scf11802g00009|Niben101Scf04220g07005|Niben101Scf04953g07001|Niben101Scf01432g06023|Niben101Scf04627g05002|Niben101…	sly:101251452|sly:101243922|sly:101251363|sly:101248210|sly:101249426|sly:101261193|sly:543698|sly:101262919|sly:100125904|sly:101243922|sly:101245815|sly:101254849|sly:101266643|sly:100125904|sly:101249874|sly:101265977|sly:101267376|sly:101262367|sly:544249|sly:101243656|sly:101243922|sly:544249|sly:101243656|sly:101243656|sly:101262919|sly:101268099|sly:101262919|sly:101262919|sly:101253684|sl…	101251452|101243922|101251363|101248210|101249426|101261193|543698|101262919|100125904|101243922|101245815|101254849|101266643|100125904|101249874|101265977|101267376|101262367|544249|101243656|101243922|544249|101243656|101243656|101262919|101268099|101262919|101262919|101253684|101254849|101262367|	http://www.genome.jp/kegg-bin/show_pathway?sly00940/sly:101262367%09red/sly:101251363%09red/sly:101249874%09red/sly:101265977%09red/sly:101243656%09red/sly:101251452%09red/sly:101248210%09red/sly:101249426%09red/sly:101254849%09red/sly:101262919%09red/sly:543698%09red/sly:544249%09red/sly:101261193%09red/sly:101267376%09red/sly:101266643%09red/sly:101268099%09red/sly:101243922%09red/sly:101253684…
Butanoate metabolism	KEGG PATHWAY	sly00650	3	27	0.902287	1	Niben101Scf05032g00009|Niben101Scf01513g01010|Niben101Scf02892g01012	sly:101247891|sly:100147724|sly:101247891|	101247891|100147724|101247891|	http://www.genome.jp/kegg-bin/show_pathway?sly00650/sly:100147724%09red/sly:101247891%09red
Galactose metabolism	KEGG PATHWAY	sly00052	8	61	0.914574	1	Niben101Scf08182g02013|Niben101Scf06825g03008|Niben101Scf01697g23018|Niben101Scf09089g01024|Niben101Scf01326g08017|Niben101Scf00654g03010|Niben101Scf07391g04030|Niben101Scf00338g08018	sly:544236|sly:778277|sly:101267885|sly:543713|sly:101257126|sly:544236|sly:101266745|sly:778277|	544236|778277|101267885|543713|101257126|544236|101266745|778277|	http://www.genome.jp/kegg-bin/show_pathway?sly00052/sly:101267885%09red/sly:543713%09red/sly:778277%09red/sly:101266745%09red/sly:101257126%09red/sly:544236%09red
beta-Alanine metabolism	KEGG PATHWAY	sly00410	6	49	0.920478	1	Niben101Scf04020g03008|Niben101Scf02937g06005|Niben101Scf07034g04008|Niben101Scf05858g00001|Niben101Scf00461g04004|Niben101Scf00761g02006	sly:101258232|sly:101266123|sly:101247085|sly:101266123|sly:101249640|sly:101267634|	101258232|101266123|101247085|101266123|101249640|101267634|	http://www.genome.jp/kegg-bin/show_pathway?sly00410/sly:101267634%09red/sly:101258232%09red/sly:101247085%09red/sly:101249640%09red/sly:101266123%09red
Fatty acid degradation	KEGG PATHWAY	sly00071	6	49	0.920478	1	Niben101Scf03141g08015|Niben101Scf07034g04008|Niben101Scf06170g00010|Niben101Scf00761g02006|Niben101Scf10189g02009|Niben101Scf11319g00005	sly:101251366|sly:101247085|sly:101259379|sly:101267634|sly:101255924|sly:101251366|	101251366|101247085|101259379|101267634|101255924|101251366|	http://www.genome.jp/kegg-bin/show_pathway?sly00071/sly:101267634%09red/sly:101247085%09red/sly:101259379%09red/sly:101255924%09red/sly:101251366%09red
Spliceosome	KEGG PATHWAY	sly03040	29	185	0.922117	1	Niben101Scf08724g01003|Niben101Scf24868g00004|Niben101Scf00573g00013|Niben101Scf02031g08011|Niben101Scf05548g02005|Niben101Scf05708g00002|Niben101Scf07031g00004|Niben101Scf01611g08007|Niben101Scf06716g01016|Niben101Scf16833g00006|Niben101Scf03732g00001|Niben101Scf00138g03003|Niben101Scf00393g02002|Niben101Scf10189g02011|Niben101Scf03398g04003|Niben101Scf00801g02008|Niben101Scf08293g02001|Niben101…	sly:101255504|sly:101262959|sly:101255504|sly:101267328|sly:101254580|sly:101267649|sly:101267649|sly:101261199|sly:101252641|sly:101254436|sly:101256945|sly:101265017|sly:101260491|sly:101256523|sly:101260893|sly:101268815|sly:101268456|sly:101262959|sly:101246008|sly:101256945|sly:101253638|sly:101254580|sly:101246008|sly:101258239|sly:101261833|sly:100134885|sly:101264989|sly:101254866|sly:100…	101255504|101262959|101255504|101267328|101254580|101267649|101267649|101261199|101252641|101254436|101256945|101265017|101260491|101256523|101260893|101268815|101268456|101262959|101246008|101256945|101253638|101254580|101246008|101258239|101261833|100134885|101264989|101254866|100134885|	http://www.genome.jp/kegg-bin/show_pathway?sly03040/sly:101256945%09red/sly:100134885%09red/sly:101267328%09red/sly:101261833%09red/sly:101261199%09red/sly:101264989%09red/sly:101260893%09red/sly:101256523%09red/sly:101253638%09red/sly:101246008%09red/sly:101267649%09red/sly:101254436%09red/sly:101268456%09red/sly:101262959%09red/sly:101252641%09red/sly:101255504%09red/sly:101254866%09red/sly:101…
Other glycan degradation	KEGG PATHWAY	sly00511	1	13	0.92479	1	Niben101Scf02405g02003	sly:101253853|	101253853|	http://www.genome.jp/kegg-bin/show_pathway?sly00511/sly:101253853%09red
Phenylalanine metabolism	KEGG PATHWAY	sly00360	23	152	0.92681	1	Niben101Scf04652g00007|Niben101Scf01063g05023|Niben101Scf02952g00008|Niben101Scf03035g04012|Niben101Scf09832g00002|Niben101Scf07714g00008|Niben101Scf02316g01002|Niben101Scf04090g02003|Niben101Scf02349g03001|Niben101Scf04953g07001|Niben101Scf01432g06023|Niben101Scf04627g05002|Niben101Scf01200g02006|Niben101Scf05617g00005|Niben101Scf05858g00001|Niben101Scf05442g03015|Niben101Scf02937g06005|Niben101…	sly:101243922|sly:101251363|sly:101248210|sly:101249935|sly:101260072|sly:101264863|sly:101262919|sly:101243922|sly:101245815|sly:101249874|sly:101265977|sly:101267376|sly:101243656|sly:101243922|sly:101266123|sly:101243656|sly:101266123|sly:101243656|sly:101262919|sly:101268099|sly:101262919|sly:101262919|sly:101253684|	101243922|101251363|101248210|101249935|101260072|101264863|101262919|101243922|101245815|101249874|101265977|101267376|101243656|101243922|101266123|101243656|101266123|101243656|101262919|101268099|101262919|101262919|101253684|	http://www.genome.jp/kegg-bin/show_pathway?sly00360/sly:101264863%09red/sly:101243656%09red/sly:101251363%09red/sly:101265977%09red/sly:101249874%09red/sly:101260072%09red/sly:101266123%09red/sly:101262919%09red/sly:101267376%09red/sly:101249935%09red/sly:101248210%09red/sly:101268099%09red/sly:101253684%09red/sly:101243922%09red/sly:101245815%09red
Valine, leucine and isoleucine degradation	KEGG PATHWAY	sly00280	7	57	0.931686	1	Niben101Scf01267g00002|Niben101Scf02572g00014|Niben101Scf09544g00007|Niben101Scf07034g04008|Niben101Scf01236g05019|Niben101Scf00761g02006|Niben101Scf10189g02009	sly:101254608|sly:101245036|sly:101254378|sly:101247085|sly:101245444|sly:101267634|sly:101255924|	101254608|101245036|101254378|101247085|101245444|101267634|101255924|	http://www.genome.jp/kegg-bin/show_pathway?sly00280/sly:101245444%09red/sly:101245036%09red/sly:101254378%09red/sly:101255924%09red/sly:101267634%09red/sly:101247085%09red/sly:101254608%09red
Metabolic pathways	KEGG PATHWAY	sly01100	369	1961	0.933222	1	Niben101Scf02264g06012|Niben101Scf09808g00013|Niben101Scf10919g00001|Niben101Scf02122g00006|Niben101Scf04786g01004|Niben101Scf04318g01016|Niben101Scf05270g01002|Niben101Scf04504g03008|Niben101Scf00652g01007|Niben101Scf05245g02003|Niben101Scf02937g04001|Niben101Scf04953g07001|Niben101Scf09436g01004|Niben101Scf04652g00007|Niben101Scf01991g04010|Niben101Scf07515g01007|Niben101Scf12550g00002|Niben101…	sly:101262353|sly:101253815|sly:101253279|sly:101254537|sly:101262821|sly:543975|sly:101254617|sly:101268123|sly:544274|sly:101249426|sly:101265236|sly:101249874|sly:101055572|sly:101243922|sly:543973|sly:101262821|sly:101251053|sly:101245444|sly:101267634|sly:3950387|sly:101055609|sly:101255673|sly:101263481|sly:543704|sly:101257775|sly:101250973|sly:101251446|sly:101247286|sly:101251739|sly:101…	101262353|101253815|101253279|101254537|101262821|543975|101254617|101268123|544274|101249426|101265236|101249874|101055572|101243922|543973|101262821|101251053|101245444|101267634|3950387|101055609|101255673|101263481|543704|101257775|101250973|101251446|101247286|101251739|101262912|101262088|101247563|100316901|101251366|101256164|101255777|101268420|101245519|543713|101267346|101249787|101256…	http://www.genome.jp/kegg-bin/show_pathway?sly01100/sly:101249874%09red/sly:101247891%09red/sly:101254177%09red/sly:101254281%09red/sly:544285%09red/sly:101265886%09red/sly:101255458%09red/sly:543515%09red/sly:101264726%09red/sly:100147724%09red/sly:101266643%09red/sly:101265236%09red/sly:543682%09red/sly:101262821%09red/sly:543968%09red/sly:101254608%09red/sly:101255673%09red/sly:101250390%09red…
RNA polymerase	KEGG PATHWAY	sly03020	5	44	0.933274	1	Niben101Scf07863g00013|Niben101Scf01752g10014|Niben101Scf00414g09001|Niben101Scf01517g07007|Niben101Scf04739g00023	sly:778257|sly:101256904|sly:101248458|sly:101254736|sly:101248458|	778257|101256904|101248458|101254736|101248458|	http://www.genome.jp/kegg-bin/show_pathway?sly03020/sly:101248458%09red/sly:778257%09red/sly:101254736%09red/sly:101256904%09red
Vitamin B6 metabolism	KEGG PATHWAY	sly00750	1	14	0.937489	1	Niben101Scf34538g00005	sly:101246036|	101246036|	http://www.genome.jp/kegg-bin/show_pathway?sly00750/sly:101246036%09red
Plant-pathogen interaction	KEGG PATHWAY	sly04626	26	176	0.951699	1	Niben101Scf02245g00008|Niben101Scf11305g01007|Niben101Scf20564g00002|Niben101Scf13308g00004|Niben101Scf11105g01005|Niben101Scf03651g05005|Niben101Scf04847g03018|Niben101Scf03925g01010|Niben101Scf02852g00013|Niben101Scf03000g01002|Niben101Scf07451g00013|Niben101Scf15166g03015|Niben101Scf07532g02022|Niben101Scf00693g02022|Niben101Scf08899g00008|Niben101Scf01027g00003|Niben101Scf12954g02010|Niben101…	sly:101252553|sly:101055516|sly:101055516|sly:101250219|sly:543942|sly:101259428|sly:543903|sly:543900|sly:101254814|sly:101254814|sly:101259138|sly:543902|sly:544131|sly:543902|sly:101249560|sly:101264183|sly:101251928|sly:101244633|sly:543984|sly:101246133|sly:101249560|sly:100736484|sly:100134878|sly:101258272|sly:544042|sly:543903|	101252553|101055516|101055516|101250219|543942|101259428|543903|543900|101254814|101254814|101259138|543902|544131|543902|101249560|101264183|101251928|101244633|543984|101246133|101249560|100736484|100134878|101258272|544042|543903|	http://www.genome.jp/kegg-bin/show_pathway?sly04626/sly:100134878%09red/sly:544042%09red/sly:101244633%09red/sly:101252553%09red/sly:101251928%09red/sly:101249560%09red/sly:544131%09red/sly:101250219%09red/sly:101055516%09red/sly:100736484%09red/sly:101258272%09red/sly:101264183%09red/sly:101259138%09red/sly:543900%09red/sly:543903%09red/sly:543902%09red/sly:543984%09red/sly:543942%09red/sly:1012…
Diterpenoid biosynthesis	KEGG PATHWAY	sly00904	3	33	0.955899	1	Niben101Scf02694g02005|Niben101Scf04316g04001|Niben101Scf02340g07012	sly:101247446|sly:100134890|sly:101262489|	101247446|100134890|101262489|	http://www.genome.jp/kegg-bin/show_pathway?sly00904/sly:101247446%09red/sly:100134890%09red/sly:101262489%09red
Phagosome	KEGG PATHWAY	sly04145	12	94	0.957605	1	Niben101Scf00681g01005|Niben101Scf02910g01033|Niben101Scf08526g01012|Niben101Scf10919g00001|Niben101Scf01412g00017|Niben101Scf00892g00017|Niben101Scf05634g00008|Niben101Scf13577g01008|Niben101Scf10630g02001|Niben101Scf06898g00001|Niben101Scf04969g01002|Niben101Scf03340g08011	sly:101244864|sly:101249333|sly:101257955|sly:101253279|sly:101246905|sly:101264086|sly:101247903|sly:101244864|sly:101260244|sly:101252240|sly:101254013|sly:101259601|	101244864|101249333|101257955|101253279|101246905|101264086|101247903|101244864|101260244|101252240|101254013|101259601|	http://www.genome.jp/kegg-bin/show_pathway?sly04145/sly:101254013%09red/sly:101247903%09red/sly:101249333%09red/sly:101246905%09red/sly:101259601%09red/sly:101253279%09red/sly:101252240%09red/sly:101264086%09red/sly:101257955%09red/sly:101244864%09red/sly:101260244%09red
alpha-Linolenic acid metabolism	KEGG PATHWAY	sly00592	5	49	0.962397	1	Niben101Scf01146g12006|Niben101Scf05122g00005|Niben101Scf10189g02009|Niben101Scf00313g08016|Niben101Scf07070g02002	sly:101258646|sly:101258646|sly:101255924|sly:543642|sly:543896|	101258646|101258646|101255924|543642|543896|	http://www.genome.jp/kegg-bin/show_pathway?sly00592/sly:101258646%09red/sly:543642%09red/sly:543896%09red/sly:101255924%09red
Citrate cycle (TCA cycle)	KEGG PATHWAY	sly00020	6	57	0.966306	1	Niben101Scf02543g04010|Niben101Scf00449g04003|Niben101Scf05216g04001|Niben101Scf08304g04014|Niben101Scf01236g05019|Niben101Scf00983g02001	sly:101254008|sly:101264112|sly:101268602|sly:778285|sly:101245444|sly:101268602|	101254008|101264112|101268602|778285|101245444|101268602|	http://www.genome.jp/kegg-bin/show_pathway?sly00020/sly:101245444%09red/sly:101268602%09red/sly:101254008%09red/sly:101264112%09red/sly:778285%09red
Regulation of autophagy	KEGG PATHWAY	sly04140	3	35	0.966511	1	Niben101Scf01236g00013|Niben101Scf04220g07001|Niben101Scf00508g10015	sly:101249805|sly:101258074|sly:101248472|	101249805|101258074|101248472|	http://www.genome.jp/kegg-bin/show_pathway?sly04140/sly:101248472%09red/sly:101258074%09red/sly:101249805%09red
Nicotinate and nicotinamide metabolism	KEGG PATHWAY	sly00760	1	18	0.970172	1	Niben101Scf07187g01002	sly:101264098|	101264098|	http://www.genome.jp/kegg-bin/show_pathway?sly00760/sly:101264098%09red
Biotin metabolism	KEGG PATHWAY	sly00780	1	19	0.97521	1	Niben101Scf02793g24006	sly:101252237|	101252237|	http://www.genome.jp/kegg-bin/show_pathway?sly00780/sly:101252237%09red
Basal transcription factors	KEGG PATHWAY	sly03022	3	40	0.983472	1	Niben101Scf21647g00003|Niben101Scf02413g03030|Niben101Scf07203g03007	sly:101259036|sly:101245072|sly:101266576|	101259036|101245072|101266576|	http://www.genome.jp/kegg-bin/show_pathway?sly03022/sly:101259036%09red/sly:101245072%09red/sly:101266576%09red
RNA transport	KEGG PATHWAY	sly03013	21	167	0.989218	1	Niben101Scf08293g02001|Niben101Scf00126g01010|Niben101Scf05676g06014|Niben101Scf02944g01014|Niben101Scf05692g04002|Niben101Scf00447g02008|Niben101Scf34389g00002|Niben101Scf37758g00003|Niben101Scf07423g04011|Niben101Scf02714g06023|Niben101Scf01396g07008|Niben101Scf00233g00015|Niben101Scf00647g02011|Niben101Scf01078g00024|Niben101Scf10210g01004|Niben101Scf00181g00004|Niben101Scf01330g02010|Niben101…	sly:101268456|sly:101253443|sly:101244374|sly:778291|sly:101266843|sly:101253491|sly:101264700|sly:101258879|sly:101264700|sly:101266481|sly:778291|sly:101248882|sly:101263343|sly:101256169|sly:101248714|sly:101255599|sly:101255013|sly:101264700|sly:101248882|sly:101244084|sly:101264700|	101268456|101253443|101244374|778291|101266843|101253491|101264700|101258879|101264700|101266481|778291|101248882|101263343|101256169|101248714|101255599|101255013|101264700|101248882|101244084|101264700|	http://www.genome.jp/kegg-bin/show_pathway?sly03013/sly:778291%09red/sly:101266843%09red/sly:101266481%09red/sly:101258879%09red/sly:101244374%09red/sly:101268456%09red/sly:101253491%09red/sly:101255599%09red/sly:101248714%09red/sly:101263343%09red/sly:101256169%09red/sly:101248882%09red/sly:101253443%09red/sly:101244084%09red/sly:101255013%09red/sly:101264700%09red
Pentose and glucuronate interconversions	KEGG PATHWAY	sly00040	11	103	0.990069	1	Niben101Scf06999g01006|Niben101Scf10541g00018|Niben101Scf04362g00010|Niben101Scf06412g03016|Niben101Scf07152g01003|Niben101Scf07034g04008|Niben101Scf00519g00010|Niben101Scf00761g02006|Niben101Scf01628g00003|Niben101Scf01687g05002|Niben101Scf01907g00003	sly:101257697|sly:101260787|sly:101264881|sly:101261743|sly:101264933|sly:101247085|sly:101264109|sly:101267634|sly:101266973|sly:101263458|sly:101266649|	101257697|101260787|101264881|101261743|101264933|101247085|101264109|101267634|101266973|101263458|101266649|	http://www.genome.jp/kegg-bin/show_pathway?sly00040/sly:101264109%09red/sly:101261743%09red/sly:101266973%09red/sly:101260787%09red/sly:101264881%09red/sly:101263458%09red/sly:101267634%09red/sly:101264933%09red/sly:101247085%09red/sly:101266649%09red/sly:101257697%09red
Endocytosis	KEGG PATHWAY	sly04144	15	149	0.998461	1	Niben101Scf01102g03001|Niben101Scf08526g01012|Niben101Scf02122g00006|Niben101Scf00193g01002|Niben101Scf00850g01029|Niben101Scf02942g00008|Niben101Scf02429g01002|Niben101Scf00664g00021|Niben101Scf12609g01009|Niben101Scf04235g00010|Niben101Scf09620g00003|Niben101Scf12868g00008|Niben101Scf00126g07003|Niben101Scf14688g00017|Niben101Scf00850g01031	sly:101265480|sly:101257955|sly:101254537|sly:101249543|sly:101259044|sly:101248166|sly:101251739|sly:101248166|sly:101264185|sly:101260383|sly:101259980|sly:101254866|sly:101251739|sly:101264185|sly:101259044|	101265480|101257955|101254537|101249543|101259044|101248166|101251739|101248166|101264185|101260383|101259980|101254866|101251739|101264185|101259044|	http://www.genome.jp/kegg-bin/show_pathway?sly04144/sly:101259980%09red/sly:101265480%09red/sly:101249543%09red/sly:101251739%09red/sly:101248166%09red/sly:101259044%09red/sly:101254537%09red/sly:101254866%09red/sly:101257955%09red/sly:101260383%09red/sly:101264185%09red
Starch and sucrose metabolism	KEGG PATHWAY	sly00500	23	204	0.998609	1	Niben101Scf10541g00018|Niben101Scf01520g08031|Niben101Scf07984g02015|Niben101Scf06412g03016|Niben101Scf01636g01006|Niben101Scf04289g01010|Niben101Scf01181g01007|Niben101Scf01697g23018|Niben101Scf01894g02004|Niben101Scf08797g00012|Niben101Scf03671g00015|Niben101Scf01752g08011|Niben101Scf11802g00009|Niben101Scf05222g04012|Niben101Scf09089g01024|Niben101Scf01326g01018|Niben101Scf09808g00013|Niben101…	sly:101260787|sly:544039|sly:543968|sly:101261743|sly:101247563|sly:101255690|sly:543698|sly:101267885|sly:543515|sly:101253815|sly:544039|sly:101254849|sly:101266643|sly:101268420|sly:543713|sly:101252941|sly:101253815|sly:543945|sly:100191117|sly:101252941|sly:101266973|sly:100134910|sly:101254849|	101260787|544039|543968|101261743|101247563|101255690|543698|101267885|543515|101253815|544039|101254849|101266643|101268420|543713|101252941|101253815|543945|100191117|101252941|101266973|100134910|101254849|	http://www.genome.jp/kegg-bin/show_pathway?sly00500/sly:100191117%09red/sly:101247563%09red/sly:543968%09red/sly:101267885%09red/sly:101261743%09red/sly:543698%09red/sly:101252941%09red/sly:101266973%09red/sly:543713%09red/sly:101260787%09red/sly:543515%09red/sly:101255690%09red/sly:101253815%09red/sly:101266643%09red/sly:101268420%09red/sly:101254849%09red/sly:543945%09red/sly:100134910%09red/sl…
N-Glycan biosynthesis	KEGG PATHWAY	sly00510	1	43	0.999709	1	Niben101Scf06397g00015	sly:101252919|	101252919|	http://www.genome.jp/kegg-bin/show_pathway?sly00510/sly:101252919%09red
SNARE interactions in vesicular transport	KEGG PATHWAY	sly04130	1	44	0.999758	1	Niben101Scf02910g01033	sly:101249333|	101249333|	http://www.genome.jp/kegg-bin/show_pathway?sly04130/sly:101249333%09red
Aminoacyl-tRNA biosynthesis	KEGG PATHWAY	sly00970	5	87	0.99976	1	Niben101Scf03913g01042|Niben101Scf08820g01004|Niben101Scf01037g09012|Niben101Scf01673g01007|Niben101Scf13857g00011	sly:101251229|sly:778357|sly:101249471|sly:101251001|sly:101260692|	101251229|778357|101249471|101251001|101260692|	http://www.genome.jp/kegg-bin/show_pathway?sly00970/sly:101251229%09red/sly:101249471%09red/sly:101251001%09red/sly:101260692%09red/sly:778357%09red
Protein export	KEGG PATHWAY	sly03060	1	48	0.999885	1	Niben101Scf05634g00008	sly:101247903|	101247903|	http://www.genome.jp/kegg-bin/show_pathway?sly03060/sly:101247903%09red
RNA degradation	KEGG PATHWAY	sly03018	7	114	0.999934	1	Niben101Scf07880g03019|Niben101Scf05811g00002|Niben101Scf04418g09010|Niben101Scf10189g02011|Niben101Scf00801g02008|Niben101Scf02078g06002|Niben101Scf25633g00014	sly:101264125|sly:101264125|sly:101264453|sly:101256523|sly:101268815|sly:101265626|sly:101263933|	101264125|101264125|101264453|101256523|101268815|101265626|101263933|	http://www.genome.jp/kegg-bin/show_pathway?sly03018/sly:101265626%09red/sly:101264453%09red/sly:101268815%09red/sly:101256523%09red/sly:101263933%09red/sly:101264125%09red
Plant hormone signal transduction	KEGG PATHWAY	sly04075	31	301	0.999975	1	Niben101Scf33211g00002|Niben101Scf05929g04005|Niben101Scf13404g00002|Niben101Scf07515g02014|Niben101Scf00135g03007|Niben101Scf24330g00001|Niben101Scf09130g05009|Niben101Scf18551g00003|Niben101Scf00107g02002|Niben101Scf02280g08005|Niben101Scf01529g03007|Niben101Scf15224g00002|Niben101Scf09828g00004|Niben101Scf09550g01005|Niben101Scf03844g01002|Niben101Scf05566g03004|Niben101Scf14688g00005|Niben101…	sly:100736478|sly:101055546|sly:101261320|sly:101055553|sly:101251131|sly:101055548|sly:101265524|sly:100037510|sly:543722|sly:543911|sly:101252548|sly:544165|sly:101246797|sly:543588|sly:101251432|sly:101261086|sly:778235|sly:101244285|sly:101251432|sly:101255900|sly:100301927|sly:101247368|sly:543928|sly:101055546|sly:101252548|sly:101258495|sly:100820704|sly:101268620|sly:101268624|sly:778363|…	100736478|101055546|101261320|101055553|101251131|101055548|101265524|100037510|543722|543911|101252548|544165|101246797|543588|101251432|101261086|778235|101244285|101251432|101255900|100301927|101247368|543928|101055546|101252548|101258495|100820704|101268620|101268624|778363|101260897|	http://www.genome.jp/kegg-bin/show_pathway?sly04075/sly:101055553%09red/sly:543722%09red/sly:543928%09red/sly:101258495%09red/sly:101265524%09red/sly:101246797%09red/sly:778235%09red/sly:101251131%09red/sly:100037510%09red/sly:101255900%09red/sly:101260897%09red/sly:101244285%09red/sly:543588%09red/sly:544165%09red/sly:101055546%09red/sly:101055548%09red/sly:100301927%09red/sly:101252548%09red/sl…
Ubiquitin mediated proteolysis	KEGG PATHWAY	sly04120	10	152	0.999988	1	Niben101Scf09017g00015|Niben101Scf01849g03012|Niben101Scf02658g03022|Niben101Scf07313g00002|Niben101Scf08597g01031|Niben101Scf02164g04001|Niben101Scf01036g04001|Niben101Scf01078g00024|Niben101Scf04234g01014|Niben101Scf05822g05011	sly:101245462|sly:101261615|sly:101247472|sly:101261615|sly:543547|sly:101261615|sly:101261893|sly:101256169|sly:101260701|sly:101265575|	101245462|101261615|101247472|101261615|543547|101261615|101261893|101256169|101260701|101265575|	http://www.genome.jp/kegg-bin/show_pathway?sly04120/sly:543547%09red/sly:101260701%09red/sly:101261893%09red/sly:101247472%09red/sly:101256169%09red/sly:101261615%09red/sly:101265575%09red/sly:101245462%09red
Protein processing in endoplasmic reticulum	KEGG PATHWAY	sly04141	18	238	0.999999	1	Niben101Scf04899g01016|Niben101Scf15166g03015|Niben101Scf05634g00008|Niben101Scf04847g03018|Niben101Scf01773g08011|Niben101Scf03138g01010|Niben101Scf07528g00003|Niben101Scf12868g00008|Niben101Scf01055g01010|Niben101Scf00693g02022|Niben101Scf00109g02002|Niben101Scf02877g02002|Niben101Scf01027g00003|Niben101Scf00321g05003|Niben101Scf02852g00013|Niben101Scf10796g00009|Niben101Scf03000g01002|Niben101…	sly:101247183|sly:543902|sly:101247903|sly:543903|sly:101264841|sly:101248484|sly:101264841|sly:101254866|sly:101259897|sly:543902|sly:101259897|sly:101259555|sly:101264183|sly:101267944|sly:101254814|sly:543903|sly:101254814|sly:101263239|	101247183|543902|101247903|543903|101264841|101248484|101264841|101254866|101259897|543902|101259897|101259555|101264183|101267944|101254814|543903|101254814|101263239|	http://www.genome.jp/kegg-bin/show_pathway?sly04141/sly:101267944%09red/sly:101264841%09red/sly:101259555%09red/sly:101259897%09red/sly:101263239%09red/sly:101264183%09red/sly:101247183%09red/sly:543903%09red/sly:543902%09red/sly:101247903%09red/sly:101254866%09red/sly:101254814%09red/sly:101248484%09red
mRNA surveillance pathway	KEGG PATHWAY	sly03015	4	124	1	1	Niben101Scf08293g02001|Niben101Scf03064g08007|Niben101Scf02111g11033|Niben101Scf37758g00003	sly:101268456|sly:101249463|sly:101259137|sly:101258879|	101268456|101249463|101259137|101258879|	http://www.genome.jp/kegg-bin/show_pathway?sly03015/sly:101268456%09red/sly:101249463%09red/sly:101259137%09red/sly:101258879%09red
--------------------
#Term	Database	ID	Input number	Background number	P-Value	Corrected P-Value	Input	KEGG_ID/KO	Entrez_ID	Hyperlink
--------------------
#Term	Database	ID	Input number	Background number	P-Value	Corrected P-Value	Input	KEGG_ID/KO	Entrez_ID	Hyperlink
--------------------
